# Supplementary material for: Systematic MicroRNA Analysis Identifies ATP6V0C as an Essential Host Factor for Human Cytomegalovirus Replication
Source: PLoS Pathog. 2013 Dec 26;9(12):e1003820. doi: 10.1371/journal.ppat.1003820 (PMC3873435; doi:10.1371/journal.ppat.1003820)
Supplement: Table S1 — Full data set for RISC-IP analysis of AD169 infected cells. Signal levels for total RNA and IP RNA levels are shown from uninfected and infected pull down experiments. Final enrichment level represents analysed data after correction for false enrichment as explained in supplemental figure S1. (ZIP) [file ppat.1003820.s008.zip › Supplemental table 1.xls]

## Sheet: Sheet1
		NHDF					AD169					Ratio
TargetID	ProbeID	Total	Total Pval	IP	IP Pval	IP/T	Total	Total Pval	IP	IP Pval	IP/T	NHDF vs AD Ratio	Pre vs NHDF Ratio	Corrected	SEARCH_KEY	TRANSCRIPT	ILMN_GENE	REFSEQ_ID	ENTREZ_GENE_ID	GI	SYMBOL	PROTEIN_PRODUCT	PROBE_ID	PROBE_SEQUENCE	DEFINITION
ATP6V0C	2360138	886.557	0	720.983	0	0.813239	652.72	0	15620.1	0	23.9308	29.4265	1.5385	28.888	ILMN_512	ILMN_169171	ATP6V0C	XM_001130742.1	527	113426287	ATP6V0C	XP_001130742.1	ILMN_1773849	CTCATCCTCTCCACAAAGTAGACCCTCTCCGAGCCCACCAGCCACAGAAT	PREDICTED: Homo sapiens ATPase, H+ transporting, lysosomal 16kDa, V0 subunit c (ATP6V0C), mRNA.
GRN	1940021	3335.41	0	555.334	0	0.166496	896.626	0	4252.21	0	4.74246	28.4838	6.71412	22.7697	ILMN_18655	ILMN_18655	GRN	NM_002087.2	2896	60498993	GRN	NP_002078.1	ILMN_1724250	AAGGCTCGATCCTGCGAGAAGGAAGTGGTCTCTGCCCAGCCTGCCACCTT	Homo sapiens granulin (GRN), mRNA.
COMMD10	6510719	1306.82	0	675.088	0	0.516589	7482.48	0	61476.9	0	8.21611	15.9046	2.62721	14.2773	ILMN_12276	ILMN_12276	COMMD10	NM_016144.2	51397	20070278	COMMD10	NP_057228.1	ILMN_2094905	CGCTCCTGCCACCTCATTATTTTGCATTGAAGATACATTGCCAGGTTGTG	Homo sapiens COMM domain containing 10 (COMMD10), mRNA.
GRN	6840184	5161.13	0	751.872	0	0.14568	1232.05	0	3136.48	0	2.54574	17.4749	5.15253	13.3224	ILMN_7538	ILMN_18655	GRN	NM_002087.2	2896	60498993	GRN	NP_002078.1	ILMN_1811702	GGCCTTCCCTGTCAGAAGGGGGTTGTGGCAAAAGCCACATTACAAGCTGC	Homo sapiens granulin (GRN), mRNA.
CTRB2	4010315	187.896	0.0707831	180.736	0.120482	0.961891	1106.38	0	14173.8	0	12.8109	13.3185	1.53708	12.7814	ILMN_28235	ILMN_28235	CTRB2	NM_001025200.3	440387	118498349	CTRB2	NP_001020371.3	ILMN_1767643	CCAACTGAGCCCGCAGCTCCTGCCACCCCTGCCTTAAGATTTCCCATTAA	Homo sapiens chymotrypsinogen B2 (CTRB2), mRNA.
SGSH	1340538	2883.93	0	2097.71	0	0.727379	513.868	0	4238.13	0	8.24752	11.3387	1.41654	10.9221	ILMN_7542	ILMN_7542	SGSH	NM_000199.2	6448	31543619	SGSH	NP_000190.1	ILMN_2133675	ACTGGCGTTGCTGGGTGGCGATGCCCGTCCTCTGGCTTGGGTTAATTCTT	Homo sapiens N-sulfoglucosamine sulfohydrolase (sulfamidase) (SGSH), mRNA.
LGALS3	5420377	7067.82	0	1732.02	0	0.245057	2772.9	0	8336.54	0	3.00643	12.2683	3.34304	9.92527	ILMN_14333	ILMN_14333	LGALS3	NM_002306.1	3958	4504982	LGALS3	NP_002297.1	ILMN_1803788	CCTCACCAGTGCTTCATATACCATGATATAATCTGAAAGGGGCAGATTAA	Homo sapiens lectin, galactoside-binding, soluble, 3 (galectin 3) (LGALS3), mRNA.
PIGH	1580544	650.288	0	402.021	0.00150602	0.618219	498.991	0	2997.25	0	6.00662	9.716	1.73424	8.98176	ILMN_7792	ILMN_7792	PIGH	NM_004569.3	5283	110224468	PIGH	NP_004560.1	ILMN_1798395	GGAACCATTATGGATGTAGTGCATCTTAGAGCCATAGAGCAGGTGACTGG	Homo sapiens phosphatidylinositol glycan anchor biosynthesis, class H (PIGH), mRNA.
BSG	20673	4802.44	0	2153.06	0	0.448326	993.188	0	4234.15	0	4.26319	9.50914	3.30861	7.20053	ILMN_21536	ILMN_21413	BSG	NM_198590.1	682	38372920	BSG	NP_940992.1	ILMN_1778374	TTTATGAGGGCCACGGGTCTGTGTTCGACTCAGCCTCAGGGACGACTCTG	Homo sapiens basigin (Ok blood group) (BSG), transcript variant 3, mRNA.
LEPRE1	1240739	1982.85	0	866.509	0	0.437002	280.228	0.00903614	999.144	0.00150602	3.56546	8.15892	2.03727	7.12165	ILMN_7267	ILMN_165693	LEPRE1	NM_022356.2	64175	21361917	LEPRE1	NP_071751.2	ILMN_1664294	TACATCTGCCACTCAGCCGAGGGGACCCTGCTCACAGCCTTCTACATGGT	Homo sapiens leucine proline-enriched proteoglycan (leprecan) 1 (LEPRE1), mRNA.
LIN28B	4220482	167.697	0.224398	167.114	0.243976	0.996527	235.825	0.0210843	1637.96	0	6.94565	6.96986	0.992015	6.97785	ILMN_16897	ILMN_16897	LIN28B	NM_001004317.2	389421	72535166	LIN28B	NP_001004317.1	ILMN_1748697	CTCGCATGCAGTCATCTGGAGGGACTGAAGCACTGTTTGCCTTTCTGTAC	Homo sapiens lin-28 homolog B (C. elegans) (LIN28B), mRNA.
SRPRB	4480224	4425.13	0	3187.5	0	0.720318	605.343	0	3157.58	0	5.21619	7.24151	1.59925	6.64226	ILMN_2452	ILMN_2452	SRPRB	NM_021203.2	58477	14917112	SRPRB	NP_067026.2	ILMN_1751072	TCTGCTGCTCTGGATGGCTGAAGGCTCCTGGGCCATCTTCATGTGCTGCT	Homo sapiens signal recognition particle receptor, B subunit (SRPRB), mRNA.
PDIA5	3170491	1384.41	0	829.864	0	0.599436	218.642	0.0316265	849.894	0.00150602	3.88714	6.48467	1.35282	6.13184	ILMN_14191	ILMN_14191	PDIA5	NM_006810.2	10954	142361691	PDIA5	NP_006801.1	ILMN_1695763	GGTCATGTTCTACGCCCCTTGGTGCCCACACTGTAAGAAGGTCATTCCGC	Homo sapiens protein disulfide isomerase family A, member 5 (PDIA5), mRNA.
CCNE1	3990026	524.109	0	1244.51	0	2.37453	1297.95	0	16993.6	0	13.0926	5.51377	0.458912	6.05486	ILMN_6049	ILMN_6049	CCNE1	NM_001238.1	898	17318558	CCNE1	NP_001229.1	ILMN_2374425	TTGTACCAAGTGGAGCAGGTGGTTGCGGGCAAGCGTTGTGCAGAGCCCAT	Homo sapiens cyclin E1 (CCNE1), transcript variant 1, mRNA.
FLJ39061	4200468	176.261	0.141566	166.569	0.254518	0.945012	267.373	0.0105422	1524.81	0	5.70295	6.03479	1.01023	6.02456	ILMN_172404	ILMN_172404	FLJ39061	NM_001080445.1	165057	122937286	FLJ39061	NP_001073914.1	ILMN_2378404	CACCTCACGATGTGGCCCCACCATTGGATCTTCTACCCCCGATTAAAGGA	Homo sapiens hypothetical protein FLJ39061 (FLJ39061), mRNA.
NUCB1	6520026	31883.7	0	8453.19	0	0.265126	6032.35	0	13934.3	0	2.30993	8.71257	3.72225	5.99032	ILMN_29645	ILMN_29645	NUCB1	NM_006184.3	4924	39725676	NUCB1	NP_006175.2	ILMN_1722634	CTGACACTGCTCCGCATCCTGCTGTGTGTCCTGTTCCATGTTCCGGTTCC	Homo sapiens nucleobindin 1 (NUCB1), mRNA.
PRSS8	7210139	174.328	0.161145	155.933	0.472892	0.894477	366.831	0	1939.54	0	5.28729	5.91105	1.02203	5.88901	ILMN_14210	ILMN_174859	PRSS8	NM_002773.3	5652	126513135	PRSS8	NP_002764.1	ILMN_1796461	GAACTGGGCTGGCGCTTGGATCTGGGGTGGGAGTAACAGGGCAGAAATGA	Homo sapiens protease, serine, 8 (PRSS8), mRNA.
BCKDHA	2810296	1243.44	0	348.087	0.00451807	0.279938	5263.47	0	11579.8	0	2.20003	7.85898	2.97245	5.88653	ILMN_13270	ILMN_13270	BCKDHA	NM_000709.2	593	38372929	BCKDHA	NP_000700.1	ILMN_1735979	CTTGCGCAGGTGCGAGTGGCCAGCAGAGGTCACGAATAAACTGCATCTCT	Homo sapiens branched chain keto acid dehydrogenase E1, alpha polypeptide (BCKDHA), mRNA.
C1ORF35	5820500	630.303	0	409.814	0.00150602	0.650186	340.579	0.00150602	1447.67	0	4.25062	6.53754	1.82463	5.71291	ILMN_28904	ILMN_28904	C1ORF35	NM_024319.2	79169	34147378	C1orf35	NP_077295.1	ILMN_1790202	TCCTGTGGAAGTGGCTCTGGGCACCAGCCTGTGGGGCTAAAGACTTGACA	Homo sapiens chromosome 1 open reading frame 35 (C1orf35), mRNA.
TMEM74	3310767	147.394	0.646084	142.804	0.774096	0.96886	166.672	0.269578	936.625	0.00150602	5.61958	5.8002	1.19166	5.60855	ILMN_7992	ILMN_7992	TMEM74	NM_153015.1	157753	23308544	TMEM74	NP_694560.1	ILMN_2066534	CATCTAGACAGGCCTGAGTCATGATTGGCTCTGGTGTGCTTCCAGGTAAC	Homo sapiens transmembrane protein 74 (TMEM74), mRNA.
NUCB2	60427	2142.25	0	2446.75	0	1.14214	542.416	0	3440.54	0	6.343	5.55362	1.05536	5.49826	ILMN_23510	ILMN_23510	NUCB2	NM_005013.2	4925	116063564	NUCB2	NP_005004.1	ILMN_1655913	TCAACTGGAGGCTCAGAAGCTGGAATATCATCAGGTCATACAGCAGATGG	Homo sapiens nucleobindin 2 (NUCB2), mRNA.
DSC2	2710400	180.736	0.10241	184.463	0.0888554	1.02062	197.405	0.0512048	1023.59	0.00150602	5.1852	5.08044	0.891264	5.18917	ILMN_8764	ILMN_8764	DSC2	NM_004949.2	1824	40806176	DSC2	NP_004940.1	ILMN_1663119	AATATGACTATTCTAAAGGCTGTGAGGCCATGGGGTATTGGTTAAGTTGC	Homo sapiens desmocollin 2 (DSC2), transcript variant Dsc2b, mRNA.
FALZ	6290463	175.801	0.144578	178.868	0.126506	1.01744	185.584	0.0918675	959.082	0.00150602	5.1679	5.0793	0.903484	5.17581	ILMN_27450	ILMN_27450	FALZ	NM_004459.5	2186	38788259	FALZ	NP_004450.3	ILMN_1712657	TTCTCCAGGACAGCAGTGGCCCCTCGTTTTATCATTCCCAGTCCATTGTC	Homo sapiens fetal Alzheimer antigen (FALZ), transcript variant 2, mRNA.
CCNE2	4760154	326.116	0.00301205	520.664	0	1.59656	474.707	0	3475.25	0	7.32082	4.58538	0.453249	5.13213	ILMN_27299	ILMN_27299	CCNE2	NM_057735.1	9134	17318562	CCNE2	NP_477083.1	ILMN_2412384	GCTGTGGCTCCTTCCTAACTGGGGCTTTCTTGACATGTAGGTTGCTTGGT	Homo sapiens cyclin E2 (CCNE2), transcript variant 2, mRNA.
STX10	6220273	1828.46	0	1660.96	0	0.90839	2260.14	0	11216	0	4.96252	5.46299	1.41672	5.04627	ILMN_14838	ILMN_14838	STX10	NM_003765.1	8677	4507284	STX10	NP_003756.1	ILMN_1753712	TGGTGTGCCATCGCCGTGCTAGTGGGGGTGCTTCTCCTCGTTCTCATCTT	Homo sapiens syntaxin 10 (STX10), mRNA.
COL1A1	6960142	25083.8	0	61677.9	0	2.45887	518.878	0	5638.63	0	10.867	4.41949	0.484245	4.93525	ILMN_11548	ILMN_11548	COL1A1	NM_000088.3	1277	110349771	COL1A1	NP_000079.2	ILMN_1701308	TCCCTCCTAGTCTGTCCTGCGTCCTCTGTCCCCGGGTTTCAGAGACAACT	Homo sapiens collagen, type I, alpha 1 (COL1A1), mRNA.
KRTAP10-7	3710050	149.323	0.596386	137.43	0.884036	0.920351	315.089	0.00451807	1429.58	0	4.53708	4.92973	1.03939	4.89034	ILMN_26523	ILMN_26523	KRTAP10-7	NM_198689.2	386675	149944674	KRTAP10-7	NP_941962.1	ILMN_1677392	TGTGGCCCCACCTCAACCCAGAAGTCCAGCTGCTGAGTGATCTCCTTAAG	Homo sapiens keratin associated protein 10-7 (KRTAP10-7), mRNA.
FAM38A	4590390	4577.89	0	2304.19	0	0.503331	842.663	0	2377.76	0	2.82172	5.6061	1.90803	4.69806	ILMN_3694	ILMN_176266	FAM38A	NM_014745.1	9780	7662013	FAM38A	NP_055560.1	ILMN_1752249	TGTGATGCATCCTCCCGGCCTGCCTGAGCCCTGATGCTGCTGTCAGAGAA	Homo sapiens family with sequence similarity 38, member A (FAM38A), mRNA.
ACP2	2480025	932.747	0	465.796	0	0.499381	624.82	0	1761.24	0	2.8188	5.64459	1.96714	4.67745	ILMN_3044	ILMN_3044	ACP2	NM_001610.1	53	4557009	ACP2	NP_001601.1	ILMN_2104830	GTCACCCCTTCAACTGGAGCAGGACGGAAGGTTGTCTGTACTTGGGAGGG	Homo sapiens acid phosphatase 2, lysosomal (ACP2), mRNA.
ATP1A3	770338	182.695	0.0918675	172.927	0.161145	0.946536	1005.25	0	4493.51	0	4.47002	4.7225	1.06336	4.65914	ILMN_11201	ILMN_11201	ATP1A3	NM_152296.3	478	49249971	ATP1A3	NP_689509.1	ILMN_1689098	CCAATTTTGTATTCTGGGGGGAGGAGCCCTCTCTTCCTGTGGCCCCACCT	Homo sapiens ATPase, Na+/K+ transporting, alpha 3 polypeptide (ATP1A3), mRNA.
PROK2	1030463	161.987	0.314759	182.494	0.108434	1.12659	344.725	0.00150602	1727.2	0	5.01038	4.44737	0.800196	4.64718	ILMN_16792	ILMN_16792	PROK2	NM_021935.2	60675	24475653	PROK2	NP_068754.1	ILMN_1775257	CTTCAGCTCTGCTGTTGGGCTGGTGTGTGGACAGAAGGAATGGAAAGCCA	Homo sapiens prokineticin 2 (PROK2), mRNA.
C2ORF42	5420719	841.096	0	882.917	0	1.04972	621.757	0	3023.81	0	4.86333	4.63296	1.1564	4.47656	ILMN_9721	ILMN_9721	C2ORF42	NM_017880.1	54980	8923527	C2orf42	NP_060350.1	ILMN_1661594	CACCCTGGTTAGGGCAGAATGTTAAAGACCATCTTGGCAGAGTTCCAGCC	Homo sapiens chromosome 2 open reading frame 42 (C2orf42), mRNA.
NCSTN	7210719	7353.94	0	6093.64	0	0.828622	1461.76	0	5594.91	0	3.82753	4.61914	1.18773	4.43142	ILMN_8729	ILMN_8729	NCSTN	NM_015331.2	23385	62548867	NCSTN	NP_056146.1	ILMN_1735180	GCTGAGCCTACTGTCTCCTTCCCACTGTCCTTTCTCCAGGCCCTCAGATG	Homo sapiens nicastrin (NCSTN), mRNA.
LENEP	3710242	171.384	0.183735	145.478	0.718373	0.848846	167.669	0.25753	662.24	0.00301205	3.94967	4.65299	1.22963	4.42337	ILMN_30206	ILMN_30206	LENEP	NM_018655.2	55891	57242772	LENEP	NP_061125.1	ILMN_1736447	ATTAATGGTAGCAGGGAACTGCCTCCTCTCCCCACCAGCACCATGGCTGG	Homo sapiens lens epithelial protein (LENEP), mRNA.
MRAP	4070341	162.375	0.308735	150.321	0.608434	0.925765	139.414	0.835843	571.063	0.00301205	4.09618	4.42464	1.01017	4.41447	ILMN_23154	ILMN_23154	MRAP	NM_178817.3	56246	45827702	MRAP	NP_848932.1	ILMN_1705676	GACAAAGATTGCAGTGGCCCCTCGAGTGCAGAGGTCATCCCAGGTGTTGC	Homo sapiens melanocortin 2 receptor accessory protein (MRAP), transcript variant 1, mRNA.
CLPTM1L	1050750	3440.54	0	2303.32	0	0.669463	2574.9	0	8505.05	0	3.30306	4.9339	1.59566	4.33823	ILMN_10916	ILMN_10916	CLPTM1L	NM_030782.3	81037	142380452	CLPTM1L	NP_110409.2	ILMN_1752802	CACGTGTGAACATCTGTCTTGGTCACAGAGCTGGGTGCTGCCGGTCACCT	Homo sapiens CLPTM1-like (CLPTM1L), mRNA.
ITM2C	1110669	5810.97	0	1359.35	0	0.233929	3637.46	0	6915.22	0	1.90111	8.12688	4.92265	4.20423	ILMN_26681	ILMN_27531	ITM2C	NM_001012516.1	81618	60302913	ITM2C	NP_001012534.1	ILMN_1680453	AGATAACACAGAGGGAAAGGGAGAGCCACCTGGTACTTGTCCACCCTGCC	Homo sapiens integral membrane protein 2C (ITM2C), transcript variant 2, mRNA.
TMEM185A	4640196	726.121	0	672.639	0	0.926345	457.669	0	1768.31	0	3.86373	4.17094	0.98479	4.18615	ILMN_174271	ILMN_174271	TMEM185A	NM_032508.1	84548	22296883	TMEM185A	NP_115897.1	ILMN_2140389	ACGTGTGCGTGCCGTTTCTCCAAGCACTGCAGGTTCCACCGTGTGTCAGA	Homo sapiens transmembrane protein 185A (TMEM185A), mRNA.
PTP4A3	1110561	234.951	0.0210843	726.905	0	3.09386	1328.07	0	14781.3	0	11.1299	3.59742	0.423345	4.17407	ILMN_14079	ILMN_14079	PTP4A3	NM_007079.2	11156	14589853	PTP4A3	NP_009010.2	ILMN_2359710	CAAACAGAGGCTGCGGTTCAAAGACCCACACACGCACAAGACCCGGTGCT	Homo sapiens protein tyrosine phosphatase type IVA, member 3 (PTP4A3), transcript variant 2, mRNA.
CLSTN1	1470184	3456.96	0	2084.29	0	0.602924	448.622	0	1381.74	0	3.07997	5.10838	1.95918	4.14921	ILMN_29098	ILMN_29098	CLSTN1	NM_001009566.1	22883	57242756	CLSTN1	NP_001009566.1	ILMN_2415179	GACCCTGACTGCTAGTTCTGAGGACACTGGTGGCTGTGCTATGTGTGGCC	Homo sapiens calsyntenin 1 (CLSTN1), transcript variant 1, mRNA.
SCAMP5	7510164	279.978	0.0120482	406.338	0.00150602	1.45132	1157.67	0	6822.95	0	5.89369	4.06092	0.912322	4.1486	ILMN_3255	ILMN_3255	SCAMP5	NM_138967.2	192683	42544128	SCAMP5	NP_620417.1	ILMN_1753345	TGGCTCTACCCTTGGGAAGCCTGATCCCGGTGTGTGGCCCAGCTTGTTCA	Homo sapiens secretory carrier membrane protein 5 (SCAMP5), mRNA.
CERCAM	7550048	1225.18	0	1518.89	0	1.23973	368.703	0	1926.13	0	5.22406	4.21388	1.06537	4.1485	ILMN_11375	ILMN_11375	CERCAM	NM_016174.3	51148	38679925	CERCAM	NP_057258.2	ILMN_1750563	GATCCCATTCCCTAAAGGTCTCACAGCAAAGGAGCAGGACTCCCAGGCCC	Homo sapiens cerebral endothelial cell adhesion molecule (CERCAM), mRNA.
DLX4	990241	134.344	0.914157	153.239	0.536145	1.14065	177.596	0.131024	877.985	0.00150602	4.94373	4.33414	1.20504	4.1291	ILMN_3647	ILMN_21276	DLX4	NM_138281.1	1748	20143961	DLX4	NP_612138.1	ILMN_1750941	ATTGGCTGGAGTTGAGACTGTCCCCAGAACCCTTGGTCTTGCCACTCCCC	Homo sapiens distal-less homeobox 4 (DLX4), transcript variant 1, mRNA.
PNPLA6	1690446	3109.83	0	1777.45	0	0.571559	1364.49	0	3796.63	0	2.78246	4.86819	1.76022	4.10797	ILMN_25524	ILMN_25524	PNPLA6	NM_006702.3	10908	116256486	PNPLA6	NP_006693.3	ILMN_1799614	CACTGGACTGACCTGCCCTGAGCGGGGATGCAGTGTTGCACTGATGACTT	Homo sapiens patatin-like phospholipase domain containing 6 (PNPLA6), mRNA.
PHF21B	6350672	192.507	0.063253	163.777	0.299699	0.850761	482.534	0	1621.76	0	3.36092	3.95049	0.872929	4.07756	ILMN_22331	ILMN_22331	PHF21B	NM_138415.1	112885	19923936	PHF21B	NP_612424.1	ILMN_1790154	CACGGTCCCTCCTGTCATTCTCACGACTCCGGGAGAAACTGTGCTGTATG	Homo sapiens PHD finger protein 21B (PHF21B), mRNA.
CKAP4	4490528	19391.8	0	19862.3	0	1.02426	2340.4	0	9700.43	0	4.14477	4.0466	0.971902	4.0747	ILMN_4432	ILMN_182487	CKAP4	NM_006825.2	10970	19920316	CKAP4	NP_006816.2	ILMN_1790891	CTGCCTCCCTCATGGTGTGCGTGTCGTTCTCTTCCTGACGCATCTGTGAT	Homo sapiens cytoskeleton-associated protein 4 (CKAP4), mRNA.
SLC22A17	4010367	1609.5	0	354.022	0.00451807	0.219958	299.59	0.00451807	522.32	0.00301205	1.74345	7.9263	4.85839	4.06792	ILMN_10076	ILMN_10076	SLC22A17	NM_016609.3	51310	63999575	SLC22A17	NP_057693.3	ILMN_1653200	CACCCTGCCTCCTCCCTGCTGCTTTGCATTCACTTCCTTGGCCAGAGTCA	Homo sapiens solute carrier family 22, member 17 (SLC22A17), transcript variant 2, mRNA.
FBXL20	4900240	565.288	0	432.324	0	0.764785	834.07	0	2661.22	0	3.19064	4.17195	1.15044	4.02151	ILMN_11563	ILMN_11563	FBXL20	NM_032875.1	84961	14249619	FBXL20	NP_116264.2	ILMN_1754489	CCCCCCACACTCTTGCTCAGTCTGTCACCTGTTCAGTCTGCTTACTCACT	Homo sapiens F-box and leucine-rich repeat protein 20 (FBXL20), mRNA.
SDC1	6590592	3902.98	0	2343.78	0	0.600511	376.191	0	1025.1	0.00150602	2.72496	4.53773	1.54463	3.9931	ILMN_1846	ILMN_169032	SDC1	NM_001006946.1	6382	55749479	SDC1	NP_001006947.1	ILMN_1815308	ACTGCGACTTTCTGCCTGGAGTGTATGACTGCACATGACTCGGGGGTGGG	Homo sapiens syndecan 1 (SDC1), transcript variant 1, mRNA.
GPR150	5570541	192.568	0.063253	149.373	0.63253	0.775687	167.143	0.268072	590.113	0.00301205	3.53059	4.55156	1.55884	3.99272	ILMN_19334	ILMN_19334	GPR150	NM_199243.1	285601	40385872	GPR150	NP_954713.1	ILMN_1708428	CAACGCTGGCCCCACCCTCATTATCACCATGCTCGGCGGGAACCGCTGGA	Homo sapiens G protein-coupled receptor 150 (GPR150), mRNA.
MGAT1	5900592	4107.1	0	3961.07	0	0.964444	1265.68	0	4923.95	0	3.89037	4.03379	1.12072	3.91308	ILMN_7618	ILMN_7618	MGAT1	NM_002406.2	4245	6031182	MGAT1	NP_002397.1	ILMN_1761912	TCAGCATGAGGTGGAGCAGTGACCAGGTGGAGCAGTGACCAGGACGCCTC	Homo sapiens mannosyl (alpha-1,3-)-glycoprotein beta-1,2-N-acetylglucosaminyltransferase (MGAT1), mRNA.
OLFM1	2680072	602.665	0	429.461	0	0.712603	950.547	0	2920.31	0	3.07224	4.3113	1.40365	3.90764	ILMN_27341	ILMN_27341	OLFM1	NM_014279.4	10439	150456422	OLFM1	NP_055094.1	ILMN_1742025	CTCTGGTTTCCGATGGGACAGGAAAGTCATACGGGCAACAGTATGCGGAA	Homo sapiens olfactomedin 1 (OLFM1), transcript variant 1, mRNA.
LOC644096	3930349	1317.98	0	774.583	0	0.587706	1572.64	0	4501.4	0	2.86233	4.87034	1.97573	3.89461	ILMN_170495	ILMN_170495	LOC644096	NM_001042631.1	644096	111038123	LOC644096	NP_001036096.1	ILMN_2070355	ACGTTTTGGGAAGGTGCCCTGATGAGCGGTGAGAAGCCCGGAATCCCCTT	Homo sapiens hypothetical protein LOC644096 (LOC644096), mRNA.
SCN1B	6560154	349.28	0.00301205	429.537	0	1.22978	819.982	0	3888.71	0	4.74243	3.85633	0.964146	3.89219	ILMN_6044	ILMN_14092	SCN1B	NM_001037.3	6324	47157334	SCN1B	NP_001028.1	ILMN_1801302	CGTCTACCGCCTGCTCTTCTTCGAAAACTACGAGCACAACACCAGCGTCG	Homo sapiens sodium channel, voltage-gated, type I, beta (SCN1B), transcript variant a, mRNA.
TPP1	670113	3202.2	0	2740.89	0	0.855939	287.371	0.0060241	1079.41	0.00150602	3.75615	4.38834	1.51231	3.87604	ILMN_19883	ILMN_19883	TPP1	NM_000391.3	1200	118582287	TPP1	NP_000382.3	ILMN_1729234	CAGTGCTTGGCACCTGGAAGTAGGTGGCAGATGTTAACGCCCTTCCTCCC	Homo sapiens tripeptidyl peptidase I (TPP1), mRNA.
PTPLB	6980253	5983.56	0	10738.9	0	1.79473	1597.07	0	9858.25	0	6.1727	3.43934	0.573971	3.86537	ILMN_183743	ILMN_183743	PTPLB	NM_198402.2	201562	42476153	PTPLB	NP_940684.1	ILMN_2170353	ATACTGATCTGTGTTGCATTTCAAAATAAACTGGTGTGTGCTCTGCCTGG	Homo sapiens protein tyrosine phosphatase-like (proline instead of catalytic arginine), member b (PTPLB), mRNA.
TMED9	5390202	14475.9	0	4314.41	0	0.298041	2135.85	0	3874.67	0	1.81411	6.08678	3.346	3.74079	ILMN_15955	ILMN_15955	TMED9	NM_017510.4	54732	94721306	TMED9	NP_059980.2	ILMN_1743655	ACCCACCTGCCACCCTGGGAACCTCACTGTTCTCTCTTTCAGCCTAGACC	Homo sapiens transmembrane emp24 protein transport domain containing 9 (TMED9), mRNA.
CTSA	6840246	3248.76	0	3043.35	0	0.936772	1038.57	0	3656.87	0	3.52106	3.75871	1.0756	3.68311	ILMN_10174	ILMN_10174	CTSA	NM_000308.2	5476	119395728	CTSA	NP_000299.2	ILMN_1719286	CAAGCAGCCATACTGATGACCACAGCAACCAGCTCCACGGCCTGATGCAG	Homo sapiens cathepsin A (CTSA), transcript variant 1, mRNA.
COMT	6940243	13834.2	0	10163.3	0	0.734647	4018.46	0	11443.8	0	2.84782	3.87644	1.19425	3.68219	ILMN_2463	ILMN_26337	COMT	NM_007310.1	1312	6466449	COMT	NP_009294.1	ILMN_1730084	ACGTGCTCCTGCTGACCTTCTGCGGCTCCGGGCTGTGTCCTAAATGCAAA	Homo sapiens catechol-O-methyltransferase (COMT), transcript variant S-COMT, mRNA.
TCF7L1	5050678	345.993	0.00301205	591.943	0	1.71085	313.85	0.00451807	1788.85	0	5.69971	3.3315	0.649723	3.68178	ILMN_28664	ILMN_28664	TCF7L1	NM_031283.1	83439	13786122	TCF7L1	NP_112573.1	ILMN_1733841	CAGTGGAGAAAGCGGTCCTCTGAAATGGTTTCCTCCCAACCCCCGCATTT	Homo sapiens transcription factor 7-like 1 (T-cell specific, HMG-box) (TCF7L1), mRNA.
HYAL2	4120133	873.042	0	1274.15	0	1.45944	512.384	0	2607.02	0	5.08803	3.4863	0.8144	3.6719	ILMN_18541	ILMN_18541	HYAL2	NM_003773.2	8692	15022800	HYAL2	NP_003764.3	ILMN_1668283	CATTGACCACCTGCAGACACACTTCCGCTGCCAGTGCTACTTGGGCTGGA	Homo sapiens hyaluronoglucosaminidase 2 (HYAL2), transcript variant 1, mRNA.
FICD	3850687	609.533	0	894.413	0	1.46737	363.396	0.00150602	1820.39	0	5.00939	3.41385	0.777154	3.63669	ILMN_24815	ILMN_24815	FICD	NM_007076.2	11153	42794619	FICD	NP_009007.2	ILMN_1778064	GGCCTTTCATTCGCTTCATCGCCAAGTGTACTGAGACCACCCTGGACACC	Homo sapiens FIC domain containing (FICD), mRNA.
TOB1	4390300	674.354	0	1935.07	0	2.86952	656.096	0	5488.54	0	8.36545	2.91528	0.313292	3.60199	ILMN_13735	ILMN_13735	TOB1	NM_005749.2	10140	22035666	TOB1	NP_005740.1	ILMN_1672004	CCAATGGAATGTTCCCAGGTGACAGCCCCCTTAACCTCAGTCCTCTCCAG	Homo sapiens transducer of ERBB2, 1 (TOB1), mRNA.
DPM3	2850520	1955.17	0	764.468	0	0.390998	1543.48	0	3077.84	0	1.99409	5.1	2.51539	3.58461	ILMN_11883	ILMN_11883	DPM3	NM_018973.3	54344	24430133	DPM3	NP_061846.2	ILMN_2376408	ACCATGACGAAATTAGCGCAGTGGCTTTGGGGACTAGCGATCCTGGGCTC	Homo sapiens dolichyl-phosphate mannosyltransferase polypeptide 3 (DPM3), transcript variant 1, mRNA.
APP	650110	4314.41	0	790.332	0	0.183184	268.086	0.0105422	332.873	0.00903614	1.24167	6.77824	4.20144	3.5768	ILMN_23272	ILMN_23272	APP	NM_201414.1	351	41406056	APP	NP_958817.1	ILMN_2404065	TCATTGGACTCATGGTGGGCGGTGTTGTCATAGCGACAGTGATCGTCATC	Homo sapiens amyloid beta (A4) precursor protein (APP), transcript variant 3, mRNA.
FBLN5	4670441	6482.75	0	3230.85	0	0.498376	610.045	0	1345.74	0	2.20596	4.42629	1.85444	3.57186	ILMN_29187	ILMN_29187	FBLN5	NM_006329.2	10516	19743802	FBLN5	NP_006320.2	ILMN_2223941	GCTGGCGGGGAACCCTGGGAGTAGCTAGTTTGCTTTTTGCGTACACAGAG	Homo sapiens fibulin 5 (FBLN5), mRNA.
TMBIM1	5820097	1788.42	0	1277.95	0	0.714569	532.691	0	1552.47	0	2.9144	4.07854	1.50874	3.5698	ILMN_14543	ILMN_14543	TMBIM1	NM_022152.4	64114	50593007	TMBIM1	NP_071435.2	ILMN_1705213	TAAGTGCCTTGAGCTGGAATGGGGAAGGGGGACAAGGGTCAGTCTGTCGG	Homo sapiens transmembrane BAX inhibitor motif containing 1 (TMBIM1), mRNA.
DBNDD1	7210674	227.564	0.0225904	254.146	0.0165663	1.11681	2292.09	0	9457.01	0	4.12593	3.69438	1.12876	3.56562	ILMN_9725	ILMN_176098	DBNDD1	NM_001042610.1	79007	110815837	DBNDD1	NP_001036075.1	ILMN_1757631	TCAGCCAGGTCTCCTTCCCTGGTTTCCAGTCACACAGAGCCCAGCAGCTT	Homo sapiens dysbindin (dystrobrevin binding protein 1) domain containing 1 (DBNDD1), transcript variant 1, mRNA.
ZNFX1	3800487	2052.07	0	1825.01	0	0.88935	716.623	0	2240.42	0	3.12635	3.51532	0.96781	3.54751	ILMN_1519	ILMN_176843	ZNFX1	NM_021035.2	57169	124244057	ZNFX1	NP_066363.1	ILMN_1745148	GTTTGGTGGCACTGCTGGTTACCCCTGGGCCCTGAATGGAGCTAAAATCA	Homo sapiens zinc finger, NFX1-type containing 1 (ZNFX1), mRNA.
LAMC1	4120086	11672.4	0	27173.9	0	2.32805	724.947	0	4936.03	0	6.80882	2.92468	0.379171	3.54551	ILMN_13848	ILMN_182622	LAMC1	NM_002293.2	3915	9845497	LAMC1	NP_002284.2	ILMN_1810852	TATGTGCCTTCACTTTAGCTGTTTGCCTTACTCTACAGCCTTGCTCTCCG	Homo sapiens laminin, gamma 1 (formerly LAMB2) (LAMC1), mRNA.
MFSD10	3870577	10984.9	0	6419.83	0	0.584424	3860.39	0	8873.83	0	2.29869	3.93325	1.39777	3.53548	ILMN_6565	ILMN_6565	MFSD10	NM_001120.3	10227	142384705	MFSD10	NP_001111.2	ILMN_1674874	CTTCAGTGACTCCGAGCTGCAGCACTCCAAGGCTGTCAGGGCTTCTGTTT	Homo sapiens major facilitator superfamily domain containing 10 (MFSD10), mRNA.
PUNC	4920131	150.848	0.560241	266.526	0.0135542	1.76685	170.427	0.213855	929.62	0.00150602	5.45467	3.08722	0.560012	3.52721	ILMN_24561	ILMN_24561	PUNC	NM_004884.3	9543	134244584	PUNC	NP_004875.2	ILMN_1744635	CTGGGCTGACGCCCCCTTGCCTCTGCCTGGTACCCACATGACTTGGAACT	Homo sapiens putative neuronal cell adhesion molecule (PUNC), mRNA.
TRIM28	3890600	1127.02	0	594.418	0	0.527424	2003.9	0	5158.9	0	2.57443	4.88113	2.36756	3.51357	ILMN_6866	ILMN_6866	TRIM28	NM_005762.2	10155	14971416	TRIM28	NP_005753.1	ILMN_1736575	GAAGTTGTCACCTCCCTACAGCTCCCCACAGGAGTTTGCCCAGGATGTGG	Homo sapiens tripartite motif-containing 28 (TRIM28), mRNA.
COL6A1	7570598	10145.1	0	8172.93	0	0.805604	343.177	0.00150602	1095.11	0.00150602	3.19109	3.96112	1.44976	3.51135	ILMN_138363	ILMN_179738	COL6A1	NM_001848.2	1291	87196338	COL6A1	NP_001839.2	ILMN_1732151	CGCAGGGGCGCTGGCTGCACTCAAGACCCTCGAGATTAACGGTGCTAACC	Homo sapiens collagen, type VI, alpha 1 (COL6A1), mRNA.
CMTM7	4250048	303.191	0.0060241	418.203	0.00150602	1.37934	447.172	0	1979.21	0	4.42606	3.20883	0.705649	3.50319	ILMN_8486	ILMN_178534	CMTM7	NM_138410.2	112616	31657097	CMTM7	NP_612419.1	ILMN_1740487	ATTTAATCGGTACCCTGCTCCTCCTCATCGCCTCCATTGTGGCAGCTTCC	Homo sapiens CKLF-like MARVEL transmembrane domain containing 7 (CMTM7), transcript variant 1, mRNA.
GYLTL1B	1850435	169.862	0.198795	173.238	0.15512	1.01987	186.732	0.0873494	708.499	0.00150602	3.7942	3.72028	1.24161	3.47867	ILMN_23778	ILMN_23778	GYLTL1B	NM_152312.3	120071	116235481	GYLTL1B	NP_689525.3	ILMN_1697916	GAATTCCACCAGGACTTGTCCCGCCACCATGGGGCTGCTGCCCTCAAATA	Homo sapiens glycosyltransferase-like 1B (GYLTL1B), mRNA.
DCN	5550719	8006.84	0	836.333	0	0.104452	178.375	0.123494	167.159	0.335843	0.93712	8.97175	6.49804	3.47371	ILMN_27825	ILMN_27825	DCN	NM_133503.2	1634	47419926	DCN	NP_598010.1	ILMN_1768227	GCTTTGGGAGCAGAGAAGAGGGAGAAAGCAGCATCTTGCCTGGATGAGCC	Homo sapiens decorin (DCN), transcript variant A2, mRNA.
TRAM1	110167	22483.7	0	49308.3	0	2.19307	1584.64	0	10442.7	0	6.58998	3.00492	0.531295	3.47362	ILMN_3604	ILMN_3604	TRAM1	NM_014294.4	23471	142382439	TRAM1	NP_055109.1	ILMN_1737146	GTTCACATCTTGTTCCCCATTTCTCACTTGTGTCACCAGCTGTTTGTGCC	Homo sapiens translocation associated membrane protein 1 (TRAM1), mRNA.
PTP4A3	5910594	233.064	0.0210843	864.971	0	3.7113	1527.89	0	16188	0	10.595	2.85478	0.402485	3.4523	ILMN_14079	ILMN_14079	PTP4A3	NM_007079.2	11156	14589853	PTP4A3	NP_009010.2	ILMN_1769779	AAACAGAGGCTGCGGTTCAAAGACCCACACACGCACAAGACCCGGTGCTG	Homo sapiens protein tyrosine phosphatase type IVA, member 3 (PTP4A3), transcript variant 2, mRNA.
COL1A2	6060612	37298.8	0	48072.6	0	1.28885	678.044	0	2832.35	0	4.17723	3.24105	0.7906	3.45045	ILMN_23060	ILMN_23060	COL1A2	NM_000089.3	1278	48762933	COL1A2	NP_000080.2	ILMN_2104356	GATCCACATTGTTAGGTGCTGACCTAGACAGAGATGAACTGAGGTCCTTG	Homo sapiens collagen, type I, alpha 2 (COL1A2), mRNA.
NEU1	4200692	1183.04	0	1173.49	0	0.99193	1281.99	0	4684.06	0	3.65373	3.68345	1.23834	3.44512	ILMN_23298	ILMN_23298	NEU1	NM_000434.2	4758	40806202	NEU1	NP_000425.1	ILMN_1763144	CTTTAGGACTGAAAGCTAGGCGTCCTCTCCCACAAAAAAGTCCTGCCCTC	Homo sapiens sialidase 1 (lysosomal sialidase) (NEU1), mRNA.
RAC3	5890273	309.128	0.00451807	348.535	0.00451807	1.12748	1935.07	0	6704.24	0	3.4646	3.07287	0.644409	3.42846	ILMN_16630	ILMN_16630	RAC3	NM_005052.2	5881	38683861	RAC3	NP_005043.1	ILMN_1693340	ATCCTGTCCTCTCTGCCGCCTCATTCTGGGGTGTGGCTCCAGCCTTCCCT	Homo sapiens ras-related C3 botulinum toxin substrate 3 (rho family, small GTP binding protein Rac3) (RAC3), mRNA.
TM2D3	3890220	2872.75	0	4333.89	0	1.50862	1444.39	0	6660.39	0	4.61121	3.05658	0.634547	3.42203	ILMN_15316	ILMN_28191	TM2D3	NM_078474.2	80213	91807116	TM2D3	NP_510883.2	ILMN_1761120	CCAGCCCAAATGTAGTCTGCCTTGAAAAGTCTTTCAGCTGTGACTGCAGG	Homo sapiens TM2 domain containing 3 (TM2D3), transcript variant 1, mRNA.
RFX1	2900204	719.435	0	572.825	0	0.796216	509.083	0	1445.21	0	2.83886	3.56544	1.18969	3.37575	ILMN_7738	ILMN_178968	RFX1	NM_002918.3	5989	52486542	RFX1	NP_002909.3	ILMN_1725787	ATCACTATTTTGTGTGCTCCGCGTGCTATAGCTTTTGGGGCGGCCCTGCC	Homo sapiens regulatory factor X, 1 (influences HLA class II expression) (RFX1), mRNA.
MOXD1	3310520	5308.27	0	4917.19	0	0.926327	637.914	0	2047.76	0	3.21009	3.4654	1.09511	3.37028	ILMN_25648	ILMN_25648	MOXD1	NM_015529.2	26002	118421086	MOXD1	NP_056344.2	ILMN_1687501	CCGTGTGAGCCAGTCCAGGAGGGTGTAAGTTCTGAATGGTTCCTTGCTGA	Homo sapiens monooxygenase, DBH-like 1 (MOXD1), transcript variant 2, mRNA.
HLA-A	3400438	31086.9	0	7286.96	0	0.234406	14388.4	0	25216.1	0	1.75253	7.4765	5.1071	3.36939	ILMN_7985	ILMN_7985	HLA-A	NM_002116.5	3105	52426770	HLA-A	NP_002107.3	ILMN_2203950	CCCTGACTTTGTTTCTGCAAAGGCACCTGCATGTGTCTGTGTTCGTGTAG	Homo sapiens major histocompatibility complex, class I, A (HLA-A), mRNA.
LASS2	3370121	1095.43	0	1612.97	0	1.47246	927.792	0	4387.87	0	4.72937	3.21189	0.850674	3.36121	ILMN_10647	ILMN_10647	LASS2	NM_022075.3	29956	115430220	LASS2	NP_071358.1	ILMN_2400500	CCTCTGCCAAAAAGTGGGGGCTGTACTGGGGACTGCTCGGATGATCTTTC	Homo sapiens LAG1 homolog, ceramide synthase 2 (LASS2), transcript variant 2, mRNA.
SERPINE2	5080192	56461.4	0	56816.4	0	1.00629	4772.19	0	15816.2	0	3.31426	3.29355	0.936061	3.35749	ILMN_1946	ILMN_1946	SERPINE2	NM_006216.2	5270	34147323	SERPINE2	NP_006207.1	ILMN_1655595	GTCTTGCTAGACAAGGTTGCTGTTGTGCAGTGTGCCTGTCACTACTGGTC	Homo sapiens serpin peptidase inhibitor, clade E (nexin, plasminogen activator inhibitor type 1), member 2 (SERPINE2), mRNA.
CDS1	5860010	146.281	0.665663	155.177	0.49247	1.06081	425.774	0	1563.17	0	3.67136	3.46089	1.11237	3.34853	ILMN_20950	ILMN_20950	CDS1	NM_001263.2	1040	22035623	CDS1	NP_001254.2	ILMN_1801476	GCAAGGCACAATAGGAAGTCAGTTCTCCTGCACTTCCTCCTCATGTAGTC	Homo sapiens CDP-diacylglycerol synthase (phosphatidate cytidylyltransferase) 1 (CDS1), mRNA.
APP	3370577	1954.28	0	710.957	0	0.363796	291.753	0.00451807	480.307	0.00301205	1.64628	4.52529	2.19249	3.33279	ILMN_23272	ILMN_23272	APP	NM_201414.1	351	41406056	APP	NP_958817.1	ILMN_2404063	GCAGAACTAGACCCCCGCCACAGCAGCCTCTGAAGTTGGACAGCAAAACC	Homo sapiens amyloid beta (A4) precursor protein (APP), transcript variant 3, mRNA.
DNAJB9	2760164	832.471	0	1717.33	0	2.06293	923.453	0	5348.8	0	5.79218	2.80775	0.48403	3.32372	ILMN_14354	ILMN_14354	DNAJB9	NM_012328.1	4189	9558754	DNAJB9	NP_036460.1	ILMN_1773742	GGAGCAAGTGTTCCTGCTGCCAGTTCTTTCCTCTTTAGGCGTGGTTGAGA	Homo sapiens DnaJ (Hsp40) homolog, subfamily B, member 9 (DNAJB9), mRNA.
GPNMB	1570154	2269.61	0	1070.59	0	0.471705	202.245	0.0496988	391.243	0.0060241	1.9345	4.10108	1.80524	3.29584	ILMN_25675	ILMN_25675	GPNMB	NM_002510.2	10457	52694750	GPNMB	NP_002501.1	ILMN_2407389	GATGGGGAGAGGGATTATACTGCAGGCAGCTTCAGCCATGTTGTGAAACT	Homo sapiens glycoprotein (transmembrane) nmb (GPNMB), transcript variant 2, mRNA.
ITM2C	2650762	7525.55	0	2465.16	0	0.327572	5100.61	0	10163.3	0	1.99256	6.08281	3.80365	3.27915	ILMN_27531	ILMN_27531	ITM2C	NM_001012516.1	81618	60302913	ITM2C	NP_001012534.1	ILMN_2366041	CGAGCCGTGGGTTCTGCTGAGTAGGTGGAGCTCATTGCTTTCTCCAAGCT	Homo sapiens integral membrane protein 2C (ITM2C), transcript variant 2, mRNA.
ATG9A	3890528	799.365	0	905.59	0	1.13289	351.73	0.00150602	1273.48	0	3.62062	3.19592	0.936355	3.25957	ILMN_24497	ILMN_162226	ATG9A	NM_001077198.1	79065	116089281	ATG9A	NP_001070666.1	ILMN_1739008	ACTGCATGCTGGGACTGCTCCTACTCTCTGTCCCACCCCTCACCCAGCTG	Homo sapiens ATG9 autophagy related 9 homolog A (S. cerevisiae) (ATG9A), transcript variant 1, mRNA.
LAMP1	6270100	12558.7	0	4811.05	0	0.383086	1560.83	0	2717.4	0	1.741	4.54468	2.28713	3.25755	ILMN_27826	ILMN_27826	LAMP1	NM_005561.2	3916	7669500	LAMP1	NP_005552.2	ILMN_1782292	CGGCACGTCCTTGGCGTCTCTAATGTCTGCAGCTCAAGGGCTGGCACTTT	Homo sapiens lysosomal-associated membrane protein 1 (LAMP1), mRNA.
SEC61A1	1030471	15252.6	0	11133.6	0	0.729952	2966.55	0	7211.23	0	2.43084	3.33015	1.07916	3.25098	ILMN_9397	ILMN_9397	SEC61A1	NM_013336.3	29927	60218911	SEC61A1	NP_037468.1	ILMN_1659564	GCTGACCCCAGCTTCCAGGGGACTGTCACTGTGGACGCCAAAATGGCATA	Homo sapiens Sec61 alpha 1 subunit (S. cerevisiae) (SEC61A1), mRNA.
PKD2	70161	2022.19	0	2363.28	0	1.16867	289.782	0.0060241	1076.27	0.00150602	3.71405	3.17801	0.927572	3.25044	ILMN_167901	ILMN_167901	PKD2	NM_000297.2	5311	33286447	PKD2	NP_000288.1	ILMN_2052891	ATTTGAAGTGCAGCTATTATGTGGTATCCATGTGTATCGACCATGTGCCA	Homo sapiens polycystic kidney disease 2 (autosomal dominant) (PKD2), mRNA.
RTN2	3460376	392.071	0.00301205	298.622	0.0105422	0.761652	438.445	0	1271.63	0	2.90031	3.80792	1.56086	3.24707	ILMN_25396	ILMN_27258	RTN2	NM_206901.1	6253	46255006	RTN2	NP_996784.1	ILMN_1749115	GGGTGTCAGGATCACTCCCACTAGGGACTCTGCGCTAATTACCTGAGCGA	Homo sapiens reticulon 2 (RTN2), transcript variant 3, mRNA.
SLC35F1	1850138	151.976	0.543675	188.912	0.0677711	1.24304	291.971	0.00451807	1025.84	0.00150602	3.5135	2.82654	0.589921	3.23661	ILMN_2907	ILMN_174947	SLC35F1	NM_001029858.2	222553	142370401	SLC35F1	NP_001025029.1	ILMN_1749848	CTGGGGACAGCGCTTGCCTTGGTCAGACCTTCCCACATCTACATACTCTC	Homo sapiens solute carrier family 35, member F1 (SLC35F1), mRNA.
DPM3	7320435	2104.58	0	1102.39	0	0.523806	1838.93	0	4058.69	0	2.20709	4.21357	1.98726	3.22631	ILMN_29764	ILMN_29764	DPM3	NM_153741.1	54344	24430134	DPM3	NP_714963.1	ILMN_2402674	AGTGACCATGACGAAATTAGCGCAGTGGCTTTGGGGACTAGCGATCCTGG	Homo sapiens dolichyl-phosphate mannosyltransferase polypeptide 3 (DPM3), transcript variant 2, mRNA.
SLC39A1	5670368	4723.31	0	1766.88	0	0.374076	1288.19	0	2276.19	0	1.76697	4.72356	2.49946	3.22411	ILMN_14415	ILMN_14415	SLC39A1	NM_014437.3	27173	34147669	SLC39A1	NP_055252.2	ILMN_2116714	GCTGGGGTAGGAGGAAGGTTGTTGCAGCCATCTACTGCTGCTGTACCCTA	Homo sapiens solute carrier family 39 (zinc transporter), member 1 (SLC39A1), mRNA.
NBL1	5090156	19709.3	0	15378.9	0	0.780287	4058.69	0	12074.8	0	2.97504	3.81275	1.6029	3.20985	ILMN_20462	ILMN_20462	NBL1	NM_182744.1	4681	33519446	NBL1	NP_877421.1	ILMN_1789599	CCCATGAAGAAAGCCCCTCGTTGCCCAGCACTGTCTGCGTCTGCTCTTCT	Homo sapiens neuroblastoma, suppression of tumorigenicity 1 (NBL1), transcript variant 1, mRNA.
FBXL16	6840390	164.922	0.262048	166.832	0.251506	1.01158	620.947	0	2041.24	0	3.28731	3.24969	1.05394	3.19574	ILMN_17900	ILMN_17900	FBXL16	NM_153350.2	146330	34222207	FBXL16	NP_699181.1	ILMN_1697561	GAAACAGATCAACAGCCCAAAGATTTTCCTGTCCCTGGAGTGCCAGCCCC	Homo sapiens F-box and leucine-rich repeat protein 16 (FBXL16), mRNA.
IGF2	3420682	197.106	0.0496988	715.946	0	3.63229	186.614	0.0888554	1646.42	0	8.82258	2.42893	0.246432	3.1825	ILMN_179481	ILMN_179481	IGF2	NM_001007139.3	3481	109148515	IGF2	NP_001007140.2	ILMN_2413956	AGACACCAATGGGAATCCCAATGGGGAAGTCGATGCTGGTGCTTCTCACC	Homo sapiens insulin-like growth factor 2 (somatomedin A) (IGF2), transcript variant 2, mRNA.
B3GNT6	2260220	601.383	0	459.643	0	0.76431	284.814	0.00753012	731.533	0.00150602	2.56846	3.36049	1.18529	3.1752	ILMN_16433	ILMN_16433	B3GNT6	NM_006876.1	11041	5802983	B3GNT6	NP_006867.1	ILMN_1715384	GCTGTGTGGCCTTGAGTAAATCCCGTTACCTCTCTGAGCCTCGGTTACCC	Homo sapiens UDP-GlcNAc:betaGal beta-1,3-N-acetylglucosaminyltransferase 6 (B3GNT6), mRNA.
GABRB3	5390669	169.173	0.201807	185.883	0.0843374	1.09877	225.274	0.0240964	780.27	0.00150602	3.46366	3.15229	0.984457	3.16783	ILMN_137214	ILMN_19294	GABRB3	NM_000814.4	2562	83779011	GABRB3	NP_000805.1	ILMN_1709681	GTCACCCAACGACCCATGACCGTTCTCTGAGGCAAAGGAGGGCAACCTGA	Homo sapiens gamma-aminobutyric acid (GABA) A receptor, beta 3 (GABRB3), transcript variant 1, mRNA.
THRA	7380047	3367.63	0	1050.48	0	0.311934	269.025	0.0105422	438.511	0.00301205	1.63	5.22545	3.05797	3.16748	ILMN_17821	ILMN_17821	THRA	NM_003250.4	7067	40806158	THRA	NP_003241.2	ILMN_1718182	CCCCAACTCAAGTGTCACCTCCTTCCCCAGCTCCCCCAGGCAGAAATAGT	Homo sapiens thyroid hormone receptor, alpha (erythroblastic leukemia viral (v-erb-a) oncogene homolog, avian) (THRA), transcript variant 2, mRNA.
SQLE	3120367	3432.34	0	2172.58	0	0.632972	813.675	0	1782.07	0	2.19014	3.4601	1.3039	3.15619	ILMN_183123	ILMN_183123	SQLE	NM_003129.3	6713	62865634	SQLE	NP_003120.2	ILMN_2041293	GTCAGAACCTTGGATTACAAAACCTCGAGCCCTTCTCAGTAGTGGTGCTG	Homo sapiens squalene epoxidase (SQLE), mRNA.
ATP1A1	4210095	4713.71	0	2570.69	0	0.545363	1274.8	0	2864.8	0	2.24725	4.12065	1.97304	3.14761	ILMN_2141	ILMN_2141	ATP1A1	NM_001001586.1	476	48762681	ATP1A1	NP_001001586.1	ILMN_2415189	GGAGTTTGGAACTCTACCCTGGTAGGAAAGCACCGCAGCATGTGGGGAAG	Homo sapiens ATPase, Na+/K+ transporting, alpha 1 polypeptide (ATP1A1), transcript variant 2, mRNA.
C2ORF30	4920274	3124.77	0	5594.91	0	1.7905	975.697	0	4868.87	0	4.99014	2.78701	0.647384	3.13962	ILMN_22881	ILMN_22881	C2ORF30	NM_015701.2	27248	20070263	C2orf30	NP_056516.2	ILMN_1724376	ACTAGAAACTGGGCACATGGTAGAGGCTCACATGGGAGTTGTCCTCACCC	Homo sapiens chromosome 2 open reading frame 30 (C2orf30), mRNA.
SYT17	1470176	148.848	0.605422	157.065	0.445783	1.0552	905.59	0	3139.42	0	3.46671	3.28535	1.17916	3.1062	ILMN_7354	ILMN_180653	SYT17	NM_016524.2	51760	40068037	SYT17	NP_057608.2	ILMN_1657760	TCATCGGGAGGATCGTCATTGGCCAGTACTCTTCAGGCCCCTCTGAGACC	Homo sapiens synaptotagmin XVII (SYT17), mRNA.
TAOK2	520333	412.4	0	760.551	0	1.84421	524.109	0	2780.28	0	5.30478	2.87645	0.776146	3.10031	ILMN_9392	ILMN_9392	TAOK2	NM_016151.2	9344	45505129	TAOK2	NP_057235.2	ILMN_1701487	CTGTGTTCTCCTGGCGCTCCTCCCCTAAGTTATTGCTGTTCGCCCGCTGT	Homo sapiens TAO kinase 2 (TAOK2), transcript variant 2, mRNA.
REEP1	1340192	160.982	0.337349	165.789	0.271084	1.02986	251.299	0.0150602	835.854	0.00150602	3.32613	3.22969	1.13142	3.09827	ILMN_20377	ILMN_20377	REEP1	NM_022912.1	65055	12597656	REEP1	NP_075063.1	ILMN_1733746	GTGCTTGTCAACCATGACCATCTTTGAGCCTTCCTAGTCCTCCACCTGGC	Homo sapiens receptor accessory protein 1 (REEP1), mRNA.
TMEM155	2900162	216.557	0.0256024	326.721	0.0060241	1.50871	292.42	0.00451807	1180.17	0	4.03587	2.67505	0.581683	3.09336	ILMN_6710	ILMN_6710	TMEM155	NM_152399.2	132332	112181170	TMEM155	NP_689612.2	ILMN_1809947	GGGAGAGGTGTGGGTCAGTCATGGGCTTGGTATCCCCTGGTCTTCACTAT	Homo sapiens transmembrane protein 155 (TMEM155), mRNA.
TMCO1	1470209	6419.83	0	7296.94	0	1.13663	1762.41	0	5904.27	0	3.35011	2.94742	0.856854	3.09056	ILMN_8084	ILMN_8084	TMCO1	NM_019026.2	54499	68131549	TMCO1	NP_061899.1	ILMN_1793829	CGACTCTCAAGGCACTGTGTATGCCCTGCAAGTTGGCTGTCTATGAGCAT	Homo sapiens transmembrane and coiled-coil domains 1 (TMCO1), mRNA.
SALL4	5050270	129.256	0.965361	211.944	0.0331325	1.63972	275.774	0.0105422	1252.24	0	4.54081	2.76926	0.683361	3.0859	ILMN_18424	ILMN_18424	SALL4	NM_020436.2	57167	37595567	SALL4	NP_065169.1	ILMN_1695687	GCGGTCAGCTAAGGGAGAACTTGCGTGGAAGGAGCAATGCAGACACAGTG	Homo sapiens sal-like 4 (Drosophila) (SALL4), mRNA.
SAMD4B	1780156	441.226	0	468.354	0	1.06148	725.479	0	2501.14	0	3.44757	3.24788	1.16388	3.084	ILMN_5298	ILMN_5298	SAMD4B	NM_018028.2	55095	55742694	SAMD4B	NP_060498.2	ILMN_1753467	ACACTATATCATAACCCAGAGATTCGTCCCAGCCCCAGAGTCCGACAGAC	Homo sapiens sterile alpha motif domain containing 4B (SAMD4B), mRNA.
PVRL2	2140746	774.427	0	305.435	0.0105422	0.394401	177.617	0.131024	363.134	0.0060241	2.04447	5.18375	3.1009	3.08285	ILMN_170510	ILMN_170510	PVRL2	NM_001042724.1	5819	112789531	PVRL2	NP_001036189.1	ILMN_2337336	CAGTCTGTTCAATACCACCTTCGTCTGCACAGTCACCAATGCCGTGGGCA	Homo sapiens poliovirus receptor-related 2 (herpesvirus entry mediator B) (PVRL2), transcript variant delta, mRNA.
SLC15A4	160279	1868.25	0	1332.49	0	0.713231	289.121	0.0060241	691.641	0.00150602	2.39222	3.35406	1.27597	3.0781	ILMN_2279	ILMN_2279	SLC15A4	NM_145648.1	121260	21717815	SLC15A4	NP_663623.1	ILMN_2076463	CCATGTGTCCCATCTCAAGCCACAGAGCAACTCACAGGGTACTTCACACC	Homo sapiens solute carrier family 15, member 4 (SLC15A4), mRNA.
SEMA6B	160368	440.169	0	331.254	0.0060241	0.752561	573.845	0	1458.12	0	2.54097	3.37643	1.30121	3.07522	ILMN_16679	ILMN_21277	SEMA6B	NM_032108.2	10501	19718779	SEMA6B	NP_115484.2	ILMN_1712914	TTGCCTCCCCCAGCCCCCTCCCCATCAATAAAACTCTGTTTACAACCACC	Homo sapiens sema domain, transmembrane domain (TM), and cytoplasmic domain, (semaphorin) 6B (SEMA6B), mRNA.
TMBIM6	650519	11276.4	0	12492.9	0	1.10787	1748.29	0	5792.15	0	3.31303	2.99044	0.921946	3.06849	ILMN_21150	ILMN_21150	TMBIM6	NM_003217.2	7009	148746208	TMBIM6	NP_003208.2	ILMN_1693311	TGACATGCCACCCCGAATGGCTCACTTTCACTGAGGATGCTGTCCTCTGA	Homo sapiens transmembrane BAX inhibitor motif containing 6 (TMBIM6), transcript variant 1, mRNA.
VKORC1L1	6510189	1415.88	0	1968.8	0	1.39052	1127.56	0	4283.24	0	3.79868	2.73185	0.673453	3.05839	ILMN_9384	ILMN_9384	VKORC1L1	NM_173517.3	154807	47717107	VKORC1L1	NP_775788.2	ILMN_1802894	TGTAGCCCTAGCCCCCTGCCCTCAATTGTAAAGTGAGCAACCATTGCTAG	Homo sapiens vitamin K epoxide reductase complex, subunit 1-like 1 (VKORC1L1), mRNA.
TDP1	2060110	2030.13	0	2620.71	0	1.29091	5414.6	0	22226.6	0	4.10494	3.17989	1.12855	3.05134	ILMN_166533	ILMN_166533	TDP1	NM_018319.3	55775	57242803	TDP1	NP_060789.2	ILMN_2285713	CTGTATTAAAAAGGCAAATCGAAGGCCGGGCGCGGTGACTCACGCCTGTC	Homo sapiens tyrosyl-DNA phosphodiesterase 1 (TDP1), transcript variant 1, mRNA.
HOOK1	3120053	156.977	0.399096	176.08	0.143072	1.12169	246.292	0.0180723	878.352	0.00150602	3.5663	3.17941	1.12958	3.04983	ILMN_4311	ILMN_173692	HOOK1	NM_015888.4	51361	95007031	HOOK1	NP_056972.1	ILMN_1741406	TCCAGAAACTGGGGATGGAATCTAGACTTGTGAGCGGCGGTGGTGCCTGC	Homo sapiens hook homolog 1 (Drosophila) (HOOK1), mRNA.
SREBF1	3390343	1069.29	0	412.861	0.00150602	0.386108	185.385	0.0918675	324.41	0.00903614	1.74993	4.53223	2.48322	3.04901	ILMN_21143	ILMN_20555	SREBF1	NM_001005291.1	6720	52630418	SREBF1	NP_001005291.1	ILMN_1663035	CCTCCTGTGTACAGGGAAGAGAGGGGTACATTTCCCTGTGCTGACGGAAG	Homo sapiens sterol regulatory element binding transcription factor 1 (SREBF1), transcript variant 1, mRNA.
NFIB	5960133	222.574	0.0256024	360.761	0.00150602	1.62086	214.246	0.0331325	887.913	0.00150602	4.14436	2.55689	0.508403	3.04849	ILMN_14904	ILMN_14904	NFIB	NM_005596.2	4781	93004091	NFIB	NP_005587.2	ILMN_1778991	ATCACTATTCCTGGTTATCTCACCAACGAAGGCTAGGAGGCGGCGTCAGA	Homo sapiens nuclear factor I/B (NFIB), mRNA.
C9ORF25	3850494	303.159	0.0060241	273.961	0.0120482	0.903689	644.776	0	1857.18	0	2.88035	3.18732	1.13893	3.04839	ILMN_22325	ILMN_166122	C9ORF25	NM_147202.1	203259	22218620	C9orf25	NP_671735.1	ILMN_1746633	GCTTGCCCTCCTGCCACCCTTCCCCTTGTAGATACTGCCTTAACACTCCC	Homo sapiens chromosome 9 open reading frame 25 (C9orf25), mRNA.
UNC84B	2640411	8375.85	0	3107.67	0	0.371028	835.197	0	1316.82	0	1.57665	4.24943	2.20206	3.04736	ILMN_28554	ILMN_28554	UNC84B	NM_015374.1	25777	31742497	UNC84B	NP_056189.1	ILMN_2099301	CTCCATCCCGAGGCAGCCAGGGTTTGTTTTGCGCTCTCCTGTCACAAATG	Homo sapiens unc-84 homolog B (C. elegans) (UNC84B), mRNA.
ITGB1	650066	13550.4	0	6115.84	0	0.451339	501.673	0	873.65	0.00150602	1.74147	3.85846	1.81964	3.03882	ILMN_24574	ILMN_24574	ITGB1	NM_033669.1	3688	19743820	ITGB1	NP_391989.1	ILMN_2383934	TGTAGCTGGTGTGGTTGCTGGAATTGTTCTTATTGGCCTTGCATTACTGC	Homo sapiens integrin, beta 1 (fibronectin receptor, beta polypeptide, antigen CD29 includes MDF2, MSK12) (ITGB1), transcript variant 1C-2, mRNA.
ITGAL	4180494	153.775	0.483434	159.375	0.393072	1.03642	171.519	0.198795	539.676	0.00301205	3.14644	3.03589	1.00144	3.03445	ILMN_15930	ILMN_163425	ITGAL	NM_002209.1	3683	4504756	ITGAL	NP_002200.1	ILMN_1749591	CTCTCCCAGGACCCATCACGCCTGTGCAGTGGCCCCCACAGAAAGACTGA	Homo sapiens integrin, alpha L (antigen CD11A (p180), lymphocyte function-associated antigen 1; alpha polypeptide) (ITGAL), mRNA.
TOLLIP	6650612	653.787	0	994.558	0	1.52123	778.303	0	3213.48	0	4.12883	2.71415	0.6834	3.03075	ILMN_22858	ILMN_22858	TOLLIP	NM_019009.2	54472	21361618	TOLLIP	NP_061882.2	ILMN_1765523	TTGCCAGCCTCTGCTGCTCCTGCTCCTGGGTTTGAAGATGCAGGCCGATC	Homo sapiens toll interacting protein (TOLLIP), mRNA.
RTN4R	3180195	218.236	0.0256024	215.057	0.0331325	0.985435	460.311	0	1332.83	0	2.89551	2.9383	0.918963	3.01934	ILMN_13643	ILMN_13643	RTN4R	NM_023004.5	65078	47519383	RTN4R	NP_075380.1	ILMN_1737484	ACCCCCATCTCCACCCCATCATGTTTACAGGGTTCGGCGGCAGCGTTTGT	Homo sapiens reticulon 4 receptor (RTN4R), mRNA.
ABLIM2	2260471	165.83	0.253012	172.162	0.168675	1.03819	307.267	0.00451807	906.441	0.00150602	2.95001	2.8415	0.823064	3.01843	ILMN_5259	ILMN_5259	ABLIM2	NM_032432.3	84448	153792513	ABLIM2	NP_115808.3	ILMN_1758825	AAGTCTGTTTCCCCGTCCGCAGTGGGTGTTGCCTCTTTGTGTGTGTCCCG	Homo sapiens actin binding LIM protein family, member 2 (ABLIM2), mRNA.
GLT25D1	7380279	4311.04	0	3804.44	0	0.882487	1845.66	0	5250.04	0	2.84454	3.22332	1.20891	3.01441	ILMN_15022	ILMN_15022	GLT25D1	NM_024656.2	79709	31377696	GLT25D1	NP_078932.2	ILMN_1727043	CTGTGCTTTACCTCCTTGCCCTTGTGTCTCAGGTGTGGTCCCTGCCTGCT	Homo sapiens glycosyltransferase 25 domain containing 1 (GLT25D1), mRNA.
AFAP1L2	4590133	227.179	0.0225904	215.993	0.0301205	0.950761	759.049	0	2212.02	0	2.9142	3.06512	1.05102	3.0141	ILMN_23732	ILMN_169116	AFAP1L2	NM_001001936.1	84632	50897849	AFAP1L2	NP_001001936.1	ILMN_1730995	GTGATCGCCCTCTTAAAATTGGCAGTGCTGTTCCTTGTGCTGCCCCTGTC	Homo sapiens actin filament associated protein 1-like 2 (AFAP1L2), transcript variant 1, mRNA.
COL6A2	3390458	8013.55	0	4860.72	0	0.606563	433.995	0	1051.79	0.00150602	2.4235	3.99547	1.98815	3.00732	ILMN_21525	ILMN_21525	COL6A2	NM_001849.3	1292	115527061	COL6A2	NP_001840.3	ILMN_1783909	TGTTCCACGAGAAGGACTATGACAGCCTGGCGCAACCCGGCTTCTTCGAC	Homo sapiens collagen, type VI, alpha 2 (COL6A2), transcript variant 2C2, mRNA.
SCAMP4	160286	575.907	0	375.249	0.00150602	0.65158	228.088	0.0225904	498.319	0.00301205	2.18477	3.35303	1.3476	3.00543	ILMN_17351	ILMN_17351	SCAMP4	NM_079834.2	113178	50593003	SCAMP4	NP_524558.1	ILMN_1800843	AAGAGGCACCCCCTTCCCCAGCCTCTCGCCTGCACTGATGCAGACAAAAT	Homo sapiens secretory carrier membrane protein 4 (SCAMP4), mRNA.
TMEM158	3130220	13468.9	0	18812.5	0	1.39674	4137.93	0	15252.6	0	3.68604	2.63903	0.636564	3.00247	ILMN_13668	ILMN_13668	TMEM158	NM_015444.2	25907	116805333	TMEM158	NP_056259.2	ILMN_1792455	GAACCTTTTCCAAGTTGATCTATCCAGTGACGTGGCCTGGTGGGCGTTTC	Homo sapiens transmembrane protein 158 (TMEM158), mRNA.
SULT4A1	5050463	157.865	0.387048	162.886	0.317771	1.0318	168.722	0.243976	503.845	0.00301205	2.98625	2.8942	0.90204	2.99216	ILMN_20211	ILMN_20211	SULT4A1	NM_176874.1	25830	29029533	SULT4A1	NP_795343.1	ILMN_1701637	TTTCTCACCCACATTCGCTGAAGCGATGGAGAGTCGGGGGCCAGTAGCCA	Homo sapiens sulfotransferase family 4A, member 1 (SULT4A1), transcript variant 2, mRNA.
FGFRL1	5860112	244.969	0.0180723	268.135	0.0120482	1.09457	310.637	0.00451807	1018.16	0.00150602	3.27767	2.99449	1.01006	2.98444	ILMN_28273	ILMN_28273	FGFRL1	NM_001004358.1	53834	51988913	FGFRL1	NP_001004358.1	ILMN_2348367	ACAGCAGCCCCAAGCCTGAGAGGCTGGAGCCCATGGCTAGTGGCTCATCC	Homo sapiens fibroblast growth factor receptor-like 1 (FGFRL1), transcript variant 2, mRNA.
CTGF	2640292	11098	0	30559.4	0	2.75359	864.334	0	5444.16	0	6.29867	2.28744	0.303775	2.98367	ILMN_3374	ILMN_3374	CTGF	NM_001901.2	1490	98986335	CTGF	NP_001892.1	ILMN_2115125	TTGCAAAGGGGAGGCATCAGTGTCCTTGGCAGGCTGATTTCTAGGTAGGA	Homo sapiens connective tissue growth factor (CTGF), mRNA.
CTXN1	360114	3155.53	0	4750.12	0	1.50534	3254.1	0	12813.4	0	3.93762	2.61577	0.643132	2.97264	ILMN_12592	ILMN_12592	CTXN1	NM_206833.2	404217	142379443	CTXN1	NP_996664.1	ILMN_1759766	CCCTCCCATGCCGTTCCACTCCTCCCTGCCTCTGAGCCGAACATGATAAT	Homo sapiens cortexin 1 (CTXN1), mRNA.
BLVRA	2940022	3246.14	0	817.638	0	0.25188	5557.79	0	7943.7	0	1.42929	5.67448	3.70231	2.97218	ILMN_21946	ILMN_21946	BLVRA	NM_000712.3	644	40353771	BLVRA	NP_000703.2	ILMN_1691436	CTGAGAAGGAACTGGCTGCTGAAAAGAAACGCATCCTGCACTGCCTGGGG	Homo sapiens biliverdin reductase A (BLVRA), mRNA.
SC5DL	6220397	2031.64	0	1640.75	0	0.807598	1502.53	0	3916.38	0	2.60652	3.2275	1.25824	2.96926	ILMN_24287	ILMN_24287	SC5DL	NM_006918.4	6309	122939199	SC5DL	NP_008849.2	ILMN_1677607	GGCCCATTGCTGACGATTAGTTCTAAAATCTTATTCCTCCTCTTCTCCCC	Homo sapiens sterol-C5-desaturase (ERG3 delta-5-desaturase homolog, S. cerevisiae)-like (SC5DL), transcript variant 1, mRNA.
SEMA4B	5080280	494.65	0	481.003	0	0.972411	252.961	0.0150602	757.493	0.00150602	2.9945	3.07946	1.11064	2.96883	ILMN_25026	ILMN_25258	SEMA4B	NM_198925.1	10509	39777609	SEMA4B	NP_945119.1	ILMN_1672589	TGCCTTCCTCCGTTGTTGCGTGAGAACCCGTGTGCCCCTTCCCACCATAT	Homo sapiens sema domain, immunoglobulin domain (Ig), transmembrane domain (TM) and short cytoplasmic domain, (semaphorin) 4B (SEMA4B), transcript variant 2, mRNA.
AFAP1L2	6620711	187.402	0.0737952	134.535	0.918675	0.717896	431.161	0	1032.89	0.00150602	2.3956	3.33697	1.36857	2.9684	ILMN_23965	ILMN_23965	AFAP1L2	NM_032550.2	84632	50897838	AFAP1L2	NP_115939.1	ILMN_2404917	GGGTCACGTGTCTTTGGTGAGTGAGAAGACCTAAACTCCTGGCCATCATC	Homo sapiens actin filament associated protein 1-like 2 (AFAP1L2), transcript variant 2, mRNA.
SPOCK1	6380669	2846.29	0	2276.19	0	0.799704	453.169	0	1204.65	0	2.65828	3.32408	1.35903	2.96505	ILMN_136935	ILMN_25886	SPOCK1	NM_004598.3	6695	82659117	SPOCK1	NP_004589.1	ILMN_1746013	GTCTGTCCAGGTCTGTCCCCCTGCTCATCCCAGGATGCCACTCACATTTT	Homo sapiens sparc/osteonectin, cwcv and kazal-like domains proteoglycan (testican) 1 (SPOCK1), mRNA.
BATF3	5900253	200.809	0.0406627	245.052	0.0195783	1.22033	1966.78	0	6502.03	0	3.30592	2.70905	0.750293	2.95876	ILMN_7180	ILMN_7180	BATF3	NM_018664.1	55509	8924245	BATF3	NP_061134.1	ILMN_1763207	CTCAGCCCGACATCCAACAGGCGCCAAACTCACAGAGCCCTTGTGCAGAT	Homo sapiens basic leucine zipper transcription factor, ATF-like 3 (BATF3), mRNA.
TSPAN9	7570196	10065.6	0	12679.1	0	1.25965	1610.55	0	5357.95	0	3.32679	2.64104	0.684096	2.95695	ILMN_30091	ILMN_30091	TSPAN9	NM_006675.3	10867	57232744	TSPAN9	NP_006666.1	ILMN_1729453	CTTTCTGCTTGCATTGCCGTATCTGTGCGTTCCTTCATCCTGGTCCTGGC	Homo sapiens tetraspanin 9 (TSPAN9), mRNA.
CAMTA1	3930411	168.561	0.210843	188.923	0.0677711	1.1208	319.208	0.00301205	966.799	0.00150602	3.02874	2.70231	0.749553	2.95276	ILMN_5394	ILMN_179380	CAMTA1	NM_015215.1	23261	54112400	CAMTA1	NP_056030.1	ILMN_1661940	ACGAACCCCTCTCTGGCTGCACGGTCGCTTATGGCAGTTCCACACAGTAG	Homo sapiens calmodulin binding transcription activator 1 (CAMTA1), mRNA.
GRINA	70070	1564.21	0	1351.21	0	0.86383	828.55	0	2506.06	0	3.02463	3.50142	1.55123	2.95019	ILMN_14159	ILMN_14159	GRINA	NM_000837.1	2907	57165372	GRINA	NP_000828.1	ILMN_1796490	GTGCCACCTCCTGTCTACTCATTGTTGCATGAGCCCTGTCTGCCAGCCCA	Homo sapiens glutamate receptor, ionotropic, N-methyl D-aspartate-associated protein 1 (glutamate binding) (GRINA), transcript variant 1, mRNA.
FBLN1	580739	15313.5	0	4264.2	0	0.27846	1885.99	0	3266.4	0	1.73193	6.21965	4.27241	2.94725	ILMN_27273	ILMN_27273	FBLN1	NM_001996.2	2192	34734061	FBLN1	NP_001987.2	ILMN_1700541	TCAAGATGGATCTCTCTCGCCACGGCACCGTCAGCTCCTTTGTGGCCAAG	Homo sapiens fibulin 1 (FBLN1), transcript variant C, mRNA.
LAMP3	7320546	142.325	0.762048	158.318	0.417169	1.11238	228.071	0.0225904	765.14	0.00150602	3.35483	3.01591	1.07052	2.94539	ILMN_21715	ILMN_21715	LAMP3	NM_014398.2	27074	38455384	LAMP3	NP_055213.2	ILMN_2170814	GAGTGTATAGCCCCATCTTGTGGTAACTTGCTGCTTCTGCACTTCATATC	Homo sapiens lysosomal-associated membrane protein 3 (LAMP3), mRNA.
LAPTM4B	580132	3453.36	0	2060.51	0	0.596667	803.344	0	1669.36	0	2.07801	3.48269	1.54917	2.93352	ILMN_24436	ILMN_24436	LAPTM4B	NM_018407.4	55353	74271830	LAPTM4B	NP_060877.3	ILMN_2101832	GAGGGTGGAATGGATGTGTTTGGCGCTGCATGGGATCTGGTGCCCCTCTT	Homo sapiens lysosomal protein transmembrane 4 beta (LAPTM4B), mRNA.
STT3A	2570692	3716.45	0	1595.45	0	0.429295	819.537	0	1494.1	0	1.8231	4.24674	2.32356	2.92319	ILMN_17585	ILMN_17585	STT3A	NM_152713.2	3703	34303951	STT3A	NP_689926.1	ILMN_1746090	GCCAAGCGTCCTCCAGGCTTTGACCGTGTCCGAAATGCTGAGATTGGGAA	Homo sapiens STT3, subunit of the oligosaccharyltransferase complex, homolog A (S. cerevisiae) (STT3A), mRNA.
PTPN4	3390075	572.196	0	1943.71	0	3.39693	386.089	0	2971.47	0	7.69635	2.26568	0.344813	2.92086	ILMN_29562	ILMN_29562	PTPN4	NM_002830.2	5775	18104987	PTPN4	NP_002821.1	ILMN_1793549	TGTGGTGGTGCCATGCAATCCCCTTTTGGTAGAATTGCCACAAACAAGGC	Homo sapiens protein tyrosine phosphatase, non-receptor type 4 (megakaryocyte) (PTPN4), mRNA.
XYLT2	7100220	3282.46	0	4316.25	0	1.31494	833.825	0	2779.17	0	3.33304	2.53474	0.615972	2.91877	ILMN_26042	ILMN_26042	XYLT2	NM_022167.2	64132	110611245	XYLT2	NP_071450.2	ILMN_1799815	CCAGGTGTGCACTGGAAGTGAGGTCACATGAGCAGCGTGGGAAGAAGACT	Homo sapiens xylosyltransferase II (XYLT2), mRNA.
MSI1	7200725	174.373	0.161145	163.265	0.313253	0.936297	341.741	0.00150602	968.844	0.00150602	2.83502	3.02791	1.1109	2.91701	ILMN_25550	ILMN_165735	MSI1	NM_002442.2	4440	25121990	MSI1	NP_002433.1	ILMN_1739601	CGTTTGAGCTGAGTCCTGAGACACTTAGCTTCCCTCTCCCTCATTCCCGG	Homo sapiens musashi homolog 1 (Drosophila) (MSI1), mRNA.
CENTG3	6220164	782.793	0	623.31	0	0.796265	1332.49	0	3641.12	0	2.73256	3.43172	1.51472	2.917	ILMN_29137	ILMN_29137	CENTG3	NM_031946.3	116988	32307157	CENTG3	NP_114152.2	ILMN_1795918	AGGGATTTAGCCCTCTGCCCTAAGGTGCCATTGAAAAGGGACAGGACCCT	Homo sapiens centaurin, gamma 3 (CENTG3), mRNA.
IDH3A	3360100	415.539	0	427.041	0	1.02768	814.764	0	2359.6	0	2.89605	2.81804	0.91419	2.90385	ILMN_3303	ILMN_3303	IDH3A	NM_005530.2	3419	28178835	IDH3A	NP_005521.1	ILMN_1698533	GAGCTTGGGCTTAGGCTTGGGCTCAGCTTTTGACCCTCAGGCATCTCCTT	Homo sapiens isocitrate dehydrogenase 3 (NAD+) alpha (IDH3A), nuclear gene encoding mitochondrial protein, mRNA.
TP53I13	1010647	2998.9	0	1225.18	0	0.408543	1266.11	0	1982.85	0	1.5661	3.83338	1.9377	2.89568	ILMN_23391	ILMN_23391	TP53I13	NM_138349.2	90313	34147526	TP53I13	NP_612358.3	ILMN_1666178	TCCTCCTTGTTGGTTGCTGAGTGGGCGGCCAAGGGGAGAAAAGGAGCCGC	Homo sapiens tumor protein p53 inducible protein 13 (TP53I13), mRNA.
DBN1	6760008	4319.19	0	1737.5	0	0.402274	2883.93	0	4514.31	0	1.56533	3.89121	1.99695	2.89426	ILMN_24457	ILMN_26584	DBN1	NM_004395.2	1627	18426914	DBN1	NP_004386.2	ILMN_1769926	AAAACATGGCAATAAATGGCTCGTGGGCTCTGGCTCCCTGGGACCCCCTC	Homo sapiens drebrin 1 (DBN1), transcript variant 1, mRNA.
SORT1	160019	857.608	0	1262.62	0	1.47226	790.735	0	2935.03	0	3.71178	2.52114	0.627947	2.89319	ILMN_11307	ILMN_165748	SORT1	NM_002959.4	6272	52352810	SORT1	NP_002950.3	ILMN_1707077	GGTCCCCATGTGCCTGTTGTTCAGCCCTCTCTCTTGTTCCCTTTCTGAGC	Homo sapiens sortilin 1 (SORT1), mRNA.
MFAP2	5090615	1420.11	0	1050.01	0	0.739384	451.81	0	1067.35	0.00150602	2.3624	3.19508	1.3073	2.88778	ILMN_14313	ILMN_14313	MFAP2	NM_017459.1	4237	9665258	MFAP2	NP_059453.1	ILMN_1787981	CCCTTCTCAGCCCGTTTTGAGGACAGACAGTCCCCCGAGGTAGGCTACAT	Homo sapiens microfibrillar-associated protein 2 (MFAP2), transcript variant 1, mRNA.
LASS2	6380154	1639.03	0	2615.94	0	1.59603	1616.56	0	6468.81	0	4.00159	2.50722	0.620565	2.88665	ILMN_5971	ILMN_167075	LASS2	NM_181746.2	29956	115430221	LASS2	NP_859530.1	ILMN_1726108	CTACCTCTGCCAAAAAGTGGGGGCTGTACTGGGGACTGCTCGGATGATCT	Homo sapiens LAG1 homolog, ceramide synthase 2 (LASS2), transcript variant 1, mRNA.
ZBTB16	1240474	144.526	0.710843	165.968	0.269578	1.14836	160.98	0.376506	509.175	0.00301205	3.16297	2.75434	0.869571	2.88477	ILMN_12714	ILMN_12714	ZBTB16	NM_001018011.1	7704	66932931	ZBTB16	NP_001018011.1	ILMN_2402817	TTTGAGTGTAAGCTCTGCCACCAGCGCTCCCGGGACTACTCGGCCATGAT	Homo sapiens zinc finger and BTB domain containing 16 (ZBTB16), transcript variant 2, mRNA.
SLC11A2	1820037	2105.33	0	4655.44	0	2.21126	394.789	0	2061.6	0	5.22202	2.36156	0.479948	2.88161	ILMN_10129	ILMN_10129	SLC11A2	NM_000617.1	4891	10835168	SLC11A2	NP_000608.1	ILMN_1745034	GCTCTTGGCTCCCTTGAGGTTCTGCTAGTGGTGTTAGGAGTGGTTACAAC	Homo sapiens solute carrier family 11 (proton-coupled divalent metal ion transporters), member 2 (SLC11A2), mRNA.
ZBTB16	5080450	156.537	0.411145	187.389	0.0768072	1.19709	200.359	0.0496988	681.908	0.00301205	3.40342	2.84307	0.967458	2.87561	ILMN_11903	ILMN_11903	ZBTB16	NM_006006.4	7704	66932930	ZBTB16	NP_005997.2	ILMN_2305407	CACAAGCCCGAGGAGATCCCGCCCGACTGGAGGATAGAGAAGACGTACCT	Homo sapiens zinc finger and BTB domain containing 16 (ZBTB16), transcript variant 1, mRNA.
PLOD2	7040477	2306.21	0	6323.02	0	2.74173	700.552	0	4400.37	0	6.28129	2.29099	0.423028	2.86796	ILMN_14675	ILMN_25982	PLOD2	NM_000935.2	5352	62739165	PLOD2	NP_000926.2	ILMN_1771599	ACAAAGTTGTTGAGCCTTGCTTCTTCCGTTTTGCCCTTTGTCTCGCTCCT	Homo sapiens procollagen-lysine, 2-oxoglutarate 5-dioxygenase 2 (PLOD2), transcript variant 2, mRNA.
P2RX4	2060605	1029.51	0	822.926	0	0.79934	385.214	0	957.63	0.00150602	2.48597	3.11003	1.24585	2.86418	ILMN_23982	ILMN_25537	P2RX4	NM_002560.2	5025	28416926	P2RX4	NP_002551.2	ILMN_1813846	GCAGTCTGTTCTTGGCTGGGTCAACTCTGCTTTTCCCGCAACCTGGGGTT	Homo sapiens purinergic receptor P2X, ligand-gated ion channel, 4 (P2RX4), mRNA.
ENTPD4	2900224	450.36	0	693.205	0	1.53922	234.867	0.0210843	931.148	0.00150602	3.96457	2.5757	0.719766	2.85593	ILMN_19012	ILMN_19012	ENTPD4	NM_004901.2	9583	141802192	ENTPD4	NP_004892.1	ILMN_1806304	TCTACAACCACTACCTGTTCTCTGGCTGCTTCCTGGTGGTGCTGCTGGCC	Homo sapiens ectonucleoside triphosphate diphosphohydrolase 4 (ENTPD4), mRNA.
NBL1	7100010	5689.02	0	6800.91	0	1.19544	1877.63	0	6102.31	0	3.25001	2.71867	0.864845	2.85382	ILMN_21944	ILMN_21944	NBL1	NM_005380.4	4681	115387107	NBL1	NP_005371.1	ILMN_2405009	GAACTCCAGGACGAGGAGGACATGGGACTTGCGTGGACAGTCAGGGTTCA	Homo sapiens neuroblastoma, suppression of tumorigenicity 1 (NBL1), transcript variant 2, mRNA.
SLC35A1	6510204	1489.47	0	1659.56	0	1.11419	593.284	0	1865.96	0	3.14514	2.82281	0.970004	2.85281	ILMN_23284	ILMN_23284	SLC35A1	NM_006416.3	10559	142375164	SLC35A1	NP_006407.1	ILMN_1741440	ACTCGGACAATTTCTGGGTGGTGACTGAGTACCCCTTTAGTGAGTACCCC	Homo sapiens solute carrier family 35 (CMP-sialic acid transporter), member A1 (SLC35A1), mRNA.
ABHD6	2690402	265.422	0.0135542	451.121	0	1.69964	326.557	0.00301205	1339.88	0	4.10305	2.41407	0.578061	2.83601	ILMN_9952	ILMN_9952	ABHD6	NM_020676.4	57406	47271494	ABHD6	NP_065727.3	ILMN_1706344	AGGTATGTTCTGAGTGAACCCACAGCAGTCGCAGAATGAGCACCTGGCAG	Homo sapiens abhydrolase domain containing 6 (ABHD6), mRNA.
SEC61A2	5700364	238.073	0.0195783	222.315	0.0286145	0.933808	290.695	0.0060241	754.518	0.00150602	2.59557	2.77955	0.953311	2.82624	ILMN_818	ILMN_818	SEC61A2	NM_018144.2	55176	14589846	SEC61A2	NP_060614.2	ILMN_1779381	GGGCACCGAGCTAAGTCTGTGTGCAGCATTAGTACCCGCTGCCTTAAAAC	Homo sapiens Sec61 alpha 2 subunit (S. cerevisiae) (SEC61A2), mRNA.
TRIM16L	6510373	436.759	0	240.204	0.0210843	0.549969	1458.12	0	2363.71	0	1.62106	2.94755	1.12165	2.8259	ILMN_13068	ILMN_13068	TRIM16L	NM_001037330.1	147166	82617563	TRIM16L	NP_001032407.1	ILMN_2193443	GATGCACTCACCTCGGCCTCCCAAAGTGCTGGGATTACAGGCGTGAGCCA	Homo sapiens tripartite motif-containing 16-like (TRIM16L), mRNA.
PMEPA1	3830041	325.019	0.00301205	394.213	0.00150602	1.21289	517.596	0	1566.94	0	3.02734	2.49597	0.672641	2.82333	ILMN_13834	ILMN_13834	PMEPA1	NM_199169.1	56937	40317615	PMEPA1	NP_954638.1	ILMN_2309156	TTCGTTTCAGGGGTCTGCCGTTCCATCCTGGTTCAGAGAAGGCCGAGCGT	Homo sapiens prostate transmembrane protein, androgen induced 1 (PMEPA1), transcript variant 2, mRNA.
CHPF	4250291	688.198	0	517.517	0	0.751988	290.05	0.0060241	769.166	0.00150602	2.65184	3.52644	1.70869	2.81775	ILMN_22953	ILMN_22953	CHPF	NM_024536.4	79586	34222219	CHPF	NP_078812.2	ILMN_1731353	CCCCCTGACGCTGCTGATTCGGGCTGTGGCCTCCACGTATTTATGCAGTA	Homo sapiens chondroitin polymerizing factor (CHPF), mRNA.
TNFRSF12A	6510377	6292.95	0	9053.43	0	1.43866	1585.4	0	6145.92	0	3.87658	2.69457	0.880064	2.81451	ILMN_11654	ILMN_11654	TNFRSF12A	NM_016639.1	51330	7706185	TNFRSF12A	NP_057723.1	ILMN_1689004	CAGAAAGGGAGCCTCACGCTGGCTCACACAAAACAGCTGACACTGACTAA	Homo sapiens tumor necrosis factor receptor superfamily, member 12A (TNFRSF12A), mRNA.
SLIT2	4560592	944.019	0	720.738	0	0.763478	255.123	0.0150602	656.096	0.00301205	2.57168	3.36838	1.55425	2.81413	ILMN_12361	ILMN_12361	SLIT2	NM_004787.1	9353	4759145	SLIT2	NP_004778.1	ILMN_1676449	CTGACGGCTCCTCCTTTGTGGACGAGGTTGAGAAAGTGGTGAAGTGCGGC	Homo sapiens slit homolog 2 (Drosophila) (SLIT2), mRNA.
SEMA4D	4880408	366.245	0.00301205	840.557	0	2.29507	1183.04	0	5869.4	0	4.96129	2.16172	0.349256	2.81246	ILMN_24615	ILMN_24615	SEMA4D	NM_006378.2	10507	33942063	SEMA4D	NP_006369.2	ILMN_1687533	GGCGCTGTTCCTGCCACTGTCCTGAAGATGTGAATGGGTGGTACGATTTC	Homo sapiens sema domain, immunoglobulin domain (Ig), transmembrane domain (TM) and short cytoplasmic domain, (semaphorin) 4D (SEMA4D), mRNA.
FAM100B	520278	701.478	0	1136.84	0	1.62064	1637.02	0	6851.31	0	4.18524	2.58246	0.771226	2.81123	ILMN_22874	ILMN_22874	FAM100B	NM_182565.2	283991	34222379	FAM100B	NP_872371.1	ILMN_1775498	CTCTTGGTATCAGGGCTCTCTCCCCATGGCCTCTTCCCCACCTCTGATTG	Homo sapiens family with sequence similarity 100, member B (FAM100B), mRNA.
OSR1	3940500	974.057	0	1945.99	0	1.99782	1966.32	0	9208.15	0	4.68292	2.34402	0.533112	2.81091	ILMN_5789	ILMN_5789	OSR1	NM_145260.2	130497	75677369	OSR1	NP_660303.1	ILMN_2197128	GCCAAGAGCCGGGCGTTATATTGCGATTGGCACTTTATGCTGACCATCGG	Homo sapiens odd-skipped related 1 (Drosophila) (OSR1), mRNA.
ITGB1	110440	6875.74	0	2821.47	0	0.410351	268.64	0.0105422	384.971	0.0060241	1.43303	3.49222	1.69178	2.80044	ILMN_11529	ILMN_24435	ITGB1	NM_033668.1	3688	19743818	ITGB1	NP_391988.1	ILMN_1714820	TTACCCCAGCCGGTCCAACCTGATCCTGTGTCCCATTGTAAGGAGAAGGA	Homo sapiens integrin, beta 1 (fibronectin receptor, beta polypeptide, antigen CD29 includes MDF2, MSK12) (ITGB1), transcript variant 1D, mRNA.
TSPAN4	540619	4659.98	0	1350.24	0	0.289753	911.194	0	1514.88	0	1.66253	5.73773	3.93789	2.79984	ILMN_26489	ILMN_26489	TSPAN4	NM_001025238.1	7106	68800023	TSPAN4	NP_001020409.1	ILMN_2340027	AGATCCTGGGCCTGACCTTCGCCATGACCATGTACTGCCAAGTGGTCAAG	Homo sapiens tetraspanin 4 (TSPAN4), transcript variant 6, mRNA.
KIAA2013	2710672	1776.39	0	933.062	0	0.525258	1718.55	0	3582.35	0	2.08452	3.96856	2.17099	2.79757	ILMN_4468	ILMN_4468	KIAA2013	NM_138346.1	90231	25286702	KIAA2013	NP_612355.1	ILMN_1803483	TCAGCCACCATTTGCACAAGACACCCAGCACTGAAAGTCCCGCTGCCAGG	Homo sapiens KIAA2013 (KIAA2013), mRNA.
LOC285016	130128	190.68	0.064759	201.063	0.0436747	1.05445	646.229	0	1913.59	0	2.96117	2.80825	1.01217	2.79608	ILMN_7398	ILMN_7398	LOC285016	NM_001002919.1	285016	50897285	LOC285016	NP_001002919.1	ILMN_2089752	AGCAGACCGTACAGGAGCAGCACACCAGGAGCCATGAGAAGTGCCTTGGA	Homo sapiens hypothetical protein LOC285016 (LOC285016), mRNA.
FAM62B	510762	5250.04	0	12345.3	0	2.35146	721.482	0	3807.39	0	5.27718	2.24421	0.452822	2.79139	ILMN_19173	ILMN_19173	FAM62B	NM_020728.1	57488	45387944	FAM62B	NP_065779.1	ILMN_2057573	GCCAAATGCAGGCCTGTGTGTAGCTGTGTGTTTTTTCTGTGGTTGCCGCA	Homo sapiens family with sequence similarity 62 (C2 domain containing) member B (FAM62B), mRNA.
SERPINH1	7650017	11027	0	11256.4	0	1.02081	900.837	0	2510.9	0	2.7873	2.73048	0.943667	2.78682	ILMN_28241	ILMN_28241	SERPINH1	NM_001235.2	871	32454740	SERPINH1	NP_001226.2	ILMN_1751028	GCTGCCTCCCCAGCTCTATCCCAACCTCTCCCAACTATAAAACTAGGTGC	Homo sapiens serpin peptidase inhibitor, clade H (heat shock protein 47), member 1, (collagen binding protein 1) (SERPINH1), mRNA.
ATP6AP1	6590201	7536.32	0	3103.03	0	0.411743	2729.78	0	4346.12	0	1.59211	3.86677	2.08075	2.78601	ILMN_139158	ILMN_42218	ATP6AP1	NM_001183.4	537	89353296	ATP6AP1	NP_001174.2	ILMN_1697694	CGGGAGTGCCGGGCAGGAGCATGGGGTGCTTGGTTGTTTCCTTCCTAATA	Homo sapiens ATPase, H+ transporting, lysosomal accessory protein 1 (ATP6AP1), mRNA.
HPCAL1	520184	6012.19	0	4015.65	0	0.667918	4815.09	0	9902.8	0	2.05662	3.07915	1.2976	2.78155	ILMN_11657	ILMN_12582	HPCAL1	NM_134421.1	3241	19913442	HPCAL1	NP_602293.1	ILMN_1764850	TGCATGTGTGCCCTGAGCCGTGATGATCCTCCCATCCGTGTTGTGAGCAC	Homo sapiens hippocalcin-like 1 (HPCAL1), transcript variant 2, mRNA.
SPIN1	7570670	610.692	0	1673.77	0	2.74078	305.997	0.00451807	1825.01	0	5.96415	2.17608	0.394887	2.78119	ILMN_23742	ILMN_23742	SPIN1	NM_006717.2	10927	112293284	SPIN1	NP_006708.2	ILMN_1702407	CCATTTTCCCCCTCACCCTAACTCTCTTATTCTGCCGCCACAATGCAAGC	Homo sapiens spindlin 1 (SPIN1), mRNA.
ATP2A2	5810189	1608.78	0	3487.7	0	2.16791	409.468	0	2003.05	0	4.89183	2.25647	0.475636	2.78083	ILMN_19965	ILMN_19965	ATP2A2	NM_170665.2	488	27886537	ATP2A2	NP_733765.1	ILMN_1815666	ATTGTTTTGGTTTGCTACTTCCCTCACCCACTTTGGCCTCCGTTCACCCC	Homo sapiens ATPase, Ca++ transporting, cardiac muscle, slow twitch 2 (ATP2A2), transcript variant 1, mRNA.
CCL3L3	2810010	173.194	0.171687	276.885	0.0120482	1.5987	921.362	0	3586.05	0	3.89212	2.43455	0.655762	2.77879	ILMN_22857	ILMN_22857	CCL3L3	NM_001001437.3	414062	93589093	CCL3L3	NP_001001437.2	ILMN_2105573	CATGCGTGTGACCTCCACAGCTACCTCTTCTATGGACTGGTTATTGCCAA	Homo sapiens chemokine (C-C motif) ligand 3-like 3 (CCL3L3), mRNA.
DDOST	6450605	7548.1	0	3394.55	0	0.449723	1972.58	0	3339.49	0	1.69296	3.76446	1.98769	2.77676	ILMN_22943	ILMN_22943	DDOST	NM_005216.4	1650	112382210	DDOST	NP_005207.2	ILMN_1734231	CCTCTGTGGGAGATGCAACACTGAGAGCCAAGGGGTGGGAGTTGGGATAA	Homo sapiens dolichyl-diphosphooligosaccharide-protein glycosyltransferase (DDOST), mRNA.
CITED4	5810142	555.334	0	660.163	0	1.18877	988.673	0	3344.24	0	3.38256	2.84543	1.06934	2.7761	ILMN_15271	ILMN_15271	CITED4	NM_133467.2	163732	38455425	CITED4	NP_597724.1	ILMN_1787691	GCTTCAGCTTTCGGACTCTGGTTCTTGGATCGTGTCCTCTCCCCCTCGCC	Homo sapiens Cbp/p300-interacting transactivator, with Glu/Asp-rich carboxy-terminal domain, 4 (CITED4), mRNA.
ATG9A	3190326	789.444	0	1220	0	1.5454	453.012	0	1739.24	0	3.83929	2.48434	0.717575	2.76677	ILMN_162226	ILMN_162226	ATG9A	NM_001077198.1	79065	116089281	ATG9A	NP_001070666.1	ILMN_2410975	CAGCAAAAGAGCTCTGGCCCGCATCTCGCTGTGCCCTGAAGGGGGATGAA	Homo sapiens ATG9 autophagy related 9 homolog A (S. cerevisiae) (ATG9A), transcript variant 1, mRNA.
ZDHHC1	3370093	1329.52	0	1051.79	0	0.791102	784.657	0	1746.89	0	2.22631	2.81419	1.04795	2.76625	ILMN_29630	ILMN_29630	ZDHHC1	NM_013304.1	29800	24307962	ZDHHC1	NP_037436.1	ILMN_2094313	CCCACGACTCAGCAATACCCGCCCCACCGGCTGTGATGCTCCAATAAACT	Homo sapiens zinc finger, DHHC-type containing 1 (ZDHHC1), mRNA.
H3F3B	1440296	941.723	0	3101.11	0	3.29302	729.583	0	5075.88	0	6.95723	2.11272	0.361624	2.7511	ILMN_26885	ILMN_26885	H3F3B	NM_005324.3	3021	38373691	H3F3B	NP_005315.1	ILMN_1695706	GAGCACTCAACCCAGAAGGCGAAGATAGCTTTTGGTTGTAGGCGGCTTCC	Homo sapiens H3 histone, family 3B (H3.3B) (H3F3B), mRNA.
HPS1	4670494	258	0.0135542	355.828	0.00301205	1.37918	461.882	0	1675.8	0	3.6282	2.63069	0.881603	2.74909	ILMN_18919	ILMN_18919	HPS1	NM_182637.1	3257	33286409	HPS1	NP_872575.1	ILMN_2411658	TTCAGGACCTCTACCCCAGCGAGAGCACAGCAGAGGACGACATTCAGGAG	Homo sapiens Hermansky-Pudlak syndrome 1 (HPS1), transcript variant 2, mRNA.
TRIOBP	5570110	14663	0	8246.63	0	0.562411	3151.12	0	6393.9	0	2.02909	3.60784	1.85901	2.74883	ILMN_138473	ILMN_34620	TRIOBP	NM_001039141.1	11078	88501737	TRIOBP	NP_001034230.1	ILMN_1735788	TTCCTGCCCTACCTCCTACTAACACTTCCTGCCCCATTTGGACCCGTACC	Homo sapiens TRIO and F-actin binding protein (TRIOBP), transcript variant 6, mRNA.
SELK	2710161	2099.64	0	1556.08	0	0.741114	7988.91	0	18744.6	0	2.34633	3.16595	1.43006	2.73589	ILMN_28373	ILMN_28373	SELK	NM_021237.3	58515	46370091	SELK	NP_067060.2	ILMN_2134110	CCCCTCCAATGGCTGGTGGATGAGGAAGGTAAATGTCTGCTCTAAGAAGC	Homo sapiens selenoprotein K (SELK), mRNA.
CMTM7	4290403	1042.2	0	1624.41	0	1.55863	1218.45	0	4768.61	0	3.91366	2.51097	0.777465	2.73351	ILMN_8951	ILMN_8951	CMTM7	NM_181472.1	112616	31657098	CMTM7	NP_852137.1	ILMN_2403247	GGGGTTTGTGAATACTCCCGCCTAAATCCCTTCTACTTCACTCCTCAGGG	Homo sapiens CKLF-like MARVEL transmembrane domain containing 7 (CMTM7), transcript variant 2, mRNA.
LOC729021	2750678	209.478	0.0316265	348.366	0.00451807	1.66302	237.961	0.0210843	985.792	0.00150602	4.14266	2.49105	0.757681	2.73336	ILMN_9042	ILMN_173528	LOC729021	XR_015834.1	729021	113415714	LOC729021		ILMN_1809173	CTCTCCGGGTGCAAAAGTTCCTCGAGTCAGCCTCTCCAGGCCCAGCTCCT	PREDICTED: Homo sapiens hypothetical protein LOC729021 (LOC729021), mRNA.
DPM2	1850041	1202.31	0	1315.21	0	1.09391	1360.65	0	4156.32	0	3.05466	2.79243	1.06289	2.72954	ILMN_27402	ILMN_27402	DPM2	NM_003863.2	8818	24497593	DPM2	NP_003854.1	ILMN_1732049	TCAGACTCCCTGCCACCTTTTCCCCTGGGTTCTGCCGTCTTGCCTCACTT	Homo sapiens dolichyl-phosphate mannosyltransferase polypeptide 2, regulatory subunit (DPM2), mRNA.
TMUB1	1780554	2285.62	0	4319.19	0	1.88972	3055.36	0	13350.3	0	4.36947	2.31223	0.585345	2.72688	ILMN_11025	ILMN_11025	TMUB1	NM_031434.2	83590	31543199	TMUB1	NP_113622.1	ILMN_1666050	TTAGTGTTCTGCCGGAGGACCCAGCCGCCTCCAATCCCTGACAGCTCCTT	Homo sapiens transmembrane and ubiquitin-like domain containing 1 (TMUB1), mRNA.
ATP6AP2	7560097	6861.18	0	4547.69	0	0.662814	1064.22	0	2343.78	0	2.20234	3.32272	1.60132	2.7214	ILMN_2566	ILMN_2566	ATP6AP2	NM_005765.2	10159	15011917	ATP6AP2	NP_005756.2	ILMN_1677440	GGACAGCTGTTTTTTAACCCTCTTCTGCAAGTTTGTTGACCTACATGGGC	Homo sapiens ATPase, H+ transporting, lysosomal accessory protein 2 (ATP6AP2), mRNA.
IGF2R	2810156	5616.38	0	2755.46	0	0.490612	576.869	0	955.14	0.00150602	1.65573	3.37483	1.65857	2.71626	ILMN_29769	ILMN_177695	IGF2R	NM_000876.2	3482	119964725	IGF2R	NP_000867.2	ILMN_1807662	TCTATTGCTGAGAAGCAAACCGCCCTGCAGCATCCCTCAGCCTGTACCGG	Homo sapiens insulin-like growth factor 2 receptor (IGF2R), mRNA.
PVRL3	540156	2049.77	0	3266.4	0	1.59354	819.26	0	2861.79	0	3.49314	2.19205	0.47653	2.71553	ILMN_2284	ILMN_2284	PVRL3	NM_015480.1	25945	11386198	PVRL3	NP_056295.1	ILMN_2188521	CGGACGTTTCGTGGAGACTACTTTGCCAAGAACTACATTCCACCATCAGA	Homo sapiens poliovirus receptor-related 3 (PVRL3), mRNA.
SNX10	3360634	139.935	0.813253	145.36	0.721386	1.03877	301.323	0.00451807	834.535	0.00150602	2.76957	2.6662	0.953144	2.71305	ILMN_21992	ILMN_21992	SNX10	NM_013322.2	29887	23111022	SNX10	NP_037454.2	ILMN_2170949	AACTAGGATAACTTGTTGCTTTGTTACCCAGCCTAATTGAAGAGTGGCAG	Homo sapiens sorting nexin 10 (SNX10), mRNA.
FSTL1	2650220	5937.63	0	7902.82	0	1.33097	346.973	0.00150602	1106.7	0.00150602	3.1896	2.39644	0.683693	2.71275	ILMN_15510	ILMN_15510	FSTL1	NM_007085.3	11167	34304366	FSTL1	NP_009016.1	ILMN_2201678	ACTAGGTTTGGTTCCTTCAGCCCTCTAAAAGCATAGGGCTTAGCCTGCAG	Homo sapiens follistatin-like 1 (FSTL1), mRNA.
INSIG1	1820332	573.347	0	1122.55	0	1.95789	463.759	0	2045.96	0	4.4117	2.25329	0.545312	2.70798	ILMN_12839	ILMN_12839	INSIG1	NM_198336.1	3638	38327528	INSIG1	NP_938150.1	ILMN_1686989	GATACCCTTCTGTGAGGAGTTGAATTTGAAGACCACTTGGCTGTTTCACA	Homo sapiens insulin induced gene 1 (INSIG1), transcript variant 2, mRNA.
ADAM19	6900209	3271.81	0	7143.18	0	2.18325	953.749	0	4707.83	0	4.93613	2.26091	0.555902	2.70501	ILMN_12727	ILMN_12727	ADAM19	NM_033274.2	8728	73747890	ADAM19	NP_150377.1	ILMN_1713751	TCCAAGCCCACATTTCCAAAGTCACCCCCAACGCGTCCTCTCACACCGTC	Homo sapiens ADAM metallopeptidase domain 19 (meltrin beta) (ADAM19), transcript variant 2, mRNA.
CHST1	5720451	208.347	0.0316265	187.383	0.0768072	0.899379	305.472	0.00451807	739.894	0.00150602	2.42214	2.69312	0.989855	2.70327	ILMN_19267	ILMN_19267	CHST1	NM_003654.3	8534	141802832	CHST1	NP_003645.1	ILMN_1677719	ATGGTGTCCATCCTTTCCCCATCCCTGCCTCCTGCCCCTGACGCCCATTT	Homo sapiens carbohydrate (keratan sulfate Gal-6) sulfotransferase 1 (CHST1), mRNA.
ACTRT1	2710368	172.037	0.176205	195.928	0.0496988	1.13887	219.092	0.0286145	636.469	0.00301205	2.90503	2.5508	0.848227	2.70257	ILMN_27916	ILMN_27916	ACTRT1	NM_138289.2	139741	142356971	ACTRT1	NP_612146.1	ILMN_1815392	AACTTTATGCAGACATTGTACTCTCCGGGGGCACCACTCTCCTCCCTGGG	Homo sapiens actin-related protein T1 (ACTRT1), mRNA.
FAM57A	5910600	1991.78	0	3268.38	0	1.64093	831.863	0	3238.36	0	3.8929	2.37237	0.675185	2.69719	ILMN_28644	ILMN_28644	FAM57A	NM_024792.1	79850	13376161	FAM57A	NP_079068.1	ILMN_1673899	AAGCCCATTCCTGTGTGTCCGTCCTGCCATTTAGCCACAGAAGGCTGCGG	Homo sapiens family with sequence similarity 57, member A (FAM57A), mRNA.
FAM20C	4860646	3355.86	0	2705.16	0	0.8061	1044.83	0	2641.18	0	2.52785	3.1359	1.44585	2.69005	ILMN_5460	ILMN_5460	FAM20C	NM_020223.2	56975	116174741	FAM20C	NP_064608.2	ILMN_1712684	CTCAAGGCCAAGCTCACCCCTCAAGTGCTCTCACACTCGGGACCTAATTC	Homo sapiens family with sequence similarity 20, member C (FAM20C), mRNA.
RNF157	20382	210.071	0.0301205	511.7	0	2.43585	670.655	0	3965	0	5.91212	2.42713	0.745955	2.68118	ILMN_7339	ILMN_176591	RNF157	NM_052916.1	114804	58743364	RNF157	NP_443148.1	ILMN_1706266	TGGGAGGTGGCATTCTTGTCCCTGTTGCCCCCATCTCTACCCCCTTTTGT	Homo sapiens ring finger protein 157 (RNF157), mRNA.
AGBL5	6620403	232.253	0.0210843	381.951	0.00150602	1.64454	265.142	0.0105422	1005.02	0.00150602	3.79049	2.30489	0.624331	2.68055	ILMN_181524	ILMN_181524	AGBL5	NM_021831.5	60509	118421090	AGBL5	NP_068603.4	ILMN_2290776	ATGCTAGTTCCCCTCCAGGCCGCTGATTCCATGTGACAGCCGTTAAGTCC	Homo sapiens ATP/GTP binding protein-like 5 (AGBL5), transcript variant 1, mRNA.
GPAA1	2480288	3279.62	0	2007.87	0	0.612227	2280.23	0	5103.71	0	2.23824	3.6559	1.97655	2.67935	ILMN_138828	ILMN_6850	GPAA1	NM_003801.3	8733	83367079	GPAA1	NP_003792.1	ILMN_1769702	AGAGGCTGAGGCTGTGGTGCTGACACTGCTGGCGATTTATGCAGCTGGCC	Homo sapiens glycosylphosphatidylinositol anchor attachment protein 1 homolog (yeast) (GPAA1), mRNA.
TOR2A	4760164	191.344	0.064759	452.894	0	2.36691	240.824	0.0195783	1181.45	0	4.90585	2.07268	0.39564	2.67704	ILMN_12113	ILMN_12113	TOR2A	NM_130459.1	27433	18497297	TOR2A	NP_569726.1	ILMN_2177832	TGCAGATGGCTTCTCAAACTCGGGCATCATGGAAGAGCGCCTCCTAGACG	Homo sapiens torsin family 2, member A (TOR2A), mRNA.
NPTN	830553	11653.6	0	15454.2	0	1.32613	3051.97	0	10083.3	0	3.30386	2.49135	0.820058	2.6713	ILMN_34688	ILMN_34688	NPTN	NM_017455.2	27020	88758608	NPTN	NP_059429.1	ILMN_2336982	ACCTAACGGTTCTCATGCGGTGCGTAATTGTAGATGCATGTACTTGTGTG	Homo sapiens neuroplastin (NPTN), transcript variant alpha, mRNA.
DNLZ	3830605	2497.83	0	916.656	0	0.366981	4983.64	0	7316.93	0	1.46819	4.00072	2.33356	2.66716	ILMN_181186	ILMN_181186	DNLZ	NM_001080849.1	728489	124249391	DNLZ	NP_001074318.1	ILMN_2112049	TCCTGCGCTCCCCGGCACTGTGGGACTTCGGCCTTCCAGAAGGAGGTTTT	Homo sapiens DNL-type zinc finger (DNLZ), mRNA.
ISCU	6620397	1339.19	0	1152.91	0	0.860898	1683.35	0	4109.29	0	2.44114	2.83558	1.17183	2.66375	ILMN_1909	ILMN_1909	ISCU	NM_014301.2	23479	56699454	ISCU	NP_055116.1	ILMN_1735432	CCCAAAAAAGGAGAGGCAGAGAAGAAATGAGCCCTCCCTCGGCGAAGCCT	Homo sapiens iron-sulfur cluster scaffold homolog (E. coli) (ISCU), nuclear gene encoding mitochondrial protein, transcript variant 1, mRNA.
SLC6A9	3190608	1499.47	0	1432.21	0	0.955141	565.459	0	1477.3	0	2.61257	2.73527	1.07404	2.66123	ILMN_8399	ILMN_13195	SLC6A9	NM_001024845.1	6536	67782316	SLC6A9	NP_001020016.1	ILMN_1714445	GCAGTGACAGCCCCGGCCAAGCCACCTCTAATCCTCTGTAGCAATAACGG	Homo sapiens solute carrier family 6 (neurotransmitter transporter, glycine), member 9 (SLC6A9), transcript variant 3, mRNA.
ATP1A1	3370164	1379.33	0	974.668	0	0.706624	594.077	0	1295.39	0	2.18051	3.08582	1.42474	2.66107	ILMN_677	ILMN_677	ATP1A1	NM_000701.6	476	48762680	ATP1A1	NP_000692.2	ILMN_1731783	CGAAGTCAGAAAACTCATCATCAGGCGACGCCCTGGCGGCTGGGTGGAGA	Homo sapiens ATPase, Na+/K+ transporting, alpha 1 polypeptide (ATP1A1), transcript variant 1, mRNA.
PQLC1	4640131	8213.93	0	12260.3	0	1.49262	6035.2	0	21276.7	0	3.52543	2.3619	0.701681	2.66022	ILMN_5626	ILMN_5626	PQLC1	NM_025078.3	80148	34222340	PQLC1	NP_079354.2	ILMN_1798620	CTTGAATGTCTGAGTGAGGGTCCTGCTTAGCTCTTTGGCCTGTGAGATGC	Homo sapiens PQ loop repeat containing 1 (PQLC1), mRNA.
LIPA	5360148	11111.7	0	9294.25	0	0.836439	588.143	0	1415.11	0	2.40607	2.87656	1.21692	2.65964	ILMN_17379	ILMN_17379	LIPA	NM_000235.2	3988	51317398	LIPA	NP_000226.2	ILMN_1718063	CCCGCTACTGTCGTTATTGATCACATCTGTGTGAAGCCAAAGCCCCGTGG	Homo sapiens lipase A, lysosomal acid, cholesterol esterase (LIPA), transcript variant 2, mRNA.
TMED4	5220682	1751.22	0	1564.21	0	0.893213	1491.18	0	3813.23	0	2.5572	2.86292	1.21184	2.65108	ILMN_30359	ILMN_30359	TMED4	NM_182547.2	222068	33457307	TMED4	NP_872353.2	ILMN_1804148	GGGTCCTATGGTGGTCCATTGCTCAGACTGTCATCCTCATCCTCACTGGC	Homo sapiens transmembrane emp24 protein transport domain containing 4 (TMED4), mRNA.
FLOT1	3780181	3787.68	0	3176.08	0	0.83853	6813.64	0	16858.8	0	2.47427	2.95072	1.30524	2.64548	ILMN_18913	ILMN_18913	FLOT1	NM_005803.2	10211	6552331	FLOT1	NP_005794.1	ILMN_1661439	GCCCTCACAGATGCCCAGCCTCATAGCTGAAGTTGCCTGAATGATCCTCC	Homo sapiens flotillin 1 (FLOT1), mRNA.
PLAU	5360670	5580.32	0	3700.24	0	0.663087	179.185	0.121988	366.985	0.0060241	2.04808	3.08871	1.44553	2.64318	ILMN_24167	ILMN_24167	PLAU	NM_002658.2	5328	53729348	PLAU	NP_002649.1	ILMN_1656057	GTGGTCTTTCTGGAGAGGTTATAGGTCACTCCTGGGGCCTCTTGGGTCCC	Homo sapiens plasminogen activator, urokinase (PLAU), mRNA.
SLC39A14	2630563	1532.67	0	1395.89	0	0.910761	320.443	0.00301205	757.873	0.00150602	2.36508	2.59681	0.955862	2.64095	ILMN_7176	ILMN_7176	SLC39A14	NM_015359.2	23516	142373806	SLC39A14	NP_056174.1	ILMN_1764629	TGTCACGTGCAGGAACAGTGAGGCAGGGACAGGGGTTCTGCTCCTTCTCA	Homo sapiens solute carrier family 39 (zinc transporter), member 14 (SLC39A14), mRNA.
PRKCDBP	7550307	12238.2	0	1989.4	0	0.162557	3283.29	0	3753.39	0	1.14318	7.03246	5.39685	2.6356	ILMN_26260	ILMN_26260	PRKCDBP	NM_145040.2	112464	47132586	PRKCDBP	NP_659477.2	ILMN_1793476	AAATGGAGAGTGTAGCCTGAGGGCTGGTGTTGCCTGCCTCCCCTGTGCTT	Homo sapiens protein kinase C, delta binding protein (PRKCDBP), mRNA.
METRNL	10224	1215.6	0	1399.06	0	1.15092	974.823	0	2974.07	0	3.05088	2.65081	1.01664	2.63417	ILMN_42199	ILMN_42199	METRNL	XM_941466.2	284207	113427662	METRNL	XP_946559.1	ILMN_1790014	CCGTGTGCATCAGGTCCTTCACGGACTCCTCGGGGGCCAATATTTATTTG	PREDICTED: Homo sapiens meteorin, glial cell differentiation regulator-like (METRNL), mRNA.
TMED2	4290537	4357.96	0	7630.22	0	1.75087	1346.15	0	5562.75	0	4.13233	2.36016	0.729449	2.63071	ILMN_4842	ILMN_177085	TMED2	NM_006815.3	10959	118200338	TMED2	NP_006806.1	ILMN_1654939	GGCCTTTGGGCCACTGTTCAGGGTACTGACCATCAGTGTCAGCATTAGGG	Homo sapiens transmembrane emp24 domain trafficking protein 2 (TMED2), mRNA.
DNAL4	270678	2779.17	0	3619.99	0	1.30254	2521.87	0	8172.93	0	3.24082	2.48807	0.85982	2.62826	ILMN_22246	ILMN_22246	DNAL4	NM_005740.2	10126	51093842	DNAL4	NP_005731.1	ILMN_1801845	CTGCCCGCGACTTCGCATCAGGGACCGCATGCTGATTTGTACTGCTCTCT	Homo sapiens dynein, axonemal, light chain 4 (DNAL4), mRNA.
CALR	2760370	3402.83	0	2634.54	0	0.774221	1126.2	0	2821.47	0	2.50529	3.23589	1.60893	2.62695	ILMN_18909	ILMN_18909	CALR	NM_004343.2	811	5921996	CALR	NP_004334.1	ILMN_1736256	CCCTCCAACCTGGGGGGCAGTGGTGTGGAGAAGCCACAGGCCTGAGATTT	Homo sapiens calreticulin (CALR), mRNA.
FGFRL1	4480220	710.957	0	966.616	0	1.3596	1293.57	0	4321.9	0	3.34106	2.45739	0.831638	2.62575	ILMN_28273	ILMN_7301	FGFRL1	NM_021923.3	53834	51988909	FGFRL1	NP_068742.2	ILMN_1795865	AATGATGGAAGGAAGACTGGGTTGCAGGGACTGTGGTCTCTCCTGGGGCC	Homo sapiens fibroblast growth factor receptor-like 1 (FGFRL1), transcript variant 3, mRNA.
ITGB1	610452	32421.1	0	49618.7	0	1.53045	1212.31	0	4357.96	0	3.59476	2.34883	0.726596	2.62223	ILMN_4738	ILMN_178157	ITGB1	NM_002211.2	3688	19743812	ITGB1	NP_002202.2	ILMN_1723467	GTGGCTATGCAACAGCTCTCACCTACGCGAGTCTTACTTTGAGTTAGTGC	Homo sapiens integrin, beta 1 (fibronectin receptor, beta polypeptide, antigen CD29 includes MDF2, MSK12) (ITGB1), transcript variant 1A, mRNA.
DNAJB11	3190452	3813.23	0	4864.72	0	1.27575	1639.03	0	5034.5	0	3.07163	2.40771	0.786452	2.62126	ILMN_14179	ILMN_14179	DNAJB11	NM_016306.4	51726	51317390	DNAJB11	NP_057390.1	ILMN_1753243	ACCTCTCCCTTTGGGGATTTAATGTCTGGTGCTGCCGCCTGAGTTTCAAG	Homo sapiens DnaJ (Hsp40) homolog, subfamily B, member 11 (DNAJB11), mRNA.
C20ORF3	4040204	1400.91	0	793.333	0	0.5663	318.768	0.00301205	621.757	0.00301205	1.9505	3.44429	1.8251	2.61919	ILMN_2205	ILMN_175446	C20ORF3	NM_020531.2	57136	41327713	C20orf3	NP_065392.1	ILMN_1674394	CCAAGACATGGAACTGTGTTCTCAAGGGTTATGTGGGGCGTGGGCTCTCC	Homo sapiens chromosome 20 open reading frame 3 (C20orf3), mRNA.
LOC91461	4590561	193.174	0.063253	586.948	0	3.03844	269.353	0.0105422	1556.08	0	5.77708	1.90133	0.282942	2.61839	ILMN_24839	ILMN_24839	LOC91461	NM_138370.1	91461	66793375	LOC91461	NP_612379.1	ILMN_1734445	GCTCCAGGATGTGGGTGATTCTGTACCTGGGGAGGCTATCTCTGACCTCC	Homo sapiens hypothetical protein BC007901 (LOC91461), mRNA.
ATP1A1	5570152	1089.77	0	518.077	0	0.475399	446.987	0	727.024	0.00150602	1.6265	3.42133	1.80314	2.61819	ILMN_677	ILMN_677	ATP1A1	NM_000701.6	476	48762680	ATP1A1	NP_000692.2	ILMN_1775566	CCCTGGCTTATGAGCAGGCTGAGAGTGACATCATGAAGAGACAGCCCAGA	Homo sapiens ATPase, Na+/K+ transporting, alpha 1 polypeptide (ATP1A1), transcript variant 1, mRNA.
SLC44A1	4290605	5227.83	0	8108.44	0	1.55102	787.064	0	2758.79	0	3.50517	2.25992	0.647544	2.61237	ILMN_23525	ILMN_23525	SLC44A1	NM_080546.3	23446	112363101	SLC44A1	NP_536856.2	ILMN_1700695	CCCTGCATCATGGACTGTTGCTGCTCCCTGTTCCATATGCTCGCAATCTC	Homo sapiens solute carrier family 44, member 1 (SLC44A1), mRNA.
CLPTM1	770168	1273.85	0	1630.75	0	1.28018	1221.74	0	4041.38	0	3.30789	2.58393	0.982351	2.60158	ILMN_22488	ILMN_22488	CLPTM1	NM_001294.1	1209	4502896	CLPTM1	NP_001285.1	ILMN_1665831	GTTTGTGGAGGCGCTGTCTGTCCCTCTGTCCCTCTGTGTTTCCAGCCATC	Homo sapiens cleft lip and palate associated transmembrane protein 1 (CLPTM1), mRNA.
PTPRA	3170593	833.661	0	936.882	0	1.12382	563.086	0	1527.89	0	2.71343	2.41448	0.814891	2.59959	ILMN_5525	ILMN_17788	PTPRA	NM_080840.2	5786	125987582	PTPRA	NP_543030.1	ILMN_1762766	TCCAGACTGTCAAGAGCCTGCGGCTACAGAGGCCACACATGGTCCAGACA	Homo sapiens protein tyrosine phosphatase, receptor type, A (PTPRA), transcript variant 2, mRNA.
TMEM109	6130193	2546.45	0	1375.88	0	0.540313	360.697	0.00150602	746.438	0.00150602	2.06943	3.83005	2.23295	2.59711	ILMN_7335	ILMN_7335	TMEM109	NM_024092.1	79073	13129091	TMEM109	NP_076997.1	ILMN_2092756	CTTCTCTCCCCATCGCTCCACAACCTGAAACCGAGAAGGAGTTGCTGACC	Homo sapiens transmembrane protein 109 (TMEM109), mRNA.
SIRPA	1940129	4264.2	0	7943.7	0	1.86288	2742.15	0	10725	0	3.91117	2.09953	0.503035	2.5965	ILMN_1639	ILMN_166179	SIRPA	NM_001040023.1	140885	91105766	SIRPA	NP_001035112.1	ILMN_1758146	GAACCCCAGGAAAAGGAAGAGGTCGAACCAACCCTGCGGAAGGAGCATGG	Homo sapiens signal-regulatory protein alpha (SIRPA), transcript variant 2, mRNA.
PTPRA	5270743	1039.75	0	1360.65	0	1.30863	611.549	0	2052.07	0	3.35553	2.56415	0.968226	2.59592	ILMN_5525	ILMN_5525	PTPRA	NM_080841.2	5786	125987586	PTPRA	NP_543031.1	ILMN_2411794	CATGGGGAGTAATAGGACCAGAGCGGTATCTCTGGCACCACACTAGGGAC	Homo sapiens protein tyrosine phosphatase, receptor type, A (PTPRA), transcript variant 3, mRNA.
DUSP12	460280	4447.83	0	2888.13	0	0.649335	2592.7	0	5106.22	0	1.96946	3.03304	1.43752	2.59552	ILMN_22100	ILMN_22100	DUSP12	NM_007240.1	11266	6005955	DUSP12	NP_009171.1	ILMN_1767892	GTTGGGTTCCTTCAACTGGTATGGTGAACAGTGCTCTTGTGGTAGGTGGA	Homo sapiens dual specificity phosphatase 12 (DUSP12), mRNA.
TRIM71	3120088	158.768	0.376506	145.475	0.718373	0.916268	190.12	0.0768072	457.425	0.00301205	2.40598	2.62584	1.0342	2.59164	ILMN_9082	ILMN_9082	TRIM71	NM_001039111.1	131405	84993741	TRIM71	NP_001034200.1	ILMN_2225061	GCCATCACCCCCGACGGAATGATCGTTGTGGTGGACTTTGGCAACAATCG	Homo sapiens tripartite motif-containing 71 (TRIM71), mRNA.
TSPAN13	3420452	495.001	0	594.589	0	1.20119	2088.67	0	6052.84	0	2.89794	2.41257	0.826966	2.5856	ILMN_17008	ILMN_17008	TSPAN13	NM_014399.3	27075	62422581	TSPAN13	NP_055214.1	ILMN_2130525	TACCTTCAGCCTCCATCAGAATGGAACGAGTTTTGAGTAATCAGGAAGTA	Homo sapiens tetraspanin 13 (TSPAN13), mRNA.
SEPN1	1780402	3679.43	0	11405.6	0	3.09983	1276.33	0	7880.51	0	6.17433	1.99183	0.406604	2.58523	ILMN_7540	ILMN_7540	SEPN1	NM_206926.1	57190	47578100	SEPN1	NP_996809.1	ILMN_1760890	TGGCCTGGGCTTTCTGAGGCCTTATCTGATGCCTCTGCAGTTCATGTCCC	Homo sapiens selenoprotein N, 1 (SEPN1), transcript variant 2, mRNA.
GAA	1190634	475.039	0	314.562	0.0060241	0.66218	203.33	0.0436747	443.303	0.00301205	2.18022	3.29248	1.71434	2.57814	ILMN_182951	ILMN_182951	GAA	NM_001079804.1	2548	119393894	GAA	NP_001073272.1	ILMN_2410783	ATGTGTCACCTGGAGCTGGGCACTAACCATTCCAAGCCGCCGCATCGCTT	Homo sapiens glucosidase, alpha; acid (GAA), transcript variant 3, mRNA.
B2M	240195	15754.3	0	15888.4	0	1.00851	8730.11	0	22145.2	0	2.53664	2.51523	0.940513	2.57472	ILMN_19648	ILMN_19648	B2M	NM_004048.2	567	37704380	B2M	NP_004039.1	ILMN_2148459	AGAGGTGGGGAGCAGAGAATTCTCTTATCCAACATCAACATCTTGGTCAG	Homo sapiens beta-2-microglobulin (B2M), mRNA.
TMEM50B	3460307	3379.92	0	6468.81	0	1.91389	816.054	0	3332.33	0	4.08347	2.13359	0.562256	2.57134	ILMN_46639	ILMN_46639	TMEM50B	NM_006134.5	757	87044907	TMEM50B	NP_006125.2	ILMN_2047599	GTGCACAGAGTATGAAGCAGTTGTGGAGCGCTGTGCCTTTGTCAAGATAC	Homo sapiens transmembrane protein 50B (TMEM50B), mRNA.
C19ORF22	150020	2724.01	0	4998.34	0	1.83492	2244.81	0	9758.38	0	4.34708	2.36909	0.800692	2.5684	ILMN_15785	ILMN_15785	C19ORF22	NM_138774.2	91300	34222140	C19orf22	NP_620129.2	ILMN_1808202	CAGCCTGACTCCTGCCTGATAGCTCCTGTGTCCCCATGCTGGTCCTCCTG	Homo sapiens chromosome 19 open reading frame 22 (C19orf22), mRNA.
ATP2A2	770079	1320.79	0	944.87	0	0.715383	332.712	0.00150602	743.649	0.00150602	2.23511	3.12436	1.56124	2.56313	ILMN_4412	ILMN_19965	ATP2A2	NM_170665.2	488	27886537	ATP2A2	NP_733765.1	ILMN_1655884	GCTGAACGTGACCCAGTGGCTGATGGTGCTGAAAATCTCCTTGCCCGTGA	Homo sapiens ATPase, Ca++ transporting, cardiac muscle, slow twitch 2 (ATP2A2), transcript variant 1, mRNA.
ACPT	2690369	244.324	0.0180723	275.943	0.0120482	1.12941	361.292	0.00150602	1045.25	0.00150602	2.89309	2.56159	1.00472	2.55687	ILMN_8402	ILMN_8402	ACPT	NM_033068.2	93650	18375509	ACPT	NP_149059.1	ILMN_1728331	AATGTCACCGTCTCCCTCTTCTACCGCAATGACTCCGCCCACCTGCCCCT	Homo sapiens acid phosphatase, testicular (ACPT), mRNA.
SEC11A	2570088	13334.8	0	17788.5	0	1.33399	2316.16	0	6992.88	0	3.01916	2.26327	0.708112	2.55515	ILMN_12976	ILMN_12976	SEC11A	NM_014300.2	23478	33859831	SEC11A	NP_055115.1	ILMN_1693490	TTTCCATGCCAGAGTTTGTGTGGGCGGGCGCATGTGCACCACAGAGTGCA	Homo sapiens SEC11 homolog A (S. cerevisiae) (SEC11A), mRNA.
TMEM178	6520064	168.552	0.210843	224.666	0.0271084	1.33292	554.989	0	1783.16	0	3.21296	2.41048	0.856403	2.55407	ILMN_27772	ILMN_27772	TMEM178	NM_152390.1	130733	22748834	TMEM178	NP_689603.1	ILMN_2104295	ATGCAGCATCTTCAGAACTTGTCCTGATGGTGTCTTATTGTGTCAGCACC	Homo sapiens transmembrane protein 178 (TMEM178), mRNA.
B4GALT5	2060047	3401.61	0	6875.74	0	2.02132	2231.54	0	9244.06	0	4.14245	2.04938	0.497913	2.55147	ILMN_5773	ILMN_5773	B4GALT5	NM_004776.2	9334	13929470	B4GALT5	NP_004767.1	ILMN_1685824	CCTCTTGTCAGAGATCCTCTACCACAGACATTAATAGCTGAGCAGGAGCC	Homo sapiens UDP-Gal:betaGlcNAc beta 1,4- galactosyltransferase, polypeptide 5 (B4GALT5), mRNA.
SH3GL3	1300603	157.378	0.394578	202.625	0.0421687	1.2875	1676.59	0	5080.07	0	3.03001	2.3534	0.803393	2.55001	ILMN_17051	ILMN_183808	SH3GL3	NM_003027.2	6457	20070145	SH3GL3	NP_003018.2	ILMN_1760990	CCAGTGTGCTCTCAGTGCGGTGTTCTGTGACATCCTTTGCTCTCTGACCA	Homo sapiens SH3-domain GRB2-like 3 (SH3GL3), mRNA.
JPH3	290703	213.833	0.0271084	194.726	0.0527108	0.910648	641.799	0	1688.11	0	2.63028	2.88836	1.34185	2.54651	ILMN_26563	ILMN_26563	JPH3	NM_020655.2	57338	21704282	JPH3	NP_065706.2	ILMN_1688801	AACAGGTTCCTTATGTTTCTGCCTTCTCCACCAGGGTCGCTCCATCACCC	Homo sapiens junctophilin 3 (JPH3), mRNA.
CPSF4	5560010	3982.21	0	7101.63	0	1.78334	8167.73	0	29739.3	0	3.64108	2.04172	0.495657	2.54606	ILMN_23899	ILMN_178236	CPSF4	NM_001081559.1	10898	125987602	CPSF4	NP_001075028.1	ILMN_1660426	TGTGAAACTGTCTCCTGCAACCTGCTGGGCATGTGGGCCTGGCTGTGTTC	Homo sapiens cleavage and polyadenylation specific factor 4, 30kDa (CPSF4), transcript variant 2, mRNA.
CECR1	6200064	2201.29	0	1664.57	0	0.75618	298.227	0.00451807	656.232	0.00301205	2.20044	2.90995	1.36576	2.54419	ILMN_10713	ILMN_29872	CECR1	NM_177405.1	51816	29029551	CECR1	NP_803124.1	ILMN_1751851	CACTGTCTCAGAGAGGTTTTCCTGTGCTCGCCCTGTTTCTCTCAGGAAGC	Homo sapiens cat eye syndrome chromosome region, candidate 1 (CECR1), transcript variant 2, mRNA.
ANPEP	5810612	2426.38	0	2115.51	0	0.871879	316.327	0.00451807	666	0.00301205	2.10542	2.41481	0.871982	2.54282	ILMN_20088	ILMN_20088	ANPEP	NM_001150.1	290	4502094	ANPEP	NP_001141.1	ILMN_1763837	CTCCAGCCCACGTTCTCTCTGCCTGTGAGCCAGTCTAGTTCCTGATGACC	Homo sapiens alanyl (membrane) aminopeptidase (aminopeptidase N, aminopeptidase M, microsomal aminopeptidase, CD13, p150) (ANPEP), mRNA.
SCAMP1	1050544	2676.6	0	4445.52	0	1.66088	750.659	0	2634.54	0	3.50964	2.11312	0.571025	2.5421	ILMN_19910	ILMN_169565	SCAMP1	NM_004866.4	9522	116256357	SCAMP1	NP_004857.4	ILMN_1728907	GCCATCATGGTGACTGTCATGGTTCTACAGAAATGCCCTCCATGTGTCCC	Homo sapiens secretory carrier membrane protein 1 (SCAMP1), mRNA.
MAD2L2	2510278	6826.19	0	5100.61	0	0.747212	11428.9	0	26205.2	0	2.2929	3.0686	1.52802	2.54059	ILMN_8938	ILMN_8938	MAD2L2	NM_006341.2	10459	6006019	MAD2L2	NP_006332.2	ILMN_1669550	TGGCTGCCCTGATTCCAAGTGCTCTTATCGCCTCTGTGTGTGGATCGCCC	Homo sapiens MAD2 mitotic arrest deficient-like 2 (yeast) (MAD2L2), mRNA.
TAP1	7330392	4221.4	0	2779.17	0	0.658353	2190.96	0	4292.67	0	1.95926	2.97601	1.43893	2.53707	ILMN_17479	ILMN_17479	TAP1	NM_000593.5	6890	53759115	TAP1	NP_000584.2	ILMN_1751079	GTAACGGAGTTTAGAGCCAGGGCTGATGCTTTGGTGTGGCCAGCACTCTG	Homo sapiens transporter 1, ATP-binding cassette, sub-family B (MDR/TAP) (TAP1), mRNA.
SLC30A3	4490475	204.272	0.0376506	182.54	0.108434	0.893612	1643.3	0	3884.17	0	2.36363	2.64503	1.11016	2.53487	ILMN_6028	ILMN_6028	SLC30A3	NM_003459.4	7781	52630414	SLC30A3	NP_003450.2	ILMN_1805807	CTGTTTGGGGGTCTATCTCTCCATCCCTCTGTTGGTGCTGTGCCCTTGGC	Homo sapiens solute carrier family 30 (zinc transporter), member 3 (SLC30A3), mRNA.
TMCO3	1410020	2364.48	0	2124.62	0	0.898558	1011.12	0	2327.93	0	2.30233	2.56225	1.03027	2.53198	ILMN_19218	ILMN_19218	TMCO3	NM_017905.3	55002	46358357	TMCO3	NP_060375.3	ILMN_2220739	CAGCCCTCTAGCAGAGCGTCAGTGCAGTCGTGTTATCCCGGCTTTTACAG	Homo sapiens transmembrane and coiled-coil domains 3 (TMCO3), mRNA.
DHCR7	5360678	2828.53	0	1249.14	0	0.441623	1475.48	0	2666.92	0	1.80749	4.09284	2.56276	2.53009	ILMN_2138	ILMN_2138	DHCR7	NM_001360.2	1717	119943111	DHCR7	NP_001351.2	ILMN_2165867	CACCGGCTGTGGCCTTTCAGGTGTAGGCAGGTGGGCTCTGCTTCCCGATT	Homo sapiens 7-dehydrocholesterol reductase (DHCR7), mRNA.
GLCE	2350524	498.144	0	892.668	0	1.79199	265.287	0.0105422	929.342	0.00150602	3.50315	1.9549	0.425581	2.52932	ILMN_19408	ILMN_19408	GLCE	NM_015554.1	26035	51317379	GLCE	NP_056369.1	ILMN_1714349	CAGTGCAGACTCTCACTGAAAGCTGCTATTTTCATCCTCCTTGTGGTTGC	Homo sapiens glucuronic acid epimerase (GLCE), mRNA.
C19ORF10	1030458	6165.75	0	1580.65	0	0.25636	2944.9	0	3682.3	0	1.2504	4.8775	3.35153	2.52597	ILMN_14819	ILMN_14819	C19ORF10	NM_019107.3	56005	54112408	C19orf10	NP_061980.1	ILMN_1787844	AAGTTTTCTACCTGGGCTGACGTTGCCTTGTCCGGAGGGGCTTGCAGGGT	Homo sapiens chromosome 19 open reading frame 10 (C19orf10), mRNA.
REXO1	5720767	571.382	0	1232.05	0	2.15626	1268.43	0	5272.43	0	4.15666	1.92772	0.40702	2.5207	ILMN_20923	ILMN_20923	REXO1	NM_020695.3	57455	145199236	REXO1	NP_065746.3	ILMN_1753008	TCTCCGGACCCCCTTCCCCCTCACCTCCAGGCAGGGACAGAATAAATGTT	Homo sapiens REX1, RNA exonuclease 1 homolog (S. cerevisiae) (REXO1), mRNA.
TCF7L2	6900491	228.434	0.0225904	513.552	0	2.24815	181.864	0.10241	794.125	0.00150602	4.36659	1.94231	0.421912	2.52039	ILMN_10599	ILMN_10599	TCF7L2	NM_030756.2	6934	141801196	TCF7L2	NP_110383.1	ILMN_1672486	CGCTCGTCACCAAGTCTTTAGAATAGCTTTAGCGTCGTGAACCCCGCTGC	Homo sapiens transcription factor 7-like 2 (T-cell specific, HMG-box) (TCF7L2), mRNA.
VAMP5	2630195	12813.4	0	4837.89	0	0.377565	7095.16	0	11620	0	1.63774	4.33763	2.81727	2.52036	ILMN_20179	ILMN_20179	VAMP5	NM_006634.2	10791	31543930	VAMP5	NP_006625.1	ILMN_1809467	CATCCTGATTGTGCTGCTGGTCGTCTTTCTCCCTCAGAGCAGTGACAGCA	Homo sapiens vesicle-associated membrane protein 5 (myobrevin) (VAMP5), mRNA.
EXTL3	10184	1116.06	0	2209.21	0	1.97948	492.226	0	1991.14	0	4.04517	2.04355	0.523316	2.52023	ILMN_10725	ILMN_10725	EXTL3	NM_001440.2	2137	41281366	EXTL3	NP_001431.1	ILMN_1778226	GTTCTCTGGGTGGCCGGCTTGCTGCTCCGGTTTGGGCTGTCTTACCATAA	Homo sapiens exostoses (multiple)-like 3 (EXTL3), mRNA.
SLC43A2	1820053	417.811	0	302.806	0.0105422	0.724744	366.916	0	696.585	0.00150602	1.89848	2.61952	1.10033	2.51919	ILMN_26932	ILMN_26932	SLC43A2	NM_152346.1	124935	22748750	SLC43A2	NP_689559.1	ILMN_1787127	TGGCCCACCAACCCGCCCACCTTGACTGCCCCCAGAAGTGTGTCTTGAGA	Homo sapiens solute carrier family 43, member 2 (SLC43A2), mRNA.
TC2N	1850300	164.035	0.28012	147.144	0.682229	0.897031	244.932	0.0180723	625.623	0.00301205	2.55428	2.84748	1.32938	2.51809	ILMN_14641	ILMN_14641	TC2N	NM_152332.3	123036	142383680	TC2N	NP_689545.1	ILMN_1734596	GCAGTACTCCTAGGGAAATGGCCTCTGAAGTATATCAGTTTCATCTCTTA	Homo sapiens tandem C2 domains, nuclear (TC2N), mRNA.
NPC1	7570358	3475.25	0	2292.73	0	0.659732	356.194	0.00150602	676.121	0.00301205	1.89818	2.8772	1.3616	2.51561	ILMN_137989	ILMN_30618	NPC1	NM_000271.3	4864	133930789	NPC1	NP_000262.1	ILMN_1713505	CTTTGGCAAGCAGGAGGTGACACTAGATGGCTGTGAATGTGATCCGCTCA	Homo sapiens Niemann-Pick disease, type C1 (NPC1), mRNA.
HPS1	1570139	287.514	0.00903614	496.613	0	1.72727	575.495	0	2081.96	0	3.61769	2.09446	0.579031	2.51543	ILMN_2724	ILMN_182536	HPS1	NM_000195.2	3257	33286415	HPS1	NP_000186.2	ILMN_1741483	CTGAGGAGTACTTCACACCAGCTCCTTCCCCTGGCGATCAGAGCTCAGGT	Homo sapiens Hermansky-Pudlak syndrome 1 (HPS1), transcript variant 1, mRNA.
PPME1	830411	1330.23	0	881.499	0	0.662666	1387.27	0	2851.86	0	2.05574	3.10224	1.58888	2.51335	ILMN_17607	ILMN_17607	PPME1	NM_016147.1	51400	7706644	PPME1	NP_057231.1	ILMN_1732772	ACGCCATTTCCAAGGGCAGGAAGGGGCAGTGTCCTGAAGCCCATCTTTTC	Homo sapiens protein phosphatase methylesterase 1 (PPME1), mRNA.
FAM89A	4040242	385.919	0.00301205	789.651	0	2.04616	1237.5	0	5616.38	0	4.53849	2.21805	0.706901	2.51115	ILMN_21686	ILMN_21686	FAM89A	NM_198552.1	375061	38348389	FAM89A	NP_940954.1	ILMN_1652677	CAGGGGATGAGCGCTACCAGTTTCATTTGTAGGCAGGGAGTTCTCCGCGG	Homo sapiens family with sequence similarity 89, member A (FAM89A), mRNA.
CENPH	5820315	179.225	0.11747	180.059	0.121988	1.00465	284.438	0.00753012	690.341	0.00150602	2.42704	2.41579	0.904654	2.51114	ILMN_163931	ILMN_163931	CENPH	NM_022909.3	64946	21264590	CENPH	NP_075060.1	ILMN_2186715	GGCAGTCCACCGCCTCGGCCTACCGAAGTGCTAGGATTACAGACGTAAGC	Homo sapiens centromere protein H (CENPH), mRNA.
SNRP70	3870010	6953.06	0	4357.96	0	0.626768	6259.97	0	11720.4	0	1.87228	2.98719	1.47771	2.50949	ILMN_21253	ILMN_21253	SNRP70	NM_003089.4	6625	57634537	SNRP70	NP_003080.2	ILMN_1732053	GGCCACTTGAGTTTGTCCTCCAAGGGTAGGTGTCTCATTTGTTCTGGCCC	Homo sapiens small nuclear ribonucleoprotein 70kDa polypeptide (RNP antigen) (SNRP70), mRNA.
DUSP2	6960687	194.614	0.0587349	295.214	0.0105422	1.51692	273.736	0.0105422	975.919	0.00150602	3.56519	2.35028	0.844544	2.50573	ILMN_21154	ILMN_21154	DUSP2	NM_004418.2	1844	12707563	DUSP2	NP_004409.1	ILMN_1712959	AAGCCCTGTGTTCCTGGGGAAGCTGGGGACTTGGGAAGTGATGGGTGTGT	Homo sapiens dual specificity phosphatase 2 (DUSP2), mRNA.
SLC35B2	1580402	3423.89	0	2567.3	0	0.74982	838.428	0	2007.58	0	2.39446	3.19338	1.69151	2.50187	ILMN_17910	ILMN_17910	SLC35B2	NM_178148.1	347734	30026033	SLC35B2	NP_835361.1	ILMN_1789001	GTTACTCTTCCCACAAGTTCCCTTAAGTCTTGCCCTAGCTGTGCTCTGCC	Homo sapiens solute carrier family 35, member B2 (SLC35B2), mRNA.
ZMAT3	6560601	3744.98	0	5171.28	0	1.38086	8945.8	0	29846	0	3.33632	2.41612	0.921342	2.49478	ILMN_9027	ILMN_9027	ZMAT3	NM_152240.1	64393	23199977	ZMAT3	NP_689426.1	ILMN_2361104	TAAGATGGATATGATTTCAAAAAATAGGGCCGGGCGCGGTGGCTCACGCC	Homo sapiens zinc finger, matrin type 3 (ZMAT3), transcript variant 2, mRNA.
USP12	2360521	179.917	0.10994	309.308	0.00903614	1.71917	304.809	0.00451807	1154.42	0	3.78737	2.20302	0.70893	2.49409	ILMN_21682	ILMN_21682	USP12	NM_182488.1	219333	32698814	USP12	NP_872294.1	ILMN_1687284	GAGCAATTGGTCAAAAGTGGCTTTTTGTTTCCCCAAGGGGAAAGACTGGC	Homo sapiens ubiquitin specific peptidase 12 (USP12), mRNA.
SEMA4F	3060754	617.352	0	663.363	0	1.07453	529.988	0	1438.47	0	2.71415	2.52589	1.03293	2.49297	ILMN_5788	ILMN_177045	SEMA4F	NM_004263.3	10505	141802438	SEMA4F	NP_004254.2	ILMN_1805007	TCGCACATGGCTCTAGGCTTCTCCTGCTGAGTCCTGGTCTTGGCCTGTGA	Homo sapiens sema domain, immunoglobulin domain (Ig), transmembrane domain (TM) and short cytoplasmic domain, (semaphorin) 4F (SEMA4F), mRNA.
SIRPA	5360193	497.636	0	1249.68	0	2.51122	416.955	0	1952.17	0	4.68198	1.86442	0.373841	2.49058	ILMN_1639	ILMN_1639	SIRPA	NM_080792.2	140885	91105786	SIRPA	NP_542970.1	ILMN_2372974	ATCTGGGAGCCACAGTGACCCAGCCACCTGGCTCAGGCTAGTTCCAAATT	Homo sapiens signal-regulatory protein alpha (SIRPA), transcript variant 3, mRNA.
MEMO1	5870736	634.085	0	849.894	0	1.34035	1455.22	0	4461.2	0	3.06565	2.2872	0.799411	2.48779	ILMN_21015	ILMN_21015	MEMO1	NM_015955.2	51072	20127543	MEMO1	NP_057039.1	ILMN_1741599	CCTTTACCACGATACTGGTCCTGGTTTGGGGGGATTCTGAAACCTCAAAC	Homo sapiens mediator of cell motility 1 (MEMO1), mRNA.
HSPA5	870131	1524.45	0	2917.8	0	1.91399	410.041	0	1564.87	0	3.81638	1.99393	0.50648	2.48745	ILMN_16546	ILMN_16546	HSPA5	NM_005347.2	3309	21361242	HSPA5	NP_005338.1	ILMN_1773865	CTAGGGCTAGTCTTCCCTTACCTCAAAGGCTCTCACTACCGTGGACCACC	Homo sapiens heat shock 70kDa protein 5 (glucose-regulated protein, 78kDa) (HSPA5), mRNA.
ZFYVE21	380594	5006.26	0	4307.14	0	0.860351	3480.49	0	8188.38	0	2.35265	2.73452	1.25094	2.48358	ILMN_1317	ILMN_1317	ZFYVE21	NM_024071.2	79038	20070329	ZFYVE21	NP_076976.1	ILMN_2197030	GGTCTGCAGTGGAGCCTGTTCGCCTCTAATAGCCAGTTTACAGCACTTGC	Homo sapiens zinc finger, FYVE domain containing 21 (ZFYVE21), mRNA.
SEPN1	780162	1156.82	0	1742.76	0	1.50651	335.595	0.00150602	1148.88	0	3.42342	2.27242	0.789501	2.48292	ILMN_179740	ILMN_179740	SEPN1	NM_020451.2	57190	47578098	SEPN1	NP_065184.2	ILMN_2399036	GCTCAGGGTGGGAGAGGGCCCCGGGCTGCCCTGTCACTCCTCTAACACTT	Homo sapiens selenoprotein N, 1 (SEPN1), transcript variant 1, mRNA.
PSG5	4480292	2694.14	0	633.99	0	0.235322	142.88	0.768072	161.202	0.447289	1.12823	4.79443	3.31202	2.48242	ILMN_21422	ILMN_21422	PSG5	NM_002781.2	5673	21361295	PSG5	NP_002772.2	ILMN_2103709	TGCTTTTACTCTCTATCTGAGTGCCCCAGAATTGGGAAACTATTCATGAG	Homo sapiens pregnancy specific beta-1-glycoprotein 5 (PSG5), mRNA.
GAS6	4280632	19207.3	0	13870	0	0.722119	935.31	0	1956.25	0	2.09155	2.89641	1.41422	2.48219	ILMN_138259	ILMN_10723	GAS6	NM_000820.1	2621	4557616	GAS6	NP_000811.1	ILMN_1784749	GCTGAGAGCTGGGCTTTCCTCTGTGACCATCCCGGCCTGTAACATATCTG	Homo sapiens growth arrest-specific 6 (GAS6), mRNA.
RYK	1090523	4945.63	0	10846.6	0	2.19317	2029.49	0	8580.37	0	4.22785	1.92774	0.44609	2.48165	ILMN_13061	ILMN_13061	RYK	NM_001005861.1	6259	54607019	RYK	NP_001005861.1	ILMN_1769671	GGCAGAAATTAGCCTTTCTGTGAACCAGATGTGGTTTGGGGCAGATCTGT	Homo sapiens RYK receptor-like tyrosine kinase (RYK), transcript variant 1, mRNA.
PSMA4	3420543	5395.48	0	1394.98	0	0.258546	8484.8	0	11932.6	0	1.40635	5.43946	3.95902	2.48044	ILMN_22525	ILMN_22525	PSMA4	NM_002789.3	5685	23110940	PSMA4	NP_002780.1	ILMN_2198376	GGGGCACCATTTCAGTGTAAAAGCAGTCCTACTCTTCCACACTAGGAAGG	Homo sapiens proteasome (prosome, macropain) subunit, alpha type, 4 (PSMA4), mRNA.
ZNF280B	2750044	203.106	0.0391566	402.321	0.00150602	1.98084	477.5	0	1816.94	0	3.80512	1.92096	0.441022	2.47994	ILMN_19056	ILMN_19056	ZNF280B	NM_080764.2	140883	38202248	ZNF280B	NP_542942.1	ILMN_1654697	GCCAACTGTAGATTCCAGTGATCTGGCCCCTGCCTACCTCCTTCCTCTCT	Homo sapiens zinc finger protein 280B (ZNF280B), mRNA.
DPF1	6020554	159.431	0.365964	238.118	0.0210843	1.49355	404.303	0	1268.87	0	3.1384	2.10131	0.623921	2.47738	ILMN_13188	ILMN_13188	DPF1	NM_004647.1	8193	4758797	DPF1	NP_004638.1	ILMN_1769961	CGACTCTGGGGTGGTGCTCGCCTACCTGCCTCTCCGAGCTCCTCAATTCT	Homo sapiens D4, zinc and double PHD fingers family 1 (DPF1), mRNA.
ZNF451	2060373	128.061	0.971386	140.918	0.807229	1.10039	155.334	0.487952	438.014	0.00301205	2.81982	2.56256	1.08696	2.47559	ILMN_1254	ILMN_990	ZNF451	NM_001031623.2	26036	108796066	ZNF451	NP_001026794.1	ILMN_1710735	CGGGCCAGTAAGGGCCGCTCCTCCTTTGAAGAGGTTTTGCGTCTCTTTCC	Homo sapiens zinc finger protein 451 (ZNF451), transcript variant 1, mRNA.
DOLK	3390730	837.731	0	454.783	0	0.542874	356.64	0.00150602	606.39	0.00301205	1.70029	3.13201	1.65732	2.47469	ILMN_9500	ILMN_178123	DOLK	NM_014908.3	22845	46094052	DOLK	NP_055723.1	ILMN_1753627	CAGTTATGCTTGGATTTTGGGGTCCATCAGCACTGTGTCCCTCCTGGAAG	Homo sapiens dolichol kinase (DOLK), mRNA.
BRI3	6270095	17413.6	0	30892.6	0	1.77405	8861	0	32932.9	0	3.71661	2.09499	0.621868	2.47312	ILMN_27636	ILMN_27636	BRI3	NM_015379.3	25798	48928020	BRI3	NP_056194.1	ILMN_1781580	TCCCCTTTGGGTTCATTTGCTGTTTTGCCTTGAGGAAGCGACGATGCCCC	Homo sapiens brain protein I3 (BRI3), mRNA.
PPP1R14B	5290097	8580.37	0	9515.35	0	1.10897	8013.55	0	22903.6	0	2.85811	2.57727	1.10481	2.47246	ILMN_15524	ILMN_15524	PPP1R14B	NM_138689.2	26472	62122941	PPP1R14B	NP_619634.1	ILMN_1659888	GAGAACGGTGGCTCCCACAGGACAATCGCTGCCCCCCAACCTCGTAGCAA	Homo sapiens protein phosphatase 1, regulatory (inhibitor) subunit 14B (PPP1R14B), mRNA.
HBEGF	1820594	340.363	0.00301205	485.462	0	1.42631	484.677	0	1557.9	0	3.2143	2.25358	0.781577	2.47201	ILMN_13020	ILMN_13020	HBEGF	NM_001945.1	1839	4503412	HBEGF	NP_001936.1	ILMN_2121408	CTGGTGCTACTCCATGCAGGGGTCAGTGCAGCAGAGGACAGTCTGGAGAA	Homo sapiens heparin-binding EGF-like growth factor (HBEGF), mRNA.
STAC2	70086	176.776	0.137048	177.734	0.134036	1.00542	461.34	0	1127.02	0.00150602	2.44293	2.42977	0.957802	2.47197	ILMN_28417	ILMN_28417	STAC2	NM_198993.2	342667	75812909	STAC2	NP_945344.1	ILMN_1718295	CCTCCCCCAAGCTCAGATCCTCCTCTTATGCCCTTGATTGTGCCAGCCCA	Homo sapiens SH3 and cysteine rich domain 2 (STAC2), mRNA.
TBC1D22B	7400070	380.598	0.00301205	778.677	0	2.04593	661.435	0	3001	0	4.5371	2.21762	0.746509	2.47111	ILMN_19841	ILMN_19841	TBC1D22B	NM_017772.2	55633	40068062	TBC1D22B	NP_060242.2	ILMN_2123730	TCCTGGGAAGCCGAGCAGTGTCCCTGGTGGGTAACACCCTCAAGTCTCTT	Homo sapiens TBC1 domain family, member 22B (TBC1D22B), mRNA.
TTC7B	4290161	225.37	0.0225904	274.058	0.0120482	1.21604	267.646	0.0105422	820.946	0.00150602	3.06729	2.52236	1.05249	2.46987	ILMN_25827	ILMN_25827	TTC7B	NM_001010854.1	145567	60685230	TTC7B	NP_001010854.1	ILMN_1718971	CTTTTCTCCCCACCACCCCTCCTGCCCCACTTTGGCCCAGAAACCAAATG	Homo sapiens tetratricopeptide repeat domain 7B (TTC7B), mRNA.
TNRC6A	1780563	494.254	0	3147.11	0	6.36738	429.461	0	4416.95	0	10.2849	1.61524	0.148319	2.46692	ILMN_3173	ILMN_3173	TNRC6A	NM_014494.2	27327	116805347	TNRC6A	NP_055309.2	ILMN_1714622	ATGAGCTTTTCCCTTTGCACTGAATGATGTTCTCTCCGTCTCATCGGCAG	Homo sapiens trinucleotide repeat containing 6A (TNRC6A), mRNA.
DYRK1B	4640181	221.89	0.0256024	347.904	0.00451807	1.56791	230.373	0.0225904	724.458	0.00150602	3.14472	2.00567	0.541403	2.46427	ILMN_16555	ILMN_16555	DYRK1B	NM_004714.1	9149	4758221	DYRK1B	NP_004705.1	ILMN_2354617	GTCAAGGAGAGGGTTTTGGCCGCTCCCTCCCCACTAAGGACTGGACCCTT	Homo sapiens dual-specificity tyrosine-(Y)-phosphorylation regulated kinase 1B (DYRK1B), transcript variant a, mRNA.
TP53BP2	5570201	536.251	0	302.344	0.0105422	0.563811	1137.2	0	1895.55	0	1.66685	2.9564	1.49298	2.46342	ILMN_178901	ILMN_178901	TP53BP2	NM_005426.2	7159	112799845	TP53BP2	NP_005417.1	ILMN_2270299	CATCATGTTGGCCAGGATGGTCTCGATCTCCTGACCTTGTGATCCGCCTG	Homo sapiens tumor protein p53 binding protein, 2 (TP53BP2), transcript variant 2, mRNA.
SLC7A2	3710154	137.543	0.864458	168.007	0.228916	1.22149	189.693	0.0783133	488.954	0.00301205	2.57761	2.11022	0.653936	2.45629	ILMN_6862	ILMN_10012	SLC7A2	NM_001008539.2	6542	134304857	SLC7A2	NP_001008539.2	ILMN_1781400	GTGCCACGTGTCTCACCAAGACCCAGTTGGGAAAGAGCGTCATATTGCCA	Homo sapiens solute carrier family 7 (cationic amino acid transporter, y+ system), member 2 (SLC7A2), transcript variant 2, mRNA.
TMEM54	4890563	1306.04	0	1416.23	0	1.08437	5512.6	0	15600	0	2.82989	2.60971	1.15396	2.45575	ILMN_14470	ILMN_14470	TMEM54	NM_033504.2	113452	34147466	TMEM54	NP_277039.1	ILMN_2059689	TCTGACCCTCTGAGAGATGATGTCCTGCCCAGGCCCGATGGCCACTAGGA	Homo sapiens transmembrane protein 54 (TMEM54), mRNA.
PLAT	3710044	735.599	0	353.689	0.00451807	0.480818	165.44	0.281627	237.791	0.0331325	1.43732	2.98933	1.53374	2.45558	ILMN_1289	ILMN_1289	PLAT	NM_000930.2	5327	14702165	PLAT	NP_000921.1	ILMN_1738742	CATGCCACCCTGTTTTCAGCTAAAGCCCAACCTCCTGACCTGTCACCGTG	Homo sapiens plasminogen activator, tissue (PLAT), transcript variant 1, mRNA.
ARPC5L	4830056	2630.82	0	2565.28	0	0.975087	2202.73	0	5853.09	0	2.6572	2.72509	1.27137	2.45372	ILMN_12274	ILMN_12274	ARPC5L	NM_030978.1	81873	13569955	ARPC5L	NP_112240.1	ILMN_2043816	ACTGCAGAACTGACATTTTGACGGTCTACCAGCGTGGCGGCTGGTGTTGG	Homo sapiens actin related protein 2/3 complex, subunit 5-like (ARPC5L), mRNA.
CTBP1	7510538	2939.95	0	4353.96	0	1.48096	1306.04	0	4093.69	0	3.13443	2.11648	0.662896	2.45358	ILMN_21952	ILMN_21952	CTBP1	NM_001012614.1	1487	61743966	CTBP1	NP_001012632.1	ILMN_1719158	GAAGACGGCATCACGAAGCAGCTCCAAAAGGAAAAGCTTGGGCGGTGCCC	Homo sapiens C-terminal binding protein 1 (CTBP1), transcript variant 2, mRNA.
NOMO1	2650040	669.985	0	345.028	0.00451807	0.514979	422.429	0	667.637	0.00301205	1.58047	3.069	1.61602	2.45298	ILMN_163182	ILMN_163182	NOMO1	NM_014287.3	23420	51944952	NOMO1	NP_055102.3	ILMN_2126957	TTGAGGAGGAAGGGGACAGTTGCAGTCTCACTTGGGACAGGCCACAGCCA	Homo sapiens NODAL modulator 1 (NOMO1), mRNA.
ARHGEF11	7150070	330.381	0.00301205	397.28	0.00150602	1.20249	265.904	0.0105422	710.78	0.00150602	2.67307	2.22295	0.770178	2.45277	ILMN_2012	ILMN_2012	ARHGEF11	NM_014784.2	9826	38026914	ARHGEF11	NP_055599.1	ILMN_1733861	CCTCTTCCCCACCCTGTCCCTGTAGAAAACCAGTGAAGCAGGTACGGAGC	Homo sapiens Rho guanine nucleotide exchange factor (GEF) 11 (ARHGEF11), transcript variant 1, mRNA.
SLC35A2	4860195	2744.23	0	1412.36	0	0.514664	1193.9	0	2023.16	0	1.69458	3.2926	1.84022	2.45238	ILMN_20544	ILMN_20544	SLC35A2	NM_001032289.1	7355	73808085	SLC35A2	NP_001027460.1	ILMN_1742731	CTCATGGGGGTGTCTTGGGATTGATGAACTGTGGAACCTGCCTCCTGCGC	Homo sapiens solute carrier family 35 (UDP-galactose transporter), member A2 (SLC35A2), transcript variant 2, mRNA.
CMTM7	2140239	5198.21	0	10302.2	0	1.98187	6356.89	0	24237.5	0	3.8128	1.92384	0.474541	2.4493	ILMN_8486	ILMN_8951	CMTM7	NM_181472.1	112616	31657098	CMTM7	NP_852137.1	ILMN_1698934	GCTTGTCAGTCCGGTCTTAGAGATACCCTCTTTCCTGAAGTGAGGCGTGC	Homo sapiens CKLF-like MARVEL transmembrane domain containing 7 (CMTM7), transcript variant 2, mRNA.
COL5A1	4920369	11620	0	14781.3	0	1.27206	929.342	0	2483.56	0	2.67238	2.10083	0.651767	2.44906	ILMN_139036	ILMN_31902	COL5A1	NM_000093.3	1289	89276750	COL5A1	NP_000084.3	ILMN_1706505	GTTCCAAGGTAAGCCTCGTAAAGGTCATCCCACCATCACCAAAGCCTCCG	Homo sapiens collagen, type V, alpha 1 (COL5A1), mRNA.
FJX1	6270437	1250.31	0	1223.89	0	0.978871	575.465	0	1478.02	0	2.5684	2.62383	1.17494	2.44889	ILMN_29566	ILMN_29566	FJX1	NM_014344.2	24147	18765710	FJX1	NP_055159.2	ILMN_1746465	CTCTGGGGAGCCCTGCAGACCTTGACAATTTGCCTGACTCATTCCTGACC	Homo sapiens four jointed box 1 (Drosophila) (FJX1), mRNA.
LINGO1	1430189	146.108	0.668675	165.05	0.28012	1.12965	324.348	0.00301205	941.507	0.00150602	2.90277	2.56963	1.12244	2.44719	ILMN_28172	ILMN_28172	LINGO1	NM_032808.5	84894	52145308	LINGO1	NP_116197.4	ILMN_1756755	ACCCCAGCCTCTGGTCCCAGCTCTGCTGCTCACTTGCTGTGTGGCCTCAA	Homo sapiens leucine rich repeat and Ig domain containing 1 (LINGO1), mRNA.
RAD17	5310475	207.484	0.0316265	406.118	0.00150602	1.95734	416.899	0	1548.83	0	3.71512	1.89804	0.450862	2.44718	ILMN_4423	ILMN_4423	RAD17	NM_133340.1	5884	19718787	RAD17	NP_579918.1	ILMN_2321634	CTGCTAGCCAGCCCCAGCCCTTTTCAGCCCAAGGAGACATGGAAGAAAAC	Homo sapiens RAD17 homolog (S. pombe) (RAD17), transcript variant 3, mRNA.
C7ORF42	60326	1486.92	0	2913.46	0	1.9594	1046.3	0	3834.42	0	3.66476	1.87035	0.42622	2.44413	ILMN_2674	ILMN_2674	C7ORF42	NM_017994.4	55069	98162825	C7orf42	NP_060464.1	ILMN_1729130	ATTCAGAAATTGGTCCAATAATGCACGTGCTTTGCCCTGGGTACAGCCAG	Homo sapiens chromosome 7 open reading frame 42 (C7orf42), mRNA.
LPCAT4	5670669	361.944	0.00301205	389.42	0.00150602	1.07591	216.509	0.0331325	566.024	0.00301205	2.61431	2.42986	0.988991	2.44087	ILMN_137968	ILMN_45233	LPCAT4	NM_153613.2	254531	87116680	LPCAT4	NP_705841.2	ILMN_1674759	CACTCTATGGGAAACTCTTCAGCACCTACCTGCGCCCCCCACACACCTCT	Homo sapiens lysophosphatidylcholine acyltransferase 4 (LPCAT4), mRNA.
GLTSCR1	7050746	656.8	0	647.663	0	0.98609	1047.74	0	2564.46	0	2.4476	2.48213	1.04302	2.43911	ILMN_18273	ILMN_18273	GLTSCR1	NM_015711.2	29998	118918418	GLTSCR1	NP_056526.2	ILMN_1782829	TAGTCTTCCCTCTGTTCTTCCTGCCTCCAGCCGCCCGCGCCAGATTTTGA	Homo sapiens glioma tumor suppressor candidate region gene 1 (GLTSCR1), mRNA.
CIC	5550600	453.924	0	556.112	0	1.22512	586.948	0	1602.15	0	2.72963	2.22804	0.789547	2.4385	ILMN_14588	ILMN_179398	CIC	NM_015125.3	23152	112421107	CIC	NP_055940.3	ILMN_1784780	CTTTATGCAAAATGGCTCCTGTGAGGGCTGCAAGCTGGAGGGTGGTGCAG	Homo sapiens capicua homolog (Drosophila) (CIC), mRNA.
NME4	2320079	11488.7	0	35098.4	0	3.05503	10537.6	0	58258.8	0	5.52867	1.8097	0.374356	2.43534	ILMN_8180	ILMN_8180	NME4	NM_005009.2	4833	37675275	NME4	NP_005000.1	ILMN_1800634	AGAGGAGTTTGAGCCACCAACTTCAGTGCCTTTCTGTACCCCAAGCCAGC	Homo sapiens non-metastatic cells 4, protein expressed in (NME4), nuclear gene encoding mitochondrial protein, mRNA.
ATP1B1	4220468	951.169	0	1197.69	0	1.25917	582.378	0	1620.42	0	2.78242	2.20972	0.775486	2.43423	ILMN_10855	ILMN_10855	ATP1B1	NM_001001787.1	481	49574488	ATP1B1	NP_001001787.1	ILMN_2407824	GTTATGCTTGTATTGAATGCTGTCTTGACATCTCTTGCCTTGTCCTCCGG	Homo sapiens ATPase, Na+/K+ transporting, beta 1 polypeptide (ATP1B1), transcript variant 2, mRNA.
FAM18B	5690762	1743.16	0	2504.23	0	1.4366	578.651	0	1664.08	0	2.8758	2.00181	0.574804	2.427	ILMN_18985	ILMN_18985	FAM18B	NM_016078.4	51030	148747573	FAM18B	NP_057162.4	ILMN_1661593	GATTTGTTCTGTGGTGTAGGTATGCACATTCCATAGGTATGCACACGGCC	Homo sapiens family with sequence similarity 18, member B (FAM18B), mRNA.
PHCA	1230017	576.514	0	1905.78	0	3.30569	199.917	0.0496988	1221.17	0	6.10838	1.84784	0.421188	2.42665	ILMN_3836	ILMN_3836	PHCA	NM_018367.4	55331	141802267	PHCA	NP_060837.2	ILMN_1812552	GGATTCTAGGTGGACATTACAGAGTTGAATTCCTCACTACCCCCTCCCGC	Homo sapiens phytoceramidase, alkaline (PHCA), mRNA.
GNA11	7650246	1875.97	0	3523.61	0	1.87829	2392.28	0	9601.32	0	4.01346	2.13677	0.711317	2.42545	ILMN_25749	ILMN_25749	GNA11	NM_002067.1	2767	4504036	GNA11	NP_002058.1	ILMN_1802397	CGCGGCCGTGAAGGACACCATCCTGCAGCTCAACCTCAAGGAGTACAACC	Homo sapiens guanine nucleotide binding protein (G protein), alpha 11 (Gq class) (GNA11), mRNA.
PP8961	3520408	279.797	0.0120482	205.507	0.0391566	0.734485	602.88	0	992.965	0.00150602	1.64704	2.24244	0.817869	2.42457	ILMN_177677	ILMN_177677	PP8961	NM_001080113.1	650662	121583976	PP8961	NP_001073582.1	ILMN_2067421	CATGTTGGTTAGGCTGGTCTTGAACTCCTGACCTCAGGTGATCTGCCCAC	Homo sapiens hypothetical protein LOC650662 (PP8961), mRNA.
KIAA0152	1990546	3364.41	0	6204.75	0	1.84423	1425.11	0	5329.65	0	3.73982	2.02785	0.603737	2.42411	ILMN_24410	ILMN_24410	KIAA0152	NM_014730.2	9761	44662824	KIAA0152	NP_055545.1	ILMN_1657495	TTCCCATCCTCTCTCTGTGGAGGCCAAACCAACTCTTTGCCAGCAGCCAC	Homo sapiens KIAA0152 (KIAA0152), mRNA.
MCOLN3	6760706	209.813	0.0316265	254.529	0.0165663	1.21312	330.077	0.00150602	907.023	0.00150602	2.74792	2.26516	0.84144	2.42372	ILMN_30326	ILMN_30326	MCOLN3	NM_018298.9	55283	38570136	MCOLN3	NP_060768.8	ILMN_2046611	GCCTACTACACACCTAGGCTATTTGGTATAGCCTGTTGGTCCTGGGGTAC	Homo sapiens mucolipin 3 (MCOLN3), mRNA.
TSPAN6	240736	644.367	0	541.399	0	0.840203	295.269	0.00451807	686.353	0.00301205	2.3245	2.7666	1.34323	2.42337	ILMN_19245	ILMN_19245	TSPAN6	NM_003270.2	7105	21265115	TSPAN6	NP_003261.1	ILMN_2183856	CTGCTGGAATGGTTGTTGTTTTCCACTGAGAAAGCTAAGCCCTACATTTC	Homo sapiens tetraspanin 6 (TSPAN6), mRNA.
ZDHHC12	580204	897.493	0	1748.29	0	1.94797	1009.1	0	3933.62	0	3.89815	2.00113	0.579367	2.42177	ILMN_27278	ILMN_27278	ZDHHC12	NM_032799.4	84885	42516559	ZDHHC12	NP_116188.2	ILMN_1703370	TGTTTAGGGTTGCTGGAGGCCGGGCTACCGTCTTGTGCCTGAAAACCACG	Homo sapiens zinc finger, DHHC-type containing 12 (ZDHHC12), mRNA.
DGCR5	60491	162.47	0.304217	159.809	0.38253	0.98362	214.579	0.0331325	501.348	0.00301205	2.33642	2.37533	0.953949	2.42138	ILMN_6458	ILMN_6458	DGCR5	NR_002733.1	26220	84872017	DGCR5		ILMN_2221808	AGCCACACGGCCAGCTTCGAGGTGCTCATGGACGTCTCCAGGTGTGAGAT	Homo sapiens DiGeorge syndrome critical region gene 5 (non-protein coding) (DGCR5), non-coding RNA.
CCDC56	1850468	6337.96	0	2936.59	0	0.463334	12791.9	0	20922.4	0	1.63561	3.53008	2.11116	2.41892	ILMN_167546	ILMN_167546	CCDC56	NM_001040431.1	28958	94536770	CCDC56	NP_001035521.1	ILMN_2064898	CCCCTTCACCTTCCAGGGACGCAGTTGTTACGAGGTTAGACGTGGCAGCT	Homo sapiens coiled-coil domain containing 56 (CCDC56), mRNA.
CA2	2060674	196.066	0.0527108	214.9	0.0331325	1.09606	833.212	0	2081.3	0	2.49793	2.279	0.860902	2.4181	ILMN_28750	ILMN_28750	CA2	NM_000067.1	760	4557394	CA2	NP_000058.1	ILMN_2199439	AGTACCTTGACTTTGTTCACAGCATGTAGGGTGATGAGCACTCACAATTG	Homo sapiens carbonic anhydrase II (CA2), mRNA.
TXNDC5	4850398	1528.19	0	353.087	0.00451807	0.231049	532.207	0	615.032	0.00301205	1.15563	5.00165	3.59373	2.40793	ILMN_25085	ILMN_25085	TXNDC5	NM_022085.3	81567	42794774	TXNDC5	NP_071368.3	ILMN_2403965	CGGTACGAGGCTACCCCACGTTATTGCTTTTCCGAGGAGGGAAGAAAGTC	Homo sapiens thioredoxin domain containing 5 (TXNDC5), transcript variant 2, mRNA.
B3GALNT2	160376	484.804	0	468.068	0	0.96548	436.146	0	1007.82	0.00150602	2.31075	2.39337	0.985449	2.40792	ILMN_22440	ILMN_22440	B3GALNT2	NM_152490.1	148789	22749020	B3GALNT2	NP_689703.1	ILMN_1780188	ATCAGGGCAGGCAAACGATAATCTGAGTGCAAGTCTGAGGAGTCCCAGGG	Homo sapiens beta-1,3-N-acetylgalactosaminyltransferase 2 (B3GALNT2), mRNA.
LMO2	3850059	153.607	0.489458	187.685	0.0753012	1.22185	688.716	0	1861.1	0	2.70227	2.21162	0.80616	2.40546	ILMN_4849	ILMN_172933	LMO2	NM_005574.2	4005	6633806	LMO2	NP_005565.1	ILMN_1800078	AGGCCTTAAGCTTTGGACCCAAGGGAAAACTGCATGGAGACGCATTTCGG	Homo sapiens LIM domain only 2 (rhombotin-like 1) (LMO2), mRNA.
NCAN	540326	221.349	0.0256024	202.774	0.0421687	0.916082	223.545	0.0240964	493.262	0.00301205	2.20654	2.40867	1.00426	2.40441	ILMN_25342	ILMN_25342	NCAN	NM_004386.2	1463	118600982	NCAN	NP_004377.2	ILMN_1683211	TTTTTGGGGGGTCTTGGTTTATGCTCCCTGCCCTTGAGCCCCTCAGCCGT	Homo sapiens neurocan (NCAN), mRNA.
CCL3L1	610524	177.427	0.131024	195.066	0.0512048	1.09942	288.776	0.0060241	744.888	0.00150602	2.57946	2.34621	0.944383	2.40182	ILMN_6158	ILMN_6158	CCL3L1	NM_021006.4	6349	48949814	CCL3L1	NP_066286.1	ILMN_2218856	GTCTGTGCTGACCCCAGTGAGGAGTGGGTCCAGAAATACGTCAGTGACCT	Homo sapiens chemokine (C-C motif) ligand 3-like 1 (CCL3L1), mRNA.
JSRP1	6020037	169.786	0.198795	149.844	0.621988	0.882543	322.79	0.00301205	655.437	0.00301205	2.03054	2.30078	0.90075	2.40003	ILMN_9550	ILMN_9550	JSRP1	NM_144616.2	126306	39725701	JSRP1	NP_653217.1	ILMN_1739726	TTCTGGACGCCCCGCGACTCTGGCGAAATAAAGCGAGTGCTGCGGCAAAA	Homo sapiens junctional sarcoplasmic reticulum protein 1 (JSRP1), mRNA.
MBTPS1	3390020	3186.08	0	3369.15	0	1.05746	2649.67	0	6692.05	0	2.52562	2.38839	0.989462	2.39893	ILMN_5443	ILMN_12720	MBTPS1	NM_003791.2	8720	41350325	MBTPS1	NP_003782.1	ILMN_1651719	CACCAAAGACTCGGGAGAACTGGAAAGGCTGTCTGGGGTCTTCTGACTGC	Homo sapiens membrane-bound transcription factor peptidase, site 1 (MBTPS1), mRNA.
RPESP	2600397	5749.32	0	4150.9	0	0.721981	1641.64	0	3114.05	0	1.89691	2.62737	1.22869	2.39868	ILMN_24067	ILMN_24067	RPESP	NM_153225.2	157869	48843730	RPESP	NP_694957.2	ILMN_1808245	CCTTTCAACTGGAGTCCTCTCATTCAGCAGGTGGCCCGTGAGACACAGAA	Homo sapiens RPE-spondin (RPESP), mRNA.
LYPD6	6840220	440.905	0	1449.64	0	3.28788	978.831	0	5516.72	0	5.63604	1.71418	0.315632	2.39855	ILMN_11416	ILMN_11416	LYPD6	NM_194317.2	130574	50355992	LYPD6	NP_919298.1	ILMN_1776724	ATCCCCAGCCTCAAGGAGCCAAGGAAGAGTCATTCACATGGAAGGTCCGG	Homo sapiens LY6/PLAUR domain containing 6 (LYPD6), mRNA.
RECK	3390487	5106.22	0	13381.9	0	2.62071	184.713	0.0933735	886.557	0.00150602	4.79964	1.83143	0.435982	2.39545	ILMN_23308	ILMN_23308	RECK	NM_021111.1	8434	11863155	RECK	NP_066934.1	ILMN_2067269	AAGCTTTCAGAATATGTCAGTGCTGATGTAGCATGCTTGTTGCAATTGCC	Homo sapiens reversion-inducing-cysteine-rich protein with kazal motifs (RECK), mRNA.
RTN3	4920129	1914.77	0	2762.85	0	1.44291	663.264	0	1969.64	0	2.96962	2.05807	0.666122	2.39195	ILMN_21716	ILMN_21716	RTN3	NM_201430.1	10313	41393605	RTN3	NP_958833.1	ILMN_2363065	CTCCCAGGAAGTCAGTGATTGTCTTTTTGGGCTTCCCCTCCAAAGGACCT	Homo sapiens reticulon 3 (RTN3), transcript variant 4, mRNA.
DERL1	2370129	1673.77	0	1236.79	0	0.738924	418.331	0	826.611	0.00150602	1.97597	2.67412	1.28251	2.39161	ILMN_26596	ILMN_26596	DERL1	NM_024295.3	79139	40254960	DERL1	NP_077271.1	ILMN_2209748	GGCCATTACTCCAATTATGTTGCACGTACACTCATTGTACAGGCGTGGAG	Homo sapiens Der1-like domain family, member 1 (DERL1), mRNA.
SHANK3	10767	336.87	0.00301205	393.055	0.00150602	1.16678	990.553	0	2577.67	0	2.60226	2.23028	0.839435	2.39085	ILMN_183037	ILMN_183037	SHANK3	NM_001080420.1	85358	122937240	SHANK3	NP_001073889.1	ILMN_2317580	TGGGCACAGAGTCACACCCACTCATCCTTCCGCCAACAGTCCAGGTCACA	Homo sapiens SH3 and multiple ankyrin repeat domains 3 (SHANK3), mRNA.
NFE2L1	4210176	1823.49	0	1463.3	0	0.802472	530.799	0	1166.89	0	2.19836	2.73949	1.35404	2.38545	ILMN_13955	ILMN_13955	NFE2L1	NM_003204.1	4779	4505378	NFE2L1	NP_003195.1	ILMN_1739450	TTTTAACTGTTTGCCACTGCTGCCCTCACCCCTGCCCGGCTCTGGAGTAC	Homo sapiens nuclear factor (erythroid-derived 2)-like 1 (NFE2L1), mRNA.
ASPHD2	7400102	272.138	0.0120482	313.091	0.0060241	1.15049	557.889	0	1572.19	0	2.81811	2.44949	1.06498	2.38451	ILMN_16388	ILMN_16388	ASPHD2	NM_020437.3	57168	29648312	ASPHD2	NP_065170.1	ILMN_2167426	TTGCTCCGGGACGATGAGAGTATTTCCCATGCTGGAGTCGGCGAGAAGGG	Homo sapiens aspartate beta-hydroxylase domain containing 2 (ASPHD2), mRNA.
CADM4	6420019	142.818	0.754518	153.224	0.536145	1.07286	383.108	0	1033.28	0.00150602	2.6971	2.51394	1.13351	2.38043	ILMN_19958	ILMN_19958	CADM4	NM_145296.1	199731	21686976	CADM4	NP_660339.1	ILMN_1812096	TGAAAATATCAGATTGCACCCCCCTCTCCCCATTCCTGGCTTTTGCCCCC	Homo sapiens cell adhesion molecule 4 (CADM4), mRNA.
GPR137B	1240392	1404.1	0	2111.65	0	1.50392	527.071	0	1543.48	0	2.92841	1.94718	0.569942	2.37724	ILMN_10711	ILMN_10711	GPR137B	NM_003272.1	7107	4507544	GPR137B	NP_003263.1	ILMN_2121816	CCTCTTTAGGTCACTGATGGTCACTCCGATTCTGAGTGCCACATTGGTAG	Homo sapiens G protein-coupled receptor 137B (GPR137B), mRNA.
DAZAP1	7100086	1533.07	0	2359.86	0	1.5393	2706.79	0	9184.57	0	3.39316	2.20436	0.827402	2.37695	ILMN_1850	ILMN_8299	DAZAP1	NM_170711.1	26528	25470889	DAZAP1	NP_733829.1	ILMN_1746257	TTAAAACGGGGTTTCCGTCGGCACTGGTGGAGGGGGTGCGCTGTTAGTCC	Homo sapiens DAZ associated protein 1 (DAZAP1), transcript variant 1, mRNA.
CAMK2N1	4060008	11355.5	0	33903.4	0	2.98565	2694.14	0	14475.9	0	5.3731	1.79964	0.424629	2.37501	ILMN_22077	ILMN_22077	CAMK2N1	NM_018584.5	55450	115387115	CAMK2N1	NP_061054.2	ILMN_1794863	TATGACCGACAAGGCACCTCCTGGTGTCTAACTCCCCCAAAGACAATGAG	Homo sapiens calcium/calmodulin-dependent protein kinase II inhibitor 1 (CAMK2N1), mRNA.
CD55	2340220	718.791	0	464.148	0	0.645734	1965.83	0	3649.71	0	1.85657	2.87513	1.50099	2.37414	ILMN_18297	ILMN_18297	CD55	NM_000574.2	1604	40788009	CD55	NP_000565.1	ILMN_1800540	GGTAAAACATGCTGGTGAACCAGGGGTGTTGATGGTGATAAGGGAGGAAT	Homo sapiens CD55 molecule, decay accelerating factor for complement (Cromer blood group) (CD55), mRNA.
FAM131A	3940564	663.519	0	1170.49	0	1.76406	1328.87	0	4265.69	0	3.21001	1.81967	0.447087	2.37258	ILMN_2542	ILMN_2542	FAM131A	NM_144635.3	131408	40255250	FAM131A	NP_653236.2	ILMN_1729217	GGGCCTTGTAGGCTTTGGCAGGTAAGAGGGCCCAAGGTAAGAACGAGAGC	Homo sapiens family with sequence similarity 131, member A (FAM131A), mRNA.
HOMER2	1570767	155.243	0.439759	168.37	0.21988	1.08456	1097.62	0	2740.89	0	2.49713	2.30244	0.930035	2.37241	ILMN_6149	ILMN_6149	HOMER2	NM_199332.2	9455	110349796	HOMER2	NP_955364.2	ILMN_2346479	GCCCGTGAGTCCCAAGCGTGTGTGCGAGACCAGATAGCTCTAGGACGTTC	Homo sapiens homer homolog 2 (Drosophila) (HOMER2), transcript variant 4, mRNA.
TPM3	5290386	248.409	0.0180723	179.802	0.123494	0.723812	1111.32	0	1947.41	0	1.75234	2.42099	1.04913	2.37186	ILMN_173760	ILMN_173760	TPM3	NM_001043353.1	7170	114155147	TPM3	NP_001036818.1	ILMN_2353754	ATTCTCCTGCCTCAGCCTCCCGAGTAGCTGGGATTACAGGCACCTGCCAC	Homo sapiens tropomyosin 3 (TPM3), transcript variant 5, mRNA.
ORMDL3	1500112	382.845	0.00301205	837.731	0	2.18817	274.13	0.0105422	1141.25	0	4.16317	1.90258	0.532648	2.36993	ILMN_12329	ILMN_12329	ORMDL3	NM_139280.1	94103	27544926	ORMDL3	NP_644809.1	ILMN_1662174	TGCAGAGAAGAAAGTGAGGCCGGGAGCCTGAGCCTGGGCTGGAGCCTTCT	Homo sapiens ORM1-like 3 (S. cerevisiae) (ORMDL3), mRNA.
EIF2C2	290468	1597.61	0	15006.8	0	9.39326	3039.73	0	42039.7	0	13.8301	1.47234	0.107539	2.3648	ILMN_25413	ILMN_25413	EIF2C2	NM_012154.2	27161	29171733	EIF2C2	NP_036286.2	ILMN_1695719	GGCCCCGTGTGTTTACAGCATTTCCAGGTCCAGAGAGGTTGGCAGACAAG	Homo sapiens eukaryotic translation initiation factor 2C, 2 (EIF2C2), mRNA.
PAQR3	6960019	763.785	0	2387.23	0	3.12552	815.176	0	4365.84	0	5.3557	1.71354	0.353139	2.3604	ILMN_20371	ILMN_180841	PAQR3	NM_001040202.1	152559	94158914	PAQR3	NP_001035292.1	ILMN_1716071	CTTCTGTATGTCAGTCAGCATTTAATGACCACCTACTGTGTGCACAGCAC	Homo sapiens progestin and adipoQ receptor family member III (PAQR3), mRNA.
DNM3	2190475	180.357	0.108434	220.928	0.0286145	1.22495	229.808	0.0225904	652.72	0.00301205	2.84029	2.3187	0.960171	2.35853	ILMN_21225	ILMN_21225	DNM3	NM_015569.2	26052	42544242	DNM3	NP_056384.2	ILMN_1680928	CACTTGCCTTGTCTGCTACCAGTTTGTTAAAAATTATTCCCCCCAACCAG	Homo sapiens dynamin 3 (DNM3), mRNA.
RUNDC3B	240035	144.569	0.710843	190.808	0.0662651	1.31984	1349.85	0	3961.07	0	2.93445	2.22334	0.866151	2.35719	ILMN_28536	ILMN_28536	RUNDC3B	NM_138290.1	154661	19923089	RUNDC3B	NP_612147.1	ILMN_1808157	CCTTAGTGGCCAGAGACTGACTTCAAGGTTTTATTCCAGAGACTCCAGAG	Homo sapiens RUN domain containing 3B (RUNDC3B), mRNA.
ISCA1	5960221	1104.05	0	2549.42	0	2.30914	542.89	0	2315.51	0	4.26515	1.84707	0.49051	2.35656	ILMN_171173	ILMN_171173	ISCA1	NM_030940.3	81689	52426767	ISCA1	NP_112202.2	ILMN_2219556	ACCCAGAATTATGCTTTTGGAATGTGGTCCTCACTGTACAGGAGAATGTG	Homo sapiens iron-sulfur cluster assembly 1 homolog (S. cerevisiae) (ISCA1), mRNA.
IGFBP3	6590132	29280.9	0	21863	0	0.746667	295.02	0.00451807	609.229	0.00301205	2.06504	2.76568	1.41079	2.35489	ILMN_25529	ILMN_28010	IGFBP3	NM_000598.4	3486	62243067	IGFBP3	NP_000589.2	ILMN_1746085	GATACAACTGTGGCCATGACTGAGGAAAGGAGCTCACGCCCAGAGACTGG	Homo sapiens insulin-like growth factor binding protein 3 (IGFBP3), transcript variant 2, mRNA.
LGI2	5390128	193.708	0.063253	187.476	0.0768072	0.967832	247.123	0.0165663	534.456	0.00301205	2.16271	2.23459	0.880156	2.35443	ILMN_24987	ILMN_24987	LGI2	NM_018176.2	55203	21313637	LGI2	NP_060646.2	ILMN_1767900	GGGCCTCTCTGGTATGGGCAATAGGCAAGCTCCTGGGGTCTGGTTATGTG	Homo sapiens leucine-rich repeat LGI family, member 2 (LGI2), mRNA.
DOLPP1	1260154	838.258	0	576.64	0	0.687903	904.351	0	1690.81	0	1.86964	2.71788	1.36584	2.35205	ILMN_27873	ILMN_27873	DOLPP1	NM_020438.3	57171	48976059	DOLPP1	NP_065171.2	ILMN_1672042	GGTCACTCGGGATCTGTGTTCGAATCCTCCCCACCCCTTTCTTTGTGGAG	Homo sapiens dolichyl pyrophosphate phosphatase 1 (DOLPP1), mRNA.
ADAM23	110731	483.328	0	294.896	0.0120482	0.610137	404.728	0	727.974	0.00150602	1.79868	2.94799	1.59668	2.35131	ILMN_30039	ILMN_30039	ADAM23	NM_003812.2	8745	73765550	ADAM23	NP_003803.1	ILMN_2060086	AGCTGCGCTGGATGGACACCGCCTTGCACTGTTGGATTCTGGGTATGACA	Homo sapiens ADAM metallopeptidase domain 23 (ADAM23), mRNA.
MKNK2	5050553	585.793	0	4135.87	0	7.06029	421.822	0	4475.47	0	10.6098	1.50275	0.151653	2.3511	ILMN_11303	ILMN_11303	MKNK2	NM_199054.2	2872	150378490	MKNK2	NP_951009.1	ILMN_1654060	TCTGCCTGGCCCTGCTGCCCCTCCTGAATCTCGTATGATGGTCACAGTCC	Homo sapiens MAP kinase interacting serine/threonine kinase 2 (MKNK2), transcript variant 2, mRNA.
KIF20B	5900433	690.76	0	1710.99	0	2.47697	639.655	0	2804.95	0	4.38509	1.77034	0.419996	2.35035	ILMN_12022	ILMN_12022	KIF20B	NM_016195.2	9585	46049113	KIF20B	NP_057279.2	ILMN_1712452	CCAGCCACTGGTAACCATTCTTCTACTCTGTATGCCCATGAGGTCAATTG	Homo sapiens kinesin family member 20B (KIF20B), mRNA.
C1ORF2	4180132	402.417	0	792.928	0	1.97042	574.078	0	2163.86	0	3.76929	1.91294	0.564109	2.34883	ILMN_30315	ILMN_30315	C1ORF2	NM_198264.1	10712	38146117	C1orf2	NP_937995.1	ILMN_2346769	GACCTAGGCTTCTTGTCACACTGAACACATCCAGCCACAGGCACCAGCTG	Homo sapiens chromosome 1 open reading frame 2 (C1orf2), transcript variant 2, mRNA.
FLJ20489	2900139	507.493	0	2713.36	0	5.34661	641.285	0	5417.9	0	8.4485	1.58016	0.233407	2.34676	ILMN_25017	ILMN_25017	FLJ20489	NM_017842.1	55652	8923451	FLJ20489	NP_060312.1	ILMN_1778144	CCAGCCCTGCGTTTCCATTCTGCCTTCTCAGAGTGCCCTTGCTGCACCCA	Homo sapiens hypothetical protein FLJ20489 (FLJ20489), mRNA.
VASN	2900274	12679.1	0	7302.26	0	0.575929	315.062	0.00451807	585.657	0.00301205	1.85886	3.22759	1.88083	2.34675	ILMN_138591	ILMN_31069	VASN	NM_138440.2	114990	88702792	VASN	NP_612449.2	ILMN_1667295	GGTAGGCGGCTGTGTGACTCTAGTCTTGGCCCCAGGAAGCGAAGGAACAA	Homo sapiens vasorin (VASN), mRNA.
SIVA	4670487	4981.04	0	2989.52	0	0.600179	2927.18	0	5340.91	0	1.82459	3.04008	1.69406	2.34603	ILMN_6846	ILMN_6846	SIVA	NM_021709.1	10572	11277469	SIVA	NP_068355.1	ILMN_1696046	CGGTGTTCACACTGAACTGTGGGGTCGACGGGAGGGGTGCCTTTTACATG	Homo sapiens CD27-binding (Siva) protein (SIVA), transcript variant 2, mRNA.
C15ORF59	6660445	492.569	0	926.79	0	1.88154	499.907	0	1833.86	0	3.6684	1.94967	0.605487	2.34419	ILMN_36790	ILMN_36790	C15ORF59	NM_001039614.1	388135	88853866	C15orf59	NP_001034703.1	ILMN_2141118	CCCTGAACAGACTCGAAGGGTCACGAGGAACAGCAGCACCCAGACAGTGT	Homo sapiens chromosome 15 open reading frame 59 (C15orf59), mRNA.
HOXD1	3890735	176.951	0.135542	229.783	0.0240964	1.29857	4150.9	0	10632.4	0	2.56147	1.97253	0.630301	2.34223	ILMN_12865	ILMN_12865	HOXD1	NM_024501.1	3231	13375631	HOXD1	NP_078777.1	ILMN_1717381	GCGGTTTCTACCTCTCTATGTGCCTGAGTGATGATACAATCGCTGTTTAG	Homo sapiens homeobox D1 (HOXD1), mRNA.
THSD3	2370056	153.815	0.483434	171.794	0.176205	1.11689	148.379	0.662651	349.718	0.0060241	2.35692	2.11025	0.768463	2.34179	ILMN_13838	ILMN_13838	THSD3	NM_199296.1	145501	40805857	THSD3	NP_954993.1	ILMN_1673177	AGAGATGCACATAATCGCTCTCCCGGCACACCTCATGCCTCTTCCCTGCC	Homo sapiens thrombospondin, type I, domain containing 3 (THSD3), transcript variant 1, mRNA.
PRNP	3170162	20404.2	0	19709.3	0	0.965941	1332.05	0	2994.39	0	2.24795	2.32721	0.985877	2.34133	ILMN_11177	ILMN_181615	PRNP	NM_001080121.1	5621	122056622	PRNP	NP_001073590.1	ILMN_1737988	GTGGGAAACCCTTTTGCGTGGTCCTTAGGCTTACAATGTGCACTGAATCG	Homo sapiens prion protein (PRNP), transcript variant 3, mRNA.
WNT5B	4850370	3611.07	0	2214.05	0	0.613129	419.267	0	815.016	0.00150602	1.94391	3.17047	1.83148	2.339	ILMN_1424	ILMN_1424	WNT5B	NM_032642.2	81029	17402920	WNT5B	NP_116031.1	ILMN_1772824	TCTTCATCCTCCACGGTTCACTAGCTCCTACCTGAAGAGGAAAGGGGGCC	Homo sapiens wingless-type MMTV integration site family, member 5B (WNT5B), transcript variant 1, mRNA.
C14ORF151	2140360	612.616	0	590.49	0	0.963882	633.567	0	1453.4	0	2.294	2.37996	1.04168	2.33828	ILMN_6769	ILMN_6769	C14ORF151	NM_032714.1	84800	14249315	C14orf151	NP_116103.1	ILMN_1729596	TGTTCGTCGCTACTTGGTGTCAGGCCCACTAGAACAAGGGTCCCCAACCG	Homo sapiens chromosome 14 open reading frame 151 (C14orf151), mRNA.
TMED10P	1260129	15409.9	0	6449.94	0	0.418558	3666.97	0	5470.95	0	1.49195	3.5645	2.22694	2.33756	ILMN_15517	ILMN_15517	TMED10P	NR_002807.1	286102	84872089	TMED10P		ILMN_2213558	CCAAAGTCAGCACTTGTCCTGGGTTCCCTTGTGTGATCTGTTTGAACCAG	Homo sapiens transmembrane emp24-like trafficking protein 10 (yeast) pseudogene (TMED10P), non-coding RNA.
RDH14	6110739	3708.22	0	6062.98	0	1.63501	3023.81	0	9642.7	0	3.18893	1.9504	0.615116	2.33529	ILMN_3300	ILMN_3300	RDH14	NM_020905.1	57665	10190745	RDH14	NP_065956.1	ILMN_2222984	CAATGTTTGGTGTTTGTGTGGAAATTATCTGCCTGGTGTGTGCACACAAG	Homo sapiens retinol dehydrogenase 14 (all-trans/9-cis/11-cis) (RDH14), mRNA.
GNG4	4050671	182.424	0.0918675	186.58	0.0843374	1.02278	670.326	0	1617.24	0	2.41262	2.35887	1.02478	2.33409	ILMN_14477	ILMN_306826	GNG4	NM_001098721.1	2786	148922891	GNG4	NP_001092191.1	ILMN_1804357	CTGTAAAAGTACCCCATACCGTTGACGCGCTGTGGCAGACCTGTGGGTGC	Homo sapiens guanine nucleotide binding protein (G protein), gamma 4 (GNG4), transcript variant 2, mRNA.
INSIG2	2070039	770.901	0	1678.25	0	2.177	742.699	0	2896.98	0	3.90062	1.79174	0.459854	2.33188	ILMN_3152	ILMN_3152	INSIG2	NM_016133.2	51141	38327532	INSIG2	NP_057217.2	ILMN_1676629	GAGAGAATGTGTCTGTGCATGTGGCCATGCTTTCCTAGAATGTCAAGTAG	Homo sapiens insulin induced gene 2 (INSIG2), mRNA.
MAL2	3170594	155.815	0.421687	197.853	0.0466867	1.2698	340.043	0.00150602	884.589	0.00150602	2.6014	2.04868	0.716845	2.33183	ILMN_23727	ILMN_23727	MAL2	NM_052886.2	114569	109633023	MAL2	NP_443118.1	ILMN_1770653	CTGGCTGAAGCATCCCCTTGGAGTGCCATGTATAAGTTGGGCTATTAGAG	Homo sapiens mal, T-cell differentiation protein 2 (MAL2), mRNA.
RHBDD2	6650746	4410.79	0	6546.85	0	1.48428	3877.78	0	12720.7	0	3.28042	2.21011	0.878366	2.33174	ILMN_17498	ILMN_168345	RHBDD2	NM_001040456.1	57414	94818789	RHBDD2	NP_001035546.1	ILMN_1809437	TGCTCGTGGTTTCAGTGTCCGTGTGTCCATGTGTCTGCCCTTCAGGAGCT	Homo sapiens rhomboid domain containing 2 (RHBDD2), transcript variant 1, mRNA.
SELS	5490608	11893.1	0	7536.32	0	0.633672	4914.09	0	8640.42	0	1.7583	2.77477	1.44376	2.33101	ILMN_15886	ILMN_15886	SELS	NM_018445.4	55829	45439347	SELS	NP_060915.2	ILMN_1787680	GGTGAGCCCACCAGTGAGGATTACTGATGTGGACAGTTGATGGGGTTTGT	Homo sapiens selenoprotein S (SELS), transcript variant 2, mRNA.
SIPA1L3	840626	274.884	0.0120482	198.009	0.0466867	0.720338	309.532	0.00451807	654.906	0.00301205	2.11579	2.93722	1.6097	2.32753	ILMN_25685	ILMN_162393	SIPA1L3	NM_015073.1	23094	71143118	SIPA1L3	NP_055888.1	ILMN_1765872	AGCTACTGTGATGCCATCTTCTCCCCCATCCCCTTCTCTGGGGGGCCCAC	Homo sapiens signal-induced proliferation-associated 1 like 3 (SIPA1L3), mRNA.
BPNT1	5360039	812.095	0	344.497	0.00451807	0.424208	1096.87	0	1695.88	0	1.5461	3.64468	2.32353	2.32115	ILMN_29250	ILMN_167520	BPNT1	NM_006085.4	10380	116812594	BPNT1	NP_006076.4	ILMN_1712718	GGAGTCCTGGCCACACTGAGGAATTATGACTACTATGCAAGCCGAGTTCC	Homo sapiens 3'(2'), 5'-bisphosphate nucleotidase 1 (BPNT1), mRNA.
RYK	940424	1553.9	0	2074.17	0	1.33481	711.511	0	1910.17	0	2.68467	2.01128	0.690165	2.32111	ILMN_138721	ILMN_13061	RYK	NM_001005861.2	6259	116805325	RYK	NP_001005861.1	ILMN_1658526	ACTCCTCTCCAATCCCACACCATCAGGAAGAAGGTGCCTGTCGGGGCTCA	Homo sapiens RYK receptor-like tyrosine kinase (RYK), transcript variant 1, mRNA.
STOM	6290519	2085.91	0	508.886	0	0.243964	269.513	0.0105422	331.863	0.00903614	1.23134	5.04723	3.72767	2.31956	ILMN_17469	ILMN_183628	STOM	NM_004099.4	2040	38016910	STOM	NP_004090.4	ILMN_1696419	CTCTGGATGATGCCACTGATGCCTGGGGAATAAAGGTGGAGCGTGTGGAA	Homo sapiens stomatin (STOM), transcript variant 1, mRNA.
TMEM66	6280270	9601.32	0	9399	0	0.978927	2591.98	0	5970.39	0	2.30341	2.35299	1.03639	2.3166	ILMN_25068	ILMN_25068	TMEM66	NM_016127.4	51669	42476192	TMEM66	NP_057211.4	ILMN_1780141	GAGCTCTGAAGCTTTGAATCATTCAGTGGTGGAGATGGCCTTCTGGTAAC	Homo sapiens transmembrane protein 66 (TMEM66), mRNA.
LASS6	5690064	1062.53	0	2969.12	0	2.7944	838.59	0	4135.87	0	4.93193	1.76493	0.448468	2.31646	ILMN_28310	ILMN_28310	LASS6	NM_203463.1	253782	45007001	LASS6	NP_982288.1	ILMN_1767662	CACAGGTCCATGAAAGTTTGGCTTCCTGGTTTGATGTCTGTTGCGTGGCC	Homo sapiens LAG1 homolog, ceramide synthase 6 (LASS6), mRNA.
NETO2	1580161	1073.53	0	2070.53	0	1.92871	864.971	0	3211.22	0	3.71252	1.92487	0.609325	2.31555	ILMN_3578	ILMN_168668	NETO2	NM_018092.3	81831	24041025	NETO2	NP_060562.3	ILMN_1760849	GTTCACATCAGTGGCTTTGTATGCAAATATGCTGTGTTGGACCTGGACGC	Homo sapiens neuropilin (NRP) and tolloid (TLL)-like 2 (NETO2), mRNA.
PXDN	6400397	3535.96	0	1912.93	0	0.540995	320.18	0.00301205	529.988	0.00301205	1.65528	3.0597	1.74496	2.31475	ILMN_165066	ILMN_165066	PXDN	NM_012293.1	7837	109150415	PXDN	NP_036425.1	ILMN_2363658	GTGCGGTCTGGGCCAGTCACAAGGAATTGTGTTGTCTAAGCCAAAGGGGG	Homo sapiens peroxidasin homolog (Drosophila) (PXDN), mRNA. XM_935183 XM_935184 XM_936786 XM_942966 XM_942982 XM_942986 XM_942994 XM_943000
ITGA5	6330338	4479.26	0	4413.56	0	0.985332	1159.32	0	2580.4	0	2.22579	2.25892	0.947032	2.31189	ILMN_6497	ILMN_165321	ITGA5	NM_002205.2	3678	56237028	ITGA5	NP_002196.2	ILMN_1792679	GCCCAACCCTTCCCTCACCTTGGCACCAGACACCCAGGACTTATTTAAAC	Homo sapiens integrin, alpha 5 (fibronectin receptor, alpha polypeptide) (ITGA5), mRNA.
NFKBID	3120500	176.822	0.135542	570.111	0	3.22421	182	0.100904	965.092	0.00150602	5.30269	1.64465	0.333513	2.31114	ILMN_14325	ILMN_14325	NFKBID	NM_139239.1	84807	41281708	NFKBID	NP_640332.1	ILMN_1763560	CCAATATTTGGGGTGCTGTGATACCCCTCTTCTACCCACAAGGAGCCCTC	Homo sapiens nuclear factor of kappa light polypeptide gene enhancer in B-cells inhibitor, delta (NFKBID), mRNA.
ADM	5670465	40289.5	0	58258.8	0	1.446	13493.1	0	38198.2	0	2.83095	1.95777	0.647466	2.31031	ILMN_29514	ILMN_29514	ADM	NM_001124.1	133	4501944	ADM	NP_001115.1	ILMN_1708934	GTCTCAGCGAGGTGTAAAGTTGTTCGCCGCGTGGAATGTGAGTGTGTTTG	Homo sapiens adrenomedullin (ADM), mRNA.
MYLIP	4830424	2458.44	0	9101.86	0	3.70229	1188.34	0	6866.06	0	5.77787	1.56062	0.250611	2.31001	ILMN_9457	ILMN_178445	MYLIP	NM_013262.3	29116	38788242	MYLIP	NP_037394.2	ILMN_1656111	GCATTTTGGAAGCTGGTCAGCTAGCAGGTTTTCTGGGATGTCGGGAGACC	Homo sapiens myosin regulatory light chain interacting protein (MYLIP), mRNA.
PPIL3	3780048	214.308	0.0271084	154.352	0.509036	0.720235	432.484	0	844.425	0.00150602	1.9525	2.71092	1.40115	2.30977	ILMN_4793	ILMN_4793	PPIL3	NM_032472.3	53938	19557632	PPIL3	NP_115861.1	ILMN_2285490	CGCGATCTCGGCTCACTGCAACCTCCGCCTCCTGGGTTCAAGCAAGTCTT	Homo sapiens peptidylprolyl isomerase (cyclophilin)-like 3 (PPIL3), transcript variant PPIL3a, mRNA.
LRAP	1010296	6462.9	0	10099.2	0	1.56265	13126.8	0	43420.7	0	3.30778	2.11678	0.808287	2.3085	ILMN_22173	ILMN_22173	LRAP	NM_022350.1	64167	11641260	LRAP	NP_071745.1	ILMN_2123312	ACTTAAATGGTCAATAGAAAAAGTAGGCTGGGCGCGGTGGCTCACGCCTG	Homo sapiens leukocyte-derived arginine aminopeptidase (LRAP), mRNA.
RHBDL3	3370725	169.674	0.198795	208.751	0.0376506	1.23031	614.083	0	1502.01	0	2.44594	1.98808	0.681457	2.30662	ILMN_7496	ILMN_7496	RHBDL3	NM_138328.2	162494	75750481	RHBDL3	NP_612201.1	ILMN_1716019	CGGTTCTCCTCTGCCTTAAAAACAGTGCCCAACAGTGAACTGCCCCTCCG	Homo sapiens rhomboid, veinlet-like 3 (Drosophila) (RHBDL3), mRNA.
GTPBP2	650441	254.957	0.0135542	426.377	0	1.67235	254.216	0.0150602	830.581	0.00150602	3.26722	1.95367	0.648481	2.30519	ILMN_28941	ILMN_28941	GTPBP2	NM_019096.3	54676	45593139	GTPBP2	NP_061969.3	ILMN_1694475	CTGGTGGCATCTGAGTTCCCCATCCTACCACTCTCACCCCACTTTCCTGC	Homo sapiens GTP binding protein 2 (GTPBP2), mRNA.
LTBR	4640064	2352.23	0	2500.59	0	1.06307	659.589	0	1729.41	0	2.62196	2.4664	1.16284	2.30356	ILMN_30110	ILMN_30110	LTBR	NM_002342.1	4055	4505038	LTBR	NP_002333.1	ILMN_1667476	AAGGACGTCACGGGCCCCTCTAAAGGATTCGTGGTGCTCATCCCCAAGCT	Homo sapiens lymphotoxin beta receptor (TNFR superfamily, member 3) (LTBR), mRNA.
TXNDC14	610762	3182.31	0	3464.36	0	1.08863	2700.33	0	6165.75	0	2.28333	2.09743	0.801792	2.29564	ILMN_23968	ILMN_23968	TXNDC14	NM_015959.1	51075	7705725	TXNDC14	NP_057043.1	ILMN_1799367	CCCCCAAGGACTCTTGCTTCCTCAAGCCCTTCTGGCTTCGTTTATGGTCT	Homo sapiens thioredoxin domain containing 14 (TXNDC14), mRNA.
APPL2	4180100	2209.21	0	5297.59	0	2.39795	1003.91	0	4184.72	0	4.16841	1.73832	0.443503	2.29482	ILMN_139404	ILMN_14197	APPL2	NM_018171.3	55198	82617617	APPL2	NP_060641.2	ILMN_1765076	CTGTGGACAGGGTGCAGCTCTACCAGTTCCTGTTTCTTCTGAGCCAGACC	Homo sapiens adaptor protein, phosphotyrosine interaction, PH domain and leucine zipper containing 2 (APPL2), mRNA.
MDM2	6840438	187.954	0.0707831	155.16	0.49247	0.82552	297.801	0.00451807	627.075	0.00301205	2.10569	2.55074	1.25615	2.29459	ILMN_22160	ILMN_22160	MDM2	NM_006879.2	4193	46488908	MDM2	NP_006870.3	ILMN_2389851	TTTTGAGACCGAGTCTTGCTCTGTTACCCAGGCTGGAGTGCAGTGGCGTG	Homo sapiens Mdm2 p53 binding protein homolog (mouse) (MDM2), transcript variant MDM2b, mRNA.
B3GALT6	2510477	1725.99	0	3527.13	0	2.04354	365.216	0.00150602	1403.26	0	3.84227	1.8802	0.585858	2.29434	ILMN_21885	ILMN_170784	B3GALT6	NM_080605.3	126792	116268096	B3GALT6	NP_542172.2	ILMN_1739749	GTTTGGAATTGCTTGAGGAACCCTGCGTGTGCTTGGAGAGGCCAGAGGGC	Homo sapiens UDP-Gal:betaGal beta 1,3-galactosyltransferase polypeptide 6 (B3GALT6), mRNA.
GPR137	5310088	4893.47	0	4066.5	0	0.831005	7630.22	0	15454.2	0	2.0254	2.43729	1.14328	2.29401	ILMN_24699	ILMN_24699	GPR137	NM_020155.2	56834	21361824	GPR137	NP_064540.2	ILMN_1804332	AGCCAGCTACCTCTCCTGTGCCTGCCACTCAATAAACAGTGTCTGCGCCC	Homo sapiens G protein-coupled receptor 137 (GPR137), mRNA.
PSG4	3400474	1607.77	0	339.496	0.00451807	0.211159	145.343	0.730422	180.748	0.176205	1.2436	5.88941	4.60144	2.28797	ILMN_7967	ILMN_7967	PSG4	NM_002780.3	5672	47419898	PSG4	NP_002771.2	ILMN_2281810	GCTAAATGGTCAGAGCCTCCCTGTCAGTCCCAGGGTAAAGCGACCCATTG	Homo sapiens pregnancy specific beta-1-glycoprotein 4 (PSG4), transcript variant 1, mRNA.
TGFBR2	5490070	6016.5	0	12388.8	0	2.05914	547.923	0	1930.24	0	3.52282	1.71083	0.423085	2.28774	ILMN_22189	ILMN_22189	TGFBR2	NM_001024847.1	7048	67782325	TGFBR2	NP_001020018.1	ILMN_2384241	GCCCATTGACCTCTAGTGGTGAGTTTCTAGAATACTGGTCCATTCATGAG	Homo sapiens transforming growth factor, beta receptor II (70/80kDa) (TGFBR2), transcript variant 1, mRNA.
STK40	3840521	3943.43	0	19980.7	0	5.06682	4864.72	0	37088.8	0	7.62405	1.5047	0.223814	2.28089	ILMN_25410	ILMN_25410	STK40	NM_032017.1	83931	31543197	STK40	NP_114406.1	ILMN_2075927	GACAGACTGGGCCCTTCCAAGGTCAAGCCATGTGTCTGATGACATTCCTG	Homo sapiens serine/threonine kinase 40 (STK40), mRNA.
FURIN	3870706	305.195	0.0060241	584.24	0	1.91432	364.564	0.00150602	1407.62	0	3.8611	2.01695	0.738776	2.27818	ILMN_6716	ILMN_165409	FURIN	NM_002569.2	5045	20336193	FURIN	NP_002560.1	ILMN_1790228	ACTGTGCCCTGGTGGAGAAAGCACTGACCTGTCATGCCCCCCTCAAACCT	Homo sapiens furin (paired basic amino acid cleaving enzyme) (FURIN), mRNA.
FOXF2	1660470	2377.23	0	5961.11	0	2.50759	760.757	0	3142.41	0	4.13064	1.64726	0.370039	2.27722	ILMN_11927	ILMN_11927	FOXF2	NM_001452.1	2295	4557594	FOXF2	NP_001443.1	ILMN_1674934	ACATGAGGGAGAGGGCAGACTCAGGTGGGAAGATGTGCCATGCGTAAGGC	Homo sapiens forkhead box F2 (FOXF2), mRNA.
SGK	4390450	3811.53	0	15409.9	0	4.04297	3081.28	0	19108.5	0	6.20148	1.53389	0.257307	2.27659	ILMN_2451	ILMN_2451	SGK	NM_005627.2	6446	25168262	SGK	NP_005618.2	ILMN_1702487	AGAAAGGGTTTTTATGGACCAATGCCCCAGTTGTCAGTCAGAGCCGTTGG	Homo sapiens serum/glucocorticoid regulated kinase (SGK), mRNA.
KRAS	2470050	702.967	0	1332.05	0	1.8949	1272.91	0	4428.91	0	3.47936	1.83617	0.560497	2.27567	ILMN_25988	ILMN_24851	KRAS	NM_033360.2	3845	34485724	KRAS	NP_203524.1	ILMN_1728071	CTCTCCCCCCACACCCCCACAGAGCTAACTGGGTTACAGTGTTTTATCCG	Homo sapiens v-Ki-ras2 Kirsten rat sarcoma viral oncogene homolog (KRAS), transcript variant a, mRNA.
TMEM123	4610102	3027.15	0	3934.94	0	1.29988	727.024	0	1804.4	0	2.48189	1.90932	0.634554	2.27477	ILMN_22932	ILMN_22932	TMEM123	NM_052932.2	114908	100913217	TMEM123	NP_443164.2	ILMN_1724139	GGGCTGATGGCTGAGTTGTATGTTACTAACTTGGCCCTGACTGGTTGTGC	Homo sapiens transmembrane protein 123 (TMEM123), mRNA.
ZNF266	5820670	227.969	0.0225904	182.526	0.108434	0.800664	388.895	0	711.7	0.00150602	1.83006	2.28567	1.0116	2.27407	ILMN_12055	ILMN_12055	ZNF266	NM_006631.2	10781	37622348	ZNF266	NP_006622.2	ILMN_2288740	CGGCCTCCCAAAATGCTGGGATTACAGGTATAAGCCACTGTGCCTGGCCA	Homo sapiens zinc finger protein 266 (ZNF266), mRNA.
TMEM62	5050735	770.085	0	1601.08	0	2.07909	724.458	0	2671.8	0	3.68799	1.77385	0.500573	2.27327	ILMN_5004	ILMN_176771	TMEM62	NM_024956.3	80021	52851436	TMEM62	NP_079232.3	ILMN_1745807	AGGACATCCACAGGGTAGAGGTTGGGTGTGTGTACGGGAGTGTCTGAGGC	Homo sapiens transmembrane protein 62 (TMEM62), mRNA.
SEMA3E	1580608	1785.27	0	2605.68	0	1.45954	2908.95	0	9070.85	0	3.11826	2.13646	0.864917	2.27154	ILMN_178526	ILMN_178526	SEMA3E	NM_012431.1	9723	6912649	SEMA3E	NP_036563.1	ILMN_2154322	AGCAGCTGTTGTCCTTAAAAATGAATTGACCTGGCCGGGCGCGGTGGCTC	Homo sapiens sema domain, immunoglobulin domain (Ig), short basic domain, secreted, (semaphorin) 3E (SEMA3E), mRNA.
DDN	1230129	149.132	0.600904	153.018	0.542169	1.02606	277.718	0.00903614	645.79	0.00301205	2.32534	2.26629	0.995711	2.27058	ILMN_1972	ILMN_1972	DDN	NM_015086.1	23109	62079298	DDN	NP_055901.2	ILMN_1673450	TCTCTCCGATCCTTGGACACCTCCTCTGTCTGCCATTTATTAGCCATGTG	Homo sapiens dendrin (DDN), mRNA.
FGF9	6420746	162.126	0.314759	325.176	0.0060241	2.0057	409.376	0	1535.41	0	3.75062	1.86998	0.599502	2.27048	ILMN_1771	ILMN_1771	FGF9	NM_002010.1	2254	4503706	FGF9	NP_002001.1	ILMN_1762531	AGCTGCCATACTTCGACTTATCAGGATTCTGGCTGGTGGCCTGCGCGAGG	Homo sapiens fibroblast growth factor 9 (glia-activating factor) (FGF9), mRNA.
SLC20A2	6590037	1700.77	0	2047.04	0	1.2036	198.483	0.0512048	527.537	0.00301205	2.65784	2.20825	0.940526	2.26772	ILMN_29659	ILMN_29659	SLC20A2	NM_006749.3	6575	34222154	SLC20A2	NP_006740.1	ILMN_1813763	TCTGAGGCCCACACAAAGCTGGACACCCCCAGGCTCTACTCCATCCCATT	Homo sapiens solute carrier family 20 (phosphate transporter), member 2 (SLC20A2), mRNA.
ADAR	5490433	1484.35	0	1830.28	0	1.23305	903.61	0	2221.85	0	2.45886	1.99412	0.727499	2.26662	ILMN_20481	ILMN_20481	ADAR	NM_015840.2	103	70166943	ADAR	NP_056655.2	ILMN_2320964	CAGGTTGTTTGGCCTCTCTGGTCCATCTTGGGCATTAGGTTCTCCAGCAG	Homo sapiens adenosine deaminase, RNA-specific (ADAR), transcript variant 2, mRNA.
COL4A1	5910431	6546.85	0	10690.8	0	1.63297	269.202	0.0105422	805.203	0.00150602	2.99107	1.83168	0.565895	2.26578	ILMN_24359	ILMN_24359	COL4A1	NM_001845.4	1282	148536824	COL4A1	NP_001836.2	ILMN_1653028	CATCGCATGGACCGCAGGAGGGCAGATTCGGACCACTAGGCCTGAAATGA	Homo sapiens collagen, type IV, alpha 1 (COL4A1), mRNA.
TTYH3	770754	1696.64	0	3840.37	0	2.26352	527.537	0	2103.21	0	3.98685	1.76135	0.495585	2.26577	ILMN_22026	ILMN_22026	TTYH3	NM_025250.2	80727	53831992	TTYH3	NP_079526.1	ILMN_1692731	CATCCAGGAACTGAGGCCTGAACCATTTTGCATTTCCCCCTCCTCCAGCC	Homo sapiens tweety homolog 3 (Drosophila) (TTYH3), mRNA.
SLC39A3	4560671	3429.39	0	1974.94	0	0.575887	3973.36	0	6534.62	0	1.64461	2.85578	1.5904	2.26538	ILMN_27676	ILMN_27676	SLC39A3	NM_144564.4	29985	47080101	SLC39A3	NP_653165.2	ILMN_2234970	AGGCTGTGCCCCCGATCCTACACCCTGAGCCTCAGAGCACTGCTACTTTT	Homo sapiens solute carrier family 39 (zinc transporter), member 3 (SLC39A3), transcript variant 1, mRNA.
FVT1	160537	2268.35	0	4410.79	0	1.94449	858.558	0	3109.83	0	3.62215	1.86277	0.60032	2.26245	ILMN_5671	ILMN_5671	FVT1	NM_002035.1	2531	4503816	FVT1	NP_002026.1	ILMN_2154053	CTCAAATGCTTAGGGAACGTTTCATTTCTCATTCATGGGGAAAGGCAGCC	Homo sapiens follicular lymphoma variant translocation 1 (FVT1), mRNA.
CCNG2	5360672	958.785	0	1924.45	0	2.00718	713.973	0	2492.39	0	3.49088	1.7392	0.479372	2.25982	ILMN_10201	ILMN_10201	CCNG2	NM_004354.1	901	4757935	CCNG2	NP_004345.1	ILMN_2228732	TAGGCTAGGGCTCTTAGTTTTCATTCCTATTGCCCCAAGTATTGTCAAAC	Homo sapiens cyclin G2 (CCNG2), mRNA.
KIAA0746	1470551	295.731	0.0060241	417.325	0.00150602	1.41116	625.266	0	1889.2	0	3.02144	2.14109	0.881628	2.25947	ILMN_5957	ILMN_5957	KIAA0746	NM_015187.3	23231	154689718	KIAA0746	NP_056002.2	ILMN_1797822	GCAGCAAGTAAGCCTCTAGCTTATAGTTTCATCCCTACCCCTCATGCCTG	Homo sapiens KIAA0746 protein (KIAA0746), mRNA.
MDK	4560717	5760.3	0	2484.3	0	0.43128	6767.14	0	13661.9	0	2.01886	4.68108	3.42364	2.25744	ILMN_3786	ILMN_3786	MDK	NM_001012334.1	4192	59894791	MDK	NP_001012334.1	ILMN_2349393	AAAGGACTAGACGCCAAGCCTGGATGCCAAGGAGCCCCTGGTGTCACATG	Homo sapiens midkine (neurite growth-promoting factor 2) (MDK), transcript variant 1, mRNA.
CRTC2	4260187	257.978	0.0135542	254.957	0.0165663	0.98829	297.698	0.00451807	666.415	0.00301205	2.23856	2.26509	1.01057	2.25451	ILMN_28825	ILMN_28825	CRTC2	NM_181715.1	200186	32171214	CRTC2	NP_859066.1	ILMN_1657771	TGAAGGATGCCAAGAATGAGAAAAAGCAAGGGGTTTGTCCAGGTGGCCCC	Homo sapiens CREB regulated transcription coactivator 2 (CRTC2), mRNA.
FGF13	7380239	301.215	0.0060241	625.266	0	2.07581	939.436	0	3379.92	0	3.59782	1.73321	0.480039	2.25317	ILMN_6609	ILMN_18275	FGF13	NM_004114.2	2258	16306544	FGF13	NP_004105.1	ILMN_1671777	GTTGTGGCTTCTTGTGTAAAGACAGGAACTGTGGAACTGTGATGTTGTCT	Homo sapiens fibroblast growth factor 13 (FGF13), transcript variant 1A, mRNA.
MAZ	4830689	258.749	0.0135542	1153.16	0	4.45668	375.389	0	2524.19	0	6.72419	1.50879	0.256185	2.2526	ILMN_183664	ILMN_183664	MAZ	NM_001042539.1	4150	110347458	MAZ	NP_001036004.1	ILMN_2409793	CTTTTCCCACCAACTCCTATTTCCCTACCAACCAAGGAGCCTCCAGAAGG	Homo sapiens MYC-associated zinc finger protein (purine-binding transcription factor) (MAZ), transcript variant 2, mRNA.
LEPROT	6980255	7316.93	0	19823.8	0	2.7093	1322.34	0	6629.12	0	5.01317	1.85036	0.598227	2.25213	ILMN_27032	ILMN_27032	LEPROT	NM_017526.2	54741	41327153	LEPROT	NP_059996.1	ILMN_1661537	CCTAGAGCCTTATTAGAAATGCAGAATCTGAAGCCCCACTCTGGACCCAG	Homo sapiens leptin receptor overlapping transcript (LEPROT), mRNA.
CHRAC1	610300	390.288	0.00301205	1004.27	0	2.57315	428.867	0	1948.9	0	4.54431	1.76605	0.514493	2.25156	ILMN_2175	ILMN_165795	CHRAC1	NM_017444.3	54108	24432041	CHRAC1	NP_059140.1	ILMN_1722390	CCCTGTGGTCAGCTCCTTCCCCACCTTTTACCGTGGCAACCGTCAAGCTA	Homo sapiens chromatin accessibility complex 1 (CHRAC1), mRNA.
RGS19	730685	1041.2	0	1279.64	0	1.22901	1469.73	0	3891.08	0	2.64748	2.15416	0.902815	2.25134	ILMN_137691	ILMN_42727	RGS19	NM_005873.2	10287	86990433	RGS19	NP_005864.1	ILMN_1677085	CCCAGACAAGCCTTTGGTGGGGAACAGAACCTCCGCATCGTGTAGTTTTG	Homo sapiens regulator of G-protein signaling 19 (RGS19), transcript variant 1, mRNA.
F3	10079	1947.41	0	3612.98	0	1.85527	288.643	0.0060241	934.533	0.00150602	3.23768	1.74512	0.494248	2.25087	ILMN_182960	ILMN_182960	F3	NM_001993.2	2152	10518499	F3	NP_001984.1	ILMN_2129572	ATGTGTTAAGTGCAGGAGACATTGGTATTCTGGGCAGCTTCCTAATATGC	Homo sapiens coagulation factor III (thromboplastin, tissue factor) (F3), mRNA.
SERINC3	7380139	2015.83	0	1750.11	0	0.868183	690.76	0	1469.73	0	2.1277	2.45075	1.20128	2.24947	ILMN_10116	ILMN_10490	SERINC3	NM_006811.2	10955	39812087	SERINC3	NP_006802.1	ILMN_1815656	AGCTGGGTCTGCCTCCTGCTTTACGTCTGGACCCTTGTGGCTCCACTTGT	Homo sapiens serine incorporator 3 (SERINC3), transcript variant 1, mRNA.
PTPRF	5870553	594.163	0	493.535	0	0.830638	241.784	0.0180723	484.374	0.00301205	2.00334	2.4118	1.16395	2.24785	ILMN_18896	ILMN_18896	PTPRF	NM_130440.1	5792	18860895	PTPRF	NP_569707.1	ILMN_1798081	ATCAGTCCTTATTATCCCAGCTTGCTGAGGGGCAGGGAGAGCGCCTCTTC	Homo sapiens protein tyrosine phosphatase, receptor type, F (PTPRF), transcript variant 2, mRNA.
SLC38A6	4010452	1429.58	0	1506.72	0	1.05396	295.442	0.00451807	689.057	0.00150602	2.33229	2.21288	0.970896	2.24199	ILMN_7226	ILMN_7226	SLC38A6	NM_153811.1	145389	24429573	SLC38A6	NP_722518.1	ILMN_1696622	GCAGAGAGGATTTTCTGTCATGGAAAAAGCTTGGGGCATTCGTTTTGCTC	Homo sapiens solute carrier family 38, member 6 (SLC38A6), mRNA.
MGAT4A	6220593	149.769	0.585843	172.598	0.168675	1.15243	283.78	0.00903614	760.551	0.00150602	2.68007	2.32558	1.08715	2.23843	ILMN_139237	ILMN_14440	MGAT4A	NM_012214.2	11320	83267862	MGAT4A	NP_036346.1	ILMN_1755643	TGCAGAAGGAATGGTGGATCCAAGTCTCAATCCCATTTCAGCCTTTCGAC	Homo sapiens mannosyl (alpha-1,3-)-glycoprotein beta-1,4-N-acetylglucosaminyltransferase, isozyme A (MGAT4A), mRNA.
TCF20	3450707	1014.49	0	2357.74	0	2.32407	1881.33	0	7306.95	0	3.88393	1.67118	0.433208	2.23797	ILMN_25080	ILMN_25080	TCF20	NM_181492.1	6942	31652241	TCF20	NP_852469.1	ILMN_2368068	GAGGGACTGTCGCTGTGATCAGAGTGGGTTAAGCTGACCAGGAACACCCA	Homo sapiens transcription factor 20 (AR1) (TCF20), transcript variant 2, mRNA.
TMEM87A	7150196	3351	0	4680.69	0	1.3968	1734.57	0	4596.35	0	2.64986	1.89708	0.661922	2.23516	ILMN_6127	ILMN_181695	TMEM87A	NM_015497.2	25963	31377764	TMEM87A	NP_056312.2	ILMN_1716816	GCGTGGAGGCCCTGGACTGCTGCTCGTTCTTTAGGATGGACTGTTCTGGT	Homo sapiens transmembrane protein 87A (TMEM87A), mRNA.
HMGCR	6550603	1565.56	0	3088.76	0	1.97294	948.765	0	3269.6	0	3.44616	1.74671	0.511913	2.2348	ILMN_20713	ILMN_165658	HMGCR	NM_000859.1	3156	4557642	HMGCR	NP_000850.1	ILMN_1657395	CTTGGATGGACCCACGAACGCTCTTAGCTTTCTCAGGGGGTCAGCAGAGT	Homo sapiens 3-hydroxy-3-methylglutaryl-Coenzyme A reductase (HMGCR), mRNA.
HCN2	5720440	154.847	0.454819	164.779	0.28012	1.06414	160.836	0.378012	358.538	0.0060241	2.22921	2.09484	0.860152	2.23469	ILMN_2884	ILMN_2884	HCN2	NM_001194.2	610	21359847	HCN2	NP_001185.2	ILMN_2182101	ATCGTTTTCTAAGTGCAATACTTGGCCCGCCGGCTTCCCGCTGCCCCCAT	Homo sapiens hyperpolarization activated cyclic nucleotide-gated potassium channel 2 (HCN2), mRNA.
DIRAS1	6560280	214.085	0.0271084	244.2	0.0195783	1.14067	209.186	0.0331325	520.418	0.00301205	2.48783	2.18102	0.949293	2.23173	ILMN_18199	ILMN_18199	DIRAS1	NM_145173.2	148252	141802213	DIRAS1	NP_660156.1	ILMN_1775048	AGGGACACACCCTGATAGCACAATCTCCTTGGGGCCCTGCCCACCTCCAG	Homo sapiens DIRAS family, GTP-binding RAS-like 1 (DIRAS1), mRNA.
C5ORF15	3420692	2760.93	0	7853.93	0	2.84466	385.372	0	1772.59	0	4.59969	1.61695	0.38705	2.2299	ILMN_23157	ILMN_23157	C5ORF15	NM_020199.1	56951	9910277	C5orf15	NP_064584.1	ILMN_1695917	AGCTGGAAGAAGGCCGTCCATCCTGTCTCTTGGGCGGACAGTGTACTTTC	Homo sapiens chromosome 5 open reading frame 15 (C5orf15), mRNA.
C3ORF34	1850040	5380.55	0	9310.49	0	1.7304	11464	0	38597.1	0	3.36682	1.94569	0.718002	2.22769	ILMN_21898	ILMN_21898	C3ORF34	NM_032898.2	84984	34147444	C3orf34	NP_116287.1	ILMN_2288483	ATCTGCCTTTAAGGAGCTTACAATCATGCCGGGTGCGGTGGCTCACGCCT	Homo sapiens chromosome 3 open reading frame 34 (C3orf34), mRNA.
BCL2L1	670673	8351.42	0	8298.68	0	0.993685	2850.93	0	7135.24	0	2.50277	2.51868	1.29307	2.22561	ILMN_12148	ILMN_12148	BCL2L1	NM_138578.1	598	20336334	BCL2L1	NP_612815.1	ILMN_1654118	AGCGTGTCTGTATTTATGTGTGAGGAGCTGCTGGCTTGCAGTGCGCGTGC	Homo sapiens BCL2-like 1 (BCL2L1), nuclear gene encoding mitochondrial protein, transcript variant 1, mRNA.
TYRO3	5820193	634.283	0	891.621	0	1.40571	789.651	0	2291.53	0	2.90196	2.0644	0.839686	2.22471	ILMN_6691	ILMN_164771	TYRO3	NM_006293.2	7301	27597077	TYRO3	NP_006284.2	ILMN_1740169	CGGTGACCTTTAGTGCCAACTTCCCCTCTAACTGGACAGCCTCTTCTGTC	Homo sapiens TYRO3 protein tyrosine kinase (TYRO3), mRNA.
JMJD3	3520239	215.809	0.0256024	457.669	0	2.12072	194.976	0.060241	742.494	0.00150602	3.80814	1.79568	0.571014	2.22467	ILMN_177332	ILMN_177332	JMJD3	NM_001080424.1	23135	122937250	JMJD3	NP_001073893.1	ILMN_2397521	AGAACTATGAGGAAAAGGAACCCCGTCCTTCCCAGCCCCGGCCAACTTTA	Homo sapiens jumonji domain containing 3, histone lysine demethylase (JMJD3), mRNA.
RAB3IL1	3460161	5987.42	0	3933.62	0	0.656981	6226.66	0	11178.2	0	1.79522	2.73253	1.50789	2.22464	ILMN_25234	ILMN_25234	RAB3IL1	NM_013401.2	5866	21361439	RAB3IL1	NP_037533.2	ILMN_1741632	AGCTCCCACCTGGACGCATCCCTCACCACGTCCGGATTTCCTTCTTTGGA	Homo sapiens RAB3A interacting protein (rabin3)-like 1 (RAB3IL1), mRNA.
CACNG6	5080180	200.24	0.0436747	177.45	0.137048	0.886184	271.653	0.0105422	509.902	0.00301205	1.87703	2.11811	0.894474	2.22363	ILMN_8407	ILMN_8407	CACNG6	NM_031897.2	59285	22027559	CACNG6	NP_114103.2	ILMN_1779043	TCACTTGCCGGGAGAGACTTTTTACAACTCATCTGCAGCTCCGGGTGCGG	Homo sapiens calcium channel, voltage-dependent, gamma subunit 6 (CACNG6), transcript variant 3, mRNA.
PVRL2	6370022	198.445	0.0466867	258.197	0.0165663	1.3011	171.542	0.198795	466.001	0.00301205	2.71654	2.08788	0.864489	2.22339	ILMN_170510	ILMN_170510	PVRL2	NM_001042724.1	5819	112789531	PVRL2	NP_001036189.1	ILMN_2255382	GATGCTCTGTCCTATAGCAGCCCCTCTGATTCCTACCAGGGCAAAGGCTT	Homo sapiens poliovirus receptor-related 2 (herpesvirus entry mediator B) (PVRL2), transcript variant delta, mRNA.
CCM2	7400050	6189.45	0	9472.11	0	1.53037	7401.66	0	20087.8	0	2.71395	1.7734	0.55265	2.22075	ILMN_4086	ILMN_4736	CCM2	NM_001029835.1	83605	71067340	CCM2	NP_001025006.1	ILMN_1784352	AGAGCCAGTCCTGTCGGCTGGGCCCTTGGACGGCTGTCAGTTTTGCACAT	Homo sapiens cerebral cavernous malformation 2 (CCM2), transcript variant 1, mRNA.
CTSD	1110092	2461.31	0	946.1	0	0.384389	675.936	0	1138.97	0	1.68502	4.38365	3.16344	2.22021	ILMN_15639	ILMN_15639	CTSD	NM_001909.3	1509	23110949	CTSD	NP_001900.1	ILMN_1674038	CCTGTCTGTCTCTCCATCTGTTTGGTGGGGGTAGAGCTGATCCAGAGCAC	Homo sapiens cathepsin D (CTSD), mRNA.
ELOVL5	4210129	6145.92	0	8134.2	0	1.32351	503.755	0	1334.28	0	2.64866	2.00123	0.781863	2.21937	ILMN_3518	ILMN_3518	ELOVL5	NM_021814.3	60481	52851443	ELOVL5	NP_068586.1	ILMN_2174369	CTCACACATTTGAGGCAGTGGTCAAACAGGTAAAGCCTATGATGTGTGTC	Homo sapiens ELOVL family member 5, elongation of long chain fatty acids (FEN1/Elo2, SUR4/Elo3-like, yeast) (ELOVL5), mRNA.
SYNGR3	5860609	241.268	0.0180723	221.843	0.0286145	0.919486	348.004	0.00150602	732.991	0.00150602	2.10627	2.2907	1.07264	2.21806	ILMN_4788	ILMN_4788	SYNGR3	NM_004209.4	9143	22091456	SYNGR3	NP_004200.2	ILMN_1786379	GCCAAGACACCAGCCCTGTCCTAGCCCTTCAGTAAGACCTTGCCAGGAGA	Homo sapiens synaptogyrin 3 (SYNGR3), mRNA.
SLC29A1	5910424	376.408	0.00301205	628.415	0	1.66951	226.708	0.0240964	737.762	0.00150602	3.25423	1.94921	0.732493	2.21672	ILMN_11880	ILMN_163932	SLC29A1	NM_001078174.1	2030	118582259	SLC29A1	NP_001071642.1	ILMN_1723971	ACTGATCCCTGCTTGTGCAGGCCAGTGGAGGCTCTTGGGCTTGGAGAACA	Homo sapiens solute carrier family 29 (nucleoside transporters), member 1 (SLC29A1), nuclear gene encoding mitochondrial protein, transcript variant 4, mRNA.
HIATL1	4640427	1275.14	0	2190.08	0	1.71753	492.092	0	1432.55	0	2.91113	1.69496	0.478803	2.21615	ILMN_445	ILMN_445	HIATL1	NM_032558.2	84641	94721310	HIATL1	NP_115947.2	ILMN_1737964	CTCAGATTCCTGGACCTGGTGTCCTGGTTGGGTCCAAGGTGATTTTACAG	Homo sapiens hippocampus abundant transcript-like 1 (HIATL1), mRNA.
CD151	6550259	1866.72	0	588.473	0	0.315244	239.891	0.0195783	323.231	0.00903614	1.34741	4.27418	3.05823	2.21595	ILMN_138040	ILMN_44972	CD151	NM_001039490.1	977	87159823	CD151	NP_001034579.1	ILMN_1794740	GTTCCCAGCAGGGGGAGAAACCCTTCACACCCCAGGCCCTTCAGGAACTG	Homo sapiens CD151 molecule (Raph blood group) (CD151), transcript variant 5, mRNA.
TAPT1	610768	367.311	0.00301205	749.986	0	2.04183	263.013	0.0120482	943.494	0.00150602	3.58725	1.75688	0.542978	2.2139	ILMN_23725	ILMN_23725	TAPT1	NM_153365.2	202018	130977755	TAPT1	NP_699196.2	ILMN_1693882	TGGGGAAAGCTTTGCCAAACACAACCCTGATTTCAGAGCAGGAACATGGT	Homo sapiens transmembrane anterior posterior transformation 1 (TAPT1), mRNA.
C19ORF6	4280193	604.672	0	505.911	0	0.83667	433.209	0	966.616	0.00150602	2.23129	2.66687	1.45477	2.21211	ILMN_167551	ILMN_167551	C19ORF6	NM_001033026.1	91304	74229024	C19orf6	NP_001028198.1	ILMN_2326282	ATGGAGTGGGGTCCCATGGTGCAGGTCTCTGAGCAAGGCGGAGGTGTGGA	Homo sapiens chromosome 19 open reading frame 6 (C19orf6), transcript variant 1, mRNA.
CD248	2490113	21460.4	0	4216.41	0	0.196474	387.364	0	384.148	0.0060241	0.9917	5.04748	3.83641	2.21106	ILMN_25766	ILMN_25766	CD248	NM_020404.2	57124	45387956	CD248	NP_065137.1	ILMN_1726589	GCCCAGCCAGGGTCCTCTCTCAACCACTAGACTTGGCTCTCAGGAACTCT	Homo sapiens CD248 molecule, endosialin (CD248), mRNA.
C6ORF117	6040458	211.262	0.0286145	240.472	0.0210843	1.13826	1335.81	0	3230.85	0	2.41865	2.12485	0.914166	2.21069	ILMN_23792	ILMN_23792	C6ORF117	NM_138409.1	112609	24308441	C6orf117	NP_612418.1	ILMN_1794829	GAGGAGGTGCCTTCTGGGTATCTCTGTGTTGGTGTATCTGTGCCATTGGC	Homo sapiens chromosome 6 open reading frame 117 (C6orf117), mRNA.
CCNY	5310605	3009.28	0	14378	0	4.77787	2666.92	0	18220.1	0	6.83187	1.4299	0.219319	2.21058	ILMN_18665	ILMN_18665	CCNY	NM_145012.3	219771	32171246	CCNY	NP_659449.3	ILMN_2261784	GGCATGTGCCTGGAACTACCGAGTAGGAGCCATTTCTTTGTACCCCTGCC	Homo sapiens cyclin Y (CCNY), transcript variant 1, mRNA.
DGCR2	5670167	692.188	0	679.499	0	0.981668	608.67	0	1310.93	0	2.15375	2.19397	0.984286	2.20969	ILMN_6763	ILMN_6763	DGCR2	NM_005137.2	9993	123701897	DGCR2	NP_005128.1	ILMN_1713301	GGAGAGCTGGACTCGCTCATCTGTTCTTGCACCACCATCCAGAATGCCCC	Homo sapiens DiGeorge syndrome critical region gene 2 (DGCR2), mRNA.
HEY1	3840753	239.248	0.0180723	322.628	0.0060241	1.34851	1436.35	0	3603.29	0	2.50865	1.86031	0.65099	2.20932	ILMN_18641	ILMN_164416	HEY1	NM_001040708.1	23462	105990525	HEY1	NP_001035798.1	ILMN_1788203	GGTGCATGGAACTGTGGTTGCCAAGGTATTTAAAAGGGCTTTCCTGCCTC	Homo sapiens hairy/enhancer-of-split related with YRPW motif 1 (HEY1), transcript variant 2, mRNA.
ELAVL3	5960070	203.063	0.0391566	172.567	0.168675	0.84982	614.463	0	1173.49	0	1.90978	2.24728	1.03901	2.20827	ILMN_25048	ILMN_25048	ELAVL3	NM_001420.3	1995	49355760	ELAVL3	NP_001411.2	ILMN_1678618	GCTCAGCCCCTCCACCCCTCCCTTCATCCTGTTATTTATTCGGAAGGTTT	Homo sapiens ELAV (embryonic lethal, abnormal vision, Drosophila)-like 3 (Hu antigen C) (ELAVL3), transcript variant 1, mRNA.
TPST1	4760747	1544.47	0	1003.21	0	0.649547	1301.3	0	2258.17	0	1.73532	2.67158	1.46382	2.20777	ILMN_2477	ILMN_174128	TPST1	NM_003596.2	8460	21361092	TPST1	NP_003587.1	ILMN_1651950	GCTCTTGATCCCGATTTCATGCACAGCCCTGCAGTAAGGAGCCCAGAAGG	Homo sapiens tyrosylprotein sulfotransferase 1 (TPST1), mRNA.
PURG	5670450	213.205	0.0286145	276.343	0.0120482	1.29614	249.902	0.0150602	649.33	0.00301205	2.59834	2.00468	0.796962	2.20771	ILMN_21184	ILMN_21184	PURG	NM_001015508.1	29942	62865861	PURG	NP_001015508.1	ILMN_1709815	TGAGGGGGGAGGGATAATTTCAACCCACTGCCTCTTACCAGAAACATTTT	Homo sapiens purine-rich element binding protein G (PURG), transcript variant B, mRNA.
TFPI2	5080543	440.984	0	212.947	0.0331325	0.48289	193.557	0.063253	274.661	0.0165663	1.41902	2.9386	1.73217	2.20643	ILMN_17570	ILMN_17570	TFPI2	NM_006528.2	7980	31543803	TFPI2	NP_006519.1	ILMN_2068104	GATGCCAAAGCTTCGCTTTGCCAGTAGAATCCGGAAAATTCGGAAGAAGC	Homo sapiens tissue factor pathway inhibitor 2 (TFPI2), mRNA.
RHOD	4180270	2194.53	0	1186.03	0	0.540449	2064.82	0	3604.26	0	1.74556	3.22983	2.02456	2.20528	ILMN_177002	ILMN_177002	RHOD	NM_014578.2	29984	17738304	RHOD	NP_055393.1	ILMN_2089167	ACCTGCTCTGTGTAGGGCTCGTCCTGCGGTGCCCGAGAATCACTCGCTAA	Homo sapiens ras homolog gene family, member D (RHOD), mRNA.
CD276	5900575	2817.45	0	4906.41	0	1.74144	840.935	0	2812.29	0	3.34424	1.92039	0.71672	2.20367	ILMN_176769	ILMN_176769	CD276	NM_001024736.1	80381	67188442	CD276	NP_001019907.1	ILMN_2365307	CCACGGCTAGAGAATCTGGTGGTGTCCAAAATGTCTGTCCAGGTGTGGGC	Homo sapiens CD276 molecule (CD276), transcript variant 1, mRNA. XM_945872 XM_945874
DUSP8	4890041	196.561	0.0527108	576.298	0	2.9319	442.436	0	2105.33	0	4.7585	1.62301	0.419458	2.20355	ILMN_21272	ILMN_163770	DUSP8	NM_004420.2	1850	153281157	DUSP8	NP_004411.2	ILMN_1743204	AGCTGTTCATTCTGGCAATGATTTGGCAACAGTGCGGGTGGTCCTCGAGC	Homo sapiens dual specificity phosphatase 8 (DUSP8), mRNA.
PMEPA1	240400	478.093	0	642.044	0	1.34293	835.567	0	1998.9	0	2.39227	1.78138	0.57838	2.203	ILMN_13834	ILMN_13834	PMEPA1	NM_199169.1	56937	40317615	PMEPA1	NP_954638.1	ILMN_1734276	CGTGGGAACTGCTCTCCTTTGCAGCCCCATTTCCCAAGCTCTGTTCAAGT	Homo sapiens prostate transmembrane protein, androgen induced 1 (PMEPA1), transcript variant 2, mRNA.
HPS1	2570131	602.952	0	1108.56	0	1.83856	1458.43	0	4609.44	0	3.16055	1.71904	0.519753	2.19929	ILMN_2724	ILMN_2724	HPS1	NM_182639.1	3257	33286413	HPS1	NP_872577.1	ILMN_2267787	CGTGCCTCCTAAGGCTTGAGTGCAGGTACCCGTGTTCCTAGAGCACAGGA	Homo sapiens Hermansky-Pudlak syndrome 1 (HPS1), transcript variant 3, mRNA.
CPXM2	5890139	467.177	0	268.333	0.0120482	0.57437	226.101	0.0240964	390.857	0.0060241	1.72868	3.0097	1.81088	2.19881	ILMN_14249	ILMN_14249	CPXM2	NM_198148.1	119587	39930572	CPXM2	NP_937791.1	ILMN_1741688	CCAGAAGTGGGGTGGCCTGAAGCCCTCTCTCTGCTTGAGGTATTGCCCCT	Homo sapiens carboxypeptidase X (M14 family), member 2 (CPXM2), mRNA.
FGFR4	70520	145.273	0.697289	160.337	0.365964	1.1037	221.523	0.0271084	536.251	0.00301205	2.42075	2.19331	0.994738	2.19857	ILMN_1731	ILMN_1731	FGFR4	NM_213647.1	2264	47524174	FGFR4	NP_998812.1	ILMN_2410713	CGCTTAGTCCCCATCCCGGGTTTGGCTGAGCCTGGCTGGAGAGCTGCTAT	Homo sapiens fibroblast growth factor receptor 4 (FGFR4), transcript variant 3, mRNA.
IL28RA	3520398	151.231	0.549699	178.014	0.13253	1.17711	487.631	0	1159.76	0	2.37835	2.02051	0.822384	2.19812	ILMN_179262	ILMN_179262	IL28RA	NM_170743.2	163702	28416903	IL28RA	NP_734464.1	ILMN_2405324	CTGGGCCTGCGCTGGAAGCATATCCCGTGAAAAGTGTTAGTGCCTTAGGT	Homo sapiens interleukin 28 receptor, alpha (interferon, lambda receptor) (IL28RA), transcript variant 1, mRNA.
RCAN1	2850551	3052.91	0	5103.71	0	1.67175	1329.52	0	3920.36	0	2.9487	1.76383	0.565877	2.19796	ILMN_3292	ILMN_3292	RCAN1	NM_203417.1	1827	44680107	RCAN1	NP_981962.1	ILMN_2367239	GTGGCGATATGAGAGGGATGCAGTGCCTTTCCCCATTCATTCCTGATGGA	Homo sapiens regulator of calcineurin 1 (RCAN1), transcript variant 2, mRNA.
COX4NB	2630553	603.494	0	554.837	0	0.919375	725.748	0	1420.55	0	1.95736	2.12901	0.933526	2.19548	ILMN_21601	ILMN_21601	COX4NB	NM_006067.3	10328	34147520	COX4NB	NP_006058.1	ILMN_1722583	CCACGCAGAAAGCTCACGTGCCTGCAGGGCCAGGAAAGGGAAATGATCGT	Homo sapiens COX4 neighbor (COX4NB), mRNA.
PIGN	4920414	586.376	0	798.351	0	1.3615	250.561	0.0150602	653.787	0.00301205	2.60929	1.91648	0.721122	2.19536	ILMN_163610	ILMN_163610	PIGN	NM_176787.3	23556	110224472	PIGN	NP_789744.1	ILMN_2352724	CAGCAATCTGGTCCCCAGTCGCACAACTTCCCACATACCCAGAGGAGAGC	Homo sapiens phosphatidylinositol glycan anchor biosynthesis, class N (PIGN), transcript variant 1, mRNA.
SRPR	6290112	1397.39	0	798.246	0	0.571242	822.25	0	1426.6	0	1.735	3.03724	1.84217	2.19507	ILMN_17625	ILMN_17625	SRPR	NM_003139.2	6734	23308696	SRPR	NP_003130.2	ILMN_1785660	TCTTGGCCTCCCAACTCTTCCCACTCCCAGAATCCAGAAGTAAGCTCTGC	Homo sapiens signal recognition particle receptor ('docking protein') (SRPR), mRNA.
SFRP1	6960379	1912.93	0	1692.81	0	0.884926	558.07	0	1149.61	0	2.05997	2.32784	1.13381	2.19403	ILMN_21487	ILMN_21487	SFRP1	NM_003012.3	6422	56117837	SFRP1	NP_003003.3	ILMN_2149164	CACTTGGCTCTTGGTACCTGTGGGTTAGCATCAAGTTCTCCCCAGGGTAG	Homo sapiens secreted frizzled-related protein 1 (SFRP1), mRNA.
PRR3	5670458	344.623	0.00301205	662.24	0	1.92163	226.241	0.0240964	723.731	0.00150602	3.19893	1.6647	0.471816	2.19288	ILMN_21022	ILMN_21022	PRR3	NM_025263.2	80742	117320534	PRR3	NP_079539.2	ILMN_1750167	CTGGCCCTGAGGAAATGGGTCAGGAGTTGTATTGGCAAGAGGGAGGGGTG	Homo sapiens proline rich 3 (PRR3), transcript variant 1, mRNA.
ATP6V0B	7160059	8416.72	0	3387.01	0	0.402415	12601.3	0	18318.5	0	1.45371	3.61245	2.42061	2.19184	ILMN_137411	ILMN_37321	ATP6V0B	NM_004047.3	533	86792636	ATP6V0B	NP_004038.1	ILMN_1721391	GGCCCTCCCTGCACTCCCCTCTTGCTGCGTGTTGATTTGGAGGCACTGCA	Homo sapiens ATPase, H+ transporting, lysosomal 21kDa, V0 subunit b (ATP6V0B), transcript variant 1, mRNA.
PHC1	4730209	449.548	0	611.248	0	1.35969	793.112	0	2151.76	0	2.71306	1.99535	0.806673	2.18868	ILMN_25625	ILMN_25625	PHC1	NM_004426.2	1911	62953126	PHC1	NP_004417.2	ILMN_1796710	AGAAGTAGCAAAATCTGGTCCTCCCCCCTCCCAGTGTAGCTGTGGCTCAG	Homo sapiens polyhomeotic homolog 1 (Drosophila) (PHC1), mRNA.
TNFAIP8L3	5820474	222.013	0.0256024	265.529	0.0135542	1.196	2022.19	0	5091.18	0	2.51766	2.10506	0.917556	2.1875	ILMN_9624	ILMN_9624	TNFAIP8L3	NM_207381.2	388121	59709435	TNFAIP8L3	NP_997264.2	ILMN_1682099	GGGGCATGGAGCTCAGGGAGGCTTTATTCCATATGCACGGGAGAATCAGG	Homo sapiens tumor necrosis factor, alpha-induced protein 8-like 3 (TNFAIP8L3), mRNA.
BMP2	4280577	316.12	0.00301205	442.621	0	1.40017	563.225	0	1677.68	0	2.97871	2.12739	0.940626	2.18677	ILMN_138686	ILMN_169022	BMP2	NM_001200.2	650	80861484	BMP2	NP_001191.1	ILMN_1722718	TTGTGGCTCCCCCGGGGTATCACGCCTTTTACTGCCACGGAGAATGCCCT	Homo sapiens bone morphogenetic protein 2 (BMP2), mRNA.
TMEM59	10725	10776.9	0	13334.8	0	1.23736	3208.23	0	8318.87	0	2.59298	2.09558	0.908824	2.18676	ILMN_8219	ILMN_8219	TMEM59	NM_004872.3	9528	27545320	TMEM59	NP_004863.2	ILMN_1792508	GAGCTGATCATTGCTCCTTCTCACCTCCTGCCATGATACTGTCAGTTACC	Homo sapiens transmembrane protein 59 (TMEM59), mRNA.
FBN2	3440204	10502.9	0	16858.8	0	1.60516	397.44	0	1124.47	0.00150602	2.82928	1.76262	0.576597	2.18602	ILMN_22082	ILMN_22082	FBN2	NM_001999.3	2201	66346694	FBN2	NP_001990.2	ILMN_1670899	GGCCAAAGCACATGCAGGCTCCTGGTTGTTCCTCTCAAACCTGTGCTGAC	Homo sapiens fibrillin 2 (congenital contractural arachnodactyly) (FBN2), mRNA.
PRPF38A	4390370	313.02	0.00451807	478.471	0	1.52856	267.906	0.0105422	724.74	0.00150602	2.7052	1.76977	0.583763	2.18601	ILMN_25348	ILMN_14856	PRPF38A	NM_032864.3	84950	149274632	PRPF38A	NP_116253.2	ILMN_1675626	CTCCCGAAAGGTCTAAGAAGAGCCACAAGAAGAGCCGGAGAGGGAATGAG	Homo sapiens PRP38 pre-mRNA processing factor 38 (yeast) domain containing A (PRPF38A), mRNA.
TMEM98	5390333	8505.05	0	13586.9	0	1.5975	5221.17	0	15313.5	0	2.93297	1.83597	0.651774	2.18419	ILMN_12943	ILMN_13067	TMEM98	NM_001033504.1	26022	75677344	TMEM98	NP_001028676.1	ILMN_1779182	GGCCTGTTTCATTTATTTGTATTATCTGCCTGGTCCCTGAGGCGTCTGGG	Homo sapiens transmembrane protein 98 (TMEM98), transcript variant 2, mRNA.
TMEM119	3830762	14453.1	0	9838.11	0	0.680693	503.67	0	1018.69	0.00150602	2.02253	2.97128	1.78713	2.18415	ILMN_30233	ILMN_30233	TMEM119	NM_181724.1	338773	32171198	TMEM119	NP_859075.1	ILMN_1738116	GTCTGGCAGCCTGTGTCCACAATATTCGTCAGTCCTCGACAGGGAGCCTG	Homo sapiens transmembrane protein 119 (TMEM119), mRNA.
RAC1	630204	15620.1	0	18372.5	0	1.17621	11849.6	0	29059	0	2.45232	2.08494	0.901706	2.18323	ILMN_15342	ILMN_15342	RAC1	NM_006908.3	5879	38505163	RAC1	NP_008839.2	ILMN_2359789	ACACTGTCACTTGACCAATACTGACCCTCTTTACCTCGCCCACGCGGACA	Homo sapiens ras-related C3 botulinum toxin substrate 1 (rho family, small GTP binding protein Rac1) (RAC1), transcript variant Rac1, mRNA.
UBTD1	6770097	2109.22	0	2583.67	0	1.22494	2511.96	0	6798.95	0	2.70664	2.20961	1.02864	2.18096	ILMN_3953	ILMN_3953	UBTD1	NM_024954.3	80019	34222339	UBTD1	NP_079230.1	ILMN_1794914	CTGGTGCTGCCAGCTGTGCTCACTCTGGTTTTCTGCTCAGGGTCTGAAGC	Homo sapiens ubiquitin domain containing 1 (UBTD1), mRNA.
KIAA1026	1990427	229.231	0.0225904	473.142	0	2.06404	280.337	0.00903614	1044.83	0.00150602	3.72704	1.8057	0.627711	2.17799	ILMN_1020	ILMN_3555	KIAA1026	NM_001018000.2	23254	66864888	KIAA1026	NP_001018000.1	ILMN_1770927	ACACCGAGCGACATCAACTCCCCTCGACACCGGACACACTCCCTCTGCAA	Homo sapiens kazrin (KIAA1026), transcript variant B, mRNA.
MFSD1	510288	7343.43	0	5229.33	0	0.712109	754.881	0	1589.36	0	2.10545	2.95664	1.77925	2.17739	ILMN_29705	ILMN_29705	MFSD1	NM_022736.1	64747	12232392	MFSD1	NP_073573.1	ILMN_1789751	TCACGAACAATAGCTTGCGCTCTACTCTGTAGTTATGTGGATTGCCGAGC	Homo sapiens major facilitator superfamily domain containing 1 (MFSD1), mRNA.
MPRIP	4880563	3841.61	0	4459.86	0	1.16094	1636.69	0	3998.38	0	2.44297	2.10431	0.926959	2.17736	ILMN_557	ILMN_1540	MPRIP	NM_015134.2	23164	50980306	MPRIP	NP_055949.2	ILMN_1774547	GCCCAGCCAGCACGCCTCAAGGTAGATGGAATCCCCACTGGTCAGAGAAA	Homo sapiens myosin phosphatase Rho interacting protein (MPRIP), transcript variant 1, mRNA.
GPR108	5390682	553.831	0	585.197	0	1.05663	900.035	0	1966.32	0	2.18472	2.06762	0.890602	2.17702	ILMN_173018	ILMN_173018	GPR108	NM_001080452.1	56927	122937300	GPR108	NP_001073921.1	ILMN_2396571	TACCTGCAGCTGCCCCAGGAGGACGAGGAGGATGTTCAGATGGAGCAAGT	Homo sapiens G protein-coupled receptor 108 (GPR108), transcript variant 1, mRNA.
SLC29A2	20609	227.425	0.0225904	237.791	0.0210843	1.04558	355.902	0.00150602	815.494	0.00150602	2.29135	2.19147	1.01508	2.17639	ILMN_26468	ILMN_26468	SLC29A2	NM_001532.2	3177	38708298	SLC29A2	NP_001523.2	ILMN_1730809	GGTGACAAAACTGAGTCCTGGGGAAAGTGACTGGTCCGTGGTAGAGCCGG	Homo sapiens solute carrier family 29 (nucleoside transporters), member 2 (SLC29A2), mRNA.
SDC4	2650193	2621.17	0	4089.26	0	1.56009	654.264	0	1776.83	0	2.71577	1.74078	0.566575	2.1742	ILMN_24480	ILMN_24480	SDC4	NM_002999.2	6385	38201674	SDC4	NP_002990.2	ILMN_1663042	ACTGGCTTAACGAGTCACAGCCTCAGCTGTGCTGGGACGACCCTTGTCTC	Homo sapiens syndecan 4 (SDC4), mRNA.
CLDND1	4640626	1953.09	0	3480.49	0	1.78205	821.857	0	2573.35	0	3.13114	1.75705	0.58288	2.17417	ILMN_169193	ILMN_169193	CLDND1	NM_001040181.1	56650	93588613	CLDND1	NP_001035271.1	ILMN_2352563	GACCCTCCAGAGCTGGGAAACCTACCACAAGATCTAAAGTTCTGGCTGTC	Homo sapiens claudin domain containing 1 (CLDND1), transcript variant 1, mRNA.
SLC2A1	4590370	4403.15	0	2282.3	0	0.518334	488.19	0	717.265	0.00150602	1.46923	2.83453	1.66384	2.17069	ILMN_421	ILMN_421	SLC2A1	NM_006516.1	6513	5730050	SLC2A1	NP_006507.1	ILMN_1659027	AGGGCCTGTGGGAGCCTGCAAACTCACTGCTCAAGAAGACATGGAGACTC	Homo sapiens solute carrier family 2 (facilitated glucose transporter), member 1 (SLC2A1), mRNA.
OAF	4200025	9070.85	0	6645.56	0	0.732628	950.677	0	2122.86	0	2.233	3.04793	1.87736	2.17057	ILMN_12751	ILMN_12751	OAF	NM_178507.2	220323	31341888	OAF	NP_848602.1	ILMN_1668345	ATCACAGACCACGAGTGCCTTTCCCGGACCTGGACGTTGCCTCCAGAGCA	Homo sapiens OAF homolog (Drosophila) (OAF), mRNA.
CCDC92	4830682	4968.87	0	12282.7	0	2.47193	5783.06	0	22289.9	0	3.85435	1.55925	0.388981	2.17027	ILMN_2877	ILMN_2877	CCDC92	NM_025140.1	80212	13376724	CCDC92	NP_079416.1	ILMN_1731107	AGGGCGGCACCGATCACCGAGCAGCCGTGCGTGTATCTCAAGGAACTAAA	Homo sapiens coiled-coil domain containing 92 (CCDC92), mRNA.
IL11RA	2760148	2855.92	0	3144.16	0	1.10093	1431.49	0	3287.23	0	2.29637	2.08585	0.916027	2.16983	ILMN_3536	ILMN_3536	IL11RA	NM_004512.3	3590	22212920	IL11RA	NP_004503.1	ILMN_1664912	TGCATGTATGTAGGTGCCTGGGGAGTGTGTGTGGGTCCTTGGCTCTTGGC	Homo sapiens interleukin 11 receptor, alpha (IL11RA), transcript variant 1, mRNA.
SLC9A4	3130360	322.855	0.00301205	483.706	0	1.49822	324.522	0.00301205	875.29	0.00150602	2.69717	1.80025	0.632424	2.16783	ILMN_21811	ILMN_21811	SLC9A4	NM_001011552.1	389015	58531220	SLC9A4	NP_001011552.1	ILMN_2112730	GTGCCATGCTGGTGTGCTGCACCCGCTAACTCGTCATCTAGCATTAGGTG	Homo sapiens solute carrier family 9 (sodium/hydrogen exchanger), member 4 (SLC9A4), mRNA.
FBXW2	1660332	943.706	0	1551.45	0	1.64399	770.901	0	2294.66	0	2.97659	1.81059	0.644274	2.16631	ILMN_28252	ILMN_28252	FBXW2	NM_012164.2	26190	7549806	FBXW2	NP_036296.1	ILMN_1775753	TGGGTGCAACCTCTGCGGCAGCCGACTGCATGAACCAAAGTTCTCACCTA	Homo sapiens F-box and WD-40 domain protein 2 (FBXW2), mRNA.
LGMN	4560129	1816.94	0	437.289	0	0.240673	457.154	0	572.054	0.00301205	1.25134	5.19932	4.03395	2.16537	ILMN_20242	ILMN_20935	LGMN	NM_001008530.1	5641	56682963	LGMN	NP_001008530.1	ILMN_1698019	GGCTCGCTCCAGGACCTTCTTCACAAGATGACTTGCTCGCTGTTACCTGC	Homo sapiens legumain (LGMN), transcript variant 2, mRNA.
GMCL1	3290717	355.236	0.00301205	452.8	0	1.27465	580.376	0	1285.53	0	2.21499	1.73773	0.572425	2.1653	ILMN_3285	ILMN_3285	GMCL1	NM_178439.3	64395	34222268	GMCL1	NP_848526.1	ILMN_2194627	CACTGAATCAGCCATGTAGCGGATCTGTCAGTTTACAGCCTCGAAGGAGC	Homo sapiens germ cell-less homolog 1 (Drosophila) (GMCL1), mRNA.
ZMYND19	4860437	928.773	0	2569.32	0	2.76636	2823.73	0	11633.6	0	4.11995	1.4893	0.327727	2.16158	ILMN_797	ILMN_797	ZMYND19	NM_138462.2	116225	37594445	ZMYND19	NP_612471.1	ILMN_1757627	CAGGCAGTCTGTGTGGTTACAGCGCCCCTCAGTGTTCATCTCCAGCAGAG	Homo sapiens zinc finger, MYND-type containing 19 (ZMYND19), mRNA.
VSTM2L	4390575	183.956	0.0843374	187.896	0.0753012	1.02142	189.412	0.0798193	405.76	0.00451807	2.1422	2.09728	0.936728	2.16056	ILMN_20968	ILMN_20968	VSTM2L	NM_080607.2	128434	149588714	VSTM2L	NP_542174.1	ILMN_1715927	TCAGTTCCCTCACGATTCCCGATCACGGGCACACCTGCCCCCTGGTTATT	Homo sapiens V-set and transmembrane domain containing 2 like (VSTM2L), mRNA.
EFNA1	3710397	189.368	0.0677711	367.674	0.00150602	1.94158	366.669	0	1173.92	0	3.20157	1.64895	0.488945	2.16001	ILMN_14320	ILMN_14320	EFNA1	NM_004428.2	1942	33359681	EFNA1	NP_004419.2	ILMN_2371055	CAGGGCCCACGTGTATAGTATCTGTATATAAGTTGCTGTGTGTCTGTCCT	Homo sapiens ephrin-A1 (EFNA1), transcript variant 1, mRNA.
SLC38A1	7320382	4391.87	0	7875.3	0	1.79315	1030.76	0	3128.09	0	3.03475	1.69241	0.532494	2.15991	ILMN_5532	ILMN_5532	SLC38A1	NM_030674.3	81539	117168274	SLC38A1	NP_109599.3	ILMN_1769911	CTCTGGTCTGAGTCAACTTTCGCTGGGGAAAACCTATGGAACCTACTGCA	Homo sapiens solute carrier family 38, member 1 (SLC38A1), transcript variant 1, mRNA.
CXXC5	1010048	7843.88	0	10239.6	0	1.30543	4316.25	0	10761.5	0	2.49326	1.90992	0.750924	2.15899	ILMN_10449	ILMN_166144	CXXC5	NM_016463.5	51523	31542945	CXXC5	NP_057547.4	ILMN_1745256	TCTGGCCTTGCTAATGGCAACAGAAGAAAGGGCTTCTTTGCGTGGTCCCC	Homo sapiens CXXC finger 5 (CXXC5), mRNA.
FAM38B	2510753	207.45	0.0316265	239.5	0.0210843	1.1545	193.798	0.063253	500.82	0.00301205	2.58424	2.23841	1.08025	2.15816	ILMN_10543	ILMN_10543	FAM38B	NM_022068.1	63895	13384601	FAM38B	NP_071351.1	ILMN_1665686	GAAAGATGCCTGTGTTTTCCTCTGTGGGGCCCGTGCACTTCCTGGAGAGA	Homo sapiens family with sequence similarity 38, member B (FAM38B), mRNA.
ZNF213	5130332	900.035	0	817.394	0	0.908181	2103.21	0	4589.18	0	2.18199	2.40259	1.24522	2.15737	ILMN_19299	ILMN_19299	ZNF213	NM_004220.1	7760	32698677	ZNF213	NP_004211.1	ILMN_1758337	GCTTCATTGGCACTTTGCTGCTGCCTCCTGAGCACTGCCTTCCATGAACA	Homo sapiens zinc finger protein 213 (ZNF213), mRNA.
GPNMB	6840164	7649.06	0	3332.33	0	0.435653	216.13	0.0331325	304.086	0.00903614	1.40696	3.22954	2.07237	2.15717	ILMN_20483	ILMN_20483	GPNMB	NM_001005340.1	10457	52694751	GPNMB	NP_001005340.1	ILMN_1801205	CAATAACAGGCCCAAGCCTGTGGTATGATGTGCACACTTGCTAGACTCAG	Homo sapiens glycoprotein (transmembrane) nmb (GPNMB), transcript variant 1, mRNA.
ADCY3	3800050	7306.95	0	3970.41	0	0.543375	3227.1	0	4537.75	0	1.40614	2.58779	1.43067	2.15712	ILMN_26929	ILMN_26929	ADCY3	NM_004036.3	109	148536829	ADCY3	NP_004027.2	ILMN_1676893	CTTGCCTTTTGAGCTCTTGCTACAGTCGCCTTTGCTACTGCTTTAAGAGA	Homo sapiens adenylate cyclase 3 (ADCY3), mRNA.
CNTFR	6560487	160.155	0.350904	161.678	0.338855	1.00951	557.533	0	1195.06	0	2.14347	2.12328	0.968495	2.15479	ILMN_12225	ILMN_21040	CNTFR	NM_001842.3	1271	22212916	CNTFR	NP_001833.1	ILMN_1809456	TCCCCTGACCCTGCTCCTATCCCACAGTATTTAATGCCCTGTCAGTCCCT	Homo sapiens ciliary neurotrophic factor receptor (CNTFR), transcript variant 2, mRNA.
TNFSF9	5420441	217.481	0.0256024	234.62	0.0210843	1.07881	441.35	0	877.401	0.00150602	1.98799	1.84277	0.688384	2.15438	ILMN_18030	ILMN_18030	TNFSF9	NM_003811.2	8744	24119163	TNFSF9	NP_003802.1	ILMN_1751464	GTGTATTGAGCATCTGTAATGTGCCAGCATTGTGCCCAGGCTAGGGGGCT	Homo sapiens tumor necrosis factor (ligand) superfamily, member 9 (TNFSF9), mRNA.
PKIA	510435	353.8	0.00301205	911.921	0	2.57751	769.166	0	3224.62	0	4.19236	1.62652	0.473103	2.15341	ILMN_19703	ILMN_19703	PKIA	NM_181839.1	5569	32483385	PKIA	NP_862822.1	ILMN_2337974	ACTGTGTTTGATGGCCTCTGCTGTGTTTTAACATCGTGCTTCTTATATGG	Homo sapiens protein kinase (cAMP-dependent, catalytic) inhibitor alpha (PKIA), transcript variant 7, mRNA.
SCARB1	1170338	460.567	0	581.624	0	1.26284	349.099	0.00150602	995.032	0.00150602	2.85029	2.25704	1.1037	2.15334	ILMN_5375	ILMN_5375	SCARB1	NM_005505.3	949	33620766	SCARB1	NP_005496.3	ILMN_2183409	AAGTCTTCACAGGCACTGCATCGGGTTGTCTGGCGCCCTTTTCCTCCAGC	Homo sapiens scavenger receptor class B, member 1 (SCARB1), mRNA.
SCD5	3610671	665.321	0	754.881	0	1.13461	400.407	0	890.312	0.00150602	2.22352	1.95972	0.807008	2.15271	ILMN_11190	ILMN_11190	SCD5	NM_001037582.1	79966	83035032	SCD5	NP_001032671.1	ILMN_2237428	GTTTCAAGAGAGATTTGTTCACTGCCCAGCTCGTTTTGTGTCCTGAGCCC	Homo sapiens stearoyl-CoA desaturase 5 (SCD5), transcript variant 1, mRNA.
SLC26A6	150692	713.609	0	1972.12	0	2.76359	373.088	0	1480.78	0	3.96899	1.43617	0.283779	2.15239	ILMN_5076	ILMN_5076	SLC26A6	NM_134426.2	65010	94721256	SLC26A6	NP_602298.2	ILMN_1785252	CAGTCAGGCTGGCAGTGGCGCGGTACAGGGAGGGAACTGGTGCATATTTT	Homo sapiens solute carrier family 26, member 6 (SLC26A6), transcript variant 3, mRNA.
PIP5K1C	2570008	2270.68	0	2636.16	0	1.16096	1569.27	0	3785.29	0	2.41213	2.07771	0.925425	2.15229	ILMN_7626	ILMN_178370	PIP5K1C	NM_012398.1	23396	31317308	PIP5K1C	NP_036530.1	ILMN_1668514	TGGTGCGTGACAATCCAAAGCGCCGAGACGAGGGTGCTGTGTCCCTCAAA	Homo sapiens phosphatidylinositol-4-phosphate 5-kinase, type I, gamma (PIP5K1C), mRNA.
KIAA1467	1580333	203.162	0.0391566	376.786	0.00150602	1.85461	251.142	0.0150602	748.637	0.00150602	2.98093	1.60731	0.455438	2.15187	ILMN_26339	ILMN_26339	KIAA1467	NM_020853.1	57613	62821775	KIAA1467	NP_065904.1	ILMN_1668619	TTCTTGTGAAATGTGTCCCTAAGCCTCCTTCTCCTTGCAGGCAGCCACCC	Homo sapiens KIAA1467 (KIAA1467), mRNA.
LOC205251	4180431	844.301	0	686.78	0	0.813431	1761.24	0	3754.83	0	2.13192	2.6209	1.47052	2.15038	ILMN_138597	ILMN_166816	LOC205251	XR_017711.1	205251	113413966	LOC205251		ILMN_1693685	AACCGACTGCGGAGGCGCTACTTGGACTGGAGGAAAAGGAGGCTGCAGGA	PREDICTED: Homo sapiens misc_RNA (LOC205251), miscRNA.
D4S234E	2750475	211.149	0.0286145	201.034	0.0436747	0.952096	603.885	0	1265.39	0	2.09542	2.20085	1.05351	2.14734	ILMN_9299	ILMN_173747	D4S234E	NM_001040101.1	27065	91932787	D4S234E	NP_001035190.1	ILMN_1772627	TTGGCGCAGCGGTGTGCATCAGAGGCGTGTGCTGAGAAGGGTGGTGTTAA	Homo sapiens DNA segment on chromosome 4 (unique) 234 expressed sequence (D4S234E), transcript variant 2, mRNA.
FZD7	460670	335.991	0.00301205	377.601	0.00150602	1.12384	521.281	0	1143.14	0	2.19295	1.9513	0.807179	2.14412	ILMN_14429	ILMN_14429	FZD7	NM_003507.1	8324	4503832	FZD7	NP_003498.1	ILMN_2108823	GAACTGCTGGGTGGGGGCCTGTTTCTGTAACTTTCTCCCCCTCTACTGAG	Homo sapiens frizzled homolog 7 (Drosophila) (FZD7), mRNA.
YPEL1	5130288	196.332	0.0527108	227.38	0.0240964	1.15814	297.751	0.00451807	702.967	0.00150602	2.36092	2.03855	0.894596	2.14395	ILMN_26647	ILMN_26647	YPEL1	NM_013313.3	29799	40549458	YPEL1	NP_037445.1	ILMN_1795338	GAGCTGGCTTCAGGGGAAGTGCTATTCACAGGACCATATCCACCACCCTC	Homo sapiens yippee-like 1 (Drosophila) (YPEL1), mRNA.
TSKU	830201	2050.84	0	2965.13	0	1.44581	819.04	0	2188.72	0	2.6723	1.8483	0.704729	2.14357	ILMN_29523	ILMN_29523	TSKU	NM_015516.3	25987	55928826	TSKU	NP_056331.2	ILMN_1801443	CACAGGGCAGTGAGCTCTGTCTTCCCCCACCTGCCTAGCCCATCATCTAT	Homo sapiens tsukushin (TSKU), mRNA.
ISCU	780168	7237.95	0	7062.85	0	0.975807	12087	0	25282.4	0	2.09169	2.14355	1.00138	2.14217	ILMN_2025	ILMN_2025	ISCU	NM_213595.1	23479	56699455	ISCU	NP_998760.1	ILMN_2409062	CCAGCTGTTTCCCACCTGCTGTGCAGTCACCTTAGATGTTCAGAAGCCGC	Homo sapiens iron-sulfur cluster scaffold homolog (E. coli) (ISCU), nuclear gene encoding mitochondrial protein, transcript variant 2, mRNA.
TSPAN18	1820279	250.051	0.0165663	382.845	0.00150602	1.53107	469.077	0	1166.21	0	2.48619	1.62382	0.483256	2.14057	ILMN_14181	ILMN_14181	TSPAN18	NM_130783.3	90139	142354947	TSPAN18	NP_570139.2	ILMN_1699980	GGCTGCCCCTCTTGAACCACCCACATGCTTAGCCCCAGCTTTTTGGAAGA	Homo sapiens tetraspanin 18 (TSPAN18), transcript variant 2, mRNA.
TBL2	1570162	826.73	0	382.093	0.00150602	0.462174	276.957	0.00903614	364.872	0.0060241	1.31743	2.85051	1.71005	2.14046	ILMN_136934	ILMN_25753	TBL2	NM_012453.2	26608	84874693	TBL2	NP_036585.1	ILMN_1764489	CTCTCTTCTTGCTGGCTGTGACTCCTCCCTGACTAGTGGCCAAGGTGCTT	Homo sapiens transducin (beta)-like 2 (TBL2), mRNA.
SHOC2	4590128	629.832	0	1069.8	0	1.69854	431.295	0	1204.96	0	2.79382	1.64483	0.504783	2.14005	ILMN_12623	ILMN_12623	SHOC2	NM_007373.2	8036	41281397	SHOC2	NP_031399.2	ILMN_2158242	GAGGCACATTGCATAGAAGCCATTGGGGAGTTCAGTGGAAGTTCTGTAAG	Homo sapiens soc-2 suppressor of clear homolog (C. elegans) (SHOC2), mRNA.
ATP6V0E1	4730343	27701.5	0	24295.8	0	0.877059	18435	0	37747.5	0	2.0476	2.33462	1.19747	2.13714	ILMN_8923	ILMN_8923	ATP6V0E1	NM_003945.3	8992	50593534	ATP6V0E1	NP_003936.1	ILMN_2071937	TCCAGTGGGGTGGTCAGTAGGAGAGCACGTTCAGAGGGAAGAGCCATCTC	Homo sapiens ATPase, H+ transporting, lysosomal 9kDa, V0 subunit e1 (ATP6V0E1), mRNA.
C1ORF85	2640086	6645.56	0	12149.2	0	1.82816	2982.61	0	9084.19	0	3.04572	1.666	0.529243	2.13676	ILMN_23607	ILMN_23607	C1ORF85	NM_144580.1	112770	24307870	C1orf85	NP_653181.1	ILMN_1698243	GGGACAGGGCTATTGATAAGGTCCCCTTGGTGTTGCCTTCTTGCATCTCC	Homo sapiens chromosome 1 open reading frame 85 (C1orf85), mRNA.
ZMPSTE24	5390543	4815.09	0	9157.06	0	1.90174	1404.1	0	4648.68	0	3.3108	1.74093	0.604434	2.13649	ILMN_13713	ILMN_176597	ZMPSTE24	NM_005857.3	10269	122939168	ZMPSTE24	NP_005848.2	ILMN_1656413	GGGATCAACTGTACGCCTTTGGTATCTGACCATAAAGTCTTTTGCTCCGC	Homo sapiens zinc metallopeptidase (STE24 homolog, S. cerevisiae) (ZMPSTE24), mRNA.
NOTCH3	2340692	543.917	0	465.649	0	0.856104	260.316	0.0135542	496.359	0.00301205	1.90676	2.22725	1.09135	2.1359	ILMN_12369	ILMN_12369	NOTCH3	NM_000435.1	4854	4557798	NOTCH3	NP_000426.1	ILMN_1658926	TCCCTGTGTAGCTGAATTCCCAAGCCCTGCATTGTACAGCCCCCCACTCC	Homo sapiens Notch homolog 3 (Drosophila) (NOTCH3), mRNA.
GAS6	70730	20111	0	13834.2	0	0.687894	1051.21	0	1848.01	0	1.75799	2.55561	1.42121	2.1344	ILMN_10723	ILMN_10723	GAS6	NM_000820.1	2621	4557616	GAS6	NP_000811.1	ILMN_1779558	GCCATGCTGAGAGCTGGGCTTTCCTCTGTGACCATCCCGGCCTGTAACAT	Homo sapiens growth arrest-specific 6 (GAS6), mRNA.
KCTD20	7000086	991.654	0	5227.83	0	5.27183	500.145	0	3593.47	0	7.18485	1.36288	0.228704	2.13417	ILMN_5272	ILMN_5272	KCTD20	NM_173562.3	222658	40255181	KCTD20	NP_775833.2	ILMN_1803476	GCCCAGGAAGGTTAGATGTGTTTGCAAATAAGTTGCCCAAAGGGTCCCCC	Homo sapiens potassium channel tetramerisation domain containing 20 (KCTD20), mRNA.
RTN4	2230161	17902.3	0	30998.8	0	1.73156	4553.17	0	13167.1	0	2.89185	1.67009	0.536418	2.13367	ILMN_19851	ILMN_19851	RTN4	NM_007008.2	57142	47519538	RTN4	NP_008939.1	ILMN_1730611	GACCTTTACCTTCCAGCCACCCCACAGTGCTTGATATTTCAGAGTCAGTC	Homo sapiens reticulon 4 (RTN4), transcript variant 3, mRNA.
ABHD12	7610382	877.985	0	811.496	0	0.92427	664.795	0	1610.55	0	2.42262	2.62111	1.4906	2.13052	ILMN_182545	ILMN_182545	ABHD12	NM_001042472.1	26090	109689717	ABHD12	NP_001035937.1	ILMN_2245305	TCTTGGGGCTCGGGACCATGCTGAGCTTTTTGGCACCACCCACAGAGAAC	Homo sapiens abhydrolase domain containing 12 (ABHD12), transcript variant 1, mRNA.
B4GALT1	3460386	986.15	0	2905.96	0	2.94678	278.585	0.00903614	1265.68	0	4.54323	1.54176	0.411338	2.13042	ILMN_20711	ILMN_20711	B4GALT1	NM_001497.2	2683	13929461	B4GALT1	NP_001488.2	ILMN_1766221	TGGCCTTTGGGAAAGATCAGAGAGGCAGAGGTGGCACAGGACAGTAAAGG	Homo sapiens UDP-Gal:betaGlcNAc beta 1,4- galactosyltransferase, polypeptide 1 (B4GALT1), mRNA.
PSEN2	4040605	1315.41	0	858.408	0	0.652576	519.903	0	957.407	0.00150602	1.84151	2.82191	1.69163	2.13028	ILMN_4951	ILMN_4951	PSEN2	NM_012486.1	5664	7108359	PSEN2	NP_036618.1	ILMN_1714417	ACCTGGGTGCTCTGGCTGGAGAGGAAAAGCCAGTTCCCTACGAGGAGTGT	Homo sapiens presenilin 2 (Alzheimer disease 4) (PSEN2), transcript variant 2, mRNA.
ATP2C1	780367	945.269	0	2248.42	0	2.37861	312.664	0.00451807	1134.66	0.00150602	3.62901	1.52569	0.39786	2.12783	ILMN_16216	ILMN_16216	ATP2C1	NM_014382.2	27032	48762684	ATP2C1	NP_055197.2	ILMN_1696568	TCTTTGAGTCATTGTTACTGAGGCAGTTGAGTGTAAGGAGCTGGCTGCAG	Homo sapiens ATPase, Ca++ transporting, type 2C, member 1 (ATP2C1), transcript variant 1, mRNA.
TM2D2	110711	552.591	0	816.4	0	1.4774	279.797	0.00903614	720.084	0.00150602	2.57359	1.74197	0.61553	2.12644	ILMN_3643	ILMN_3643	TM2D2	NM_078473.2	83877	66932891	TM2D2	NP_510882.1	ILMN_1741171	TGACACCCATCATCCATCTGCCCACAAACCTGGCCAAATGTGATACAACC	Homo sapiens TM2 domain containing 2 (TM2D2), transcript variant 1, mRNA.
IER5	650241	1157.95	0	919.68	0	0.794229	716.88	0	1371.73	0	1.91347	2.40922	1.28287	2.12636	ILMN_18737	ILMN_162850	IER5	NM_016545.4	51278	142976756	IER5	NP_057629.2	ILMN_1721833	GGGATTTAGCCAAGAGCACAGACTTGGATTCCTTCTGTCCCTCCCCACCT	Homo sapiens immediate early response 5 (IER5), mRNA.
DVL3	1070612	892.175	0	2513.88	0	2.8177	921.062	0	3948.82	0	4.28725	1.52154	0.395334	2.12621	ILMN_11726	ILMN_11726	DVL3	NM_004423.3	1857	41406096	DVL3	NP_004414.3	ILMN_2137464	GAGGGCTTTGTTGGAAGTGTGACTCAATCTTGCCTGCCTTCTGGGAGCTC	Homo sapiens dishevelled, dsh homolog 3 (Drosophila) (DVL3), mRNA.
LEPROTL1	6370164	1798.9	0	5013.33	0	2.78689	654.721	0	2692.84	0	4.11297	1.47583	0.34974	2.12609	ILMN_4515	ILMN_4515	LEPROTL1	NM_015344.1	23484	7662509	LEPROTL1	NP_056159.1	ILMN_1752591	GCACTGCTACTGTTTTATCCACTTGGCCACAGACTTTTTCTAACAGCTGC	Homo sapiens leptin receptor overlapping transcript-like 1 (LEPROTL1), mRNA.
TPK1	1050079	248.192	0.0180723	301.474	0.0105422	1.21468	425.883	0	983.731	0.00150602	2.30986	1.90162	0.776929	2.12469	ILMN_6467	ILMN_172154	TPK1	NM_001042482.1	27010	110227856	TPK1	NP_001035947.1	ILMN_1804629	TGAAAGGAGCAGTGGCCCGCGTGATTGTGGCATTTAAGGAGCAGTGGCCC	Homo sapiens thiamin pyrophosphokinase 1 (TPK1), transcript variant 2, mRNA.
TRIM33	2450446	750.583	0	1591.8	0	2.12075	490.582	0	1616.56	0	3.29518	1.55378	0.429797	2.12399	ILMN_3792	ILMN_4131	TRIM33	NM_015906.3	51592	74027248	TRIM33	NP_056990.3	ILMN_1682316	CACAGCCTTACTAGTTCCTTGCTTCCAGTATTTCAATTGGTCTCCTCCCC	Homo sapiens tripartite motif-containing 33 (TRIM33), transcript variant a, mRNA.
PSEN2	20040	586.948	0	463.759	0	0.79012	449.323	0	797.419	0.00150602	1.77471	2.24613	1.12252	2.12361	ILMN_21140	ILMN_21140	PSEN2	NM_000447.1	5664	4506164	PSEN2	NP_000438.1	ILMN_2404512	TGGTGTGCCACAGGCTGCAAGCTGCAGGGAATTTTCATTGGATGCAGTTG	Homo sapiens presenilin 2 (Alzheimer disease 4) (PSEN2), transcript variant 1, mRNA.
LARP6	4830433	5932.07	0	2536.09	0	0.427521	6039.74	0	8006.84	0	1.32569	3.10088	1.97952	2.12137	ILMN_25584	ILMN_25584	LARP6	NM_018357.2	55323	37537709	LARP6	NP_060827.2	ILMN_1752810	CAGTGACTGAGCTGTCCTCGATAGGCCATGCAAGGGCTTCCTGAGAGTTC	Homo sapiens La ribonucleoprotein domain family, member 6 (LARP6), transcript variant 1, mRNA.
KLHL5	1410161	12087	0	42701.3	0	3.53282	2063.48	0	10302.2	0	4.99263	1.41322	0.29307	2.12014	ILMN_414	ILMN_414	KLHL5	NM_001007075.1	51088	55770879	KLHL5	NP_001007076.1	ILMN_1706687	CTCAAGTCTGTATCTGCCTCCCCTGCCTTATTTCTTATGTTTTGCCACAG	Homo sapiens kelch-like 5 (Drosophila) (KLHL5), transcript variant 2, mRNA.
LRP1	2710286	278.187	0.0120482	207.002	0.0376506	0.744112	175.931	0.149096	289.603	0.0120482	1.64612	2.21219	1.09301	2.11918	ILMN_22753	ILMN_169590	LRP1	NM_002332.2	4035	126012561	LRP1	NP_002323.2	ILMN_1669772	GGGCTAATTCTGGGAAGGGAGAGTTCTTTGCTGCCCCTGTCTGGAAGACG	Homo sapiens low density lipoprotein-related protein 1 (alpha-2-macroglobulin receptor) (LRP1), mRNA.
PPP2R2C	3450047	152.587	0.52259	152.108	0.566265	0.996861	800.735	0	1515.4	0	1.89251	1.89847	0.779455	2.11901	ILMN_15268	ILMN_15268	PPP2R2C	NM_181876.2	5522	109255253	PPP2R2C	NP_870991.1	ILMN_2401344	TGGTGGTCAAGTTGTCAGCCCTGATCAGTTTGGACTCTGTAACTCATAGG	Homo sapiens protein phosphatase 2 (formerly 2A), regulatory subunit B, gamma isoform (PPP2R2C), transcript variant 2, mRNA.
CLCN7	2060088	9747.35	0	3696.08	0	0.379188	2583.67	0	3151.12	0	1.21963	3.21642	2.09869	2.11774	ILMN_8600	ILMN_8600	CLCN7	NM_001287.3	1186	39725672	CLCN7	NP_001278.1	ILMN_1694731	CCTCACAGGGCCCCAAGGTGTCCGAGTGTGTTGGGTCTGAACGCGAAATA	Homo sapiens chloride channel 7 (CLCN7), mRNA.
C12ORF49	3170102	747.18	0	2078.57	0	2.78188	1036.54	0	4314.41	0	4.16232	1.49623	0.378551	2.11768	ILMN_20444	ILMN_20444	C12ORF49	NM_024738.1	79794	13376059	C12orf49	NP_079014.1	ILMN_2161556	TGCAGCAGGACTACATCGAACTCTGATGTGCCGGATTGTGGCATGTCTGC	Homo sapiens chromosome 12 open reading frame 49 (C12orf49), mRNA.
CD99L2	1780079	1530.59	0	1143.63	0	0.747182	268.83	0.0105422	491.696	0.00301205	1.82902	2.44789	1.33163	2.11626	ILMN_11168	ILMN_11518	CD99L2	NM_134445.2	83692	71067333	CD99L2	NP_604394.1	ILMN_1700681	GCTCAAGGAAAGATAAAGCTGGGCGGAAGGAGGTGTGCGTGGCTTCTGGG	Homo sapiens CD99 molecule-like 2 (CD99L2), transcript variant 3, mRNA.
SALL3	5090288	428.867	0	478.678	0	1.11615	1026.33	0	2302.9	0	2.24382	2.01033	0.894241	2.11609	ILMN_27354	ILMN_27354	SALL3	NM_171999.2	27164	154146198	SALL3	NP_741996.2	ILMN_1707065	GTGGTCTGTAGCCCAATAACTGGGGAACGAGTTACAGACAAACATCACCG	Homo sapiens sal-like 3 (Drosophila) (SALL3), mRNA.
SUMO3	5900682	12333.9	0	22339.6	0	1.81123	2822.62	0	8625.1	0	3.05571	1.68709	0.571382	2.11571	ILMN_29200	ILMN_29200	SUMO3	NM_006936.2	6612	48928057	SUMO3	NP_008867.2	ILMN_1725642	CATAGTTCTGCCTATTGTCCTTCCCTGAGGCTCCATTGCTGCTTGGTGGC	Homo sapiens SMT3 suppressor of mif two 3 homolog 3 (S. cerevisiae) (SUMO3), mRNA.
RABGAP1	2850538	2949.7	0	7092.48	0	2.40448	845.263	0	3175.02	0	3.75625	1.56219	0.44898	2.11321	ILMN_7110	ILMN_7110	RABGAP1	NM_012197.2	23637	12232372	RABGAP1	NP_036329.2	ILMN_2061950	GACTGAGTTGCGTGTCTGTAAATGTCTGCGCAGGGTGCACATGCTGCGAG	Homo sapiens RAB GTPase activating protein 1 (RABGAP1), mRNA.
MT2A	450615	11530.1	0	10412	0	0.903034	752.252	0	1732.02	0	2.30244	2.54968	1.43872	2.11095	ILMN_11198	ILMN_11198	MT2A	NM_005953.2	4502	31543214	MT2A	NP_005944.1	ILMN_1686664	GAACCCGCGTGCAACCTGTCCCGACTCTAGCCGCCTCTTCAGCACGCCAT	Homo sapiens metallothionein 2A (MT2A), mRNA.
MFSD5	6900600	1419.1	0	1480.78	0	1.04347	740.839	0	1835.06	0	2.477	2.37381	1.26433	2.10948	ILMN_7062	ILMN_7062	MFSD5	NM_032889.3	84975	141803311	MFSD5	NP_116278.2	ILMN_1702065	TGAGGAGCCCTATGCCCCTGAGCTGTAACCCCACTCCAGGACAAGATAGC	Homo sapiens major facilitator superfamily domain containing 5 (MFSD5), mRNA.
LEMD3	6580349	1044.08	0	1631.99	0	1.5631	361.034	0.00150602	933.354	0.00150602	2.58522	1.65391	0.544631	2.10927	ILMN_178185	ILMN_178185	LEMD3	NM_014319.3	23592	36287116	LEMD3	NP_055134.2	ILMN_2183938	TACCTGAAACTGTTAAGCCGACCAAGATCCCTCCCTGCAAGACAGATGGG	Homo sapiens LEM domain containing 3 (LEMD3), mRNA.
VLDLR	5390661	622.843	0	387.364	0.00150602	0.621929	422.958	0	624.925	0.00301205	1.47751	2.37569	1.26704	2.10865	ILMN_14444	ILMN_14444	VLDLR	NM_001018056.1	7436	65301163	VLDLR	NP_001018066.1	ILMN_2361862	GAGGTCTAAACAAATAATACCCCCGTCGGAATGGTAACCGAGCCAGCAGC	Homo sapiens very low density lipoprotein receptor (VLDLR), transcript variant 2, mRNA.
FAM89A	7400747	1244.05	0	3304.86	0	2.65653	4268.36	0	18574.2	0	4.35161	1.63808	0.532498	2.10558	ILMN_21686	ILMN_21686	FAM89A	NM_198552.1	375061	38348389	FAM89A	NP_940954.1	ILMN_2285817	GATCTCGGTGAAAGGCCTTAGTGGGTGTTTTGTGTGAGGTGGCTTGTAGC	Homo sapiens family with sequence similarity 89, member A (FAM89A), mRNA.
MRAS	6940215	500.545	0	2066.56	0	4.12862	931.771	0	5327.3	0	5.71739	1.38482	0.280531	2.10429	ILMN_19997	ILMN_19997	MRAS	NM_012219.3	22808	145386561	MRAS	NP_036351.3	ILMN_1748881	GTGTAGAGTGTGCCCCGTGACATCCCTCCATCTTCTCCTCCATTATCATC	Homo sapiens muscle RAS oncogene homolog (MRAS), transcript variant 1, mRNA.
F10	5340358	1542.06	0	349.099	0.00451807	0.226386	211.41	0.0331325	246.779	0.0271084	1.1673	5.15625	4.05269	2.10356	ILMN_138620	ILMN_41934	F10	NM_000504.3	2159	89142731	F10	NP_000495.1	ILMN_1670708	GCACGTCACCCGCTTCAAGGACACCTACTTCGTGACAGGCATCGTCAGCT	Homo sapiens coagulation factor X (F10), mRNA.
UBL4A	5700324	1185.68	0	1342.96	0	1.13265	1649.95	0	3896.55	0	2.36161	2.08503	0.981568	2.10346	ILMN_19888	ILMN_19888	UBL4A	NM_014235.3	8266	145386555	UBL4A	NP_055050.1	ILMN_1742147	CAGCAGGTGAGCAATTTCACCCAGTGTCTTCTGCCTCCCTCTGCGTTGGT	Homo sapiens ubiquitin-like 4A (UBL4A), mRNA.
TRIM36	1690402	154.174	0.475904	155.404	0.483434	1.00798	302.862	0.00451807	594.76	0.00301205	1.9638	1.94826	0.845479	2.10279	ILMN_16698	ILMN_163513	TRIM36	NM_018700.3	55521	62865605	TRIM36	NP_061170.2	ILMN_1724350	AAGCTGCTAAAGTCACATTTGTGGTTGATACTCAAGCCTTGTACAAGCAC	Homo sapiens tripartite motif-containing 36 (TRIM36), transcript variant 1, mRNA.
MEGF9	1260136	230.318	0.0225904	337.167	0.0060241	1.46392	179.785	0.118976	436.759	0.00301205	2.42935	1.65948	0.556708	2.10278	ILMN_181618	ILMN_181618	MEGF9	NM_001080497.1	1955	122937439	MEGF9	NP_001073966.1	ILMN_2290118	GCAGCCCTAGAAAGTAAGCCCAGGGCTTCAGATCTAAGTTAGTCCAAAAG	Homo sapiens multiple EGF-like-domains 9 (MEGF9), mRNA.
IL11	840114	340.399	0.00301205	677.043	0	1.98897	933.354	0	3091.79	0	3.31256	1.66547	0.562696	2.10277	ILMN_23651	ILMN_23651	IL11	NM_000641.2	3589	24430217	IL11	NP_000632.1	ILMN_1788107	GAGCAGGGACTGTCATTCAGGGAGGCTAAGGAGAGAGGCTTGCTTGGGAT	Homo sapiens interleukin 11 (IL11), mRNA.
ABCA1	4060358	1272.91	0	3633.61	0	2.85457	320.01	0.00301205	1337.33	0	4.17901	1.46397	0.362064	2.10191	ILMN_21049	ILMN_21049	ABCA1	NM_005502.2	19	21536375	ABCA1	NP_005493.2	ILMN_1766054	GTGCTCTTTGTTCATCATTGGCCCTCATTCCAAGCACTTTACGCTGTCTG	Homo sapiens ATP-binding cassette, sub-family A (ABC1), member 1 (ABCA1), mRNA.
CALU	940431	4468.05	0	9360.15	0	2.09491	1014.23	0	3333.42	0	3.28667	1.56888	0.467581	2.1013	ILMN_24697	ILMN_24697	CALU	NM_001219.2	813	6005991	CALU	NP_001210.1	ILMN_1727194	GAACTGTGTGGCAAGAGAGCCTCACACCTCACTAGGTGCAGAGAGCCCAG	Homo sapiens calumenin (CALU), mRNA.
PRR3	3930754	351.125	0.00301205	596.843	0	1.6998	262.107	0.0120482	740.322	0.00150602	2.8245	1.66166	0.560809	2.10086	ILMN_174257	ILMN_174257	PRR3	NM_001077497.1	80742	117320542	PRR3	NP_001070965.1	ILMN_2392674	GGGTCAGGAGTTGTATTGGCAAGAGGGAGGGGTGAGAGCTGTTGGAGAAC	Homo sapiens proline rich 3 (PRR3), transcript variant 2, mRNA.
FAM171A1	5670706	3034.45	0	7988.91	0	2.63273	949.154	0	3848.74	0	4.05491	1.54019	0.4396	2.10059	ILMN_17888	ILMN_17888	FAM171A1	NM_001010924.1	221061	63025205	FAM171A1	NP_001010924.1	ILMN_1749868	GCCAAGTGCCATTTGGGGTCAGCATCCTCGTTTCAACACAGTGTGCTCTC	Homo sapiens family with sequence similarity 171, member A1 (FAM171A1), mRNA.
SLC7A1	20241	3776.12	0	8559.03	0	2.26662	1816.94	0	6012.19	0	3.30896	1.45987	0.361281	2.09858	ILMN_22619	ILMN_162673	SLC7A1	NM_003045.3	6541	51173150	SLC7A1	NP_003036.1	ILMN_1683859	CTCCCCTTTTTGCTGACAACACTGTGTACATTGACCACTTCCTACCATAC	Homo sapiens solute carrier family 7 (cationic amino acid transporter, y+ system), member 1 (SLC7A1), mRNA.
LSM11	940221	187.511	0.0722891	341.039	0.00451807	1.81877	163.141	0.322289	489.686	0.00301205	3.00162	1.65036	0.5519	2.09846	ILMN_29000	ILMN_29000	LSM11	NM_173491.2	134353	142357575	LSM11	NP_775762.1	ILMN_1702698	GGTGAGCAGACTTAACCCCTCCGTGCCTCAGCTTTTTCCCCACAGACACC	Homo sapiens LSM11, U7 small nuclear RNA associated (LSM11), mRNA.
H19	5340017	201.777	0.0406627	2161.7	0	10.7133	194.565	0.060241	2459.33	0	12.6401	1.17985	0.0819906	2.09786	ILMN_18538	ILMN_18538	H19	NR_002196.1	283120	57862814	H19		ILMN_2148527	GCACTAAGTCATTTGCACTGGTTGGAGTTGTGGAGACGGCCTTGAGTCTC	Homo sapiens H19, imprinted maternally expressed transcript (non-protein coding) (H19), non-coding RNA.
SYPL1	1190452	4785.99	0	3767.14	0	0.787118	606.747	0	1120.69	0.00150602	1.84704	2.34659	1.24946	2.09713	ILMN_20394	ILMN_20394	SYPL1	NM_182715.1	6856	33239442	SYPL1	NP_874384.1	ILMN_2377174	GTTTCCTGTCCTTTGTTGCTCATGCTGTTTAAGTGCAGGCTGAGACCCAG	Homo sapiens synaptophysin-like 1 (SYPL1), transcript variant 2, mRNA.
CMTM3	3890551	5893.56	0	6308.38	0	1.07038	4181.57	0	9747.35	0	2.33103	2.17775	1.08139	2.09636	ILMN_15078	ILMN_15189	CMTM3	NM_144601.2	123920	32130524	CMTM3	NP_653202.1	ILMN_1705442	GCAGGTCTATGGGCCACTGCAGGAGATGAGACCAGCCTTCTGTGTTCACC	Homo sapiens CKLF-like MARVEL transmembrane domain containing 3 (CMTM3), transcript variant 1, mRNA.
ZFYVE26	5890241	1203.73	0	2044.05	0	1.69809	908.752	0	2480.47	0	2.72953	1.60741	0.511062	2.09635	ILMN_1462	ILMN_176163	ZFYVE26	NM_015346.2	23503	38202204	ZFYVE26	NP_056161.2	ILMN_1798061	CTCCCAGGAAATGTCCTTCTCTGGCGTCTGCTTGCCCTTCTGAGTCTGCC	Homo sapiens zinc finger, FYVE domain containing 26 (ZFYVE26), mRNA.
ERP29	4120333	17482.4	0	11007.1	0	0.629609	9747.35	0	16331.4	0	1.67547	2.66113	1.56535	2.09577	ILMN_8686	ILMN_8686	ERP29	NM_001034025.1	10961	77628150	ERP29	NP_001029197.1	ILMN_2323048	GCTGGTCTGGGGATAGCTGGAGCACTTACTCAGGTGGCTGGTGAAATGAC	Homo sapiens endoplasmic reticulum protein 29 (ERP29), transcript variant 2, mRNA.
IL12A	4120114	229.873	0.0225904	549.832	0	2.3919	460.945	0	1673.77	0	3.63117	1.51812	0.423671	2.09445	ILMN_28240	ILMN_28240	IL12A	NM_000882.2	3592	24430218	IL12A	NP_000873.2	ILMN_1671353	GAGCTATCTGAATGCTTCCTAAAAAGCGAGGTCCCTCCAAACCGTTGTCA	Homo sapiens interleukin 12A (natural killer cell stimulatory factor 1, cytotoxic lymphocyte maturation factor 1, p35) (IL12A), mRNA.
SSR1	110451	4173.57	0	7197.5	0	1.72454	452.373	0	1293.34	0	2.859	1.65783	0.564824	2.09301	ILMN_23274	ILMN_23274	SSR1	NM_003144.2	6745	6552340	SSR1	NP_003135.1	ILMN_1750693	CCTCAGATGCCAGGGGTCTGCTCTAGCATCAGTAAGTATTTAGCAGAAAC	Homo sapiens signal sequence receptor, alpha (translocon-associated protein alpha) (SSR1), mRNA.
ZDHHC3	5420593	708.257	0	1543.48	0	2.17927	1478.02	0	4976.69	0	3.36713	1.54507	0.453034	2.09204	ILMN_24246	ILMN_24246	ZDHHC3	NM_016598.1	51304	7706132	ZDHHC3	NP_057682.1	ILMN_2201347	CCCATTGGCCAGAATCCACAGACACACCTAAGCCTGTGGCACTGGGACAG	Homo sapiens zinc finger, DHHC-type containing 3 (ZDHHC3), mRNA.
CYBRD1	2450465	8188.38	0	14626.6	0	1.78627	497.013	0	1474.68	0	2.9671	1.66106	0.570065	2.09099	ILMN_4649	ILMN_4649	CYBRD1	NM_024843.2	79901	19923602	CYBRD1	NP_079119.2	ILMN_2087692	CCCCTGCTGAGTTGGAAATTCCAGTGCAGCACTGATTGACCACAGTTGCC	Homo sapiens cytochrome b reductase 1 (CYBRD1), mRNA.
RAB6IP1	2640408	6356.89	0	12173.8	0	1.91505	4580.28	0	14726.2	0	3.21513	1.67887	0.587881	2.09099	ILMN_24051	ILMN_24051	RAB6IP1	NM_015213.2	23258	44889474	RAB6IP1	NP_056028.2	ILMN_1785356	CATGCCGGGATGTGTCATCGTGCCAAATACCACATTTCCTGTTGGCACAG	Homo sapiens RAB6 interacting protein 1 (RAB6IP1), mRNA.
CRELD1	3400619	1695.88	0	608.479	0	0.358799	528.21	0	693.772	0.00150602	1.31344	3.66066	2.56982	2.09083	ILMN_14216	ILMN_14216	CRELD1	NM_001031717.2	78987	116734858	CRELD1	NP_001026887.1	ILMN_1739558	GGTGGCTGCTAGAGCTTTGGCCCCTGCTTAGGATTAGGTGGTCCTCACAG	Homo sapiens cysteine-rich with EGF-like domains 1 (CRELD1), transcript variant 1, mRNA.
SEMA4A	2850576	201.372	0.0406627	228.763	0.0240964	1.13602	231.268	0.0225904	512.599	0.00301205	2.21647	1.95108	0.860406	2.09067	ILMN_22211	ILMN_22211	SEMA4A	NM_022367.2	64218	21361913	SEMA4A	NP_071762.2	ILMN_1702787	TGCCGCTTTGGACACCAACACTCCCTTCTCCCAGGGTCATGCAGGGATCT	Homo sapiens sema domain, immunoglobulin domain (Ig), transmembrane domain (TM) and short cytoplasmic domain, (semaphorin) 4A (SEMA4A), mRNA.
PSAP	7650333	18917.2	0	8416.72	0	0.444925	2308.69	0	2998.9	0	1.29896	2.91951	1.82929	2.09022	ILMN_3081	ILMN_179975	PSAP	NM_001042465.1	5660	110224475	PSAP	NP_001035930.1	ILMN_1749109	TGGTTGCCAGGAGACAGCAAGCAAAGCCAGCAGGACATGAAGTTGCTATT	Homo sapiens prosaposin (PSAP), transcript variant 2, mRNA.
IL11RA	2570646	637.423	0	412.026	0.00150602	0.646393	303.605	0.00451807	492.569	0.00301205	1.6224	2.50993	1.42107	2.08886	ILMN_11999	ILMN_3536	IL11RA	NM_004512.3	3590	22212920	IL11RA	NP_004503.1	ILMN_1720024	GCTGTGCTGGCGTCTTTGGGAATCCTTTCTTTCCTGGGACTGGTGGCTGG	Homo sapiens interleukin 11 receptor, alpha (IL11RA), transcript variant 1, mRNA.
RPN1	1340689	10335.8	0	6891.49	0	0.666758	5410.02	0	9417.84	0	1.74082	2.61087	1.52234	2.08852	ILMN_14668	ILMN_14668	RPN1	NM_002950.3	6184	62739176	RPN1	NP_002941.1	ILMN_1660533	CAGATTGGGTGGTAGTGGGAGGTTGTGCATGGAGGCCAGTGAAAGCTGAC	Homo sapiens ribophorin I (RPN1), mRNA.
ANKRD21	4490414	182.163	0.0978916	139.32	0.846386	0.76481	143.864	0.753012	274.309	0.0165663	1.90672	2.49306	1.40549	2.08758	ILMN_14441	ILMN_14441	ANKRD21	NM_174981.2	317754	31343345	ANKRD21	NP_778146.1	ILMN_1671812	CTTGCGTGAAAACAGCGTGTTGCAGGAAGAAATTGCCGTGCTAAGACTGG	Homo sapiens ankyrin repeat domain 21 (ANKRD21), mRNA.
C5ORF13	940471	4669.72	0	32122.3	0	6.87886	1638.37	0	14141.7	0	8.63157	1.2548	0.168486	2.08631	ILMN_2442	ILMN_2442	C5ORF13	NM_004772.1	9315	4758865	C5orf13	NP_004763.1	ILMN_1680738	CAGGGCAGGCCTTGTTCTGAACTGTTTCGCTTCTGACTGTTAAACACCGA	Homo sapiens chromosome 5 open reading frame 13 (C5orf13), mRNA.
TSPAN15	5080075	182.08	0.0978916	197.551	0.0466867	1.08497	197.082	0.0527108	408.365	0.00451807	2.07206	1.90979	0.824941	2.08485	ILMN_18608	ILMN_18608	TSPAN15	NM_012339.3	23555	54792144	TSPAN15	NP_036471.1	ILMN_1803850	AGGCAGTTTTGTAGCACCTGTAATTGGGGAGAGGGAGTGTGCCCCTCGGG	Homo sapiens tetraspanin 15 (TSPAN15), mRNA.
PCNX	7050626	919.09	0	1442.92	0	1.56994	1181.82	0	3095.51	0	2.61927	1.66839	0.584388	2.084	ILMN_4895	ILMN_4895	PCNX	NM_014982.2	22990	126723563	PCNX	NP_055797.2	ILMN_1740010	AGCACCTCTCCTTTGCCCTTCACCCTGACTCCTGTCACTGTCTCCATCCC	Homo sapiens pecanex homolog (Drosophila) (PCNX), mRNA.
RRAGC	2810112	1547.13	0	1564.87	0	1.01146	1977.02	0	3929.47	0	1.98757	1.96504	0.882335	2.08271	ILMN_20301	ILMN_20301	RRAGC	NM_022157.2	64121	31542866	RRAGC	NP_071440.1	ILMN_1760121	ACGAAACGCCATCTAGTCTGAATCCCAGCGTCGGGGCTCTGTGCCAGCTT	Homo sapiens Ras-related GTP binding C (RRAGC), mRNA.
RAB4A	5810097	1021.09	0	1476.29	0	1.4458	861.724	0	2228.44	0	2.58602	1.78865	0.706586	2.08206	ILMN_14453	ILMN_164113	RAB4A	NM_004578.2	5867	19923259	RAB4A	NP_004569.2	ILMN_1677824	CTGGAGTACCTGCTCTGTTTTTGGCTGTGAGACTAGCACTAAGGATTCTG	Homo sapiens RAB4A, member RAS oncogene family (RAB4A), mRNA.
LRP11	240615	1424.28	0	1466.97	0	1.02997	455.366	0	970.018	0.00150602	2.13019	2.0682	0.986183	2.08202	ILMN_21231	ILMN_21231	LRP11	NM_032832.4	84918	142354642	LRP11	NP_116221.2	ILMN_1676197	AGGCAAATCATTCCCACCATCACTTAACGCCGGGATTATACACATTCTAG	Homo sapiens low density lipoprotein receptor-related protein 11 (LRP11), mRNA.
ANTXR2	10685	2121.36	0	2244.81	0	1.0582	285.136	0.00753012	595.06	0.00301205	2.08693	1.97216	0.891546	2.08061	ILMN_22521	ILMN_165233	ANTXR2	NM_058172.3	118429	68342041	ANTXR2	NP_477520.2	ILMN_1812926	TGGCGGGCATGTGAGTGCACAAGATGGAAAGAGCGATTGGAGCATCCTGG	Homo sapiens anthrax toxin receptor 2 (ANTXR2), mRNA.
CLDND1	4810286	2007.87	0	3188.86	0	1.58818	937.354	0	2623.6	0	2.79894	1.76236	0.681953	2.08041	ILMN_891	ILMN_169193	CLDND1	NM_001040181.1	56650	93588613	CLDND1	NP_001035271.1	ILMN_1710326	AAGAACGTTTCACCATAATGACCCTCCAGAGCTGGGAAACCTACCACAAG	Homo sapiens claudin domain containing 1 (CLDND1), transcript variant 1, mRNA.
CD44	5860152	29739.3	0	52843.7	0	1.7769	726.214	0	2094.97	0	2.88478	1.62349	0.543101	2.08039	ILMN_7737	ILMN_10947	CD44	NM_001001391.1	960	48255940	CD44	NP_001001391.1	ILMN_1803429	TGACCACTGTTATTGTTACTTTGACTTTTCAGAGCACACCCTTCCTCTGG	Homo sapiens CD44 molecule (Indian blood group) (CD44), transcript variant 4, mRNA.
DNAJB2	3830653	5239.02	0	5414.6	0	1.03351	11216	0	24054.7	0	2.14468	2.07513	0.996386	2.07875	ILMN_34421	ILMN_34421	DNAJB2	NM_006736.5	3300	88501732	DNAJB2	NP_006727.2	ILMN_2390974	GGGAGTGGTGGAGCCAGTCGCTGTAACACTGAGCCTCAGAGACGAACCAA	Homo sapiens DnaJ (Hsp40) homolog, subfamily B, member 2 (DNAJB2), transcript variant 2, mRNA.
GPC4	6330270	231.54	0.0225904	229.407	0.0240964	0.990787	177.238	0.13253	369.705	0.0060241	2.08593	2.10532	1.02665	2.07867	ILMN_11696	ILMN_11696	GPC4	NM_001448.2	2239	21614524	GPC4	NP_001439.2	ILMN_1789502	GTCCCAGGCCAAAGACTAACAACTGCCTTGGGAATCCCTTCCTTGTGTCC	Homo sapiens glypican 4 (GPC4), mRNA.
AGPAT2	3520671	1021.74	0	680.108	0	0.665634	844.301	0	1653.54	0	1.95847	2.94226	1.86383	2.07843	ILMN_6967	ILMN_165995	AGPAT2	NM_006412.3	10555	68835055	AGPAT2	NP_006403.2	ILMN_1732176	TCTGGGAGCTGGGATGATAAAGATGAGGCTTGCGGCTGTGGCCCGCTGGT	Homo sapiens 1-acylglycerol-3-phosphate O-acyltransferase 2 (lysophosphatidic acid acyltransferase, beta) (AGPAT2), transcript variant 1, mRNA.
ADRB2	7570326	210.701	0.0301205	575.149	0	2.7297	218.795	0.0301205	851	0.00150602	3.88949	1.42488	0.346665	2.07822	ILMN_2022	ILMN_2022	ADRB2	NM_000024.4	154	116686129	ADRB2	NP_000015.1	ILMN_1695590	CAGCTGTGAACATGGACTCTTCCCCCACTCCTCTTATTTGCTCACACGGG	Homo sapiens adrenergic, beta-2-, receptor, surface (ADRB2), mRNA.
GRINA	3800392	6822.95	0	2960.13	0	0.433848	1467.62	0	2383.62	0	1.62415	3.74358	2.66582	2.07776	ILMN_15600	ILMN_15600	GRINA	NM_001009184.1	2907	57165374	GRINA	NP_001009184.1	ILMN_2370872	AGTGCTGCCCTCTGGGGACATGCGGAGTGGGGGTCTTATCCCTGTGCTGA	Homo sapiens glutamate receptor, ionotropic, N-methyl D-aspartate-associated protein 1 (glutamate binding) (GRINA), transcript variant 2, mRNA.
TMEM39A	3460575	509.462	0	442.495	0	0.868554	273.358	0.0105422	450.05	0.00301205	1.64637	1.89553	0.818573	2.07696	ILMN_5837	ILMN_5837	TMEM39A	NM_018266.1	55254	8922755	TMEM39A	NP_060736.1	ILMN_1770373	GAGGCTGAGGGTTTTGCTGCCACTTTTCCTGTGTTTCCACTTCTGCTTCC	Homo sapiens transmembrane protein 39A (TMEM39A), mRNA.
CHAC1	1500082	410.323	0	2030.13	0	4.94763	684.647	0	4555.54	0	6.65385	1.34485	0.269451	2.0754	ILMN_2489	ILMN_2489	CHAC1	NM_024111.2	79094	34147362	CHAC1	NP_077016.1	ILMN_1739241	GCAGGCTGGATGAGGGATAGTAGGGCATGAGGAGAAGGAGCCCTGTAAGG	Homo sapiens ChaC, cation transport regulator homolog 1 (E. coli) (CHAC1), mRNA.
SLC35D2	4060576	639.786	0	2995.18	0	4.68154	334.443	0.00150602	2059.41	0	6.15772	1.31532	0.240139	2.07518	ILMN_17915	ILMN_17915	SLC35D2	NM_007001.1	11046	42734307	SLC35D2	NP_008932.1	ILMN_1706571	AGCCCCAGCTGCTCTTCTAGGGACCTATGGGGCCTTCGTGGCATCTCTGT	Homo sapiens solute carrier family 35, member D2 (SLC35D2), mRNA.
FAM134B	6420309	228.717	0.0225904	286.907	0.0120482	1.25442	320.759	0.00301205	743.093	0.00150602	2.31667	1.84681	0.773002	2.07381	ILMN_176004	ILMN_176004	FAM134B	NM_001034850.1	54463	77917616	FAM134B	NP_001030022.1	ILMN_2387952	GCCTCATGACTGTGTTTGATGTCCTTTATTGATACAAAGTGAGCCTGTGC	Homo sapiens family with sequence similarity 134, member B (FAM134B), transcript variant 1, mRNA.
NCAM1	4040725	191.232	0.064759	182.93	0.105422	0.956591	322.754	0.00301205	651.271	0.00301205	2.01786	2.10942	1.03711	2.07231	ILMN_14781	ILMN_7059	NCAM1	NM_000615.5	4684	117320538	NCAM1	NP_000606.3	ILMN_1676289	TCTTTGGGGGTTAGACCACTTTCTGATTAGCCGCCACCTGCCTGCATCTG	Homo sapiens neural cell adhesion molecule 1 (NCAM1), transcript variant 1, mRNA.
MAZ	4120603	162.58	0.302711	238.005	0.0210843	1.46392	136.665	0.878012	332.421	0.00903614	2.43238	1.66155	0.592123	2.06943	ILMN_183664	ILMN_183664	MAZ	NM_001042539.1	4150	110347458	MAZ	NP_001036004.1	ILMN_2295620	TTCACCACGGCAGCATACCTGCGCATCCACGCGGTGAAGGACCACGGGCT	Homo sapiens MYC-associated zinc finger protein (purine-binding transcription factor) (MAZ), transcript variant 2, mRNA.
ITFG3	6250553	3405.45	0	2664.16	0	0.782322	932.036	0	1725.99	0	1.85185	2.36712	1.29847	2.06865	ILMN_12959	ILMN_12959	ITFG3	NM_032039.1	83986	14042969	ITFG3	NP_114428.1	ILMN_1810055	GCTGTGGAATGCGTGTTTGGGTCAGTCTGTGCCCTCTCAGTAGACACTGG	Homo sapiens integrin alpha FG-GAP repeat containing 3 (ITFG3), mRNA.
ATP2C1	5080228	1151.67	0	827.566	0	0.718579	729.024	0	1075.87	0.00150602	1.47577	2.05374	0.985559	2.06818	ILMN_22601	ILMN_22601	ATP2C1	NM_001001486.1	27032	48762688	ATP2C1	NP_001001486.1	ILMN_2340565	AGGCTGCAGACATTGGAGTTGCGATGGGCCAGACTGGTACAGATGTTTGC	Homo sapiens ATPase, Ca++ transporting, type 2C, member 1 (ATP2C1), transcript variant 4, mRNA.
QDPR	6900450	4514.31	0	1364.49	0	0.302259	5147.72	0	6482.75	0	1.25934	4.16644	3.09879	2.06765	ILMN_26096	ILMN_26096	QDPR	NM_000320.1	5860	4506358	QDPR	NP_000311.1	ILMN_1672443	GGTGTCATGTTGGATCGCTTTGTGACTGTTCATCTGTCCTTGACAGTGGC	Homo sapiens quinoid dihydropteridine reductase (QDPR), mRNA.
MYADM	2970730	19862.3	0	11111.7	0	0.559436	1542.06	0	2210.39	0	1.4334	2.56223	1.49532	2.06691	ILMN_8340	ILMN_8340	MYADM	NM_001020820.1	91663	66932926	MYADM	NP_001018656.1	ILMN_2308849	GTGTAGTGCACACGCACGGGTGTTTCTGTGTGCTAGTTGCTTCTTGCTGC	Homo sapiens myeloid-associated differentiation marker (MYADM), transcript variant 4, mRNA.
OPRM1	630139	267.205	0.0135542	276.916	0.0120482	1.03634	240.029	0.0195783	486.842	0.00301205	2.02826	1.95714	0.891528	2.06561	ILMN_26572	ILMN_26572	OPRM1	NM_001008505.1	4988	56549104	OPRM1	NP_001008505.2	ILMN_1689129	CCCAGCTATCCTTCACTCGTCCTGCCTTCGTGGAAATACTGCTCCCAGCC	Homo sapiens opioid receptor, mu 1 (OPRM1), transcript variant MOR-1X, mRNA.
MYCN	430204	170.887	0.189759	146.671	0.685241	0.858291	285.559	0.00753012	541.267	0.00301205	1.89547	2.20842	1.143	2.06542	ILMN_178034	ILMN_178034	MYCN	NM_005378.4	4613	62750358	MYCN	NP_005369.2	ILMN_2219767	CCGCCTTTTGTATACATCCTGGGTAATGAGAGGTGGCTTTTGCGGCCAGT	Homo sapiens v-myc myelocytomatosis viral related oncogene, neuroblastoma derived (avian) (MYCN), mRNA.
FAM12A	7560082	188.583	0.0692771	194.282	0.0557229	1.03022	217.167	0.0331325	453.529	0.00301205	2.08839	2.02713	0.962106	2.06502	ILMN_17129	ILMN_170669	FAM12A	NM_006683.4	10876	92110056	FAM12A	NP_006674.2	ILMN_1755674	GGGGCATACTCTTGGCCCTGCTTTGCATCCTTTGCAGGCTGTGTGTATAC	Homo sapiens family with sequence similarity 12, member A (FAM12A), mRNA.
FLJ35409	4060026	184.56	0.0843374	204.126	0.0391566	1.10601	237.632	0.0210843	494.254	0.00301205	2.07991	1.88055	0.816073	2.06448	ILMN_6340	ILMN_166975	FLJ35409	XR_017838.1	400765	113407931	FLJ35409		ILMN_1800246	GTCACCACTAGTCAATGACTGCTTTTGCCCTGTCACTGTCCATAGCCATG	PREDICTED: Homo sapiens FLJ35409 protein (FLJ35409), misc RNA.
ACTR2	5570196	6083.35	0	16036.8	0	2.63618	1155.41	0	4459.86	0	3.86	1.46424	0.401772	2.06247	ILMN_163247	ILMN_163247	ACTR2	NM_001005386.1	10097	53692186	ACTR2	NP_001005386.1	ILMN_2388605	GCAGTTGGGTTCAGGGAAATGGGATTGACTTGGCCTTCAGGCTCCTTTGG	Homo sapiens ARP2 actin-related protein 2 homolog (yeast) (ACTR2), transcript variant 1, mRNA.
SKI	2140164	440.45	0	471.586	0	1.07069	398.998	0	846.751	0.00150602	2.12219	1.98208	0.920497	2.06158	ILMN_440	ILMN_440	SKI	NM_003036.1	6497	4506966	SKI	NP_003027.1	ILMN_1710598	CGGGGGTCGTTCTGTGCCTTCCAGCATCTTGTACAGCAAATCCTGACTCG	Homo sapiens v-ski sarcoma viral oncogene homolog (avian) (SKI), mRNA.
PCGF2	3830296	2910.13	0	7428.87	0	2.55276	2100.5	0	8223.69	0	3.91512	1.53368	0.472181	2.0615	ILMN_11878	ILMN_11878	PCGF2	NM_007144.2	7703	37595566	PCGF2	NP_009075.1	ILMN_1809859	CGCTGCCCACCGAGATTTCCTCAAGTGTGCATAGATCTGAGAGGAGTCGG	Homo sapiens polycomb group ring finger 2 (PCGF2), mRNA.
USF2	7210382	605.693	0	1945.03	0	3.21125	1179.91	0	5308.27	0	4.49888	1.40098	0.340512	2.06046	ILMN_6055	ILMN_6055	USF2	NM_207291.1	7392	46877104	USF2	NP_997174.1	ILMN_1756696	CTCTGGAGGTACTGAGACAGGGTGCTGATGGGAAGGAGGGGAGCCTTTGG	Homo sapiens upstream transcription factor 2, c-fos interacting (USF2), transcript variant 2, mRNA.
PRR6	1030026	1179.91	0	1292.6	0	1.09551	3541.46	0	7853.93	0	2.21771	2.02437	0.964797	2.05957	ILMN_24427	ILMN_24427	PRR6	NM_181716.2	201161	56118233	PRR6	NP_859067.2	ILMN_1729142	CAACTTTGCTCTCCCTGCCGTGCCTCGGTGGTGCTCCTGAATGTGGCTGA	Homo sapiens proline rich 6 (PRR6), mRNA.
GLI3	110424	297.036	0.0060241	1530.95	0	5.15408	342.844	0.00150602	2190.08	0	6.38798	1.2394	0.180329	2.05907	ILMN_27780	ILMN_27780	GLI3	NM_000168.2	2737	13518031	GLI3	NP_000159.2	ILMN_1771962	AGGTGACAAGCACAGTGGACAGCCTCGACAGCCATGACCTGGAAGGGGTA	Homo sapiens GLI-Kruppel family member GLI3 (Greig cephalopolysyndactyly syndrome) (GLI3), mRNA.
LEPREL1	4280524	2053.98	0	1811.73	0	0.882058	1470.8	0	2672.58	0	1.81709	2.06006	1.00193	2.05813	ILMN_11123	ILMN_11123	LEPREL1	NM_018192.2	55214	27764881	LEPREL1	NP_060662.2	ILMN_1657373	CCATGGCCAGGTTGCCTAGGAGTGGGGTCCACTGATGAAAAGAGGTGTTT	Homo sapiens leprecan-like 1 (LEPREL1), mRNA.
MAGED4B	1820180	313.669	0.00451807	284.755	0.0120482	0.907822	237.086	0.0210843	506.102	0.00301205	2.13468	2.35143	1.29355	2.05787	ILMN_8649	ILMN_8649	MAGED4B	NM_030801.2	81557	29337291	MAGED4B	NP_110428.2	ILMN_2316278	GCCGCCTCCAACCGTGCGGCTCGGGCCGCTGCCGCCGCTGCCCGTACCGC	Homo sapiens melanoma antigen family D, 4B (MAGED4B), transcript variant 1, mRNA.
RCE1	3520288	659.71	0	1202.31	0	1.82247	432.798	0	1396.29	0	3.2262	1.77023	0.712573	2.05766	ILMN_9401	ILMN_9401	RCE1	NM_001032279.1	9986	73858574	RCE1	NP_001027450.1	ILMN_1685002	CAGGTCCCAGGAGCCACACACTCCCTTCCTCACTTTGGACTGCTGCTTCT	Homo sapiens RCE1 homolog, prenyl protein peptidase (S. cerevisiae) (RCE1), transcript variant 2, mRNA.
SAMD10	6060092	171.257	0.183735	214.361	0.0331325	1.2517	208.942	0.0331325	461.93	0.00301205	2.2108	1.76625	0.709197	2.05705	ILMN_25510	ILMN_25510	SAMD10	NM_080621.4	140700	149588566	SAMD10	NP_542188.1	ILMN_1767801	ACCACGGGGAGACCCTCATCCCTGCCCCTGTGTGGCTGCGCAAGTATTCT	Homo sapiens sterile alpha motif domain containing 10 (SAMD10), mRNA.
ALG6	6960243	527.376	0	444.138	0	0.842165	231.524	0.0225904	403.647	0.00451807	1.74343	2.07018	1.01349	2.05669	ILMN_1683	ILMN_168249	ALG6	NM_013339.2	29929	38026891	ALG6	NP_037471.2	ILMN_1771411	GACGTTGATGACTGTCACACTGGATCCTCCTCAGAAACTACCGGACTTGT	Homo sapiens asparagine-linked glycosylation 6 homolog (S. cerevisiae, alpha-1,3-glucosyltransferase) (ALG6), mRNA.
NIPA2	4670020	5012.32	0	5644.28	0	1.12608	4289.62	0	9838.11	0	2.29347	2.03668	0.980024	2.05665	ILMN_3795	ILMN_3795	NIPA2	NM_030922.5	81614	57013273	NIPA2	NP_112184.4	ILMN_1720344	CCGGCTTCCTCTGAGCATTCGATGGCCTTAGCACCTCATCAAGCCAGCAC	Homo sapiens non imprinted in Prader-Willi/Angelman syndrome 2 (NIPA2), transcript variant 1, mRNA.
PLXNA3	4150132	762.661	0	656.8	0	0.861195	516.824	0	1029.74	0.00150602	1.99244	2.31358	1.25701	2.05656	ILMN_23372	ILMN_162939	PLXNA3	NM_017514.2	55558	59710103	PLXNA3	NP_059984.2	ILMN_1719972	TCCTCCTGAGCCTACTGCCAAACGTCCTCAGTGTTGTCTGCACCTGCTCC	Homo sapiens plexin A3 (PLXNA3), mRNA.
CELSR3	6350437	340.19	0.00301205	436.759	0	1.28387	302.716	0.00451807	668.288	0.00301205	2.20764	1.71952	0.664092	2.05543	ILMN_12021	ILMN_162782	CELSR3	NM_001407.2	1951	145309303	CELSR3	NP_001398.2	ILMN_1691290	CCCAGCGGCCCTCTTTCCTGTCTGTGTAAATTGTTCCGTGAAGCCGCGCT	Homo sapiens cadherin, EGF LAG seven-pass G-type receptor 3 (flamingo homolog, Drosophila) (CELSR3), mRNA.
SLC6A10P	7610615	1072.88	0	1652.65	0	1.54039	824.415	0	2333.88	0	2.83096	1.83781	0.783424	2.05439	ILMN_26918	ILMN_172848	SLC6A10P	NR_003083.2	386757	141802548	SLC6A10P		ILMN_1704446	GTCCCGAGACGGCTGAGTGACCCCAAGAAAGGCTTCCCTGACACCCGGAC	Homo sapiens solute carrier family 6 (neurotransmitter transporter, creatine), member 10 (pseudogene) (SLC6A10P) on chromosome 16.
WWC3	1400376	615.226	0	837.512	0	1.36131	1124.47	0	2655.42	0	2.36148	1.73472	0.680398	2.05432	ILMN_28362	ILMN_28362	WWC3	NM_015691.2	55841	38570148	WWC3	NP_056506.2	ILMN_1687592	GGACACCAAGCGCCCTATGTTGCTTGTCATTCATGACGTGGTCTTGGAGC	Homo sapiens WWC family member 3 (WWC3), mRNA.
C2CD2	6770209	1598.96	0	3467.38	0	2.16852	465.003	0	1481.46	0	3.18592	1.46916	0.417102	2.05206	ILMN_20180	ILMN_182120	C2CD2	NM_015500.1	25966	119226221	C2CD2	NP_056315.1	ILMN_1652512	AGCCTGCACACGGGCTTGGGTGGGTTCCTTTGGAGAAGATGTGGCTGGAA	Homo sapiens C2 calcium-dependent domain containing 2 (C2CD2), transcript variant 1, mRNA.
AES	1230458	5715.71	0	7689.39	0	1.34531	6820.53	0	18500	0	2.7124	2.01619	0.96423	2.05196	ILMN_25081	ILMN_25658	AES	NM_001130.5	166	39811997	AES	NP_001121.2	ILMN_1712944	AGTTCCAGACACCTCCACGCCCACCTGGTCCTCTCCCATCGCCCACAAAA	Homo sapiens amino-terminal enhancer of split (AES), transcript variant 2, mRNA.
CDC37	4150670	26809.7	0	8861	0	0.330514	34348.2	0	43966.7	0	1.28003	3.87285	2.82225	2.0506	ILMN_19197	ILMN_19197	CDC37	NM_007065.3	11140	39995072	CDC37	NP_008996.1	ILMN_1668369	CCGGCTCTCGTCACTGGGCTCTGTTTTCACTGTTCGTCTGCTGTCTGTGT	Homo sapiens cell division cycle 37 homolog (S. cerevisiae) (CDC37), mRNA.
SHISA5	160731	9725.09	0	12333.9	0	1.26826	1486.64	0	3968.5	0	2.66945	2.10481	1.0545	2.05031	ILMN_5730	ILMN_5730	SHISA5	NM_016479.3	51246	21703709	SHISA5	NP_057563.3	ILMN_2139100	CCCTGCTTCCCGACACCAGCCTCATGGAATATGCAACAACTCCTGTACCC	Homo sapiens shisa homolog 5 (Xenopus laevis) (SHISA5), mRNA.
PSKH1	4060491	265.575	0.0135542	598.35	0	2.25303	254.985	0.0150602	856.901	0.00150602	3.3606	1.49159	0.441628	2.04996	ILMN_28232	ILMN_28232	PSKH1	NM_006742.1	5681	27901802	PSKH1	NP_006733.1	ILMN_1700770	CAGTGGAGAACCAAGCCCCATGGCCTCAGAATTTCCCCCCAGTTCCCCAA	Homo sapiens protein serine kinase H1 (PSKH1), mRNA.
RAMP2	5560474	206.54	0.0331325	207.027	0.0376506	1.00236	317.51	0.00301205	634.394	0.00301205	1.99803	1.99333	0.944784	2.04855	ILMN_11655	ILMN_11655	RAMP2	NM_005854.2	10266	118572584	RAMP2	NP_005845.2	ILMN_2149782	TAGGGGGCCACGAGCTTCTCAACAACCATGTTACTCCACTTCCCCACCCC	Homo sapiens receptor (G protein-coupled) activity modifying protein 2 (RAMP2), mRNA.
CANT1	5860358	1417.55	0	1731.24	0	1.22129	885.235	0	2120.67	0	2.3956	1.96152	0.913144	2.04838	ILMN_21488	ILMN_21488	CANT1	NM_138793.2	124583	31543621	CANT1	NP_620148.1	ILMN_1664012	TGCCTGGCTGTCTCCTTGACCCGCCTCCTAGATCATTGTCCTTGATGTCC	Homo sapiens calcium activated nucleotidase 1 (CANT1), mRNA.
FZD5	4890102	188.021	0.0707831	165.918	0.269578	0.882446	250.884	0.0150602	459.564	0.00301205	1.83178	2.07579	1.0276	2.04819	ILMN_26352	ILMN_26352	FZD5	NM_003468.3	7855	111160871	FZD5	NP_003459.2	ILMN_1798971	TTGCCAAGGTCACTTCCGTTTACCTTCATGGTGCTGTTGCCCCCTCCCGC	Homo sapiens frizzled homolog 5 (Drosophila) (FZD5), mRNA.
TNFRSF21	3780092	1867.07	0	4065.55	0	2.17751	1010.5	0	3359.95	0	3.32505	1.527	0.47889	2.04811	ILMN_9651	ILMN_9651	TNFRSF21	NM_014452.3	27242	23238206	TNFRSF21	NP_055267.1	ILMN_1699695	ATAGGTCCAATCTGCTCTCAAGGCCTTGGTCCTGGTGGGATTCCTTCACC	Homo sapiens tumor necrosis factor receptor superfamily, member 21 (TNFRSF21), mRNA.
TOR3A	430411	1242.06	0	937.603	0	0.754879	584.24	0	1159.61	0	1.98482	2.62932	1.58181	2.04751	ILMN_21685	ILMN_21685	TOR3A	NM_022371.3	64222	115647956	TOR3A	NP_071766.2	ILMN_1768181	CTCAGAGGCTGTAGGGTCCTTGGGTTACAGAGCCGGGGAGAACGAAGTTC	Homo sapiens torsin family 3, member A (TOR3A), mRNA.
FLJ20254	1240639	746.082	0	610.589	0	0.818394	298.832	0.00451807	535.158	0.00301205	1.79083	2.18823	1.14103	2.0472	ILMN_5418	ILMN_5418	FLJ20254	NM_017727.3	54867	53793659	FLJ20254	NP_060197.3	ILMN_1716907	GGGTTTGGCTGTCAGTGGACATGGGGAGCTGGATGGAAATGCCTCTCACT	Homo sapiens hypothetical protein FLJ20254 (FLJ20254), mRNA.
FAT	4280100	3164.43	0	3436.02	0	1.08582	351.596	0.00150602	729.249	0.00150602	2.07411	1.91017	0.864822	2.04535	ILMN_24617	ILMN_24617	FAT	NM_005245.3	2195	75813622	FAT	NP_005236.2	ILMN_1754795	GGAAAGTGTAACGGGGACCTTCTGCATACCTGTTTAGAACCAAAACCACC	Homo sapiens FAT tumor suppressor homolog 1 (Drosophila) (FAT), mRNA.
SELS	6020474	2058.09	0	1264.82	0	0.614562	1165.05	0	1792.88	0	1.53888	2.50403	1.4592	2.04483	ILMN_13612	ILMN_15886	SELS	NM_018445.4	55829	45439347	SELS	NP_060915.2	ILMN_1803744	GACCTGGACGCAGAGGCCCGTCATCTGGCGGATGAGGCTAAGAATCTTGT	Homo sapiens selenoprotein S (SELS), transcript variant 2, mRNA.
NPR2	2810372	864.334	0	470.133	0	0.543925	593.151	0	881.156	0.00150602	1.48555	2.73117	1.6864	2.04476	ILMN_12491	ILMN_12253	NPR2	NM_003995.3	4882	73915098	NPR2	NP_003986.2	ILMN_1808898	GCGCTGAAGATCCATGTCTCCTCTACCACCAAGGATGCCCTAGATGAGCT	Homo sapiens natriuretic peptide receptor B/guanylate cyclase B (atrionatriuretic peptide receptor B) (NPR2), mRNA.
SLC25A36	3870242	344.036	0.00301205	652.238	0	1.89585	446.533	0	1317.43	0	2.95036	1.55622	0.512442	2.04378	ILMN_3338	ILMN_3338	SLC25A36	NM_018155.1	55186	8922550	SLC25A36	NP_060625.1	ILMN_1766528	TTCACTGACTGCGGCATGTCCTCGTGTCTTCTCTGATTTTGTGGTACATG	Homo sapiens solute carrier family 25, member 36 (SLC25A36), mRNA.
ELOVL4	4760056	855.927	0	1475.95	0	1.72439	437.038	0	1284.9	0	2.94002	1.70497	0.662224	2.04274	ILMN_9781	ILMN_162533	ELOVL4	NM_022726.2	6785	21362099	ELOVL4	NP_073563.1	ILMN_1737965	CTGTACTGGTTCCCAAGAGCTATTCATTCCCTGCTACCTGATTTCAGCAC	Homo sapiens elongation of very long chain fatty acids (FEN1/Elo2, SUR4/Elo3, yeast)-like 4 (ELOVL4), mRNA.
SBK1	3850767	189.101	0.0677711	203.604	0.0391566	1.07669	1617.03	0	3324.65	0	2.05602	1.90957	0.867656	2.04191	ILMN_25826	ILMN_25826	SBK1	NM_001024401.2	388228	67906173	SBK1	NP_001019572.1	ILMN_1728298	CAGAGCCCCAGCCCCTCATGTCTTGCCGCCCTTCCTCCATGTGTTTGTAA	Homo sapiens SH3-binding domain kinase 1 (SBK1), mRNA.
CD63	3520167	3195.95	0	1477.7	0	0.462366	1432.88	0	2101.44	0	1.46658	3.17191	2.13045	2.04146	ILMN_15266	ILMN_167218	CD63	NM_001040034.1	967	91199545	CD63	NP_001035123.1	ILMN_1753468	GGAGGGCTGTGTGGAGAAGATTGGGGGCTGGCTGAGGAAAAATGTGCTGG	Homo sapiens CD63 molecule (CD63), transcript variant 2, mRNA.
DLK2	1070279	638.888	0	418.575	0.00150602	0.655163	631.617	0	953.749	0.00150602	1.51001	2.30479	1.26369	2.04109	ILMN_6101	ILMN_6215	DLK2	NM_206539.1	65989	45593146	DLK2	NP_996262.1	ILMN_1676728	CTGGAGTGGTCCGTTCTCACCACCCTTCAGCTTGGGTACACACACAGAGG	Homo sapiens delta-like 2 homolog (Drosophila) (DLK2), transcript variant 2, mRNA.
TWSG1	940041	6287	0	12791.9	0	2.03465	609.229	0	2020.74	0	3.31688	1.6302	0.58937	2.04083	ILMN_166565	ILMN_166565	TWSG1	NM_020648.3	57045	21314788	TWSG1	NP_065699.1	ILMN_2214144	GACTTGTGCTTGTTAGCAGGTTTTTCTGTTAGTTTTTCCCCCATAACATT	Homo sapiens twisted gastrulation homolog 1 (Drosophila) (TWSG1), mRNA.
TFRC	2940435	8368.74	0	9950.23	0	1.18898	1099.64	0	2481.53	0	2.25667	1.89799	0.858192	2.0398	ILMN_12909	ILMN_12909	TFRC	NM_003234.1	7037	4507456	TFRC	NP_003225.1	ILMN_1674243	GCTCCTGGTCTTGAGATGTCTTCTCGTTAAGGAGTAGGGCCTTTTGGAGG	Homo sapiens transferrin receptor (p90, CD71) (TFRC), mRNA.
MMD	5550431	1442.92	0	8360.62	0	5.79425	3188.32	0	23026.3	0	7.2221	1.24643	0.207304	2.03912	ILMN_4207	ILMN_177593	MMD	NM_012329.2	23531	52630444	MMD	NP_036461.2	ILMN_1733937	GGCTTGCCTTTAGATCGGGTGCTGATATTGCCTGTTTCCTAGTAATGGGC	Homo sapiens monocyte to macrophage differentiation-associated (MMD), mRNA.
IFNGR1	2470358	1378.57	0	1135.03	0	0.823339	369.051	0	726.627	0.00150602	1.96891	2.39137	1.35271	2.03867	ILMN_546	ILMN_546	IFNGR1	NM_000416.1	3459	4557879	IFNGR1	NP_000407.1	ILMN_1675939	CGGAACATATCCAGTACTCCTGGTTCCTAGGTGAGCAGGTGATGCCCCAG	Homo sapiens interferon gamma receptor 1 (IFNGR1), mRNA.
CYR61	3930605	5225.22	0	10277.1	0	1.96682	436.83	0	1353.6	0	3.09869	1.57548	0.537228	2.03825	ILMN_21983	ILMN_21983	CYR61	NM_001554.3	3491	34222286	CYR61	NP_001545.2	ILMN_2188264	GAAACTGCCAAGGGTGCTGGTGCGGATGGACACTAATGCAGCCACGATTG	Homo sapiens cysteine-rich, angiogenic inducer, 61 (CYR61), mRNA.
RAB5B	2850626	6571.08	0	14173.8	0	2.157	11530.1	0	40289.5	0	3.4943	1.61998	0.581802	2.03818	ILMN_3818	ILMN_3818	RAB5B	NM_002868.2	5869	33943097	RAB5B	NP_002859.1	ILMN_1752582	TTCCTACCACCTCTTCTGCCTTCCTTTGAGCTCTGTTGGGCTTGGGGATC	Homo sapiens RAB5B, member RAS oncogene family (RAB5B), mRNA.
USF2	6330088	868.973	0	2383.62	0	2.74304	1926.56	0	7598.9	0	3.94428	1.43793	0.400054	2.03787	ILMN_6055	ILMN_6055	USF2	NM_207291.1	7392	46877104	USF2	NP_997174.1	ILMN_2324672	AAAGGAGGGATCCTGTCCAAGGCCTGCGATTACATCCGGGAGTTGCGCCA	Homo sapiens upstream transcription factor 2, c-fos interacting (USF2), transcript variant 2, mRNA.
C1QL1	6770121	205.115	0.0346385	201.75	0.0436747	0.983592	944.286	0	2139.71	0	2.26596	2.30376	1.2665	2.03726	ILMN_28916	ILMN_28916	C1QL1	NM_006688.3	10882	34222385	C1QL1	NP_006679.1	ILMN_1716957	TACAATAGGACTGTTTACTGCCCACCTCCGCCTGCCAGCCCACCCCAGCC	Homo sapiens complement component 1, q subcomponent-like 1 (C1QL1), mRNA.
TM9SF4	70674	2564.46	0	2305.4	0	0.898982	487.676	0	1058.84	0.00150602	2.1712	2.41518	1.3783	2.03688	ILMN_3459	ILMN_3459	TM9SF4	NM_014742.2	9777	41281478	TM9SF4	NP_055557.1	ILMN_1674421	GCAGCGCCAAGCGGCATCCACCAAGCATCAAGTTGGAGAAAAGGGAACCC	Homo sapiens transmembrane 9 superfamily protein member 4 (TM9SF4), mRNA.
KIRREL	2100673	196.661	0.0527108	235.549	0.0210843	1.19774	158.971	0.402108	337.291	0.00903614	2.12171	1.77143	0.734805	2.03663	ILMN_12756	ILMN_12756	KIRREL	NM_018240.4	55243	142386499	KIRREL	NP_060710.2	ILMN_1742781	ACAGCAGTGAACCAACACTAGAGGGAGCCACACAAGCCTCCTCTCCCCAG	Homo sapiens kin of IRRE like (Drosophila) (KIRREL), mRNA.
C20ORF20	7380634	3527.13	0	14534.4	0	4.12075	4544.5	0	23660.3	0	5.20637	1.26345	0.229345	2.03411	ILMN_10942	ILMN_178100	C20ORF20	NM_018270.3	55257	40353206	C20orf20	NP_060740.1	ILMN_1790136	GGCCGCCCCAGTGCTGATGGAGATGCCACTTTCGTGTGACTGCGAACATT	Homo sapiens chromosome 20 open reading frame 20 (C20orf20), mRNA.
FAM101B	580767	1237.2	0	5399.2	0	4.36405	967.819	0	5854.66	0	6.04933	1.38617	0.352382	2.03379	ILMN_1388	ILMN_1388	FAM101B	NM_182705.2	359845	116256467	FAM101B	NP_874364.1	ILMN_1714418	CCTGGCTCCCGGCTGTGCGCTGAGGCTTTGTCCCCTGTCCTTTGGCGAAG	Homo sapiens family with sequence similarity 101, member B (FAM101B), mRNA.
SLC7A8	4860537	454.632	0	938.108	0	2.06344	604.078	0	1957.98	0	3.24127	1.57081	0.537046	2.03376	ILMN_15642	ILMN_22403	SLC7A8	NM_182728.1	23428	33286429	SLC7A8	NP_877392.1	ILMN_1807894	TTGGTCTGAGTTGTGACCCCTTCAGAGTAGATGCCCGGCAGGCTGGGGTT	Homo sapiens solute carrier family 7 (cationic amino acid transporter, y+ system), member 8 (SLC7A8), transcript variant 2, mRNA.
MICALL1	670296	574.481	0	1162.47	0	2.02351	442.715	0	1484.95	0	3.35418	1.6576	0.623891	2.03371	ILMN_25073	ILMN_25073	MICALL1	NM_033386.2	85377	51317359	MICALL1	NP_203744.1	ILMN_1815130	CTGTCTGCTCTGTTGTCTGTTCTTTCCCTGACTCCCTCCCACCGAAGGCC	Homo sapiens MICAL-like 1 (MICALL1), mRNA.
ARPC1A	7610692	6977.98	0	26205.2	0	3.75541	4599.64	0	22483.7	0	4.88815	1.30163	0.268419	2.03321	ILMN_14839	ILMN_14839	ARPC1A	NM_006409.2	10552	22907051	ARPC1A	NP_006400.2	ILMN_1759915	AAGCTGAGTGAGCCTCCGCCATCCAGCATGACAAACTGTGGCCGACCGCA	Homo sapiens actin related protein 2/3 complex, subunit 1A, 41kDa (ARPC1A), mRNA.
RTN3	2470719	1588.2	0	1861.1	0	1.17183	373.498	0	840.182	0.00150602	2.2495	1.91965	0.887132	2.03252	ILMN_20331	ILMN_20331	RTN3	NM_006054.2	10313	41393611	RTN3	NP_006045.1	ILMN_2320906	GGTCCCAAAGTACGGCAGCTGCAAAAAGTAGTGGAAGGAAATTGTCTACG	Homo sapiens reticulon 3 (RTN3), transcript variant 1, mRNA.
UBE2E3	5340048	5480.15	0	5797.48	0	1.0579	3154.53	0	6771.83	0	2.1467	2.0292	0.997212	2.03199	ILMN_16828	ILMN_16828	UBE2E3	NM_006357.2	10477	33359695	UBE2E3	NP_006348.1	ILMN_2390338	GTATGCAGTGTGAAGGAGCAGAAGGCATCTTCTCACTGTGCTGCAAATCT	Homo sapiens ubiquitin-conjugating enzyme E2E 3 (UBC4/5 homolog, yeast) (UBE2E3), transcript variant 1, mRNA.
C9ORF10OS	1170446	908.428	0	1479.39	0	1.62852	1055.64	0	2694.14	0	2.55215	1.56716	0.536684	2.03048	ILMN_22445	ILMN_22445	C9ORF10OS	NM_198841.1	158293	38502322	C9orf10OS	NP_942138.1	ILMN_1750969	AGAACACCAAAGGAGACCATATGGGTGAAAGCAACCAGCACTGCCCTGGC	Homo sapiens chromosome 9 open reading frame 10 opposite strand (C9orf10OS), mRNA.
ACVR1B	4570240	1086.53	0	2872.75	0	2.64398	708.499	0	2533.63	0	3.57606	1.35253	0.323084	2.02945	ILMN_22498	ILMN_22498	ACVR1B	NM_004302.3	91	33598913	ACVR1B	NP_004293.1	ILMN_2243308	CACAGACCAAGTCCAAGCCCGTTCTTACGTCGCCATAAAGGCCCCCGAAC	Homo sapiens activin A receptor, type IB (ACVR1B), transcript variant 1, mRNA.
B4GALT7	520332	2083.25	0	1446.33	0	0.694267	2302.03	0	3568.1	0	1.54998	2.23255	1.20343	2.02911	ILMN_25071	ILMN_25071	B4GALT7	NM_007255.1	11285	6005951	B4GALT7	NP_009186.1	ILMN_1663541	AGCTGGCGTAGGTGGCAGTTGGGCCTGGTGAGGGTTAGGACTTCAGAAAC	Homo sapiens xylosylprotein beta 1,4-galactosyltransferase, polypeptide 7 (galactosyltransferase I) (B4GALT7), mRNA.
SH3GL2	2600465	427.193	0	523.191	0	1.22472	1266.69	0	2939.95	0	2.32097	1.8951	0.866323	2.02878	ILMN_23656	ILMN_23656	SH3GL2	NM_003026.1	6456	4506930	SH3GL2	NP_003017.1	ILMN_1661491	GCTGCTTCCGATGTGCCACCTGCAGTAGTGGATCATGTGGAGTGAAAGGC	Homo sapiens SH3-domain GRB2-like 2 (SH3GL2), mRNA.
INPP5A	510739	2102.22	0	5243.01	0	2.49404	1317.43	0	4669.72	0	3.54456	1.42121	0.392684	2.02853	ILMN_137853	ILMN_169484	INPP5A	XM_001133189.1	3632	113422213	INPP5A	XP_001133189.1	ILMN_1664608	ACATTTCCTCATTGCTCCGCTACAGACAACCCATGTCATAACCTTGTTGC	PREDICTED: Homo sapiens inositol polyphosphate-5-phosphatase, 40kDa (INPP5A), mRNA.
BCAP31	6450138	7561.6	0	1745.1	0	0.230784	2355.41	0	3034.45	0	1.28829	5.58222	4.55393	2.02829	ILMN_2815	ILMN_2815	BCAP31	NM_005745.6	10134	49472837	BCAP31	NP_005736.3	ILMN_1812403	TGGAGAGCACGAGTTAGTTGTAGTCCGGCTTGCGGTGGGGCTGACTTCCT	Homo sapiens B-cell receptor-associated protein 31 (BCAP31), mRNA.
LIPG	7210681	182.951	0.0888554	154.763	0.5	0.845925	239.248	0.0210843	423.243	0.00451807	1.76906	2.09127	1.06706	2.02421	ILMN_13411	ILMN_13411	LIPG	NM_006033.2	9388	62422575	LIPG	NP_006024.1	ILMN_2189027	GGTTGCTCAACCCATATTATTGGCTGTACATCCTGGTCACTTCTGACTTC	Homo sapiens lipase, endothelial (LIPG), mRNA.
ICMT	5550348	1977.02	0	2916.32	0	1.47511	487.749	0	1197.91	0	2.45601	1.66497	0.641251	2.02372	ILMN_137648	ILMN_31192	ICMT	NM_012405.3	23463	89142738	ICMT	NP_036537.1	ILMN_1723021	CCTCGGCCTCTCTGTCATGCTGGGAAGTGCCTACTCTCTGGGCCACTGCT	Homo sapiens isoprenylcysteine carboxyl methyltransferase (ICMT), mRNA.
MFGE8	5560075	21926.2	0	5115.51	0	0.233305	9930.34	0	11565.1	0	1.16462	4.99184	3.96838	2.02346	ILMN_11368	ILMN_11368	MFGE8	NM_005928.1	4240	5174556	MFGE8	NP_005919.1	ILMN_1756071	GGGCCCTCATGCTGGCTTTTCACCCCAGAGGACACAGGCAGCTTCCAAAA	Homo sapiens milk fat globule-EGF factor 8 protein (MFGE8), mRNA.
CTBP1	4900088	356.118	0.00301205	687.644	0	1.93095	278.279	0.00903614	792.558	0.00150602	2.84807	1.47496	0.451929	2.02303	ILMN_22181	ILMN_22181	CTBP1	NM_001328.2	1487	61743965	CTBP1	NP_001319.1	ILMN_2379734	AAACCGTCAAGCCCGAGGCGGATAGAGACCACGCCAGTGACCAGTTGTAG	Homo sapiens C-terminal binding protein 1 (CTBP1), transcript variant 1, mRNA.
CYYR1	1030632	178.925	0.120482	230.256	0.0225904	1.28688	200.835	0.0496988	451.332	0.00301205	2.24728	1.74629	0.723689	2.0226	ILMN_5385	ILMN_173910	CYYR1	NM_052954.2	116159	45827794	CYYR1	NP_443186.1	ILMN_1812902	GAAGCCAGTTCAGTCCACACCATCTCTTCTTTGAGTTGTTTATGGCCTCC	Homo sapiens cysteine/tyrosine-rich 1 (CYYR1), mRNA.
COL11A1	3460743	1121.47	0	2169.31	0	1.93435	192.177	0.0677711	565.573	0.00301205	2.94299	1.52143	0.499431	2.022	ILMN_1644	ILMN_3994	COL11A1	NM_001854.3	1301	98985805	COL11A1	NP_001845.3	ILMN_1789507	GGTGCCACCAACCCATTTTGTGCCACATGCAAGTTTTGAATAAGGATGGT	Homo sapiens collagen, type XI, alpha 1 (COL11A1), transcript variant A, mRNA.
LOXL3	7200706	489.53	0	387.841	0.00150602	0.792273	276.343	0.00903614	469.463	0.00301205	1.69884	2.14426	1.12236	2.02191	ILMN_29709	ILMN_162217	LOXL3	NM_032603.2	84695	22095373	LOXL3	NP_115992.1	ILMN_1733515	ATCTAAGTGCCACTGCCCTCTGCAAACCACCACTGGCCCCTAATGGCAGG	Homo sapiens lysyl oxidase-like 3 (LOXL3), mRNA.
RPIA	3400482	1208.65	0	3894.26	0	3.22199	1815.69	0	7536.32	0	4.15066	1.28823	0.26685	2.02138	ILMN_23078	ILMN_23078	RPIA	NM_144563.2	22934	94536841	RPIA	NP_653164.2	ILMN_1714809	CTGGGGGTTTCTTCATATTCCTGCTGTTGGAAGCAGTTGACCAGAAATGC	Homo sapiens ribose 5-phosphate isomerase A (RPIA), mRNA.
UGT1A1	2630332	156.586	0.409639	125.927	0.96988	0.804205	163.869	0.310241	291	0.0120482	1.77581	2.20816	1.1875	2.02066	ILMN_28374	ILMN_28374	UGT1A1	NM_000463.2	54658	45827762	UGT1A1	NP_000454.1	ILMN_1744817	CCCCGTATGCAACCCTTGCCTCAGAATTCCTTCAGAGAGAGGTGACTGTC	Homo sapiens UDP glucuronosyltransferase 1 family, polypeptide A1 (UGT1A1), mRNA.
GOLGA6B	1450600	188.94	0.0677711	224.334	0.0271084	1.18733	213.833	0.0331325	500.099	0.00301205	2.33874	1.96975	0.950169	2.01958	ILMN_6462	ILMN_6462	GOLGA6B	NM_018652.4	55889	94538358	GOLGA6B	NP_061122.4	ILMN_2144791	GAGCGCTGTACTATGGTAGTTCCCTTAGGATTTGTATGTGCTCTGGGCTC	Homo sapiens golgi autoantigen, golgin subfamily a, 6B (GOLGA6B), mRNA.
POLR1D	1090687	1245.05	0	2165.96	0	1.73965	1860.14	0	5217.98	0	2.80515	1.61247	0.593001	2.01947	ILMN_28050	ILMN_28050	POLR1D	NM_152705.1	51082	22749406	POLR1D	NP_689918.1	ILMN_1742427	AAACTAGAATAGACCTCTCCGCCACCGAGCTGCTGTGTCACGCCCTCAGC	Homo sapiens polymerase (RNA) I polypeptide D, 16kDa (POLR1D), transcript variant 2, mRNA.
CYB5R1	1230025	1704.32	0	861.006	0	0.50519	338.732	0.00150602	462.654	0.00301205	1.36584	2.70361	1.68557	2.01804	ILMN_516	ILMN_516	CYB5R1	NM_016243.2	51706	49574501	CYB5R1	NP_057327.2	ILMN_1729237	GCTGTTTGTGGCAGGAACCCCTGGCTGTGCAAATAAATGGGGCTGAGGCC	Homo sapiens cytochrome b5 reductase 1 (CYB5R1), mRNA.
NPTN	430307	5093.86	0	4069.58	0	0.798918	1117.3	0	2062.39	0	1.84587	2.31046	1.29301	2.01745	ILMN_138444	ILMN_175751	NPTN	NM_012428.2	27020	88758607	NPTN	NP_036560.1	ILMN_1792997	GGGCTTAACCTGTGACTTTAATAAGCTGGAACAGTCCACTGAATGGGTAT	Homo sapiens neuroplastin (NPTN), transcript variant beta, mRNA.
NKD1	5570025	146.286	0.665663	166.218	0.262048	1.13626	304.226	0.00451807	630.149	0.00301205	2.07132	1.82293	0.805666	2.01726	ILMN_17319	ILMN_17319	NKD1	NM_033119.3	85407	31982882	NKD1	NP_149110.1	ILMN_1692674	GGGATCAAGCCCTTTTCCCCAAGAGTCCCATCTCTTCTGCCATGCACGAC	Homo sapiens naked cuticle homolog 1 (Drosophila) (NKD1), mRNA.
PCDHB2	7570753	287.254	0.00903614	186.408	0.0843374	0.64893	220.089	0.0271084	323.383	0.00903614	1.46933	2.26423	1.24716	2.01707	ILMN_23902	ILMN_23902	PCDHB2	NM_018936.2	56133	14195608	PCDHB2	NP_061759.1	ILMN_2227757	TTGTGGAAAGTCCTTTTTTACTGCTTTGCCCATTGGAGGTGTCTCCTTTT	Homo sapiens protocadherin beta 2 (PCDHB2), mRNA.
SRM	5570088	3394.55	0	4292.67	0	1.26458	2178.68	0	5475.88	0	2.51339	1.98753	0.970989	2.01655	ILMN_2445	ILMN_2445	SRM	NM_003132.2	6723	63253297	SRM	NP_003123.2	ILMN_1661337	GACCTCCTGCTGGCTCTCGCCCACCAACCAAGTGTTACAAGCCCCAGAAT	Homo sapiens spermidine synthase (SRM), mRNA.
FSTL3	2360356	742.805	0	610.692	0	0.822143	676.401	0	1562.6	0	2.31017	2.80994	1.79343	2.01651	ILMN_13221	ILMN_13221	FSTL3	NM_005860.2	10272	95104789	FSTL3	NP_005851.1	ILMN_1730670	GTGCCTGCGTGTAAACCACAGCCTCAGACCAGCTATGGGGAGAGGACAAC	Homo sapiens follistatin-like 3 (secreted glycoprotein) (FSTL3), mRNA.
KIAA2026	6860612	350.727	0.00301205	764.313	0	2.17922	454.74	0	1413.74	0	3.1089	1.42661	0.412117	2.01449	ILMN_10689	ILMN_10689	KIAA2026	NM_001017969.1	158358	63003918	KIAA2026	NP_001017969.1	ILMN_2106227	TCCTGCGTCTGTCTTCCCTGCTTTTCAGTCGTCGGGCTTAGAGAAGCCTG	Homo sapiens KIAA2026 (KIAA2026), mRNA.
GALNT11	4480669	1209	0	5336.36	0	4.41387	475.726	0	2671.22	0	5.61503	1.27213	0.258742	2.01339	ILMN_5237	ILMN_5237	GALNT11	NM_022087.2	63917	153792094	GALNT11	NP_071370.2	ILMN_1651819	GCTCTGAGTGTCCACGGGTGAAGAAGTGAGTGTCCACGGGTGAAGAAGTG	Homo sapiens UDP-N-acetyl-alpha-D-galactosamine:polypeptide N-acetylgalactosaminyltransferase 11 (GalNAc-T11) (GALNT11), mRNA.
PDK1	2370630	191.391	0.064759	204.384	0.0391566	1.06788	207.82	0.0331325	385.642	0.0060241	1.85566	1.73769	0.72435	2.01334	ILMN_18922	ILMN_18922	PDK1	NM_002610.3	5163	37595546	PDK1	NP_002601.1	ILMN_1670256	AGGGGGCTTGCACTAAATTTCACTATCTTCAGTAGAGAGGAACTGTTTGG	Homo sapiens pyruvate dehydrogenase kinase, isozyme 1 (PDK1), nuclear gene encoding mitochondrial protein, mRNA.
PODXL2	3360669	189.183	0.0677711	181.367	0.11747	0.958684	414.553	0	855.927	0.00150602	2.0647	2.15368	1.14058	2.0131	ILMN_26815	ILMN_26815	PODXL2	NM_015720.1	50512	7657464	PODXL2	NP_056535.1	ILMN_1657347	TTCCCGCTTCCCCCGACTTCACACGGCGGCTTCGGACCAACTCCCTCACT	Homo sapiens podocalyxin-like 2 (PODXL2), mRNA.
RAP2A	780050	1451.4	0	11579.8	0	7.97838	2335.61	0	21545.9	0	9.22494	1.15624	0.14328	2.01296	ILMN_1653	ILMN_176268	RAP2A	NM_021033.5	5911	142378747	RAP2A	NP_066361.1	ILMN_1677404	TATCAGCAGTCTTGTGTTAGCACTGGGTAAGCTTTAATTGTCCCTTAGCC	Homo sapiens RAP2A, member of RAS oncogene family (RAP2A), mRNA.
GNAI2	1090167	6751.2	0	4129.3	0	0.61164	2257.08	0	3787.68	0	1.67813	2.74366	1.73385	2.00981	ILMN_4668	ILMN_4668	GNAI2	NM_002070.2	2771	49574535	GNAI2	NP_002061.1	ILMN_1775762	CCCTGCCCTCCACAGAATTGGGTTCCAAGGGCTGTTCCAGACAACTGCCA	Homo sapiens guanine nucleotide binding protein (G protein), alpha inhibiting activity polypeptide 2 (GNAI2), mRNA.
CYGB	7100731	4445.52	0	2895.16	0	0.651253	1816.39	0	3645.31	0	2.0069	3.0816	2.07232	2.00927	ILMN_8058	ILMN_8058	CYGB	NM_134268.3	114757	38454323	CYGB	NP_599030.1	ILMN_1758128	CGTCTTCAAGGATGTTTTGCTGCTGTGGCTCCTGCTGTGTCCCCTCCTGG	Homo sapiens cytoglobin (CYGB), mRNA.
BAT5	5910220	1074.57	0	532.612	0	0.495651	701.794	0	1051.54	0.00150602	1.49836	3.02301	2.01572	2.0073	ILMN_25579	ILMN_25579	BAT5	NM_021160.1	7920	15100150	BAT5	NP_066983.1	ILMN_2152402	TCTGGCTCGGAAGCATCTGCACAACTTTGAGGCCACTCACTGCACCCCAC	Homo sapiens HLA-B associated transcript 5 (BAT5), mRNA.
TMEM132A	1690370	477.101	0	270.973	0.0120482	0.567957	335.769	0.00150602	550.44	0.00301205	1.63934	2.88638	1.88107	2.00532	ILMN_41781	ILMN_41781	TMEM132A	NM_178031.2	54972	89191854	TMEM132A	NP_821174.1	ILMN_2317923	TGGGTGTGTGAGGACATGGGGCTGAAGGACCCTGAGGAGCTTCGCAACTA	Homo sapiens transmembrane protein 132A (TMEM132A), transcript variant 2, mRNA.
TMEM9B	7550608	2858.33	0	4575.89	0	1.6009	567.584	0	1473.7	0	2.59645	1.62187	0.616832	2.00504	ILMN_12559	ILMN_12559	TMEM9B	NM_020644.1	56674	11034854	TMEM9B	NP_065695.1	ILMN_2100815	GCTCCAATGTGTGCAGCTTTGAACTAGGGCTGGGGTTGTGGGTGCCTCTT	Homo sapiens TMEM9 domain family, member B (TMEM9B), mRNA.
SERTAD3	6650379	325.947	0.00301205	440.984	0	1.35293	383.447	0	845.944	0.00150602	2.20615	1.63065	0.627147	2.0035	ILMN_1527	ILMN_1527	SERTAD3	NM_203344.1	29946	42741651	SERTAD3	NP_976219.1	ILMN_1813955	TCGCAACGCTGTGGGCGTTCCAGGAGGTGGTCGTGGCGAACCTGGCAGCT	Homo sapiens SERTA domain containing 3 (SERTAD3), transcript variant 2, mRNA.
CPSF4	5720347	202.84	0.0391566	246.447	0.0180723	1.21498	206.239	0.0331325	472.254	0.00301205	2.28984	1.88468	0.881426	2.00325	ILMN_178236	ILMN_178236	CPSF4	NM_001081559.1	10898	125987602	CPSF4	NP_001075028.1	ILMN_2357260	GATTTGAATGAGGGAGCCCTTTGGGGCAAATTCAGGTGCCCCCATTGCCT	Homo sapiens cleavage and polyadenylation specific factor 4, 30kDa (CPSF4), transcript variant 2, mRNA.
GRIPAP1	6370682	2098.19	0	4078.87	0	1.94399	2804.95	0	9571.28	0	3.41229	1.7553	0.752118	2.00318	ILMN_172137	ILMN_172137	GRIPAP1	NM_207672.1	56850	46592999	GRIPAP1	NP_997555.1	ILMN_2235745	CGTCACCATTATAAATTCTTAGTTCAGGGCTGGGCGCGGTGGCTCATGCC	Homo sapiens GRIP1 associated protein 1 (GRIPAP1), transcript variant 2, mRNA.
DLX3	6380193	205.072	0.0346385	190.193	0.0662651	0.927445	313.202	0.00451807	606.155	0.00301205	1.93535	2.08675	1.08375	2.00301	ILMN_4634	ILMN_165302	DLX3	NM_005220.2	1747	38327640	DLX3	NP_005211.1	ILMN_1789357	GGCTGGATTTGGGTTTTGTGGGAGGTGCAGGGGCCAAGAGAGACGTGGTA	Homo sapiens distal-less homeobox 3 (DLX3), mRNA.
PPAP2B	6220097	1266.41	0	1112.31	0	0.878315	285.998	0.00753012	523.013	0.00301205	1.82873	2.08209	1.07986	2.00223	ILMN_5681	ILMN_5681	PPAP2B	NM_177414.1	8613	29171741	PPAP2B	NP_803133.1	ILMN_2408683	CCGTAAGTGTCCTTCCATGCAAGGTCCCACTCTAGGTGATAGACAGGGAC	Homo sapiens phosphatidic acid phosphatase type 2B (PPAP2B), transcript variant 2, mRNA.
RGMB	840553	4321.9	0	14562.8	0	3.36954	926.41	0	4257.34	0	4.59553	1.36385	0.361739	2.00211	ILMN_501	ILMN_501	RGMB	NM_001012761.1	285704	61676199	RGMB	NP_001012779.1	ILMN_1776213	CCCCCCAACAGTGTGTCGAGTCTTTGCAAAGAAACCTTTAGATGTGGTTC	Homo sapiens RGM domain family, member B (RGMB), transcript variant 1, mRNA.
IRF9	2000022	4406.26	0	3211.22	0	0.728786	3548.23	0	6485.93	0	1.82793	2.50819	1.50666	2.00153	ILMN_137335	ILMN_163101	IRF9	NM_006084.4	10379	82734235	IRF9	NP_006075.3	ILMN_1745471	GTCCGTGATAATCGTGTCCTGAAAATCCTCGCACACACTGGCTGGTGGAG	Homo sapiens interferon regulatory factor 9 (IRF9), mRNA.
SLC37A1	2140463	194.29	0.0587349	225.152	0.0256024	1.15884	398.832	0	882.255	0.00150602	2.2121	1.90889	0.909	1.99989	ILMN_28349	ILMN_28349	SLC37A1	NM_018964.3	54020	49619230	SLC37A1	NP_061837.3	ILMN_1687495	CTGTTCAGCTCAGGCACAGGGGCACAGCAGAGGTTTGGGAAGCGGTCTCC	Homo sapiens solute carrier family 37 (glycerol-3-phosphate transporter), member 1 (SLC37A1), mRNA.
SLC16A3	110719	11969.2	0	6189.45	0	0.517114	1413.37	0	2139.15	0	1.51352	2.92685	1.92775	1.9991	ILMN_16135	ILMN_16135	SLC16A3	NM_004207.2	9123	109288008	SLC16A3	NP_004198.1	ILMN_2364022	CACCCCTGGAAGATGGAAATAAACCTGCGTGTGGGTGGAGTGTTAGGACC	Homo sapiens solute carrier family 16, member 3 (monocarboxylic acid transporter 4) (SLC16A3), transcript variant 2, mRNA.
ZDHHC18	540274	587.798	0	2980.28	0	5.07024	800.035	0	5229.33	0	6.53637	1.28917	0.290232	1.99893	ILMN_25231	ILMN_25231	ZDHHC18	NM_032283.1	84243	45433498	ZDHHC18	NP_115659.1	ILMN_1668270	TAGATATTGTTCCACCATCCCCCTCCTTGGCCCTTCAAGTGGGCTGAAGC	Homo sapiens zinc finger, DHHC-type containing 18 (ZDHHC18), mRNA.
ULK3	4480132	215.501	0.0256024	576.974	0	2.67736	320.643	0.00301205	1345.49	0	4.19622	1.5673	0.568397	1.9989	ILMN_2620	ILMN_308773	ULK3	NM_001099436.1	25989	150456431	ULK3	NP_001092906.1	ILMN_1679495	TTGGTCCTCATCTCTCCCACCTCCGTTCCCTCTGGGCCCCACACTAGCCA	Homo sapiens unc-51-like kinase 3 (C. elegans) (ULK3), mRNA.
38777	1470196	571.063	0	1012.08	0	1.77227	1538.96	0	4696.23	0	3.05157	1.72184	0.723064	1.99877	ILMN_1285	ILMN_19533	2010-03-02	NM_001005416.1	51257	53729333	2010-03-02	NP_001005416.1	ILMN_1703142	TCTGGACGGAGCAGGCACCCTGATCTCATTCTGAGGTCCACATGGCACCT	Homo sapiens membrane-associated ring finger (C3HC4) 2 (MARCH2), transcript variant 3, mRNA.
GAL	60452	1484.95	0	687.09	0	0.462703	4027.65	0	6196.31	0	1.53845	3.32491	2.32641	1.99849	ILMN_137045	ILMN_46224	GAL	NM_015973.3	51083	88853582	GAL	NP_057057.2	ILMN_1682015	TGAGTTTCTGTCTTTCTTGCATCTCAAAGAGGCCGGTGCCCTCGACCGCC	Homo sapiens galanin prepropeptide (GAL), mRNA.
OSBPL7	1440575	596.843	0	397.154	0.00150602	0.665424	192.854	0.064759	310.567	0.00903614	1.61038	2.42008	1.42162	1.99845	ILMN_4611	ILMN_4611	OSBPL7	NM_145798.2	114881	47132623	OSBPL7	NP_665741.1	ILMN_1720865	GCGCAGGTGTGAGTGTAAGTTCATGTAGGAGAGTGTATGCGTGTGCGCCT	Homo sapiens oxysterol binding protein-like 7 (OSBPL7), transcript variant 1, mRNA.
RHBDD2	510373	3973.36	0	6813.64	0	1.71483	3791.68	0	12571.1	0	3.31544	1.93339	0.934965	1.99842	ILMN_168345	ILMN_168345	RHBDD2	NM_001040456.1	57414	94818789	RHBDD2	NP_001035546.1	ILMN_2406410	CTGTGGCTGTGCCGTGCTCGTGGTTTCAGTGTCCGTGTGTCCATGTGTCT	Homo sapiens rhomboid domain containing 2 (RHBDD2), transcript variant 1, mRNA.
UBAC2	6580521	1562.39	0	2685.99	0	1.71915	701.126	0	1853.42	0	2.6435	1.53767	0.539763	1.99791	ILMN_15382	ILMN_15382	UBAC2	NM_177967.2	337867	31342615	UBAC2	NP_808882.1	ILMN_1713993	AGAGGGAAGGCAGGGGTGGACCGCCATGAGCATGAAAAGACCCGAAGCAA	Homo sapiens UBA domain containing 2 (UBAC2), mRNA.
EPHA10	1400088	193.804	0.063253	188.149	0.0722891	0.970821	173.643	0.171687	331.077	0.00903614	1.90666	1.96396	0.966346	1.99762	ILMN_16282	ILMN_16282	EPHA10	NM_173641.2	284656	150456468	EPHA10	NP_775912.2	ILMN_1663263	GCTAGTGGGGGCATTAGGAACAGACCTCTCATTCTCTCTCTTGCCTGTGG	Homo sapiens EPH receptor A10 (EPHA10), transcript variant 2, mRNA.
VPS37B	3830647	1591.02	0	2426.74	0	1.52528	1042.2	0	2518.9	0	2.41689	1.58456	0.58708	1.99748	ILMN_18457	ILMN_18457	VPS37B	NM_024667.1	79720	13375925	VPS37B	NP_078943.1	ILMN_1710427	CAGTCAGGCGGGCTTGCCATGTTCTGTGAATCTCGAGTGAGCGGTGCCAC	Homo sapiens vacuolar protein sorting 37 homolog B (S. cerevisiae) (VPS37B), mRNA.
NXF4	4920687	189.962	0.0662651	170.571	0.197289	0.897922	154.452	0.5	300.635	0.0105422	1.94646	2.16774	1.17037	1.99738	ILMN_17468	ILMN_17468	NXF4	NR_002216.1	55999	62632711	NXF4		ILMN_1790043	AAGCCTACCAGCCAAGGAATCCGAAAGGTGGGCAGAGCAGGGGCTTGGAA	Homo sapiens nuclear RNA export factor 4 pseudogene (NXF4), non-coding RNA.
LRFN4	4490044	504.296	0	846.564	0	1.6787	348.087	0.00150602	1021.74	0.00150602	2.93531	1.74856	0.751192	1.99737	ILMN_21086	ILMN_165441	LRFN4	NM_024036.3	78999	34303919	LRFN4	NP_076941.2	ILMN_1809417	GGAGTCCCTCCCTGGTTTTTATTCTCAGTACCTCAGGCTCCCCTGTGTAC	Homo sapiens leucine rich repeat and fibronectin type III domain containing 4 (LRFN4), mRNA.
SLC38A10	6590333	942.629	0	252.459	0.0165663	0.267824	291.474	0.00451807	367.674	0.0060241	1.26143	4.70991	3.71256	1.99735	ILMN_137126	ILMN_29687	SLC38A10	NM_138570.2	124565	83921603	SLC38A10	NP_612637.1	ILMN_1759743	ATCTGCCTTACTCCCCTTTAAACACCTGCGGCATCGTCACATGGCTTGTG	Homo sapiens solute carrier family 38, member 10 (SLC38A10), transcript variant 2, mRNA.
POFUT2	6510133	2042.27	0	1306.04	0	0.639504	692.188	0	1109.94	0.00150602	1.60352	2.50745	1.51035	1.9971	ILMN_24199	ILMN_24199	POFUT2	NM_133635.4	23275	116734660	POFUT2	NP_598368.2	ILMN_2376667	GAGAGAGGACAGTTAGGAGGGACAGACAGCTCTTCCTTTCGGAGCCTGGC	Homo sapiens protein O-fucosyltransferase 2 (POFUT2), transcript variant 3, mRNA.
PRKCB1	5090563	114.406	1	132.537	0.924699	1.15848	1431.01	0	2938.66	0	2.05356	1.77264	0.775595	1.99704	ILMN_16320	ILMN_16320	PRKCB1	NM_002738.5	5579	47157320	PRKCB1	NP_002729.2	ILMN_1806908	TGATTTAACCAAGAAGACGGCTGCGGAGCCTAGCAGACTCAGGCCTGTGG	Homo sapiens protein kinase C, beta 1 (PRKCB1), transcript variant 2, mRNA.
INS	870626	185.553	0.0813253	198.184	0.0466867	1.06807	1292.6	0	2827.1	0	2.18714	2.04775	1.05191	1.99584	ILMN_14900	ILMN_14900	INS	NM_000207.2	3630	109148525	INS	NP_000198.1	ILMN_1666966	ACCCGCCGCCTCCTGCACCGAGAGAGATGGAATAAAGCCCTTGAACCAGC	Homo sapiens insulin (INS), mRNA.
DERL2	4010189	1132.45	0	634.73	0	0.560494	946.809	0	1423.97	0	1.50397	2.68329	1.68863	1.99466	ILMN_18962	ILMN_18962	DERL2	NM_016041.3	51009	141802997	DERL2	NP_057125.2	ILMN_1761969	GCCAGCGGCTTGGAGGTTAAAGCAGCAGTGCCAATAATGAGACCCAGCTG	Homo sapiens Der1-like domain family, member 2 (DERL2), mRNA.
LOC401357	3370762	316.511	0.00301205	458.838	0	1.44967	398.382	0	927.692	0.00150602	2.32865	1.60632	0.611672	1.99465	ILMN_29013	ILMN_29013	LOC401357	NM_001013685.1	401357	61966820	LOC401357	NP_001013707.1	ILMN_2072598	CTCGGAATCACAGCAGACTCTCCACGCCCAGCTAGCTCTCGCCTCACTGT	Homo sapiens hypothetical LOC401357 (LOC401357), mRNA.
LEMD2	4780446	1059.26	0	881.156	0	0.831859	823.203	0	1387.87	0	1.68594	2.02671	1.03266	1.99405	ILMN_23860	ILMN_23860	LEMD2	NM_181336.2	221496	31341428	LEMD2	NP_851853.1	ILMN_1680860	AATCTGAGCGCTGGCCCCGTGGTGAGGCCATGTTCTCATAATCAGGCTCC	Homo sapiens LEM domain containing 2 (LEMD2), mRNA.
EID2B	2350543	3140.26	0	5432.46	0	1.72994	6686.35	0	21002	0	3.14102	1.81568	0.822216	1.99346	ILMN_8152	ILMN_8152	EID2B	NM_152361.1	126272	24308367	EID2B	NP_689574.1	ILMN_2051900	AAAAGTATCGGCCGGGCGCACTGGCTTACGCCTGTAATCCCAGCACTTTG	Homo sapiens EP300 interacting inhibitor of differentiation 2B (EID2B), mRNA.
IL18R1	3370326	222.085	0.0256024	233.755	0.0210843	1.05255	134.298	0.909639	273.888	0.0165663	2.0394	1.93758	0.944472	1.99311	ILMN_10137	ILMN_179308	IL18R1	NM_003855.2	8809	27477086	IL18R1	NP_003846.1	ILMN_1781700	GACTGTGAAACCGTCAGTTCGGAAGGCTGGTTAGAACATGTGGGAGCAAC	Homo sapiens interleukin 18 receptor 1 (IL18R1), mRNA.
PRKX	1470367	240.721	0.0180723	602.88	0	2.50448	282.387	0.00903614	988.955	0.00150602	3.50212	1.39835	0.406659	1.99169	ILMN_167650	ILMN_167650	PRKX	NM_005044.1	5613	4826947	PRKX	NP_005035.1	ILMN_2205050	ATGTTGCCAACGTGCTTCTGGGGCCCCTGTCACTGCCGCTGGATGCCGCG	Homo sapiens protein kinase, X-linked (PRKX), mRNA.
UBTD2	4760458	584.827	0	803.344	0	1.37364	806.584	0	1899.9	0	2.3555	1.71478	0.723755	1.99103	ILMN_6162	ILMN_6162	UBTD2	NM_152277.2	92181	109659840	UBTD2	NP_689490.2	ILMN_1731412	CTGAGCCCTGTTGGCCAGCTCCCACATCCCTCTGCTCCTTTTTATGGTTC	Homo sapiens ubiquitin domain containing 2 (UBTD2), mRNA.
SGCB	1190162	757.274	0	913.648	0	1.2065	165.808	0.274096	297.638	0.0105422	1.79508	1.48784	0.496866	1.99098	ILMN_162593	ILMN_162593	SGCB	NM_000232.3	6443	51173146	SGCB	NP_000223.1	ILMN_2194467	CCACAGTATTCTAGAGACGGGTTGCAATGACAAGGGGGGCAAATGAAATC	Homo sapiens sarcoglycan, beta (43kDa dystrophin-associated glycoprotein) (SGCB), mRNA.
FNDC5	3390739	227.017	0.0225904	401.067	0.00150602	1.76669	546.778	0	1522.74	0	2.78494	1.57637	0.585936	1.99043	ILMN_5239	ILMN_5239	FNDC5	NM_153756.1	252995	24371259	FNDC5	NP_715637.1	ILMN_1761084	TGGGAGGGCATGAGGCTCCACTCATTGTCTTGTGACTTCCATCCCTGCTG	Homo sapiens fibronectin type III domain containing 5 (FNDC5), mRNA.
TMEM165	460672	994.558	0	672.899	0	0.676581	222.95	0.0240964	325.28	0.00903614	1.45898	2.1564	1.16653	1.98988	ILMN_13352	ILMN_13352	TMEM165	NM_018475.2	55858	32189370	TMEM165	NP_060945.2	ILMN_1773935	ACCGTTGTGCAGTGGGGTCTACCATGCAATTTTCTTTCAGCACTGACCCC	Homo sapiens transmembrane protein 165 (TMEM165), mRNA.
C11ORF59	290035	8223.69	0	11178.2	0	1.35927	9838.11	0	23767.1	0	2.41582	1.77729	0.787672	1.98962	ILMN_10434	ILMN_10434	C11ORF59	NM_017907.1	55004	8923578	C11orf59	NP_060377.1	ILMN_1815878	AGTCACTCCTGCCCCCTCTCCCTGACTTGGTGCTCACATGCACCTCACTA	Homo sapiens chromosome 11 open reading frame 59 (C11orf59), mRNA.
ST8SIA2	150066	122.586	0.987952	142.288	0.783133	1.16072	263.413	0.0120482	579.447	0.00301205	2.19977	1.89518	0.905756	1.98942	ILMN_19287	ILMN_19287	ST8SIA2	NM_006011.3	8128	59806358	ST8SIA2	NP_006002.1	ILMN_1758461	GAAGCCCTCCCTGATGTACCAACCACTGGGATCTCTCCCTCTGCTGAACC	Homo sapiens ST8 alpha-N-acetyl-neuraminide alpha-2,8-sialyltransferase 2 (ST8SIA2), mRNA.
IFI30	2000300	242.167	0.0180723	223.802	0.0286145	0.924164	198.962	0.0512048	431.236	0.00301205	2.16743	2.34528	1.35713	1.98815	ILMN_23180	ILMN_23180	IFI30	NM_006332.3	10437	29826337	IFI30	NP_006323.2	ILMN_1807277	TGGAAGATCAGACCCAGCTCCTTACCCTTGTCTGCCAGTTGTACCAGGGC	Homo sapiens interferon, gamma-inducible protein 30 (IFI30), mRNA.
RNF165	10019	171.812	0.180723	168.428	0.21988	0.980305	330.464	0.00150602	586.504	0.00301205	1.77479	1.81044	0.822457	1.98799	ILMN_14516	ILMN_14516	RNF165	NM_152470.2	494470	57165360	RNF165	NP_689683.2	ILMN_1792389	CTGTAGCAACGTCTGTCAGGCCCCCTTGTGTTTCATCTCCTGCGCGCGTA	Homo sapiens ring finger protein 165 (RNF165), mRNA.
CDS2	510673	963.165	0	1277.31	0	1.32616	471.286	0	1052.18	0.00150602	2.23257	1.68349	0.695603	1.98789	ILMN_18323	ILMN_18323	CDS2	NM_003818.2	8760	22035625	CDS2	NP_003809.1	ILMN_1790973	CTGAGCCCTTTCCCACATGTCTAGGCTCCAATGTCTCCTGTAGGTCCACC	Homo sapiens CDP-diacylglycerol synthase (phosphatidate cytidylyltransferase) 2 (CDS2), mRNA.
PABPC1	3060040	8710.73	0	19108.5	0	2.19367	4252.21	0	14663	0	3.44832	1.57194	0.58415	1.98779	ILMN_173094	ILMN_173094	PABPC1	NM_002568.3	26986	56676313	PABPC1	NP_002559.2	ILMN_2136133	GAACCTTATGTACCGAGCAAATGCCAGGTCTAGCAAACATAATGCTAGTC	Homo sapiens poly(A) binding protein, cytoplasmic 1 (PABPC1), mRNA.
EPHB4	1260730	1080.11	0	3940.87	0	3.64858	1327.44	0	6308.38	0	4.7523	1.30251	0.314888	1.98762	ILMN_11176	ILMN_11176	EPHB4	NM_004444.4	2050	55774978	EPHB4	NP_004435.3	ILMN_2214910	CATGTCTGTTTCCAGAACAGTGCCTTGGTCATCCCACATCCCCGGACCCC	Homo sapiens EPH receptor B4 (EPHB4), mRNA.
DUSP19	5260195	2069.27	0	3649.71	0	1.76377	2643.91	0	7979.86	0	3.01821	1.71122	0.724162	1.98706	ILMN_28367	ILMN_28367	DUSP19	NM_080876.2	142679	31377625	DUSP19	NP_543152.1	ILMN_1722492	CTGAATTAAAAAATCTGTTGGTGGCCGGGCGCAGTGGCTCATGCCTGTGG	Homo sapiens dual specificity phosphatase 19 (DUSP19), mRNA.
MKNK2	1300347	5882.04	0	20036.4	0	3.40636	4754.45	0	20464.4	0	4.30426	1.26359	0.276894	1.9867	ILMN_22850	ILMN_22850	MKNK2	NM_017572.2	2872	40018630	MKNK2	NP_060042.2	ILMN_2347068	GGTCAGAACCGTTACTGTGAATGAGTGAAGATCCTGGAGGACCCTGGGCC	Homo sapiens MAP kinase interacting serine/threonine kinase 2 (MKNK2), transcript variant 1, mRNA.
DYRK2	2100743	1013.45	0	6052.84	0	5.97254	1002.18	0	7122.45	0	7.10693	1.18994	0.203528	1.98641	ILMN_3688	ILMN_3688	DYRK2	NM_003583.2	8445	5922002	DYRK2	NP_003574.1	ILMN_2374244	AGTACTTAAAAGCGTGGTCCCCAGTGAGGCCAAGAAAGTTTCCGGTTAAG	Homo sapiens dual-specificity tyrosine-(Y)-phosphorylation regulated kinase 2 (DYRK2), transcript variant 1, mRNA.
RNF166	4280348	226.026	0.0225904	302.279	0.0105422	1.33736	213.802	0.0331325	488.841	0.00301205	2.28642	1.70965	0.72476	1.98489	ILMN_20723	ILMN_20723	RNF166	NM_178841.2	115992	31343485	RNF166	NP_849163.1	ILMN_1695356	GTTTCTCTTTGATGACCAGGAAGAAATCCCAGCACCCCAGCCACAGGCTG	Homo sapiens ring finger protein 166 (RNF166), mRNA.
MAPK8IP3	5270575	294.404	0.00753012	523.653	0	1.77869	283.435	0.00903614	847.513	0.00150602	2.99015	1.6811	0.696987	1.98411	ILMN_13989	ILMN_174436	MAPK8IP3	NM_001040439.1	23162	94557294	MAPK8IP3	NP_001035529.1	ILMN_1811574	CACCTCCACTGTGATGTATGTCCGCTCCCTCGTCTGTTCCCCCAGGATCT	Homo sapiens mitogen-activated protein kinase 8 interacting protein 3 (MAPK8IP3), transcript variant 2, mRNA.
TFDP1	510487	7551.74	0	15147.1	0	2.00577	3783.27	0	11306.5	0	2.98854	1.48997	0.510459	1.97951	ILMN_18662	ILMN_18662	TFDP1	NM_007111.3	7027	34147667	TFDP1	NP_009042.1	ILMN_2117987	TGGTGCGGCTATGGAGACTGTCTGGAAGGCTTGGAATGGTTTATTGCTTA	Homo sapiens transcription factor Dp-1 (TFDP1), mRNA.
KIAA0494	1090072	1916.58	0	7180.51	0	3.74652	1049.73	0	4909.94	0	4.67733	1.24845	0.270139	1.97831	ILMN_5593	ILMN_5593	KIAA0494	NM_014774.1	9813	7662159	KIAA0494	NP_055589.1	ILMN_1697597	GTCACAGTTGAGGATTTTGGCTGTGATGGGCTCATACTCATAATGGCCTG	Homo sapiens KIAA0494 (KIAA0494), mRNA.
TXNDC13	6660356	753.941	0	1328.07	0	1.76151	452.637	0	1267.11	0	2.79939	1.5892	0.611453	1.97775	ILMN_23065	ILMN_23065	TXNDC13	NM_021156.2	56255	40254946	TXNDC13	NP_066979.2	ILMN_2204754	TCAAGCCAGAAGTCCTCTAAGTCTTGCCAGTACAAGGTAGTCTTGTGAAG	Homo sapiens thioredoxin domain containing 13 (TXNDC13), mRNA.
GRAMD4	6380112	814.764	0	934.533	0	1.147	444.239	0	983.17	0.00150602	2.21316	1.92952	0.953427	1.97609	ILMN_12136	ILMN_12136	GRAMD4	NM_015124.2	23151	67782363	GRAMD4	NP_055939.1	ILMN_1723706	ATCGGCACGGGCTCTGGGCTCCCCGTGGAGAGAAGCTGTAGTTTTTACCA	Homo sapiens GRAM domain containing 4 (GRAMD4), mRNA.
SLC35A2	6520468	294.503	0.00753012	193.213	0.0557229	0.656065	178.107	0.126506	250.406	0.0210843	1.40593	2.14297	1.16774	1.97522	ILMN_17289	ILMN_20544	SLC35A2	NM_001032289.1	7355	73808085	SLC35A2	NP_001027460.1	ILMN_1792135	CAGCTGTCTTCCCACCGTGGAGACCTCATCACGGAGCCCTTTCTGCCAAA	Homo sapiens solute carrier family 35 (UDP-galactose transporter), member A2 (SLC35A2), transcript variant 2, mRNA.
SSU72	1500768	17384.4	0	18296.7	0	1.05247	7678.19	0	14541	0	1.8938	1.79938	0.824969	1.97441	ILMN_29116	ILMN_29116	SSU72	NM_014188.2	29101	46370096	SSU72	NP_054907.1	ILMN_1664956	GTTTGTGTGCACTTCCCGACATACCTGTGTCTTCGTGTGCCTGCCTTCCC	Homo sapiens SSU72 RNA polymerase II CTD phosphatase homolog (S. cerevisiae) (SSU72), mRNA.
INHBB	50446	275.877	0.0120482	283.291	0.0120482	1.02687	356.761	0.00150602	705.848	0.00150602	1.97849	1.92671	0.952974	1.97374	ILMN_7166	ILMN_181968	INHBB	NM_002193.1	3625	9257224	INHBB	NP_002184.1	ILMN_1685714	CCGCCCGCATAGCACTTGCAGACCTGCCTGAACGCACATGACATAGCACT	Homo sapiens inhibin, beta B (activin AB beta polypeptide) (INHBB), mRNA.
SPNS1	1230192	2529.09	0	1677.68	0	0.663354	2024.11	0	2885.6	0	1.42561	2.1491	1.17564	1.97346	ILMN_7288	ILMN_7288	SPNS1	NM_032038.1	83985	14042967	SPNS1	NP_114427.1	ILMN_1681016	CCTCTCCACAGGGGCAGCCCCAAGGGCTCGGTGCTATTTGTAACGGAATA	Homo sapiens spinster homolog 1 (Drosophila) (SPNS1), mRNA.
FCAR	4250193	823.359	0	1720.8	0	2.08998	588.977	0	1959.49	0	3.32693	1.59185	0.619678	1.97217	ILMN_6021	ILMN_6021	FCAR	NM_133279.1	2204	19743870	FCAR	NP_579813.1	ILMN_2279367	AGAAAACACAACCTGCCTGGCCGGGCGTGGTGGCGTGAGCCTGTCGTCCC	Homo sapiens Fc fragment of IgA, receptor for (FCAR), transcript variant 9, mRNA.
DAGLB	2680020	838.428	0	483.969	0	0.577234	369.95	0	498.144	0.00301205	1.34652	2.33271	1.36169	1.97102	ILMN_1764	ILMN_1764	DAGLB	NM_139179.1	221955	21040276	DAGLB	NP_631918.1	ILMN_1658885	CTGGCTCTGGGGTCGGCCAGTGGATTCAGGAGTTGAAACAATAAAGCGCG	Homo sapiens diacylglycerol lipase, beta (DAGLB), mRNA.
KIAA0195	380743	309.884	0.00451807	500.82	0	1.61615	269.327	0.0105422	701.275	0.00150602	2.60381	1.61112	0.640258	1.97086	ILMN_16248	ILMN_16248	KIAA0195	NM_014738.2	9772	41281472	KIAA0195	NP_055553.2	ILMN_2059211	TCGTGGGTCCCTGGACACGGCCTTGAAGCCAACCTTCTTTGGAGGAGCAA	Homo sapiens KIAA0195 (KIAA0195), mRNA.
FLJ38482	6020674	943.494	0	1273.85	0	1.35014	512.599	0	1075.13	0.00150602	2.09742	1.55348	0.583347	1.97014	ILMN_2215	ILMN_2215	FLJ38482	NM_152681.1	201931	22749368	FLJ38482	NP_689894.1	ILMN_2189859	TTACTTGGACCAGTGTTAGACCGACCTGTGTTAGACGAACCTGTGTTGCC	Homo sapiens hypothetical protein FLJ38482 (FLJ38482), mRNA.
KCNK12	1940193	194.901	0.0572289	138.564	0.861446	0.710944	5904.27	0	8829.19	0	1.49539	2.10339	1.13369	1.9697	ILMN_15795	ILMN_15795	KCNK12	NM_022055.1	56660	11545760	KCNK12	NP_071338.1	ILMN_1711988	GCCGCCGGGCGTGGTTTGCTTCTCTCAGTCACTGCTGGCGCTTTCTTAAT	Homo sapiens potassium channel, subfamily K, member 12 (KCNK12), mRNA.
TSPAN3	4490615	3624.61	0	2459.33	0	0.67851	356.975	0.00150602	613.054	0.00301205	1.71736	2.53107	1.5623	1.96877	ILMN_2453	ILMN_10474	TSPAN3	NM_005724.4	10099	38787975	TSPAN3	NP_005715.1	ILMN_1790549	GGAAACCAGCTTTCTGGTTAAGGTTAACACCAGATGGTGCCCCTCATTGG	Homo sapiens tetraspanin 3 (TSPAN3), transcript variant 1, mRNA.
GGCX	5360241	858.558	0	433.31	0	0.504695	205.507	0.0346385	289.083	0.0120482	1.40668	2.78719	1.81847	1.96873	ILMN_23777	ILMN_175837	GGCX	NM_000821.3	2677	52851441	GGCX	NP_000812.2	ILMN_1758232	CTGTTCCCAAGTGTTTGCTATGTGCAACACACCGCGTGAGCAGTGTTACC	Homo sapiens gamma-glutamyl carboxylase (GGCX), mRNA.
PCMT1	6220487	8108.44	0	3872.24	0	0.477557	6445.19	0	9491.56	0	1.47266	3.08373	2.11568	1.96805	ILMN_26580	ILMN_26580	PCMT1	NM_005389.1	5110	4885538	PCMT1	NP_005380.1	ILMN_1671621	GTGTAAGCTGTGTCCTAGTTCTTGAACAGTTTATGCAGTGCTGCTTTGCC	Homo sapiens protein-L-isoaspartate (D-aspartate) O-methyltransferase (PCMT1), mRNA.
LRRFIP1	3400754	1909.23	0	4250.54	0	2.22631	1433.89	0	4853.54	0	3.38488	1.5204	0.553045	1.96735	ILMN_22531	ILMN_22531	LRRFIP1	NM_004735.2	9208	52856400	LRRFIP1	NP_004726.1	ILMN_2214997	TGAGCAGGGACAGTCATTTTTTAAATGTTTTTGGCCGGGCGTGGTGGCTC	Homo sapiens leucine rich repeat (in FLII) interacting protein 1 (LRRFIP1), mRNA.
AKTIP	4480338	1572.64	0	4659.98	0	2.96316	3030.43	0	11893.1	0	3.92456	1.32445	0.35711	1.96734	ILMN_18535	ILMN_18535	AKTIP	NM_001012398.1	64400	61743932	AKTIP	NP_001012398.1	ILMN_2377240	GAATCTCAGTCTTCAGCCTGCACTGATTTGTAGCCTGCACTGTCTTACTG	Homo sapiens AKT interacting protein (AKTIP), transcript variant 1, mRNA.
SCG5	5260343	1058.51	0	439.247	0	0.414967	200.585	0.0496988	259.421	0.0165663	1.29333	3.11669	2.14939	1.9673	ILMN_6950	ILMN_6950	SCG5	NM_003020.1	6447	4506916	SCG5	NP_003011.1	ILMN_2065773	AGAAGGCTGTACTCAAGAGGAGGAGCTGACACATTTCACTTGGCTGCGTC	Homo sapiens secretogranin V (7B2 protein) (SCG5), mRNA.
TGOLN2	5700672	3753.39	0	3446.49	0	0.918235	449.709	0	843.505	0.00150602	1.87567	2.04269	1.07555	1.96714	ILMN_10057	ILMN_179291	TGOLN2	NM_006464.2	10618	42518067	TGOLN2	NP_006455.2	ILMN_1651735	GTATGTCAAACTGCCAGTAAGCCAGCCCCTCACCCTCTGATAGATATTCC	Homo sapiens trans-golgi network protein 2 (TGOLN2), mRNA.
LPPR2	4480221	764.468	0	1083.82	0	1.41774	654.416	0	1719.96	0	2.62823	1.85382	0.887624	1.96619	ILMN_23233	ILMN_23233	LPPR2	NM_022737.1	64748	12232394	LPPR2	NP_073574.1	ILMN_1667319	GCTTGCCCCACTTCAGAGGTTTTGGGGTTCAGGGTGCTGTGTCTCCCCTT	Homo sapiens lipid phosphate phosphatase-related protein type 2 (LPPR2), mRNA.
DKK3	4070133	30998.8	0	20293	0	0.654636	4761.27	0	7498.83	0	1.57497	2.40586	1.44034	1.96553	ILMN_4127	ILMN_181104	DKK3	NM_015881.5	27122	66346686	DKK3	NP_056965.3	ILMN_1815673	GCGACTGCGAACACTGAACTCTACGCCACTCCACAAATGATGTTTTCAGG	Homo sapiens dickkopf homolog 3 (Xenopus laevis) (DKK3), transcript variant 1, mRNA.
SERTAD3	3370474	1324.63	0	4375.6	0	3.30325	1856.39	0	8077.84	0	4.35136	1.3173	0.352064	1.96523	ILMN_1527	ILMN_162786	SERTAD3	NM_013368.2	29946	15718683	SERTAD3	NP_037500.2	ILMN_1801934	AAAGAAAGCTGGGCCTGTCGAAGGATGACAGGGATGTGCTGCCAGGTTGC	Homo sapiens SERTA domain containing 3 (SERTAD3), transcript variant 1, mRNA.
SLC36A4	380484	511.941	0	932.036	0	1.82059	254.146	0.0150602	686.003	0.00301205	2.69925	1.48262	0.517481	1.96514	ILMN_13325	ILMN_13325	SLC36A4	NM_152313.2	120103	40807350	SLC36A4	NP_689526.2	ILMN_2082324	AGCTCTCTCCAGATCATCCCTGTGAATGCCAAAGTAAACTTTATGTACAG	Homo sapiens solute carrier family 36 (proton/amino acid symporter), member 4 (SLC36A4), mRNA.
ATP1B3	4220632	10250.7	0	4257.34	0	0.415321	3767.14	0	4806.83	0	1.27599	3.0723	2.10873	1.96357	ILMN_3785	ILMN_163124	ATP1B3	XM_001133534.1	483	113415255	ATP1B3	XP_001133534.1	ILMN_1759628	CCCGGCCAACATCAAGTGACTTTATAGCTGCAAGAAATGTGGTATGTGGA	PREDICTED: Homo sapiens ATPase, Na+/K+ transporting, beta 3 polypeptide, transcript variant 2 (ATP1B3), mRNA.
MEIS3P1	4610280	1476.29	0	3017.16	0	2.04375	500.219	0	1439.89	0	2.87852	1.40845	0.445477	1.96298	ILMN_12070	ILMN_12070	MEIS3P1	NR_002211.1	4213	62632708	MEIS3P1		ILMN_2205896	GAAGCCTGTATAAAACATGGTACAGTGAGTGAATGCCCCCATCCCCAAGA	Homo sapiens Meis homeobox 3 pseudogene 1 (MEIS3P1), non-coding RNA.
LHFPL2	360132	1191.09	0	2939.95	0	2.46828	583.29	0	1961.12	0	3.36216	1.36215	0.399254	1.96289	ILMN_26106	ILMN_26106	LHFPL2	NM_005779.1	10184	32698675	LHFPL2	NP_005770.1	ILMN_1747744	TGCTAATGCTAGACCAGTATTTAAGGGCTAATCTCACACCTCCTTAGCTG	Homo sapiens lipoma HMGIC fusion partner-like 2 (LHFPL2), mRNA.
PTPN12	3140364	1285.97	0	3943.43	0	3.06649	1295.01	0	5297.59	0	4.09077	1.33402	0.371212	1.96281	ILMN_26144	ILMN_26144	PTPN12	NM_002835.2	5782	18375651	PTPN12	NP_002826.2	ILMN_2222074	AAACTTGCTGGATTCATGCAGCCAGCTTTGCAGGTTATCAGAGATCAAAG	Homo sapiens protein tyrosine phosphatase, non-receptor type 12 (PTPN12), mRNA.
FIT1	6660187	162.597	0.302711	147.36	0.677711	0.906291	216.756	0.0331325	341.959	0.00753012	1.57762	1.74075	0.778204	1.96254	ILMN_6996	ILMN_164627	FIT1	NM_203402.1	161247	42822881	FIT1	NP_981947.1	ILMN_1764557	CATGGGCTCTTCCCCCGTCCCCACTCCAGCCGCAAGCATAACTGAAAGAA	Homo sapiens fat-inducing transcript 1 (FIT1), mRNA.
FAM134A	5080494	745.774	0	1284.7	0	1.72264	1144.76	0	3505.52	0	3.06225	1.77765	0.815231	1.96241	ILMN_20437	ILMN_20437	FAM134A	NM_024293.3	79137	142376431	FAM134A	NP_077269.2	ILMN_1654851	GAGGCTCCTGGTCTGGGAAGTAAAGAGTAAACCTGGGGCAGTGGGTCAGG	Homo sapiens family with sequence similarity 134, member A (FAM134A), mRNA.
NXPH4	1510382	187.022	0.0753012	168.139	0.225904	0.899034	162.077	0.347892	283.994	0.0120482	1.75222	1.949	0.986736	1.96227	ILMN_17963	ILMN_43784	NXPH4	XM_938935.2	11247	113423785	NXPH4	XP_944028.1	ILMN_1741214	CTCCCACCATTCTGCCTGCCATATGCCTGTCCCCTTTTCCTCCAAACCCT	PREDICTED: Homo sapiens neurexophilin 4 (NXPH4), mRNA.
CD83	6620026	269.477	0.0135542	346.321	0.00451807	1.28516	238.694	0.0210843	497.425	0.00301205	2.08394	1.62154	0.65961	1.96193	ILMN_181889	ILMN_181889	CD83	NM_004233.3	9308	94420687	CD83	NP_004224.1	ILMN_2328666	TGGGTGCTCGCCCACTTGTCCCACTATCTGGGTGCATGATCTTGAGCAAG	Homo sapiens CD83 molecule (CD83), transcript variant 1, mRNA.
DKFZP564O0823	1240037	226.089	0.0225904	242.866	0.0195783	1.07421	178.05	0.128012	367.108	0.0060241	2.06183	1.91939	0.958653	1.96074	ILMN_28506	ILMN_28506	DKFZP564O0823	NM_015393.2	25849	54400757	DKFZP564O0823	NP_056208.2	ILMN_1656560	GCCCTTCATCTTGCTTGCAAGTGTGCATGGTTCAATCCCTCACATCCAGG	Homo sapiens DKFZP564O0823 protein (DKFZP564O0823), mRNA.
LOC203547	7550743	3995.99	0	18744.6	0	4.69086	1995.63	0	11074.5	0	5.54937	1.18302	0.222744	1.96027	ILMN_21767	ILMN_163926	LOC203547	NM_001017980.2	203547	144446225	LOC203547	NP_001017980.1	ILMN_1682694	TAGTGCCCTGACTAGGGGGAGGATTTGGATGTGCTGCATTTCAAGCCGTG	Homo sapiens hypothetical protein LOC203547 (LOC203547), mRNA.
ELF4	1410168	1723.84	0	3728.51	0	2.16291	2806.23	0	8945.8	0	3.18784	1.47387	0.514689	1.95918	ILMN_29884	ILMN_29884	ELF4	NM_001421.2	2000	142356172	ELF4	NP_001412.1	ILMN_1652082	TACAGAACCATCCACTTGACCTAACTACCTCCCCTGGCCGCGCTCTCGCT	Homo sapiens E74-like factor 4 (ets domain transcription factor) (ELF4), mRNA.
NXF1	5490356	1013.94	0	1184.72	0	1.16844	3052.91	0	6606.43	0	2.16398	1.85203	0.893197	1.95883	ILMN_11773	ILMN_175505	NXF1	NM_001081491.1	10482	125625323	NXF1	NP_001074960.1	ILMN_1705783	CCTTGGATATTACCGTCTGGTTGTCGTCTGTCATCTCCTCCTGTCTGGCC	Homo sapiens nuclear RNA export factor 1 (NXF1), transcript variant 2, mRNA.
B3GAT3	7510563	442.257	0	463.614	0	1.04829	506.289	0	1114.86	0.00150602	2.20202	2.10058	1.14196	1.95862	ILMN_19130	ILMN_19130	B3GAT3	NM_012200.2	26229	12408653	B3GAT3	NP_036332.2	ILMN_2210581	AGGATGTGGTTTTCCAAGTCCTGACCCTTGGAGCCAGAAGTGGCCCCTCT	Homo sapiens beta-1,3-glucuronyltransferase 3 (glucuronosyltransferase I) (B3GAT3), mRNA.
TRAPPC2L	1450082	6757.16	0	5270.22	0	0.779946	18852.8	0	31557.6	0	1.67389	2.14616	1.18755	1.95861	ILMN_26849	ILMN_26849	TRAPPC2L	NM_016209.2	51693	142349873	TRAPPC2L	NP_057293.1	ILMN_1747058	ACGACTGTGGTGGGGCCGTCGGTCTGTTCTGGTTGCCTCTTCCTGAATGG	Homo sapiens trafficking protein particle complex 2-like (TRAPPC2L), mRNA.
SLCO4A1	4560736	223.571	0.0240964	191.218	0.064759	0.855287	285.82	0.00753012	480.395	0.00301205	1.68076	1.96514	1.00758	1.95757	ILMN_3183	ILMN_3183	SLCO4A1	NM_016354.3	28231	39777593	SLCO4A1	NP_057438.3	ILMN_1727200	ACAAGCCCCTGTCGGAGTCTTCAGATGGCCTGGAAACTTGTCTGCCCAGC	Homo sapiens solute carrier organic anion transporter family, member 4A1 (SLCO4A1), mRNA.
PSG6	5960392	6003.61	0	1562.39	0	0.260242	160.424	0.387048	209.393	0.0677711	1.30525	5.01554	4.05894	1.9566	ILMN_5053	ILMN_181180	PSG6	NM_001031850.2	5675	141802170	PSG6	NP_001027020.1	ILMN_1718514	CTCTATCTGAGTGCCCCAGAATTGGGAAACTATTCATGAGTATTCATAGG	Homo sapiens pregnancy specific beta-1-glycoprotein 6 (PSG6), transcript variant 2, mRNA.
ARTN	6560494	151.921	0.545181	169.179	0.213855	1.11359	388.768	0	777.885	0.00150602	2.0009	1.79679	0.840308	1.95648	ILMN_7178	ILMN_20917	ARTN	NM_057091.1	9048	16950642	ARTN	NP_476432.1	ILMN_1803691	TCCCAGCCTAAAAGACACCAGAGACCTCAGCTATGGAGCCCTTCGGACCC	Homo sapiens artemin (ARTN), transcript variant 2, mRNA.
SDCCAG3	7040553	2436.35	0	3776.12	0	1.54991	5457.76	0	13804.3	0	2.52929	1.6319	0.675494	1.9564	ILMN_137162	ILMN_41608	SDCCAG3	NM_001039708.1	10807	89353282	SDCCAG3	NP_001034797.1	ILMN_1803997	GTCCAGATGTGCCTCTTTGGCTGGGGGTTCTGGTGGACGTTTCAAGTGGC	Homo sapiens serologically defined colon cancer antigen 3 (SDCCAG3), transcript variant 3, mRNA.
CPZ	5340064	1005.76	0	559.079	0	0.55588	209.835	0.0331325	272.326	0.0165663	1.29781	2.3347	1.37833	1.95636	ILMN_14396	ILMN_14396	CPZ	NM_001014447.1	8532	62388876	CPZ	NP_001014447.1	ILMN_1690945	AGACTGCTGCCCCCAGGTATCCACATTGTCATTGCCCAAGCCCCTGGCTA	Homo sapiens carboxypeptidase Z (CPZ), transcript variant 1, mRNA.
SGCD	4490563	249.382	0.0165663	174.902	0.150602	0.70134	168.951	0.236446	246.938	0.0271084	1.4616	2.08401	1.12792	1.95609	ILMN_9959	ILMN_9959	SGCD	NM_172244.2	6444	46249399	SGCD	NP_758447.1	ILMN_1657254	GAGCTACAGCTTCAACAGGCCAACCCTTCCCATAACTGGTTGACCTCGGA	Homo sapiens sarcoglycan, delta (35kDa dystrophin-associated glycoprotein) (SGCD), transcript variant 2, mRNA.
PAM	4210670	16152.2	0	8254.12	0	0.511021	1645.44	0	2284.44	0	1.38834	2.7168	1.76111	1.95569	ILMN_2475	ILMN_2475	PAM	NM_138821.1	5066	21070979	PAM	NP_620176.1	ILMN_2313901	GCCAGTGTCTTTCTTTGGTGCCTTTCCTGTTCAGCATTCTTAGCCTGTGG	Homo sapiens peptidylglycine alpha-amidating monooxygenase (PAM), transcript variant 3, mRNA.
RYK	770372	1026.33	0	1358.37	0	1.32353	543.793	0	1151.84	0	2.11817	1.6004	0.645492	1.95491	ILMN_14452	ILMN_14452	RYK	NM_002958.3	6259	116805328	RYK	NP_002949.2	ILMN_2363439	CCCTTCGAGATGGCCGCATACCTGAAAGATGGTTACCGAATAGCCCAGCC	Homo sapiens RYK receptor-like tyrosine kinase (RYK), transcript variant 2, mRNA.
RAB40B	510484	2192.64	0	5290.3	0	2.41276	1228.65	0	4024.91	0	3.27587	1.35773	0.403105	1.95462	ILMN_4889	ILMN_4889	RAB40B	NM_006822.1	10966	5803162	RAB40B	NP_006813.1	ILMN_2230566	GTTGAACACAGCCAGCACAGTTTCGACAGGTCAAGGAAGAGCTGTTTCAG	Homo sapiens RAB40B, member RAS oncogene family (RAB40B), mRNA.
TMEM147	2600324	12037.6	0	8993.55	0	0.747121	14918.1	0	26373.7	0	1.7679	2.36628	1.41214	1.95414	ILMN_13729	ILMN_13729	TMEM147	NM_032635.2	10430	34147430	TMEM147	NP_116024.1	ILMN_1803624	GTCTGGTCCATTACATCGTCGCGTCTGCTCAGGTCTGGATGATAACACGC	Homo sapiens transmembrane protein 147 (TMEM147), mRNA.
CDKN2D	7050326	632.692	0	621.138	0	0.981739	3054.07	0	6259.97	0	2.04971	2.08784	1.13391	1.95393	ILMN_28866	ILMN_29667	CDKN2D	NM_079421.2	1032	39995073	CDKN2D	NP_524145.1	ILMN_1748883	CTAGAAGCTGGTGGCCTTGGCCGGCTGTGCTCAGAGACCTGAAGTGTGCA	Homo sapiens cyclin-dependent kinase inhibitor 2D (p19, inhibits CDK4) (CDKN2D), transcript variant 2, mRNA.
TM9SF3	2030270	1618.57	0	3017.91	0	1.86455	283.202	0.00903614	793.593	0.00150602	2.80222	1.50289	0.548968	1.95393	ILMN_17679	ILMN_17679	TM9SF3	NM_020123.2	56889	33859832	TM9SF3	NP_064508.2	ILMN_1669931	ATCTGTTCAGGTTGGTGTACCGTGTAAAGTGGGGATGGGGTAAAAGTGGT	Homo sapiens transmembrane 9 superfamily member 3 (TM9SF3), mRNA.
QKI	5220445	245.507	0.0180723	361.16	0.00150602	1.47108	207.783	0.0331325	438.952	0.00301205	2.11255	1.43605	0.482186	1.95387	ILMN_45956	ILMN_3321	QKI	NM_006775.1	9444	45827705	QKI	NP_006766.1	ILMN_1690476	TGAACCTAGTGGTGTATTAGGTGCGGTGGCTACTAAAGTTCGAAGGCACG	Homo sapiens quaking homolog, KH domain RNA binding (mouse) (QKI), transcript variant 1, mRNA.
ZDHHC8	4590154	10442.7	0	24353	0	2.33206	3375.58	0	10846.6	0	3.21325	1.37786	0.424427	1.95344	ILMN_29624	ILMN_29624	ZDHHC8	NM_013373.2	29801	57863251	ZDHHC8	NP_037505.1	ILMN_1789492	CAGGGACCTGAGAGTAAGCACATGACAGCGTCTGCTTGCGTTGTGTCTGT	Homo sapiens zinc finger, DHHC-type containing 8 (ZDHHC8), mRNA.
BCR	3180682	258.721	0.0135542	329.852	0.0060241	1.27493	339.078	0.00150602	849.063	0.00150602	2.50403	1.96405	1.01076	1.95329	ILMN_136932	ILMN_162687	BCR	NM_004327.3	613	82546842	BCR	NP_004318.3	ILMN_1670398	TTCCTGAGGTGTCCTTGGGCCACCCCCAAGTGTTGGGCCATCTGCCAAGA	Homo sapiens breakpoint cluster region (BCR), transcript variant 1, mRNA.
PKD1	3940138	589.281	0	1143.31	0	1.94018	233.213	0.0225904	691.326	0.00150602	2.96436	1.52788	0.575041	1.95284	ILMN_177255	ILMN_177255	PKD1	NM_001009944.1	5310	58331145	PKD1	NP_001009944.1	ILMN_2339028	TAGGTGTGGTGGCGTTATGGCAGCCCGGCTGCTGCTTGGATGCGAGCTTG	Homo sapiens polycystic kidney disease 1 (autosomal dominant) (PKD1), transcript variant 1, mRNA.
TMED10	4070037	1883.84	0	1254.43	0	0.665891	263.236	0.0120482	375.441	0.0060241	1.42625	2.14187	1.1899	1.95196	ILMN_4416	ILMN_170211	TMED10	NM_006827.5	10972	98986463	TMED10	NP_006818.3	ILMN_1736585	GCCATCTGCTGTTGAGAATTGGTAGGTACTGCTTCTGAGAACCTGGCTGC	Homo sapiens transmembrane emp24-like trafficking protein 10 (yeast) (TMED10), mRNA.
SLC22A18	7400053	800.735	0	323.042	0.0060241	0.403431	370.067	0	549.832	0.00301205	1.48576	3.68281	2.73108	1.95174	ILMN_20563	ILMN_20563	SLC22A18	NM_002555.3	5002	34734074	SLC22A18	NP_002546.2	ILMN_2382505	AGGGACCATGCTGGGCCTCTGCGCCTCTGTACAACCACTGCTCCGAACTC	Homo sapiens solute carrier family 22 (organic cation transporter), member 18 (SLC22A18), transcript variant 1, mRNA.
NFIX	5720129	11612.2	0	13410.7	0	1.15488	2083.61	0	5184.96	0	2.48845	2.15473	1.20467	1.95006	ILMN_6223	ILMN_6223	NFIX	NM_002501.2	4784	56549648	NFIX	NP_002492.2	ILMN_1694325	CTGGGTTTTCAGTGTCCTAGCGGAATGCAAGTAGGCAGCCAGCCCGTCTG	Homo sapiens nuclear factor I/X (CCAAT-binding transcription factor) (NFIX), mRNA.
NLRX1	5090537	299.193	0.0060241	413.06	0.00150602	1.38058	254.803	0.0150602	600.369	0.00301205	2.35621	1.70668	0.756815	1.94987	ILMN_16473	ILMN_16473	NLRX1	NM_024618.2	79671	25777607	NLRX1	NP_078894.2	ILMN_1698752	CAGAGTGCCCTGAAGCACCACTACCAACCTTGCCTCCCCCTCCTCTCAAA	Homo sapiens NLR family member X1 (NLRX1), transcript variant 1, mRNA.
TMEM17	4670577	3015.9	0	8589.33	0	2.84802	3015.9	0	12282.7	0	4.07265	1.42999	0.481612	1.94838	ILMN_10173	ILMN_10173	TMEM17	NM_198276.1	200728	38093646	TMEM17	NP_938017.1	ILMN_2210386	GTCTATATTTGTAAACCAAGAGACCGGCTGGGTGTGGTGGCTCACGCCTG	Homo sapiens transmembrane protein 17 (TMEM17), mRNA.
CBY1	510100	1754.52	0	2391.34	0	1.36296	2580.4	0	6316.98	0	2.44806	1.79613	0.848927	1.94721	ILMN_25634	ILMN_26075	CBY1	NM_015373.3	25776	50959116	CBY1	NP_056188.1	ILMN_1730879	GCTCTGTTGGGTTGTGTTGGGAGAAGCGGCTGGAGTTCATTCTCTCACCC	Homo sapiens chibby homolog 1 (Drosophila) (CBY1), transcript variant 1, mRNA.
ABHD12	2710615	819.26	0	434.096	0	0.529864	1544.06	0	2382.56	0	1.54305	2.91217	1.96523	1.94693	ILMN_15850	ILMN_15850	ABHD12	NM_015600.3	26090	109689721	ABHD12	NP_056415.1	ILMN_1745116	TGGTGTGACTGAAGCCAACAGGTGACACGGTCATCGAAGAGCAGCAGACA	Homo sapiens abhydrolase domain containing 12 (ABHD12), transcript variant 2, mRNA.
EBF3	7160435	222.001	0.0256024	368.862	0.00150602	1.66153	635.455	0	1556.97	0	2.45017	1.47464	0.528199	1.94644	ILMN_986	ILMN_986	EBF3	NM_001005463.1	253738	53828925	EBF3	NP_001005463.1	ILMN_1707232	CACTGAGAACGCCTGCCAGCTTCCCCATGCCCTCACTTGGTTTGTGTTTT	Homo sapiens early B-cell factor 3 (EBF3), mRNA.
KLC2	6290673	201.216	0.0406627	249.131	0.0165663	1.23812	275.644	0.0105422	683.678	0.00301205	2.4803	2.00327	1.0574	1.94587	ILMN_10147	ILMN_10147	KLC2	NM_022822.1	64837	12383061	KLC2	NP_073733.1	ILMN_1779064	AATCACCCCCATTCCGTGCGGTGGTATCTCCCAGGCTCTACATTCTCGGG	Homo sapiens kinesin light chain 2 (KLC2), mRNA.
TMEM64	6270600	581.624	0	1215.18	0	2.0893	292.652	0.00451807	882.917	0.00150602	3.01695	1.444	0.498746	1.94526	ILMN_3155	ILMN_3155	TMEM64	NM_001008495.2	169200	116089278	TMEM64	NP_001008495.1	ILMN_2150402	GACCAGTGCAAATACTTTGAGAGCACCTGGGTCTACAGGACATAATTGGC	Homo sapiens transmembrane protein 64 (TMEM64), mRNA.
PRAME	2690519	220.243	0.0256024	208.433	0.0376506	0.946378	308.872	0.00451807	577.147	0.00301205	1.86856	1.97444	1.02936	1.94508	ILMN_24135	ILMN_24135	PRAME	NM_206955.1	23532	46249370	PRAME	NP_996838.1	ILMN_2306033	GACCCACGTGCTGTATCCTGTCCCCCTGGAGAGTTATGAGGACATCCATG	Homo sapiens preferentially expressed antigen in melanoma (PRAME), transcript variant 4, mRNA.
C9ORF30	5260538	2620.71	0	7808.59	0	2.97957	921.747	0	3717.58	0	4.03319	1.35361	0.409115	1.9445	ILMN_15668	ILMN_15668	C9ORF30	NM_080655.1	91283	18087818	C9orf30	NP_542386.1	ILMN_1714278	GGCCAAAATCCAGCAGATAGAGCGAGAGTGTGAGATGGCAGAGGAGGAAC	Homo sapiens chromosome 9 open reading frame 30 (C9orf30), mRNA.
NDFIP2	1030364	4191.65	0	6725.72	0	1.60455	1385.08	0	3407.52	0	2.46016	1.53324	0.588908	1.94433	ILMN_23410	ILMN_23410	NDFIP2	NM_019080.1	54602	55741474	NDFIP2	NP_061953.1	ILMN_1677396	TGGCATATAGGACTGTGGGGTCTGTGTGTGTAGTGAGAGTGTGTAGCCAC	Homo sapiens Nedd4 family interacting protein 2 (NDFIP2), mRNA.
TBC1D9	1400070	1510.38	0	1413.74	0	0.936019	677.612	0	1162.27	0	1.71525	1.8325	0.888574	1.94392	ILMN_25527	ILMN_25527	TBC1D9	NM_015130.2	23158	139394667	TBC1D9	NP_055945.2	ILMN_1703891	GTATGCTCTATTTCCTGAATGGATGTGGAAATGAAAGCTAGCGCACCTGC	Homo sapiens TBC1 domain family, member 9 (with GRAM domain) (TBC1D9), mRNA.
THEG	510156	190.464	0.064759	197.54	0.0466867	1.03715	289.933	0.0060241	555.687	0.00301205	1.91661	1.84796	0.905137	1.94282	ILMN_9506	ILMN_9506	THEG	NM_199202.1	51298	40549421	THEG	NP_954672.1	ILMN_1722789	GCGTCCCCTCGCCTCTATGAGCTTGCCACCCCCAAAAGCATCACCAGAAA	Homo sapiens Theg homolog (mouse) (THEG), transcript variant 2, mRNA.
ENTPD6	7200215	993.188	0	1604.33	0	1.61533	967.199	0	2545.04	0	2.63135	1.62899	0.686688	1.9423	ILMN_17684	ILMN_17684	ENTPD6	NM_001247.1	955	4557422	ENTPD6	NP_001238.1	ILMN_2091792	CCGGGCATGAGCTGCTGTAAACTATTTGTGGCTGTGCTGCTTGAGTGACG	Homo sapiens ectonucleoside triphosphate diphosphohydrolase 6 (putative function) (ENTPD6), mRNA.
TMEM150	4780647	2344.66	0	2910.13	0	1.24117	579.447	0	1138.02	0	1.96398	1.58236	0.640373	1.94199	ILMN_20451	ILMN_20451	TMEM150	NM_001031738.1	129303	72534761	TMEM150	NP_001026908.1	ILMN_2299612	CACTCTGCCCCTCACTTCCTTTAGGGCAAATAACACAGCAGAACCACGTG	Homo sapiens transmembrane protein 150 (TMEM150), transcript variant 1, mRNA.
ZNF394	3310592	1448.37	0	2607.02	0	1.79997	2043.27	0	6614.44	0	3.23718	1.79847	0.858197	1.94027	ILMN_25541	ILMN_25541	ZNF394	NM_032164.2	84124	31982908	ZNF394	NP_115540.2	ILMN_2115949	GAATTCATCAAAATAAAGTGCTGTCGGCTGGGCGTGGTGGCTCACGCCTA	Homo sapiens zinc finger protein 394 (ZNF394), mRNA.
F8A1	1110551	523.191	0	403.566	0.00150602	0.771355	772.338	0	1414.71	0	1.83172	2.37468	1.43458	1.9401	ILMN_23293	ILMN_23293	F8A1	NM_012151.3	8263	56790933	F8A1	NP_036283.2	ILMN_1790249	CTCCGCTGCTTCCACCTAACGCAGCCTCCTGCCTCCGCCTTTGTTTCATA	Homo sapiens coagulation factor VIII-associated (intronic transcript) 1 (F8A1), mRNA.
STRN4	1770048	442.621	0	535.517	0	1.20988	663.519	0	1558.62	0	2.34902	1.94153	1.0016	1.93993	ILMN_138048	ILMN_42010	STRN4	NM_001039877.1	29888	89886479	STRN4	NP_001034966.1	ILMN_1696190	TAACGGGATTTTCATGGCGCCGCCCCACCCGCATTATCACTGTGTGATGG	Homo sapiens striatin, calmodulin binding protein 4 (STRN4), transcript variant 2, mRNA.
SCD	2140128	18655.1	0	35279.1	0	1.89112	2399.48	0	6645.56	0	2.76958	1.46452	0.524674	1.93985	ILMN_25431	ILMN_25431	SCD	NM_005063.4	6319	53759150	SCD	NP_005054.3	ILMN_1689329	TAGGAATGTCCACCATGAACTTGATACGTCCGTGTGTCCCAGATGCTGTC	Homo sapiens stearoyl-CoA desaturase (delta-9-desaturase) (SCD), mRNA.
ANGEL1	5550086	397.339	0.00150602	385.919	0.00150602	0.971258	318.019	0.00301205	573.268	0.00301205	1.80262	1.85597	0.91646	1.93951	ILMN_25784	ILMN_25784	ANGEL1	NM_015305.2	23357	34222097	ANGEL1	NP_056120.1	ILMN_1665871	GCATGTGCCTGTCTGAGCCCCAGGTCTGTCTACACCCCACCATTCATTCT	Homo sapiens angel homolog 1 (Drosophila) (ANGEL1), mRNA.
KTELC1	6550288	1786.35	0	4796.6	0	2.68515	749.812	0	2852.97	0	3.80491	1.41702	0.477913	1.93911	ILMN_2788	ILMN_2788	KTELC1	NM_020231.3	56983	34303962	KTELC1	NP_064616.2	ILMN_1811104	GGATTTCAGGTTCCCTTTTTGTGCCTTCATGCCCTACTTCTTAATGCCTC	Homo sapiens KTEL (Lys-Tyr-Glu-Leu) containing 1 (KTELC1), mRNA.
FOXR2	830253	163.646	0.284639	174.307	0.153614	1.06515	144.647	0.74247	277.204	0.0150602	1.91642	1.79921	0.860189	1.93902	ILMN_18394	ILMN_18394	FOXR2	NM_198451.1	139628	38348218	FOXR2	NP_940853.1	ILMN_1711758	TCCTTCAGAACCTCACTTTTCTATTTCTGGCCCTGGACTTCTAAGCCTTG	Homo sapiens forkhead box R2 (FOXR2), mRNA.
SLC2A3	3800168	5243.01	0	32305.3	0	6.1616	645.094	0	4288.02	0	6.64712	1.0788	0.139925	1.93887	ILMN_15812	ILMN_15812	SLC2A3	NM_006931.1	6515	5902089	SLC2A3	NP_008862.1	ILMN_1775708	CTTTCTGGCTCCTCAAACAGTAGGTTGGCAGTAAGGCAGGGTCCCATTTC	Homo sapiens solute carrier family 2 (facilitated glucose transporter), member 3 (SLC2A3), mRNA.
FLJ37078	3170291	218.396	0.0256024	265.422	0.0135542	1.21532	550.272	0	1455.22	0	2.64455	2.17601	1.23726	1.93876	ILMN_138598	ILMN_9162	FLJ37078	NM_001039212.1	222183	85861203	FLJ37078	NP_001034301.1	ILMN_1717265	GGTCTGATGGGGTCATGGCCAGCCGAGCCTCTGTAGAGATGGAGGCTACA	Homo sapiens hypothetical protein FLJ37078 (FLJ37078), mRNA.
PSAP	6200086	17695.6	0	7891.41	0	0.445952	2156.62	0	2848.78	0	1.32095	2.96208	2.02379	1.93828	ILMN_3081	ILMN_3081	PSAP	NM_002778.2	5660	110224477	PSAP	NP_002769.1	ILMN_2355559	TTCTGGTTGCCAGGAGACAGCAAGCAAAGCCAGCAGGACATGAAGTTGCT	Homo sapiens prosaposin (PSAP), transcript variant 1, mRNA.
DSCAM	1300202	245.629	0.0180723	256.706	0.0165663	1.0451	322.498	0.00301205	608.364	0.00301205	1.88641	1.80501	0.86738	1.93763	ILMN_8621	ILMN_178362	DSCAM	NM_001389.3	1826	45827724	DSCAM	NP_001380.2	ILMN_1658420	TCTCCTGTATCCTGGTGGGGGTCTTGCTGCTGTTTGTGCTCCTGCTGGTT	Homo sapiens Down syndrome cell adhesion molecule (DSCAM), transcript variant 1, mRNA.
SLC9A6	6860148	739.894	0	1473.04	0	1.99088	629.285	0	1855.26	0	2.9482	1.48085	0.543875	1.93697	ILMN_28601	ILMN_183311	SLC9A6	NM_001042537.1	10479	110227625	SLC9A6	NP_001036002.1	ILMN_1677829	GGGGAACCAAGCCTGCTGTGCTTACATCAGCATCTGGAAGACTTTCCTCT	Homo sapiens solute carrier family 9 (sodium/hydrogen exchanger), member 6 (SLC9A6), transcript variant 1, mRNA.
HMGB2	5900482	4019.14	0	9405.79	0	2.34025	4353.96	0	14245.8	0	3.27192	1.39811	0.463043	1.93506	ILMN_3200	ILMN_3200	HMGB2	NM_002129.2	3148	14141173	HMGB2	NP_002120.1	ILMN_2219712	TGCAGGTTGTAGCTTTTTGATGGGCTACTCATACAGTTAGATTTTACAGC	Homo sapiens high-mobility group box 2 (HMGB2), mRNA.
SYT3	2570017	196.043	0.0527108	162.868	0.317771	0.830777	406.118	0	643.629	0.00301205	1.58483	1.90765	0.972745	1.9349	ILMN_23444	ILMN_23444	SYT3	NM_032298.1	84258	14150053	SYT3	NP_115674.1	ILMN_1724774	TGGGGGTCATTCAGCCTCCACTGTGTCTGTCTTTTCTTCCCTGGGGCTCC	Homo sapiens synaptotagmin III (SYT3), mRNA.
FLJ20160	3870291	529.475	0	980.237	0	1.85134	308.918	0.00451807	788.244	0.00150602	2.55163	1.37826	0.444274	1.93399	ILMN_5981	ILMN_5981	FLJ20160	NM_017694.3	54842	144953906	FLJ20160	NP_060164.3	ILMN_1710209	GTGAGGGCTTCTCCATGACACCATAGTTCTGCCCAATACTGCATTTGGGA	Homo sapiens FLJ20160 protein (FLJ20160), mRNA.
CMTM3	4880184	196.311	0.0527108	171.801	0.176205	0.875148	229.049	0.0225904	383.656	0.0060241	1.67499	1.91395	0.980007	1.93395	ILMN_8605	ILMN_8605	CMTM3	NM_181553.1	123920	32130525	CMTM3	NP_853531.1	ILMN_1667840	CGGGGGATGCGCCCCTGCGCGAGCCAGTGTCGCCTGCCCTCCTTCCGCAC	Homo sapiens CKLF-like MARVEL transmembrane domain containing 3 (CMTM3), transcript variant 2, mRNA.
SLC12A4	7160228	767.7	0	683.803	0	0.890716	261.44	0.0120482	483.706	0.00301205	1.85016	2.07717	1.14325	1.93392	ILMN_173880	ILMN_173880	SLC12A4	NM_005072.3	6560	34147633	SLC12A4	NP_005063.1	ILMN_2084059	GGTCTTGTGGGACCCTGGGATGTTTGGGGACTTTACTATCTAGCACCCCA	Homo sapiens solute carrier family 12 (potassium/chloride transporters), member 4 (SLC12A4), mRNA.
WASF3	2570041	981.501	0	4673.88	0	4.76198	578.034	0	3184.06	0	5.50842	1.15675	0.222905	1.93385	ILMN_9535	ILMN_180336	WASF3	NM_006646.4	10810	62865897	WASF3	NP_006637.2	ILMN_1810797	GCGGAGCACAAGGCAAGTGAGTTTGCACTGTCAGCCCCAGACCGTAAGCT	Homo sapiens WAS protein family, member 3 (WASF3), mRNA.
DUS1L	4040332	307.421	0.00451807	1018.16	0	3.31196	476.403	0	2064.16	0	4.33279	1.30823	0.374477	1.93375	ILMN_1077	ILMN_1077	DUS1L	NM_022156.3	64118	40807365	DUS1L	NP_071439.3	ILMN_1653342	CCAAATTGGAGAAGTCTCTGGCCTGGAAAGAGGCCCAGCCTGAGCTGCAG	Homo sapiens dihydrouridine synthase 1-like (S. cerevisiae) (DUS1L), mRNA.
MBTPS1	5310114	544.812	0	520.581	0	0.955524	561.654	0	913.28	0.00150602	1.62605	1.70174	0.768143	1.9336	ILMN_12720	ILMN_12720	MBTPS1	NM_003791.2	8720	41350325	MBTPS1	NP_003782.1	ILMN_1767256	GCTACAACCAGGAGGTGGGCCAGACCATTCCTGTCTTTGCCTTCCTGGGA	Homo sapiens membrane-bound transcription factor peptidase, site 1 (MBTPS1), mRNA.
SYVN1	2680064	1435.85	0	1934.67	0	1.3474	801.029	0	1709.11	0	2.13364	1.58352	0.650992	1.93253	ILMN_10424	ILMN_10424	SYVN1	NM_032431.2	84447	51317310	SYVN1	NP_115807.1	ILMN_1803143	GCCAGACTCCTGGTCTTTCCAGTTTAGAAAAGGCTCTGTGCCAAGGAGGG	Homo sapiens synovial apoptosis inhibitor 1, synoviolin (SYVN1), transcript variant 1, mRNA.
UBE3C	1690709	4688.85	0	4766.61	0	1.01659	6918.07	0	12775.8	0	1.84673	1.8166	0.884144	1.93246	ILMN_9296	ILMN_9296	UBE3C	NM_014671.1	9690	7661855	UBE3C	NP_055486.1	ILMN_2181363	TCTCTTCTATGTCTAGTATTTTACTGTCACTGGAGGCTCTGTGGGCTGTC	Homo sapiens ubiquitin protein ligase E3C (UBE3C), mRNA.
RGMA	6020682	680.442	0	1321.29	0	1.94181	1703.24	0	4725.54	0	2.77444	1.42879	0.496339	1.93245	ILMN_26077	ILMN_26077	RGMA	NM_020211.1	56963	24308188	RGMA	NP_064596.1	ILMN_1717636	CGGCCCCTCCCTCTCCCTGCTGGTTTTAGTTGGTCCCTATGTTGGAAGTA	Homo sapiens RGM domain family, member A (RGMA), mRNA.
TSPAN17	3710609	6137.76	0	21308.6	0	3.47172	5788.04	0	23966.3	0	4.14066	1.19268	0.260538	1.93214	ILMN_18131	ILMN_18131	TSPAN17	NM_012171.1	26262	54859559	TSPAN17	NP_036303.1	ILMN_1777881	TCCTGGGCCCCTGACAGGCGCTGGCTGTGAGTGGTTTGTACATGCTACAA	Homo sapiens tetraspanin 17 (TSPAN17), transcript variant 1, mRNA.
NLN	430209	256.359	0.0135542	245.629	0.0195783	0.958145	200.725	0.0496988	363.604	0.0060241	1.81145	1.89058	0.959332	1.93125	ILMN_19048	ILMN_19048	NLN	NM_020726.3	57486	141802119	NLN	NP_065777.1	ILMN_1742089	AGGTGTGACCTCTCCTTTGCCTGCATACCTCAAGGCCAGGGGAATATGCC	Homo sapiens neurolysin (metallopeptidase M3 family) (NLN), mRNA.
FAM119A	1090646	2580.4	0	6751.2	0	2.61634	4413.56	0	17241.9	0	3.90658	1.49315	0.561996	1.93115	ILMN_15705	ILMN_15705	FAM119A	NM_145280.3	151194	31377537	FAM119A	NP_660323.2	ILMN_2049364	AAAGCACCTGAAATCTGGCCGGATGCGGTGGCTCATGCCTGTAATCCCAC	Homo sapiens family with sequence similarity 119, member A (FAM119A), mRNA.
CXCL16	6280332	473.303	0	520.15	0	1.09898	957.201	0	1965.09	0	2.05295	1.86805	0.938375	1.92968	ILMN_29805	ILMN_29805	CXCL16	NM_022059.1	58191	11545764	CXCL16	NP_071342.1	ILMN_1728478	CCATACGGGTTGGTTTCACCTCCTCAGTCCCTTGCCTACCCCAGTGAGAG	Homo sapiens chemokine (C-X-C motif) ligand 16 (CXCL16), mRNA.
SH2B2	3610390	178.65	0.121988	187.875	0.0753012	1.05164	322.441	0.00301205	706.592	0.00150602	2.19139	2.08378	1.15414	1.92964	ILMN_23870	ILMN_168808	SH2B2	NM_020979.2	10603	110349731	SH2B2	NP_066189.2	ILMN_1669833	TGCTTGACATGCTCCGCCACTTCCACACACACCCCATCCCACTGGAGTCA	Homo sapiens SH2B adaptor protein 2 (SH2B2), mRNA.
PELI2	3840491	450.531	0	1184.11	0	2.62826	736.682	0	2486.35	0	3.37507	1.28414	0.355735	1.92841	ILMN_138073	ILMN_36116	PELI2	NM_021255.2	57161	87080798	PELI2	NP_067078.1	ILMN_1780132	TGGCTTAGGTTATGATGCGCCTCCTTCTGTGCGACCAATGAGACGACTTC	Homo sapiens pellino homolog 2 (Drosophila) (PELI2), mRNA.
CDCA4	290333	1338.29	0	4184.72	0	3.12693	1459.89	0	5686.04	0	3.89485	1.24558	0.317731	1.92785	ILMN_5465	ILMN_5601	CDCA4	NM_145701.1	55038	22027510	CDCA4	NP_663747.1	ILMN_1684045	TTCCACTCCTGCCCCGCCTCACCCCACATGCTCCCTGTTTCTCATGCTTT	Homo sapiens cell division cycle associated 4 (CDCA4), transcript variant 14, mRNA.
DNAJC27	620072	462.566	0	2284.44	0	4.93862	514.545	0	2962.23	0	5.75699	1.16571	0.237987	1.92772	ILMN_30155	ILMN_30155	DNAJC27	NM_016544.1	51277	23821014	DNAJC27	NP_057628.1	ILMN_1810436	CTGGAGAGCTGGACAGTGTTGGTTAGCTTCCTGCATTGATTGCCCCTGGG	Homo sapiens DnaJ (Hsp40) homolog, subfamily C, member 27 (DNAJC27), mRNA.
RRAGD	6480209	471.586	0	661.882	0	1.40352	3320.91	0	8213.93	0	2.47339	1.76227	0.834902	1.92737	ILMN_5663	ILMN_5663	RRAGD	NM_021244.3	58528	142369198	RRAGD	NP_067067.1	ILMN_1699772	TGCAGAAGAAAAAGAGAGCCACCCCTAATGGGACCCCTAGAGTGCTGCTG	Homo sapiens Ras-related GTP binding D (RRAGD), mRNA.
PLEKHA1	6650324	1905.36	0	5597.79	0	2.93792	1756.2	0	6337.96	0	3.60891	1.22839	0.301089	1.9273	ILMN_16110	ILMN_16110	PLEKHA1	NM_001001974.1	59338	50234892	PLEKHA1	NP_001001974.1	ILMN_1662839	ATCCTTGTTCGATAGCATAGGAAAATGTTCTGGTGATTGTCAGGGTCTCC	Homo sapiens pleckstrin homology domain containing, family A (phosphoinositide binding specific) member 1 (PLEKHA1), transcript variant 2, mRNA.
IVNS1ABP	4280228	686.219	0	571.232	0	0.832433	638.737	0	998.994	0.00150602	1.56401	1.87885	0.951818	1.92703	ILMN_26781	ILMN_26781	IVNS1ABP	NM_006469.4	10625	54144638	IVNS1ABP	NP_006460.2	ILMN_2397750	GTGGCAGGCTGGAGTTATTGAAGCAGAGTGGCAGTCTTCAGTTTGCAGAG	Homo sapiens influenza virus NS1A binding protein (IVNS1ABP), mRNA.
ARL6IP1	5960324	724.277	0	759.049	0	1.04801	216.594	0.0331325	385.718	0.0060241	1.78083	1.69925	0.772979	1.92627	ILMN_4103	ILMN_4103	ARL6IP1	NM_015161.1	23204	24308006	ARL6IP1	NP_055976.1	ILMN_2113362	TTAGGAATGAACTTCTGAGGGCCAAAAAATGTGACTGACGGGAACAATTC	Homo sapiens ADP-ribosylation factor-like 6 interacting protein 1 (ARL6IP1), mRNA.
C11ORF24	6110348	945.516	0	902.563	0	0.954571	911.577	0	1580.3	0	1.73359	1.81609	0.890675	1.92542	ILMN_27595	ILMN_27595	C11ORF24	NM_022338.2	53838	52851412	C11orf24	NP_071733.1	ILMN_1808163	TTGTAAATGATTCTGTGCCCAGGAGCAGCTGGGGGTTCCACCTCAGGGTG	Homo sapiens chromosome 11 open reading frame 24 (C11orf24), mRNA.
C3ORF39	60022	604.937	0	723.731	0	1.19638	1274.15	0	2843.15	0	2.23141	1.86514	0.940571	1.92457	ILMN_2070	ILMN_2070	C3ORF39	NM_032806.4	84892	40255248	C3orf39	NP_116195.2	ILMN_1792415	AAGGGACCTGACTTCCCCTTCTCCCATCCTGAACATTTGTACCCCTGGAG	Homo sapiens chromosome 3 open reading frame 39 (C3orf39), mRNA.
RND3	4210524	22226.6	0	54140.6	0	2.43585	1252.72	0	3956.93	0	3.15867	1.29674	0.372735	1.92401	ILMN_9096	ILMN_9096	RND3	NM_005168.3	390	56676394	RND3	NP_005159.1	ILMN_1759513	GAAGTGTTGAAGCTGTGCTCCCCTTAAATCGTGGCAGGAGAGATTAAGGT	Homo sapiens Rho family GTPase 3 (RND3), mRNA.
ABHD12	7100615	826.611	0	373.743	0.00150602	0.45214	976.183	0	1375.88	0	1.40945	3.11729	2.19329	1.924	ILMN_182545	ILMN_182545	ABHD12	NM_001042472.1	26090	109689717	ABHD12	NP_001035937.1	ILMN_2318685	ACCTTGGCTACAGGCACAAATACATTTACAAGAGCCCTGAGCTGCCACGG	Homo sapiens abhydrolase domain containing 12 (ABHD12), transcript variant 1, mRNA.
TMEM52	4810255	163.848	0.28012	171.109	0.188253	1.04431	237.6	0.0210843	467.44	0.00301205	1.96734	1.88386	0.95987	1.92399	ILMN_3231	ILMN_3231	TMEM52	NM_178545.2	339456	31341734	TMEM52	NP_848640.1	ILMN_1668246	AGTCGGGCCCCAATACTCAACTACCACCTTGTAGCCCTGGTGCCCCTTGA	Homo sapiens transmembrane protein 52 (TMEM52), mRNA.
DPP7	2480364	1181.82	0	544.898	0	0.461067	2715.63	0	3489.62	0	1.28501	2.78704	1.86379	1.92324	ILMN_6361	ILMN_6361	DPP7	NM_013379.2	29952	62420887	DPP7	NP_037511.2	ILMN_2252309	TCACTCAAGCAGCTGGCGGCAGAGGGAAGGGGCTGAATAAACGCCTGGAG	Homo sapiens dipeptidyl-peptidase 7 (DPP7), mRNA.
OSR2	5420452	6123.74	0	3324.65	0	0.542912	468.354	0	710.092	0.00150602	1.51615	2.79262	1.86944	1.92318	ILMN_22030	ILMN_162103	OSR2	XM_001126824.1	116039	113420473	OSR2	XP_001126824.1	ILMN_1737715	ATCCCTAGCCCTTCACTGACCCCAGCTCTTCCCTTGCTGCAGCCGCACCT	PREDICTED: Homo sapiens odd-skipped related 2 (Drosophila) (OSR2), mRNA.
C17ORF58	3440703	1826.95	0	3485.45	0	1.90779	1086.53	0	3122.38	0	2.87372	1.50631	0.583233	1.92308	ILMN_137808	ILMN_18190	C17ORF58	NM_181656.3	284018	149944658	C17orf58	NP_858042.2	ILMN_1700515	GGGCTGCTCCTGAGCTCAGTGTCAAGGTGATTCAACTGTAGTGCCAGACA	Homo sapiens chromosome 17 open reading frame 58 (C17orf58), transcript variant 2, mRNA.
LMO4	7210450	11496.1	0	12880.4	0	1.12041	15033.5	0	29375.2	0	1.95399	1.744	0.820932	1.92307	ILMN_183982	ILMN_183982	LMO4	NM_006769.2	8543	7108354	LMO4	NP_006760.1	ILMN_2117171	CAGGCTCATAGCAGCTACTGTGTAGAAAATTCCCCCTACTTCTAATTTGC	Homo sapiens LIM domain only 4 (LMO4), mRNA.
TMEM151A	4850543	182.095	0.0978916	161.083	0.349398	0.884607	337.517	0.00150602	753.941	0.00150602	2.23379	2.52517	1.6022	1.92297	ILMN_139283	ILMN_27978	TMEM151A	NM_153266.2	256472	34222205	TMEM151A	NP_694998.1	ILMN_1710553	TGTCCTTGCTCCACCACGCAGGCCCTTGCTTCTCCCATCAACGAGTCTTG	Homo sapiens transmembrane protein 151A (TMEM151A), mRNA.
PPP2R5A	5870746	828.313	0	1495.36	0	1.80531	1198.69	0	3235.34	0	2.69907	1.49507	0.572261	1.92281	ILMN_11331	ILMN_11331	PPP2R5A	NM_006243.2	5525	30795205	PPP2R5A	NP_006234.1	ILMN_1738784	TCCAGTCCTCACAACCTGTCCTTCACCTAGTCCCTCCTGACCCAGGGATG	Homo sapiens protein phosphatase 2, regulatory subunit B', alpha isoform (PPP2R5A), mRNA.
CTSZ	4220259	1310.43	0	554.47	0	0.42312	498.275	0	430.673	0.00301205	0.864329	2.04275	1.11997	1.92279	ILMN_23976	ILMN_23976	CTSZ	NM_001336.2	1522	22538441	CTSZ	NP_001327.2	ILMN_1666269	GACACTTGCACAGCATGGCTCTGCCTCACAATGATGCAGTCAGCCACCTG	Homo sapiens cathepsin Z (CTSZ), mRNA.
RPN2	3370112	2697.76	0	1639.03	0	0.607554	893.266	0	1365.42	0	1.52857	2.51594	1.59443	1.92151	ILMN_30123	ILMN_30123	RPN2	NM_002951.2	6185	35493915	RPN2	NP_002942.2	ILMN_1693421	GCCCAGCAGGCAGTCAAGAGAACAGCACATTAGTTCCAGAAGAAAGATGG	Homo sapiens ribophorin II (RPN2), mRNA.
ABCC5	6580553	413.433	0	1344.62	0	3.25233	364.523	0.00150602	1418.73	0	3.89202	1.19669	0.275387	1.9213	ILMN_25223	ILMN_25223	ABCC5	NM_005688.2	10057	66529004	ABCC5	NP_005679.2	ILMN_1706531	GTTTGGTGTGTTCCCGCAAACCCCCTTTGTGCTGTGGGGCTGGTAGCTCA	Homo sapiens ATP-binding cassette, sub-family C (CFTR/MRP), member 5 (ABCC5), transcript variant 1, mRNA.
PLOD2	4640187	457.669	0	918.431	0	2.00676	190.218	0.0768072	552.774	0.00301205	2.90601	1.44811	0.526854	1.92126	ILMN_25982	ILMN_25982	PLOD2	NM_000935.2	5352	62739165	PLOD2	NP_000926.2	ILMN_2410924	GGATGAATGACTGGCATGAACACGTCTTTGAAGTTGTGGCTGAGAAGATG	Homo sapiens procollagen-lysine, 2-oxoglutarate 5-dioxygenase 2 (PLOD2), transcript variant 2, mRNA.
ASPSCR1	6940484	5744.29	0	2146.36	0	0.37365	5727.04	0	7092.48	0	1.23842	3.31438	2.39375	1.92064	ILMN_9446	ILMN_9446	ASPSCR1	NM_024083.2	79058	17572803	ASPSCR1	NP_076988.1	ILMN_1660749	GGACCACCTCCTCTGCCAGCAGGAATAAAGACTTGTGCATCCCTCAAAAA	Homo sapiens alveolar soft part sarcoma chromosome region, candidate 1 (ASPSCR1), mRNA.
GFPT1	2350053	3627.82	0	3126.94	0	0.861932	3420.67	0	5908.53	0	1.7273	2.00399	1.08398	1.92001	ILMN_5797	ILMN_5797	GFPT1	NM_002056.1	2673	4503980	GFPT1	NP_002047.1	ILMN_2220187	GATGGGATGTGTACATGTTGGGTATCCTACTACTTTGTGTTTTCATCTCC	Homo sapiens glutamine-fructose-6-phosphate transaminase 1 (GFPT1), mRNA.
LOC613037	4180563	548.952	0	2475.93	0	4.51028	744.888	0	4130.31	0	5.54487	1.22939	0.310441	1.91895	ILMN_25996	ILMN_25996	LOC613037	NR_002555.2	613037	83415186	LOC613037		ILMN_2070052	AAACCCAAGAGGCGGAGGGTCGGTGATGTGGAACCGTCACGCAAACCCAA	Homo sapiens nuclear pore complex interacting protein pseudogene (LOC613037), non-coding RNA.
PCSK7	2900731	1393.25	0	1087.33	0	0.780428	478.024	0	808.432	0.00150602	1.69119	2.16701	1.2487	1.91831	ILMN_29531	ILMN_29531	PCSK7	NM_004716.2	9159	20336247	PCSK7	NP_004707.2	ILMN_1699545	CACTGCCACTCCAGTCCTGCCACCACCCTGTCTTCCTCTGCAAGTGCTCA	Homo sapiens proprotein convertase subtilisin/kexin type 7 (PCSK7), mRNA.
TNS4	4150358	180.963	0.100904	186.524	0.0843374	1.03073	212.572	0.0331325	420.641	0.00451807	1.97882	1.91982	1.00178	1.91804	ILMN_27455	ILMN_27455	TNS4	NM_032865.4	84951	141802567	TNS4	NP_116254.3	ILMN_1716370	AAGTGCCTGCCCCCTCCCAGCAGCCAGCCCTGCCAAAGTTGCATTATCTT	Homo sapiens tensin 4 (TNS4), mRNA.
AGPAT2	5560102	1598.29	0	1020.83	0	0.638702	1299.72	0	2239.34	0	1.72295	2.69758	1.78067	1.9169	ILMN_7769	ILMN_7769	AGPAT2	NM_001012727.1	10555	69122970	AGPAT2	NP_001012745.1	ILMN_2377430	TGGGCTCCAGGGTCCAGCCCACAAGCTGCATCAGGCTCTCTGGGAGAGGA	Homo sapiens 1-acylglycerol-3-phosphate O-acyltransferase 2 (lysophosphatidic acid acyltransferase, beta) (AGPAT2), transcript variant 2, mRNA.
LRP3	730458	5494.52	0	7012.93	0	1.27635	3794.82	0	7773.91	0	2.04856	1.60501	0.689193	1.91582	ILMN_12327	ILMN_12327	LRP3	NM_002333.1	4037	4505014	LRP3	NP_002324.1	ILMN_2127605	CTGGTGACCGCCACAGCCCCGCTTTGTAACCAGGGAATACACAGTCATTT	Homo sapiens low density lipoprotein receptor-related protein 3 (LRP3), mRNA.
LOC401296	1570632	170.407	0.191265	175.516	0.149096	1.02998	178.878	0.121988	319.208	0.00903614	1.7845	1.73256	0.817643	1.91492	ILMN_13733	ILMN_13733	LOC401296	NM_001024677.1	401296	67003571	LOC401296	NP_001019848.1	ILMN_1724282	CACGGGGAGAGGCTGACCTGCGCCCATTTTACAGACAACAAAACTGAGGC	Homo sapiens hypothetical protein LOC401296 (LOC401296), mRNA.
CBFB	2600537	1385.08	0	2778.38	0	2.00593	464.797	0	1285.97	0	2.76674	1.37928	0.464551	1.91473	ILMN_3316	ILMN_3316	CBFB	NM_001755.2	865	47132615	CBFB	NP_001746.1	ILMN_1766408	GCTCACATGTTTACACACTCAGTGCCCTAATTTCCCCTGAGGGAATCGCT	Homo sapiens core-binding factor, beta subunit (CBFB), transcript variant 2, mRNA.
GPHB5	1820050	168.109	0.215361	193.828	0.0557229	1.15299	181.603	0.103916	337.567	0.00903614	1.85882	1.61218	0.698234	1.91395	ILMN_7304	ILMN_7304	GPHB5	NM_145171.2	122876	39753962	GPHB5	NP_660154.2	ILMN_1788650	CGCTGTGAGACCTGGCAGAAACCCATTCTGGAACCCCCCTATATTGAAGC	Homo sapiens glycoprotein hormone beta 5 (GPHB5), mRNA.
LOC339344	3140202	1989	0	5444.16	0	2.73714	5304.2	0	18469.9	0	3.48212	1.27217	0.358843	1.91333	ILMN_6535	ILMN_6535	LOC339344	NM_001012643.2	339344	61656201	LOC339344	NP_001012661.1	ILMN_1704793	GCGCCGAGTTCTGATGGGAGAGGTACAGGTTGGGTTCTCTGCCTACCATT	Homo sapiens hypothetical protein LOC339344 (LOC339344), mRNA.
IL13RA1	1260341	4909.94	0	8681.73	0	1.7682	494.157	0	1374.83	0	2.78216	1.57345	0.660221	1.91323	ILMN_15736	ILMN_15736	IL13RA1	NM_001560.2	3597	26787975	IL13RA1	NP_001551.1	ILMN_1768505	AGGTCTTGGGAGCTCTTGGAGGTGTCTGTATCAGTGGATTTCCCATCCCC	Homo sapiens interleukin 13 receptor, alpha 1 (IL13RA1), mRNA.
CDCA4	7610494	586.504	0	582.021	0	0.992358	488.809	0	905.391	0.00150602	1.85224	1.8665	0.953643	1.91286	ILMN_5465	ILMN_5465	CDCA4	NM_017955.2	55038	22027508	CDCA4	NP_060425.2	ILMN_1753183	TCTTTGTGTCCCCCACTGTAGAGGACGGTGAGCCGCAGCTGCATCAACCT	Homo sapiens cell division cycle associated 4 (CDCA4), transcript variant 13, mRNA.
ANKRD9	7050370	2958.1	0	4397.39	0	1.48656	7729.95	0	17563.6	0	2.27215	1.52847	0.616773	1.91169	ILMN_18729	ILMN_18729	ANKRD9	NM_152326.2	122416	50355986	ANKRD9	NP_689539.1	ILMN_2048607	ACTGGCAAAGGCTAGGCCCGGAGCACCCTAGGCGCTGGATTTTGGGACAA	Homo sapiens ankyrin repeat domain 9 (ANKRD9), mRNA.
RAI14	6370187	7891.41	0	18469.9	0	2.3405	3485.45	0	11530.1	0	3.30806	1.4134	0.501993	1.9114	ILMN_4560	ILMN_4560	RAI14	NM_015577.1	26064	13470085	RAI14	NP_056392.1	ILMN_1682139	TGTCACAGCACTTCAGAAAATACACAACAGCCCCTTCTGCCCCCGCACAG	Homo sapiens retinoic acid induced 14 (RAI14), mRNA.
SLC9A1	10133	3215.34	0	2390.29	0	0.7434	1617.24	0	2582.45	0	1.59682	2.148	1.23689	1.91111	ILMN_20346	ILMN_166750	SLC9A1	NM_003047.2	6548	27777631	SLC9A1	NP_003038.2	ILMN_1800425	TCCTCGGCCCATCTGTCCATCCTCCTCTCCATGCAAGTGCTGTTTGGGCA	Homo sapiens solute carrier family 9 (sodium/hydrogen exchanger), member 1 (SLC9A1), mRNA.
C9ORF4	5420086	139.386	0.826807	161.191	0.347892	1.15644	239.579	0.0210843	483.969	0.00301205	2.02008	1.74682	0.836593	1.91022	ILMN_4182	ILMN_4182	C9ORF4	NM_014334.2	23732	115648139	C9orf4	NP_055149.2	ILMN_1760866	GCTCTGACCTTCTACCTATTGATGGGAACCCCCTAACCACAGCTGCAGGG	Homo sapiens chromosome 9 open reading frame 4 (C9orf4), mRNA.
EDG1	160754	373.98	0.00301205	251.356	0.0165663	0.672111	479.528	0	742.152	0.00150602	1.54767	2.3027	1.39329	1.90941	ILMN_138993	ILMN_45344	EDG1	NM_001400.3	1901	87196352	EDG1	NP_001391.2	ILMN_1653504	GGCTATGTTGAGTACGTAGGCTGTGGGAAGATGAAGATGGTTTGGAGGTG	Homo sapiens endothelial differentiation, sphingolipid G-protein-coupled receptor, 1 (EDG1), mRNA.
RRAS	4570670	16188	0	9930.34	0	0.61344	9844.34	0	14956.7	0	1.51932	2.47672	1.56746	1.90926	ILMN_23748	ILMN_23748	RRAS	NM_006270.3	6237	142348070	RRAS	NP_006261.1	ILMN_1780825	CATACCCACCCTTACTTCCTGGCCTCTTCTGGGCTACTGCCACTGTGTGC	Homo sapiens related RAS viral (r-ras) oncogene homolog (RRAS), mRNA.
RAB4B	1010047	496.86	0	606.39	0	1.22044	372.629	0	838.258	0.00150602	2.24958	1.84324	0.935867	1.90738	ILMN_25106	ILMN_25106	RAB4B	NM_016154.3	53916	82659106	RAB4B	NP_057238.3	ILMN_2109994	TCTGAGAGGCCGTGTCCTAACCTGCCCTGGCCCCGGAGAAGCTACGTTGC	Homo sapiens RAB4B, member RAS oncogene family (RAB4B), mRNA.
TCF15	6060086	165.881	0.253012	147.15	0.682229	0.887082	598.588	0	1024.56	0.00150602	1.71163	1.92951	1.02357	1.90594	ILMN_26182	ILMN_26182	TCF15	NM_004609.3	6939	48255908	TCF15	NP_004600.2	ILMN_1745041	CAGAGCCCCCTCTCCGGGCGCCATAACCAAACTTTCCTCAGTCTGCTGTT	Homo sapiens transcription factor 15 (basic helix-loop-helix) (TCF15), mRNA.
TMEM183B	5720364	8978.07	0	17069	0	1.90119	12305.8	0	33124.2	0	2.69174	1.41582	0.510081	1.90574	ILMN_168962	ILMN_168962	TMEM183B	NM_001079809.1	653659	119369511	TMEM183B	NP_001073277.1	ILMN_2172269	GCATTCAAAAGGAGTGGCCCTGTTTTCTGTGTTAAAACCCCATTTGGTGC	Homo sapiens transmembrane protein 183B (TMEM183B), mRNA.
CALM3	2750184	21666.7	0	38198.2	0	1.76299	21276.7	0	53328.3	0	2.50642	1.42169	0.516891	1.9048	ILMN_3508	ILMN_3508	CALM3	NM_005184.2	808	58218967	CALM3	NP_005175.2	ILMN_1666385	CAGCCAAGAGCTGAGGGTAAGGGCAGGTAGGCGTGAGGCTGTGGACATTT	Homo sapiens calmodulin 3 (phosphorylase kinase, delta) (CALM3), mRNA.
ZNF385A	20170	262.784	0.0135542	748.898	0	2.84986	441.226	0	1638.37	0	3.71322	1.30295	0.398953	1.904	ILMN_27544	ILMN_27544	ZNF385A	NM_015481.1	25946	24308078	ZNF385A	NP_056296.1	ILMN_1786722	AGTCTGTAGCCTCCCCGATCCAAGTTCCTAGACCTCATGGCTGTCCCCTC	Homo sapiens zinc finger protein 385A (ZNF385A), transcript variant 3, mRNA.
SLC16A9	6290161	150.827	0.560241	136.518	0.89759	0.905131	157.804	0.429217	310.375	0.00903614	1.96684	2.17299	1.26918	1.90381	ILMN_19723	ILMN_19723	SLC16A9	NM_194298.1	220963	34916027	SLC16A9	NP_919274.1	ILMN_1732410	GGAGCTCCAAGTTGTCTTGGACTTCTACACCACACTCAGACTTCTGGAAA	Homo sapiens solute carrier family 16, member 9 (monocarboxylic acid transporter 9) (SLC16A9), mRNA.
HAGH	4900333	2850.93	0	3586.05	0	1.25785	18597.3	0	38872.6	0	2.09023	1.66175	0.757942	1.9038	ILMN_22401	ILMN_22401	HAGH	NM_005326.4	3029	94538321	HAGH	NP_005317.2	ILMN_1772731	GGCCGCCCTGCACCTTCAGCGGATTTGGGGATTAGGCTCTTTTAGGTAAC	Homo sapiens hydroxyacylglutathione hydrolase (HAGH), transcript variant 1, mRNA.
TACSTD2	6270138	687.78	0	325.694	0.0060241	0.473544	1174.96	0	1641.08	0	1.39671	2.94949	2.04568	1.9038	ILMN_4004	ILMN_4004	TACSTD2	NM_002353.1	4070	4505056	TACSTD2	NP_002344.1	ILMN_1739001	GAGGACAGACATTGCCCGGAAACTCAGTCTATTTATTCTTCAGCTTGCCC	Homo sapiens tumor-associated calcium signal transducer 2 (TACSTD2), mRNA.
SLC36A1	2940095	629.703	0	1502.53	0	2.3861	332.606	0.00150602	1043.41	0.00150602	3.13709	1.31474	0.411111	1.90363	ILMN_22384	ILMN_22384	SLC36A1	NM_078483.2	206358	41352720	SLC36A1	NP_510968.2	ILMN_2124471	GGCCAGAGGACATAAATGGTGCTGGTAGGAGGTTATCAGAGTAAGGAAGG	Homo sapiens solute carrier family 36 (proton/amino acid symporter), member 1 (SLC36A1), mRNA.
RAB31	6590341	6844.16	0	31729.6	0	4.63601	5562.75	0	28976.2	0	5.20896	1.12359	0.220628	1.90296	ILMN_6528	ILMN_174900	RAB31	NM_006868.2	11031	33589860	RAB31	NP_006859.2	ILMN_1660691	CCCTGTAGTCCAGTGGTGCTGCCCTGTTGTGCAAACTGCTCCTTTTTCTC	Homo sapiens RAB31, member RAS oncogene family (RAB31), mRNA.
LYCAT	7040546	2269.06	0	6710.93	0	2.95758	537.962	0	1956.88	0	3.63759	1.22992	0.327708	1.90221	ILMN_26201	ILMN_26201	LYCAT	NM_001002257.1	253558	50659058	LYCAT	NP_001002257.1	ILMN_1708081	CTCTAACGTGGAGAAATGAGCTTCATGCTGAGGTAGTGGTTGCCTTAGAG	Homo sapiens lysocardiolipin acyltransferase (LYCAT), transcript variant 2, mRNA.
PLEKHJ1	5130039	347.951	0.00301205	1006.84	0	2.89363	377.601	0	1385.49	0	3.66919	1.26802	0.367462	1.90056	ILMN_936	ILMN_936	PLEKHJ1	NM_018049.1	55111	8922332	PLEKHJ1	NP_060519.1	ILMN_1697701	CATCCAAAGCCTGAAGCCAGGTGGGTGTGGGCAGGGGCTGCATTTTATGA	Homo sapiens pleckstrin homology domain containing, family J member 1 (PLEKHJ1), mRNA.
USP37	4150711	284.54	0.0105422	859.284	0	3.01991	213.869	0.0331325	779.822	0.00150602	3.64627	1.20741	0.307261	1.90015	ILMN_27952	ILMN_27952	USP37	NM_020935.1	57695	32698743	USP37	NP_065986.1	ILMN_1686319	CCTACACTTTGCCTAATTGAGCCACTACCAGGTTTTCTGGCAGCTGTGGC	Homo sapiens ubiquitin specific peptidase 37 (USP37), mRNA.
C10ORF58	2120468	5546.32	0	11864.2	0	2.13911	4886.25	0	14888	0	3.04692	1.42439	0.524374	1.90002	ILMN_17906	ILMN_17906	C10ORF58	NM_032333.2	84293	31543190	C10orf58	NP_115709.2	ILMN_2118472	GGTGAGCTGAGATCACACCACTGTATTCCAGCCTGGGTGACTGAGACTCT	Homo sapiens chromosome 10 open reading frame 58 (C10orf58), mRNA.
ATP6V0A2	620092	432.798	0	533.034	0	1.2316	226.399	0.0240964	492.353	0.00301205	2.17472	1.76576	0.86596	1.8998	ILMN_23163	ILMN_23163	ATP6V0A2	NM_012463.2	23545	42741678	ATP6V0A2	NP_036595.2	ILMN_1700380	GCCCGCATCCTCCTCTATCCTGTTTCGAGGTAGAGAGCTTGGCACTTCTG	Homo sapiens ATPase, H+ transporting, lysosomal V0 subunit a2 (ATP6V0A2), mRNA.
YWHAZ	4180343	15033.5	0	28756.9	0	1.91286	7808.59	0	21076.7	0	2.69916	1.41106	0.512114	1.89895	ILMN_11028	ILMN_11028	YWHAZ	NM_003406.2	7534	21735623	YWHAZ	NP_003397.1	ILMN_1801928	GGCACCCTGCTTCCTTTGCTTGCATCCCACAGACTATTTCCCTCATCCTA	Homo sapiens tyrosine 3-monooxygenase/tryptophan 5-monooxygenase activation protein, zeta polypeptide (YWHAZ), transcript variant 1, mRNA.
FAM115A	4540600	6519.7	0	13167.1	0	2.01959	3823.92	0	11969.2	0	3.13009	1.54987	0.651816	1.89805	ILMN_27255	ILMN_27255	FAM115A	NM_014719.1	9747	7662275	FAM115A	NP_055534.1	ILMN_2297069	GCCAAGCATGGTGGCATGTGCCTGTGGTCCTAGCTACTTGGGAGGCTGAA	Homo sapiens family with sequence similarity 115, member A (FAM115A), mRNA.
SNHG10	830594	380.153	0.00301205	283.706	0.0120482	0.746293	776.603	0	1182.04	0	1.52207	2.0395	1.14156	1.89794	ILMN_6963	ILMN_6963	SNHG10	NR_001459.2	283596	115529443	SNHG10		ILMN_2409078	TTAAAGTGCTGGGATTACAGGCGTGAGCCACCGCCCCCGGCCGCCTCTGA	Homo sapiens small nucleolar RNA host gene 10 (non-protein coding) (SNHG10), non-coding RNA.
SLC25A42	620692	1612.33	0	2358.86	0	1.46301	4029.46	0	8689.61	0	2.15652	1.47403	0.576295	1.89773	ILMN_5992	ILMN_5992	SLC25A42	NM_178526.1	284439	60460886	SLC25A42	NP_848621.1	ILMN_2222880	TCTGCGGTCACTCGCCTCCCTGCTGGTCACTGGTCTTGGTCTGGAGTTAT	Homo sapiens solute carrier family 25, member 42 (SLC25A42), mRNA.
TSPAN4	110661	8126.06	0	2981.73	0	0.366935	1717.78	0	2067.98	0	1.20387	3.28087	2.38317	1.89771	ILMN_9326	ILMN_9326	TSPAN4	NM_001025235.1	7106	68800004	TSPAN4	NP_001020406.1	ILMN_1718607	CCCTCACCTACATTCCATAGTGGGCCCGTGGGGCTCCTGGTGCATCTTAA	Homo sapiens tetraspanin 4 (TSPAN4), transcript variant 3, mRNA.
C3ORF33	5560537	229.68	0.0225904	223.396	0.0286145	0.972643	173.868	0.171687	303.605	0.00903614	1.74618	1.79529	0.897959	1.89733	ILMN_22126	ILMN_22126	C3ORF33	NM_173657.1	285315	27734924	C3orf33	NP_775928.1	ILMN_1713935	CCTGGGATTACAGGAGCTCCCACCAAGCCTGGCTAAGTTTTGTATTGCCA	Homo sapiens chromosome 3 open reading frame 33 (C3orf33), mRNA.
HCN4	380626	186.286	0.0768072	194.639	0.0527108	1.04484	201.08	0.0496988	396.779	0.00451807	1.97324	1.88855	0.99158	1.89697	ILMN_11526	ILMN_11526	HCN4	NM_005477.1	10021	4885406	HCN4	NP_005468.1	ILMN_1790810	TCTCTCCCCATCTCTGGTCTCAAAGCCAGTCCCAGCCTGACCTCTCACCA	Homo sapiens hyperpolarization activated cyclic nucleotide-gated potassium channel 4 (HCN4), mRNA.
EIF4EBP2	1260241	754.659	0	6844.16	0	9.0692	1033.7	0	9716.47	0	9.39966	1.03644	0.140082	1.89636	ILMN_16446	ILMN_16446	EIF4EBP2	NM_004096.3	1979	31542585	EIF4EBP2	NP_004087.1	ILMN_1728083	TTTTGCATTCACCCTCCTTCCCACCTACCTGTCCTGGGGCTGTTGAGCAG	Homo sapiens eukaryotic translation initiation factor 4E binding protein 2 (EIF4EBP2), mRNA.
EMP1	3940435	8619.54	0	9506.45	0	1.10289	465.473	0	926.664	0.00150602	1.9908	1.80507	0.909422	1.89565	ILMN_25097	ILMN_163266	EMP1	NM_001423.1	2012	4503558	EMP1	NP_001414.1	ILMN_1801616	GAGGGCAAGCCACCAAATTACCTAGGCTGAGGTTAGAGAGATTGGCCAGC	Homo sapiens epithelial membrane protein 1 (EMP1), mRNA.
TMEM97	3420541	3633.61	0	7380.6	0	2.0312	3785.29	0	10537.6	0	2.78383	1.37053	0.475725	1.89481	ILMN_27777	ILMN_27777	TMEM97	NM_014573.2	27346	109948301	TMEM97	NP_055388.2	ILMN_1710962	GCTCACAAGCCATATTGGCCCGATTAGTGGTACTGTCTGACTCACGTGTG	Homo sapiens transmembrane protein 97 (TMEM97), mRNA.
PPP1R3F	1500162	282.602	0.0105422	317.344	0.0060241	1.12294	892.865	0	1980.29	0	2.21791	1.97509	1.08093	1.89417	ILMN_9487	ILMN_9487	PPP1R3F	NM_033215.3	89801	58761531	PPP1R3F	NP_149992.3	ILMN_1784822	CTCTGGATGAGGGAGAGTGGTCGTGAGCTGGTCTTGGGGCACAATTACCC	Homo sapiens protein phosphatase 1, regulatory (inhibitor) subunit 3F (PPP1R3F), mRNA.
TM9SF1	780296	915.589	0	448.622	0	0.489982	288.182	0.0060241	460.185	0.00301205	1.59685	3.259	2.36516	1.89384	ILMN_1249	ILMN_1249	TM9SF1	NM_006405.5	10548	62460631	TM9SF1	NP_006396.2	ILMN_1709334	CGATCTGTGCTGAGTGTTGGCTCCACCGGCCTCTTCATCTTCCTCTACTC	Homo sapiens transmembrane 9 superfamily member 1 (TM9SF1), transcript variant 1, mRNA.
GBA2	2030438	384.911	0.00301205	1196.74	0	3.10914	1074.36	0	4271.76	0	3.97611	1.27884	0.38512	1.89372	ILMN_5969	ILMN_5969	GBA2	NM_020944.2	57704	27413907	GBA2	NP_065995.1	ILMN_1674560	CCTTCCCCTCTGAACCTCCTGCAACCCTGAGCCATCAGGACAATCATACC	Homo sapiens glucosidase, beta (bile acid) 2 (GBA2), mRNA.
C6ORF192	160333	532.511	0	1000.31	0	1.87848	404.206	0	1044.32	0.00150602	2.58362	1.37538	0.482137	1.89324	ILMN_6233	ILMN_166002	C6ORF192	NM_052831.2	116843	66933002	C6orf192	NP_439896.1	ILMN_1669831	GGTAGATGTATTTCATCCCTAGAGCAGGTCAGCCTCCTTCCCCTAATGCG	Homo sapiens chromosome 6 open reading frame 192 (C6orf192), mRNA.
PPP1R1B	5720639	191.83	0.063253	197.28	0.0481928	1.02841	221.871	0.0240964	369.95	0.0060241	1.66741	1.62135	0.728564	1.89279	ILMN_11681	ILMN_11681	PPP1R1B	NM_181505.1	84152	31415879	PPP1R1B	NP_852606.1	ILMN_1759012	AGGTGGGGGGTGCCTGCAGTGCGCTGGCTCAGTCTCCTTCTGAAAAGCTG	Homo sapiens protein phosphatase 1, regulatory (inhibitor) subunit 1B (dopamine and cAMP regulated phosphoprotein, DARPP-32) (PPP1R1B), transcript variant 2, mRNA.
KCNC4	5080270	198.567	0.0451807	257.153	0.0165663	1.29504	176.951	0.13253	350.433	0.0060241	1.9804	1.52922	0.63661	1.89261	ILMN_139265	ILMN_38339	KCNC4	NM_004978.3	3749	88758574	KCNC4	NP_004969.2	ILMN_1792382	GGTGGTTTGTCTTCTTTGTTAGGCTGTGTCTCCCTAAGCCCTTGCCCCAC	Homo sapiens potassium voltage-gated channel, Shaw-related subfamily, member 4 (KCNC4), transcript variant 1, mRNA.
HOMER2	3850630	199.917	0.0436747	238.177	0.0210843	1.19138	2350.78	0	5399.2	0	2.29678	1.92783	1.03589	1.89195	ILMN_2937	ILMN_4318	HOMER2	NM_199331.2	9455	110349793	HOMER2	NP_955363.2	ILMN_1671486	GAGATGGAAAACAAGCTTCTGGTGGGTGCATTTTCTGGCCCGGAGTTGCC	Homo sapiens homer homolog 2 (Drosophila) (HOMER2), transcript variant 3, mRNA.
TMEM173	3460008	2007.58	0	1055.64	0	0.525824	487.19	0	619.721	0.00301205	1.27203	2.41912	1.52718	1.89194	ILMN_18797	ILMN_18797	TMEM173	NM_198282.1	340061	38093658	TMEM173	NP_938023.1	ILMN_2145116	TCACTGCCTTACCTCCCTCACGGTTGTTGTGAGGACTGAGTGTGTGGAAG	Homo sapiens transmembrane protein 173 (TMEM173), mRNA.
BAI2	2370474	223.201	0.0240964	189.984	0.0662651	0.851177	141.438	0.786145	223.727	0.0466867	1.5818	1.85837	0.966931	1.89144	ILMN_30261	ILMN_174894	BAI2	NM_001703.2	576	115387098	BAI2	NP_001694.2	ILMN_1773109	AGAGCTGGAGCACCTTCAAATCTATGACACTGGGCTCGCTGCCCCCCAAG	Homo sapiens brain-specific angiogenesis inhibitor 2 (BAI2), mRNA.
BCL2L12	6420379	1899.9	0	1808.18	0	0.95172	6710.93	0	12305.8	0	1.8337	1.92672	1.03594	1.89078	ILMN_177176	ILMN_177176	BCL2L12	NM_001040668.1	83596	100913020	BCL2L12	NP_001035758.1	ILMN_2396982	GGGAGGGCATCCTGGCTGTTTCACCCGTGGACTTGAACTTGCCATTGGAC	Homo sapiens BCL2-like 12 (proline rich) (BCL2L12), transcript variant 3, mRNA.
CROT	3830274	455.901	0	800.385	0	1.75561	357.346	0.00150602	915.956	0.00150602	2.56322	1.46002	0.569357	1.89066	ILMN_3745	ILMN_3745	CROT	NM_021151.2	54677	31542324	CROT	NP_066974.2	ILMN_1693090	TGGCTGCAGTGAGCTGTGATGTGCCCTTATGCTATAGCCTGGGCAAGAGC	Homo sapiens carnitine O-octanoyltransferase (CROT), mRNA.
ZNF295	6060326	445.282	0	679.955	0	1.52702	387.299	0	796.441	0.00150602	2.05639	1.34667	0.456253	1.89042	ILMN_12236	ILMN_308354	ZNF295	NM_001098402.1	49854	148491087	ZNF295	NP_001091872.1	ILMN_1782110	CTTTCAGTGTATCTCAGCGGGTACTCCAGCTTGTGGCATTCCCATGTGAC	Homo sapiens zinc finger protein 295 (ZNF295), transcript variant 1, mRNA.
FAM89B	2000224	1309.23	0	2746.69	0	2.09794	3894.26	0	12454.2	0	3.19809	1.5244	0.634062	1.89033	ILMN_9389	ILMN_306694	FAM89B	NM_001098784.1	23625	149192852	FAM89B	NP_001092254.1	ILMN_1804117	GAGTGCCTGGCTCCCATCTCCTCCTCACCTTTTGTTGCTATCGGCAGCTG	Homo sapiens family with sequence similarity 89, member B (FAM89B), transcript variant 3, mRNA.
RNF128	5090445	201.394	0.0406627	211.652	0.0331325	1.05094	197.664	0.0512048	395.259	0.00451807	1.99966	1.90274	1.01257	1.89016	ILMN_5729	ILMN_5729	RNF128	NM_024539.3	79589	37588870	RNF128	NP_078815.3	ILMN_1775742	GGGGGGAGAATTCCAGGTGCCTTAATATAAAGTTTGAAGCTTCATCCACC	Homo sapiens ring finger protein 128 (RNF128), transcript variant 2, mRNA.
LOC441376	1980349	304.046	0.0060241	287.514	0.0120482	0.945624	148.408	0.661145	261.079	0.0165663	1.7592	1.86036	0.971145	1.88922	ILMN_24333	ILMN_24333	LOC441376	NM_001025357.1	441376	70778888	LOC441376	NP_001020528.1	ILMN_2159290	TGATGCTGCGAATCCGGAATAAAGAAATGCACACGCAAGGGCTGGGCGCG	Homo sapiens AARD protein (LOC441376), mRNA.
CHCHD4	3850292	1020.52	0	1299.72	0	1.27358	4475.47	0	9438.65	0	2.10897	1.65594	0.766902	1.88903	ILMN_27470	ILMN_27470	CHCHD4	NM_144636.2	131474	148612891	CHCHD4	NP_653237.1	ILMN_1813938	GGGGCCCATGTTCACACTGGCTCTCAGTCTAGTCAGGTGCAATGTTCTTG	Homo sapiens coiled-coil-helix-coiled-coil-helix domain containing 4 (CHCHD4), nuclear gene encoding mitochondrial protein, transcript variant 2, mRNA.
CBLN2	670019	417.393	0	226.529	0.0256024	0.542723	325.639	0.00301205	455.219	0.00301205	1.39792	2.57576	1.6868	1.88896	ILMN_19202	ILMN_19202	CBLN2	NM_182511.2	147381	40255263	CBLN2	NP_872317.1	ILMN_1796069	TCCGGATCCTCTTTTGATCTGCCCAGGAAAGGGATGCATTGACACTCTCC	Homo sapiens cerebellin 2 precursor (CBLN2), mRNA.
ENPP2	840678	1657.18	0	635.265	0	0.383341	197.972	0.0512048	225.788	0.0421687	1.14051	2.97518	2.08708	1.8881	ILMN_26722	ILMN_177018	ENPP2	NM_001040092.1	5168	91823601	ENPP2	NP_001035181.1	ILMN_1780799	CCGAAAGACCAGCCGCAGCTACCCAGAAATCCTGACACTCAAGACATACC	Homo sapiens ectonucleotide pyrophosphatase/phosphodiesterase 2 (ENPP2), transcript variant 2, mRNA.
SPARC	5050382	15531	0	24427.7	0	1.57283	212.505	0.0331325	509.636	0.00301205	2.39823	1.52479	0.636751	1.88804	ILMN_1780	ILMN_1780	SPARC	NM_003118.2	6678	48675809	SPARC	NP_003109.1	ILMN_1796734	CGCAGCTCCCCAATCACACTAGCAACATTTCAAGTGCTTGAGAGCCATGC	Homo sapiens secreted protein, acidic, cysteine-rich (osteonectin) (SPARC), mRNA.
DAG1	2060091	1434.25	0	1022.39	0	0.712838	475.039	0	748.762	0.00150602	1.57621	2.21117	1.32343	1.88775	ILMN_16432	ILMN_16432	DAG1	NM_004393.2	1605	148539834	DAG1	NP_004384.2	ILMN_1658425	GGCCTTCCAAACAGCTCCGTCGCCCCTAGCAACTCCACCATTGGGCACTG	Homo sapiens dystroglycan 1 (dystrophin-associated glycoprotein 1) (DAG1), mRNA.
TAZ	2140736	200.725	0.0406627	179.657	0.123494	0.895042	225.236	0.0240964	385.372	0.0060241	1.71097	1.91161	1.02396	1.88765	ILMN_29643	ILMN_29643	TAZ	NM_181314.1	6901	31317264	TAZ	NP_851831.1	ILMN_1776679	GGCCCCACCTGCCTCTGCCCAGATTTGCCCTCCTCCTGCTCTGCCCAGGA	Homo sapiens tafazzin (cardiomyopathy, dilated 3A (X-linked); endocardial fibroelastosis 2; Barth syndrome) (TAZ), transcript variant 5, mRNA.
TMEM183A	940754	9417.84	0	17413.6	0	1.849	12766.6	0	34139.7	0	2.67414	1.44626	0.558741	1.88752	ILMN_22534	ILMN_174778	TMEM183A	NM_138391.4	92703	115529436	TMEM183A	NP_612400.3	ILMN_1752589	GCATTTAAAAGGAGTGGCCCTGTTTTCTGTGTTAAAACCCCATTTGGTGC	Homo sapiens transmembrane protein 183A (TMEM183A), mRNA.
SETD8	2350735	881.663	0	4456.82	0	5.05502	1137.47	0	6319.29	0	5.55555	1.09902	0.211823	1.88719	ILMN_21859	ILMN_21859	SETD8	NM_020382.3	387893	45356742	SETD8	NP_065115.3	ILMN_1651936	ACCTCGGGCCTCACGACGGTGCTACCTAAGAAAGTCTTCCCTCCCACCCC	Homo sapiens SET domain containing (lysine methyltransferase) 8 (SETD8), mRNA.
CYP17A1	3890278	158.13	0.385542	158.098	0.421687	0.999796	168.707	0.243976	345.795	0.0060241	2.04967	2.05009	1.1633	1.88679	ILMN_14207	ILMN_14207	CYP17A1	NM_000102.3	1586	91107038	CYP17A1	NP_000093.1	ILMN_1760554	TGGCCCCACAACACAGATTTAGAGATACAACCCCCCACCCTTCTCCGCCA	Homo sapiens cytochrome P450, family 17, subfamily A, polypeptide 1 (CYP17A1), mRNA.
HOXA4	7160553	170.389	0.191265	216.174	0.0301205	1.26871	599.93	0	1367.72	0	2.2798	1.79695	0.91114	1.88581	ILMN_138508	ILMN_9899	HOXA4	NM_002141.4	3201	148613881	HOXA4	NP_002132.3	ILMN_1677018	GGATGCTGGCTGGTGGAACAACCTGCTGGCCCGAAACAAGGCTGCCAGGT	Homo sapiens homeobox A4 (HOXA4), mRNA.
LHFP	1010139	4225.37	0	3968.5	0	0.939206	846.251	0	1717.33	0	2.02933	2.16069	1.27489	1.88579	ILMN_8393	ILMN_8393	LHFP	NM_005780.1	10186	5031864	LHFP	NP_005771.1	ILMN_1767448	TCCCCACACACGCCTATGCACAAACGTGGATTATCGCACAGACTGGGAGG	Homo sapiens lipoma HMGIC fusion partner (LHFP), mRNA.
MARK3	7570706	373.447	0.00301205	847.138	0	2.26843	310.306	0.00451807	898.099	0.00150602	2.89423	1.27588	0.390279	1.8856	ILMN_12019	ILMN_182203	MARK3	NM_002376.4	4140	46852165	MARK3	NP_002367.4	ILMN_1704795	AGATGTGCAACCTATGCGCCCCCTGCCCTACTTCCGTTACCCTGAGAGTC	Homo sapiens MAP/microtubule affinity-regulating kinase 3 (MARK3), mRNA.
CHST10	270348	341.408	0.00301205	449.167	0	1.31563	294.272	0.00451807	669.634	0.00301205	2.27557	1.72964	0.844092	1.88555	ILMN_8537	ILMN_8537	CHST10	NM_004854.3	9486	50428923	CHST10	NP_004845.1	ILMN_1736828	AAGCCGCAGCGACCATTTCAGATACCGTCCACAGCCAGGACCGCTGAGAA	Homo sapiens carbohydrate sulfotransferase 10 (CHST10), mRNA.
CDH11	2650709	5132.71	0	2577.67	0	0.502204	290.857	0.0060241	389.497	0.0060241	1.33914	2.66651	1.78115	1.88537	ILMN_11789	ILMN_11789	CDH11	NM_001797.2	1009	16306531	CDH11	NP_001788.2	ILMN_1672611	CGTGCCAGATATAACTGTCTTGTTTCAGTGAGAGACGCCCTATTTCTATG	Homo sapiens cadherin 11, type 2, OB-cadherin (osteoblast) (CDH11), mRNA.
REEP4	5080661	332.923	0.00301205	322.131	0.0060241	0.967585	384.582	0	731.955	0.00150602	1.90325	1.96701	1.08265	1.88436	ILMN_1061	ILMN_1061	REEP4	NM_025232.2	80346	20149694	REEP4	NP_079508.2	ILMN_1729611	TTTATTGCCTTGCTCTGCCCTCTCCCTTCCCCGGTTGTGGGACAAGAGCC	Homo sapiens receptor accessory protein 4 (REEP4), mRNA.
CAMK2N2	2940142	182.701	0.0918675	209.539	0.0346385	1.1469	281.058	0.00903614	625.266	0.00301205	2.22469	1.93974	1.05573	1.88401	ILMN_3392	ILMN_184093	CAMK2N2	NM_033259.2	94032	68161536	CAMK2N2	NP_150284.1	ILMN_1660633	TGTTGAGGCTGGGATGAGACAAGCCCCCGACACGGTTACCAACCACATGG	Homo sapiens calcium/calmodulin-dependent protein kinase II inhibitor 2 (CAMK2N2), mRNA.
OXR1	730291	1097.62	0	3922.53	0	3.57367	1134.66	0	4877.88	0	4.29897	1.20296	0.319084	1.88387	ILMN_16599	ILMN_16599	OXR1	NM_181354.3	55074	63055068	OXR1	NP_851999.1	ILMN_1737462	TTTTCCCCTTCGGTCTTCCACAGCAGTATTATTGTCTTTGTGGAGTTGAC	Homo sapiens oxidation resistance 1 (OXR1), mRNA.
THY1	6480204	9029.06	0	3846.59	0	0.426023	480.031	0	751.124	0.00150602	1.56474	3.6729	2.78905	1.88385	ILMN_22736	ILMN_22736	THY1	NM_006288.2	7070	19923361	THY1	NP_006279.2	ILMN_1779875	CTGAGGCAAGCCATGGAGTGAGACCCAGGAGCCGGACACTTCTCAGGAAA	Homo sapiens Thy-1 cell surface antigen (THY1), mRNA.
GSTCD	6130438	1671.21	0	1267.11	0	0.758196	2270.68	0	3713.41	0	1.63537	2.15693	1.27336	1.88357	ILMN_18274	ILMN_18274	GSTCD	NM_001031720.2	79807	149588659	GSTCD	NP_001026890.2	ILMN_1704313	GCTCCCACCCCAACGAAGGCTCATAGGAAAACAGTGCATGTGCTTGGTGG	Homo sapiens glutathione S-transferase, C-terminal domain containing (GSTCD), transcript variant 1, mRNA.
RNF121	5310446	1861.1	0	1756.2	0	0.943637	1855.26	0	3493.76	0	1.88317	1.99565	1.11216	1.88349	ILMN_11242	ILMN_11242	RNF121	NM_018320.3	55298	37588863	RNF121	NP_060790.2	ILMN_2356031	ACGAAGCAGGATGTTGTCACTCCCGTCTGAATAAAGCTCCATGAGCTGGG	Homo sapiens ring finger protein 121 (RNF121), transcript variant 1, mRNA.
MAPK4	4860403	172.783	0.171687	144.03	0.748494	0.833593	304.255	0.00451807	530.212	0.00301205	1.74266	2.09054	1.20726	1.88328	ILMN_38629	ILMN_38629	MAPK4	NM_002747.3	5596	89276768	MAPK4	NP_002738.2	ILMN_2112128	CCCCCAACACTCCCAAAGATACCCACAGGAAGTCCAGCCAGTTTCCAGGT	Homo sapiens mitogen-activated protein kinase 4 (MAPK4), mRNA.
GRM4	6840255	182.732	0.0903614	169.73	0.206325	0.928847	171.442	0.198795	308.498	0.00903614	1.79943	1.93727	1.05473	1.88254	ILMN_11058	ILMN_11058	GRM4	NM_000841.1	2914	4504140	GRM4	NP_000832.1	ILMN_1752843	TCGAGTGTGTTGCCAAGTGCTGCGTCCTCCTGGTGGCCTCTGTGTGTGTC	Homo sapiens glutamate receptor, metabotropic 4 (GRM4), mRNA.
KIAA0495	3450056	415.393	0	799.955	0	1.92578	319.743	0.00301205	946.5	0.00150602	2.96019	1.53714	0.65473	1.88241	ILMN_27282	ILMN_27282	KIAA0495	NM_207306.1	57212	46409257	KIAA0495	NP_997189.1	ILMN_2090040	CTTTTGGAAACGGGCTTTCTCCTTTCCATTTTGCAGCCGGGGGCGGGTGG	Homo sapiens KIAA0495 (KIAA0495), mRNA.
DCBLD2	830661	4268.36	0	11355.5	0	2.66038	467.44	0	1575.62	0	3.37074	1.26701	0.386846	1.88017	ILMN_175741	ILMN_175741	DCBLD2	NM_080927.3	131566	54792128	DCBLD2	NP_563615.3	ILMN_2174127	GGTTTGAGCGTCAGTGATATTCTCCCAGAATGTACTTATCTTACCTCGGC	Homo sapiens discoidin, CUB and LCCL domain containing 2 (DCBLD2), mRNA.
FLJ32011	1440725	210.923	0.0301205	407.139	0.00150602	1.93027	360.522	0.00150602	938.426	0.00150602	2.60296	1.3485	0.468623	1.87987	ILMN_2337	ILMN_2337	FLJ32011	NM_182516.1	148930	32698869	FLJ32011	NP_872322.1	ILMN_1723834	TCTTTGAACTGCCCTCCTCTCCACCCAGCTGCTGCCTATTCCCTGCCCCT	Homo sapiens hypothetical protein FLJ32011 (FLJ32011), mRNA.
C6ORF85	6560328	246.857	0.0180723	275.716	0.0120482	1.11691	372.952	0	761.529	0.00150602	2.0419	1.82817	0.948336	1.87984	ILMN_491	ILMN_491	C6ORF85	NM_021945.4	63027	48526515	C6orf85	NP_068764.3	ILMN_1705116	GTCCTCTCGTCTAGAAGGCACCACCTCGCTTTCATGTCCCGTGTGTTTTG	Homo sapiens chromosome 6 open reading frame 85 (C6orf85), mRNA.
PPT1	7200041	6302.78	0	4191.65	0	0.665048	2148.99	0	3334.66	0	1.55173	2.33326	1.45366	1.8796	ILMN_18632	ILMN_18632	PPT1	NM_000310.2	5538	50726955	PPT1	NP_000301.1	ILMN_1669273	TTGGAGAAATGATGAGCTACGCCTTGATGAAAGAACCGTGTTGGTGCTGC	Homo sapiens palmitoyl-protein thioesterase 1 (ceroid-lipofuscinosis, neuronal 1, infantile) (PPT1), mRNA.
RAB8B	1740497	2558.28	0	8013.55	0	3.1324	722.494	0	2704.67	0	3.74352	1.19509	0.316029	1.87907	ILMN_176936	ILMN_176936	RAB8B	NM_016530.2	51762	62865646	RAB8B	NP_057614.1	ILMN_2173004	TTGCTCCAATGGCTTAATGTGAAAAGCTCCTGCAGATAAGTGGACCTGTC	Homo sapiens RAB8B, member RAS oncogene family (RAB8B), mRNA.
CCND1	5820601	29059	0	57882	0	1.99188	3750.64	0	9990.37	0	2.66364	1.33725	0.45935	1.8779	ILMN_139141	ILMN_166524	CCND1	NM_053056.2	595	77628152	CCND1	NP_444284.1	ILMN_1688480	CGGCGCTTCCCAGCACCAACATGTAACCGGCATGTTTCCAGCAGAAGACA	Homo sapiens cyclin D1 (CCND1), mRNA.
DENND2A	6100072	1899.06	0	2517.28	0	1.32554	972.825	0	2056.33	0	2.11377	1.59465	0.717227	1.87742	ILMN_7666	ILMN_7666	DENND2A	NM_015689.2	27147	58866696	DENND2A	NP_056504.2	ILMN_1666503	AGAAAGGGAGCCCGAGACCAGGCGTGTCGCCGACATGCAAATGGGTTGTT	Homo sapiens DENN/MADD domain containing 2A (DENND2A), mRNA.
C11ORF75	4900747	977.916	0	1399.66	0	1.43127	3216.12	0	6921.52	0	2.15213	1.50365	0.627544	1.87611	ILMN_9654	ILMN_9654	C11ORF75	NM_020179.1	56935	9910225	C11orf75	NP_064564.1	ILMN_1798270	AGTAGCTCCACCTGAAGAGGGATGGAACCTCTGGGTCAGGAAACAGCTGG	Homo sapiens chromosome 11 open reading frame 75 (C11orf75), mRNA.
CD83	5050162	330.581	0.00301205	466.935	0	1.41247	329.511	0.00150602	749.986	0.00150602	2.27605	1.6114	0.735993	1.87541	ILMN_16705	ILMN_166338	CD83	NM_001040280.1	9308	94421023	CD83	NP_001035370.1	ILMN_1780582	GCCTTCTGTAGGAATTCTTTTGGGGAAGTGAGGAAGCCAGGTCCACGGTC	Homo sapiens CD83 molecule (CD83), transcript variant 2, mRNA.
BVES	7210349	516.222	0	1432.55	0	2.77506	337.833	0.00150602	1098.13	0.00150602	3.25052	1.17133	0.297524	1.87381	ILMN_25037	ILMN_25159	BVES	NM_147147.2	11149	59939904	BVES	NP_671488.1	ILMN_1689237	TCACTGCTTCGGTTCTGCTCATCAGGGGACACGCTCCCTTACTCATGGCA	Homo sapiens blood vessel epicardial substance (BVES), transcript variant 5, mRNA.
KLF2	3850692	2984.43	0	3036.7	0	1.01751	5475.88	0	10016.1	0	1.82913	1.79765	0.925203	1.87245	ILMN_9994	ILMN_9994	KLF2	NM_016270.2	10365	49574523	KLF2	NP_057354.1	ILMN_1735930	ATTACTGTACATAGAGAGACAGGTGGGCATTTTTGGGCTACCTGGTTCGT	Homo sapiens Kruppel-like factor 2 (lung) (KLF2), mRNA.
SERINC1	2680487	1604.7	0	1227.89	0	0.765184	295.184	0.00451807	462.175	0.00301205	1.56572	2.0462	1.17395	1.87225	ILMN_24825	ILMN_24825	SERINC1	NM_020755.2	57515	34222115	SERINC1	NP_065806.1	ILMN_1741613	GGATTGCTGGTGTCCAGCATGACCCATAAACAGGTCAGAAGAATGATGGA	Homo sapiens serine incorporator 1 (SERINC1), mRNA.
TGIF1	7160670	179.145	0.11747	163.281	0.313253	0.911446	178.042	0.128012	321.713	0.00903614	1.80695	1.98251	1.11026	1.87224	ILMN_28395	ILMN_28395	TGIF1	NM_173209.1	7050	28178850	TGIF1	NP_775301.1	ILMN_1656761	GTTTCTGGACCCGGCCACCCCCCGCGTCCGCACCGCCGCCCCCGAGGGAC	Homo sapiens TGFB-induced factor homeobox 1 (TGIF1), transcript variant 5, mRNA.
LOC441294	1780307	197.673	0.0481928	154.045	0.513554	0.779291	178.663	0.121988	282.094	0.0120482	1.57892	2.02609	1.15447	1.87162	ILMN_169689	ILMN_169689	LOC441294	NM_001008747.1	441294	56847633	LOC441294	NP_001008747.1	ILMN_2231608	AACATCTACCCACCGAGGGGTTTACCTCCTTACTTTCACCCGAGACCTGG	Homo sapiens similar to CTAGE6 (LOC441294), mRNA.
ZNF384	1780176	189.333	0.0677711	245.765	0.0195783	1.29806	223.698	0.0240964	436.146	0.00301205	1.9497	1.50202	0.630519	1.8715	ILMN_38177	ILMN_38177	ZNF384	NM_001039919.1	171017	90193616	ZNF384	NP_001035008.1	ILMN_2347943	CTCCTTTTATTTGAAGGGGGCAAGGGCTGAGATGTGGTCCCCAAGGGGCC	Homo sapiens zinc finger protein 384 (ZNF384), transcript variant 5, mRNA.
DEDD	6760605	337.167	0.00301205	767.456	0	2.27619	1088.81	0	3485.45	0	3.20115	1.40636	0.534873	1.87149	ILMN_13705	ILMN_41741	DEDD	NM_001039712.1	9191	89353286	DEDD	NP_001034801.1	ILMN_1699711	AAAACAAGCTGTGGCCCTTTCCACTCTCTCCTGGCCTCTGGTGCTGCTCC	Homo sapiens death effector domain containing (DEDD), transcript variant 4, mRNA.
NDNL2	540762	271.603	0.0120482	234.7	0.0210843	0.864129	158.851	0.406627	267.82	0.0165663	1.68598	1.95107	1.07968	1.87139	ILMN_15167	ILMN_15167	NDNL2	NM_138704.2	56160	29826297	NDNL2	NP_619649.1	ILMN_1738622	CAAAGGCACAGTTTAGAGGATTGGGGGAAGGGAGAACGAACCCAGGGAGC	Homo sapiens necdin-like 2 (NDNL2), mRNA.
RBM38	3420372	243.24	0.0180723	464.699	0	1.91045	366.304	0	1012.08	0.00150602	2.76295	1.44623	0.575026	1.8712	ILMN_19507	ILMN_19507	RBM38	NM_017495.4	55544	34577106	RBM38	NP_059965.2	ILMN_1704079	GTGAGTTGTCTCAGGACCCCGTCACTGCGACGTTGACACTCCTCTCCCTT	Homo sapiens RNA binding motif protein 38 (RBM38), transcript variant 1, mRNA.
MEX3B	6940446	316	0.00301205	418.925	0.00150602	1.32571	584.106	0	1179.91	0	2.02002	1.52373	0.65308	1.87065	ILMN_29516	ILMN_29516	MEX3B	NM_032246.3	84206	47894110	MEX3B	NP_115622.2	ILMN_1658989	GAATGTTCGTGGAAGGGCCAGGAGTTCCTGTGAAACCAGGATACTGCAGC	Homo sapiens mex-3 homolog B (C. elegans) (MEX3B), mRNA.
C6ORF145	1850424	307.39	0.00451807	451.49	0	1.46879	284.565	0.00753012	732.564	0.00150602	2.57433	1.75269	0.882437	1.87025	ILMN_8767	ILMN_41640	C6ORF145	XM_937537.2	221749	113417902	C6orf145	XP_942630.1	ILMN_1709026	GGTTTGGGTCAACCCCAGGAGTATTTGCAGAAGGCCCAGCACAGTGGGGG	PREDICTED: Homo sapiens chromosome 6 open reading frame 145 (C6orf145), mRNA.
CASZ1	2450047	307.267	0.00451807	330.128	0.0060241	1.0744	2560.99	0	4550.34	0	1.77679	1.65374	0.784671	1.86907	ILMN_27214	ILMN_27214	CASZ1	NM_017766.3	54897	119709821	CASZ1	NP_060236.3	ILMN_1655191	CCTTGCAGGGAGAACGGTGACTTTGTATTGTCATGTGTGCGGCTTCCTGT	Homo sapiens castor zinc finger 1 (CASZ1), transcript variant 2, mRNA.
CCDC69	160068	175.153	0.150602	211.04	0.0331325	1.20489	231.342	0.0225904	455.366	0.00301205	1.96836	1.63365	0.764668	1.86898	ILMN_12667	ILMN_12667	CCDC69	NM_015621.2	26112	45935390	CCDC69	NP_056436.2	ILMN_1657680	TTAATTGAGAGGGGCAGGGCTGGAGAAGGAGCAAGTTGTGGGGAGCCAGG	Homo sapiens coiled-coil domain containing 69 (CCDC69), mRNA.
PCDH19	7150397	164.031	0.28012	163.183	0.313253	0.994832	215.616	0.0331325	367.024	0.0060241	1.70221	1.71106	0.842409	1.86865	ILMN_20959	ILMN_20959	PCDH19	NM_020766.1	57526	58037112	PCDH19	NP_065817.1	ILMN_1805132	GGCTTACGCCTTCGCTCCTCTAGTGAGGGGAATGAGCCTGATGACACTAT	Homo sapiens protocadherin 19 (PCDH19), mRNA.
ARHGEF7	510554	3103.03	0	4176.84	0	1.34605	3027.15	0	6183.23	0	2.04259	1.51747	0.649906	1.86756	ILMN_29199	ILMN_29199	ARHGEF7	NM_003899.2	8874	22027526	ARHGEF7	NP_003890.1	ILMN_1796912	CTGGGCGTCTGGGACCTTGAATGCCTGCCCTGGTTGTGTGGACTCCTTAA	Homo sapiens Rho guanine nucleotide exchange factor (GEF) 7 (ARHGEF7), transcript variant 1, mRNA.
PVR	780524	680.553	0	486.586	0	0.714987	285.773	0.00753012	501.519	0.00301205	1.75495	2.45452	1.58758	1.86694	ILMN_2476	ILMN_172561	PVR	NM_006505.2	5817	19923371	PVR	NP_006496.2	ILMN_1677305	GAGCCGGGAACAGAGAAGTGTGGGGAAGAGATAGGAACCAGCAGGATGGC	Homo sapiens poliovirus receptor (PVR), mRNA.
NPC2	540075	56364.9	0	43731.7	0	0.775866	35098.4	0	58102.6	0	1.65542	2.13364	1.26735	1.86629	ILMN_26452	ILMN_26452	NPC2	NM_006432.3	10577	29171756	NPC2	NP_006423.1	ILMN_1716678	AGCTCCGGGTGGCTGGTTCTCAGTGGTTGTCTCATGTCTCTTTTTCTGTC	Homo sapiens Niemann-Pick disease, type C2 (NPC2), mRNA.
IL13RA2	5420386	284.622	0.0105422	216.594	0.0301205	0.760988	111.558	1	163.958	0.39006	1.46971	1.93132	1.06539	1.86593	ILMN_20214	ILMN_20214	IL13RA2	NM_000640.2	3598	26787976	IL13RA2	NP_000631.1	ILMN_1688722	GTAACCGGTCTGCTTTTGCGTAAGCCAAACACCTACCCAAAAATGATTCC	Homo sapiens interleukin 13 receptor, alpha 2 (IL13RA2), mRNA.
SAV1	2070025	836.517	0	2626.22	0	3.13947	504.86	0	1921.33	0	3.80567	1.2122	0.346436	1.86577	ILMN_15731	ILMN_15731	SAV1	NM_021818.2	60485	18860913	SAV1	NP_068590.1	ILMN_2050654	GCAGGAATACTTAGCCTGTATTGGGAAGGTGCGTGAAACTCAAAGTTGCT	Homo sapiens salvador homolog 1 (Drosophila) (SAV1), mRNA.
STAU1	5670241	2832.35	0	3637.46	0	1.28426	3290.43	0	6553.56	0	1.9917	1.55086	0.685376	1.86549	ILMN_137068	ILMN_23197	STAU1	NM_004602.2	6780	82659082	STAU1	NP_004593.2	ILMN_1656136	AACCCAGGACAGTTTCAGTGATGCAAATTGTGTGCCCTCTGGTTCAGCTG	Homo sapiens staufen, RNA binding protein, homolog 1 (Drosophila) (STAU1), transcript variant T4, mRNA.
PIGS	2030520	1026.09	0	1346.15	0	1.31192	669.822	0	1387.59	0	2.07159	1.57905	0.713612	1.86543	ILMN_7735	ILMN_7735	PIGS	NM_033198.2	94005	23397651	PIGS	NP_149975.1	ILMN_1691291	TAGTTGGCTTTGTCTGTCAGGTGCAGTCTGGCGGGAGTCCAGGAGGCAGC	Homo sapiens phosphatidylinositol glycan anchor biosynthesis, class S (PIGS), mRNA.
NPBWR2	2640465	189.292	0.0677711	177.503	0.137048	0.937721	174.902	0.161145	290.613	0.0120482	1.66158	1.77193	0.906595	1.86534	ILMN_7400	ILMN_173171	NPBWR2	NM_005286.2	2832	30581163	NPBWR2	NP_005277.2	ILMN_1769358	CTCGTGCCTGAACCCCTTCCTCTACGCCTTTCTAGATGACAACTTCCGGA	Homo sapiens neuropeptides B/W receptor 2 (NPBWR2), mRNA.
ADCY9	3060100	1371.73	0	911.577	0	0.664545	347.207	0.00150602	520.287	0.00301205	1.49849	2.25491	1.38959	1.86533	ILMN_19769	ILMN_161962	ADCY9	NM_001116.2	115	50959204	ADCY9	NP_001107.2	ILMN_1654287	TAGCTTGAGAGCCCCACAGGCTCTGCCACACCCGTGACTTCATCCACACT	Homo sapiens adenylate cyclase 9 (ADCY9), mRNA.
IFNGR2	2570291	9571.28	0	29739.3	0	3.10714	4065.55	0	14562.8	0	3.582	1.15283	0.287611	1.86522	ILMN_25208	ILMN_174164	IFNGR2	NM_005534.2	3460	47419933	IFNGR2	NP_005525.2	ILMN_1764964	AAGACCTGGTCGTCGTCTTGACTTTGGCAAATGAGCCGGAGCCCCTTGGG	Homo sapiens interferon gamma receptor 2 (interferon gamma transducer 1) (IFNGR2), mRNA.
BLCAP	2690524	1152.55	0	3496.99	0	3.03414	560.014	0	2044.05	0	3.65	1.20298	0.338127	1.86485	ILMN_16211	ILMN_16211	BLCAP	NM_006698.2	10904	53759114	BLCAP	NP_006689.1	ILMN_1675612	AGTGTTGGCAAACGAGACTTTCTCCTGGCCCCTGCCTGCTGGAGATCAGC	Homo sapiens bladder cancer associated protein (BLCAP), mRNA.
PPP2R2C	460131	166.175	0.245482	128.305	0.960843	0.772112	634.92	0	801.29	0.00150602	1.26203	1.63452	0.769738	1.86478	ILMN_15268	ILMN_15268	PPP2R2C	NM_181876.2	5522	109255253	PPP2R2C	NP_870991.1	ILMN_1680507	CGGTGGAAGGACCAGTGTAATAGTCACAGACTTGCATCCTGGCTCTGCTT	Homo sapiens protein phosphatase 2 (formerly 2A), regulatory subunit B, gamma isoform (PPP2R2C), transcript variant 2, mRNA.
SC4MOL	5860348	7115.85	0	6757.16	0	0.949593	3363.11	0	6189.45	0	1.84039	1.93809	1.0737	1.86438	ILMN_2770	ILMN_2901	SC4MOL	NM_001017369.1	6307	62865627	SC4MOL	NP_001017369.1	ILMN_1720889	GCACCAAGAACTTCCATTCTAATCTAGAGCTGACCAGTTTGAGCTGATTC	Homo sapiens sterol-C4-methyl oxidase-like (SC4MOL), transcript variant 2, mRNA.
TBX19	630722	296.463	0.0060241	329.655	0.0060241	1.11196	289.209	0.0060241	585.197	0.00301205	2.02344	1.8197	0.956367	1.86334	ILMN_2473	ILMN_2473	TBX19	NM_005149.1	9095	4827023	TBX19	NP_005140.1	ILMN_2048119	CTCTTTTTTCCAGTTCACCTGTGCGAATCCGACCCACCTCCCAGAGCCTG	Homo sapiens T-box 19 (TBX19), mRNA.
APH1A	1850221	2276.19	0	6096.49	0	2.67838	2128.65	0	7428.87	0	3.48994	1.30301	0.439747	1.86326	ILMN_24581	ILMN_180233	APH1A	NM_001077628.1	51107	117606361	APH1A	NP_001071096.1	ILMN_1658472	TCCTCATGGCTGGGCTCATTTCGGTCCCTTTCTCCTTGGTCCCAGACCTT	Homo sapiens anterior pharynx defective 1 homolog A (C. elegans) (APH1A), transcript variant 1, mRNA.
OBFC2A	4260253	3882.83	0	23481.5	0	6.04751	1065.49	0	6761.39	0	6.34581	1.04933	0.186083	1.86324	ILMN_20212	ILMN_7982	OBFC2A	NM_001031716.1	64859	72534721	OBFC2A	NP_001026886.1	ILMN_1785852	CAGCCTGGAGTGAAAATCCTGGGTACTGACTTTGAGAGGAGTGAGTGTGC	Homo sapiens oligonucleotide/oligosaccharide-binding fold containing 2A (OBFC2A), mRNA.
GCH1	240053	223.672	0.0240964	231.157	0.0225904	1.03346	550.973	0	946.809	0.00150602	1.71843	1.66279	0.799752	1.86304	ILMN_5325	ILMN_14690	GCH1	NM_001024071.1	2643	66932971	GCH1	NP_001019242.1	ILMN_1812759	CCCATCTCTGCCACTTTGATGCTATTTGGGTTATGATGGGGCAAGATGGC	Homo sapiens GTP cyclohydrolase 1 (GCH1), transcript variant 4, mRNA.
TGIF1	4260189	2074.17	0	3532.5	0	1.70309	1814.29	0	4397.39	0	2.42375	1.42315	0.560504	1.86264	ILMN_162784	ILMN_162784	TGIF1	NM_170695.2	7050	28178842	TGIF1	NP_733796.2	ILMN_2318638	CTTCTAGTGGATGTTGCACTCAAACGGGCTGCAGAGATGGAGCTTCAGGC	Homo sapiens TGFB-induced factor homeobox 1 (TGIF1), transcript variant 1, mRNA.
GIGYF1	6450020	205.329	0.0346385	286.391	0.0120482	1.39479	196.737	0.0542169	438.134	0.00301205	2.227	1.59665	0.734223	1.86243	ILMN_13201	ILMN_13201	GIGYF1	NM_022574.3	64599	92087054	GIGYF1	NP_072096.2	ILMN_1815639	AGGGGCGGGGTCCCCAGCACTTGTTACAAACACACGATGCACCTTAACTC	Homo sapiens GRB10 interacting GYF protein 1 (GIGYF1), mRNA.
DCHS1	1740646	304.163	0.0060241	312.401	0.0060241	1.02708	210.799	0.0331325	443.845	0.00301205	2.10554	2.05002	1.1876	1.86242	ILMN_12626	ILMN_12626	DCHS1	NM_003737.2	8642	73623031	DCHS1	NP_003728.1	ILMN_1739640	ACCAGGTCCAATGTGGGGAGAAATATGAAGGAGGTAGCAGCCCTGGGTTC	Homo sapiens dachsous 1 (Drosophila) (DCHS1), mRNA.
GPX7	4200543	2778.38	0	4930.26	0	1.77451	1068.65	0	2697.76	0	2.52444	1.42261	0.560329	1.86228	ILMN_9522	ILMN_164820	GPX7	NM_015696.3	2882	142363488	GPX7	NP_056511.2	ILMN_1726030	GAGAGCTCTTGACCAGTGAATCACCAGCCGATACGAACGTCTTGCCAACA	Homo sapiens glutathione peroxidase 7 (GPX7), mRNA.
STOM	2060291	9399	0	11231.3	0	1.19495	385.718	0	775.848	0.00150602	2.01144	1.68328	0.821214	1.86207	ILMN_17469	ILMN_183628	STOM	NM_004099.4	2040	38016910	STOM	NP_004090.4	ILMN_1766657	TCACTTGGGAGGGACGCATAGAAGGAGCTCTAGGAACACAGTGCCAGTGC	Homo sapiens stomatin (STOM), transcript variant 1, mRNA.
TBC1D14	7160707	1317.11	0	2970.38	0	2.25523	2227.64	0	6576	0	2.952	1.30896	0.447024	1.86193	ILMN_21421	ILMN_165668	TBC1D14	NM_020773.1	57533	29789113	TBC1D14	NP_065824.1	ILMN_1779886	CTCCTCCAGAGGTCTGCACACTCCACTTCACATGCCGTTGACTCTCACAG	Homo sapiens TBC1 domain family, member 14 (TBC1D14), mRNA.
YPEL3	130750	1362.76	0	3081.28	0	2.26106	3675.36	0	11991.1	0	3.26257	1.44294	0.581015	1.86192	ILMN_17925	ILMN_17925	YPEL3	NM_031477.4	83719	117956404	YPEL3	NP_113665.3	ILMN_1791147	CTGGCTTGGATCTCGTTTTTAACCCGTTCCTGCCCCACCTGCCCTATAGT	Homo sapiens yippee-like 3 (Drosophila) (YPEL3), mRNA.
GFRA2	4490072	259.491	0.0135542	247.554	0.0180723	0.954002	620.029	0	1092.31	0.00150602	1.7617	1.84664	0.984738	1.86191	ILMN_24176	ILMN_24176	GFRA2	NM_001495.4	2675	47078234	GFRA2	NP_001486.4	ILMN_1656300	CTCTGGTGGGGGCTCCTGATCCGCATCCAAGCTTAACCAAGGCTCCAATA	Homo sapiens GDNF family receptor alpha 2 (GFRA2), mRNA.
MAFG	6290328	370.933	0.00301205	1268.01	0	3.41842	420.808	0	1670.55	0	3.96986	1.16131	0.299938	1.86137	ILMN_177422	ILMN_177422	MAFG	NM_002359.2	4097	49619229	MAFG	NP_002350.1	ILMN_2412761	CCCCTCAATCTGCTAGTCCCTGAAGCCTTTAACCAAACGGGAGTGGGCAC	Homo sapiens v-maf musculoaponeurotic fibrosarcoma oncogene homolog G (avian) (MAFG), transcript variant 1, mRNA.
RPL23AP7	3130682	1672.74	0	593.564	0	0.354846	2045.96	0	2368.96	0	1.15787	3.26302	2.40306	1.85997	ILMN_3185	ILMN_3185	RPL23AP7	NR_000029.1	118433	25141250	RPL23AP7		ILMN_2222750	TAGGAGATGGCACCGAAAGCGAAGGAAGCTCCTGCTCCTCCTAAAGCCGA	Homo sapiens ribosomal protein L23a pseudogene 7 (RPL23AP7) on chromosome 2.
RBM17	10612	1436.94	0	1697.67	0	1.18145	930.412	0	1851.6	0	1.99009	1.68445	0.825781	1.85867	ILMN_15169	ILMN_15169	RBM17	NM_032905.3	84991	40255242	RBM17	NP_116294.1	ILMN_1781906	ACTGCATGTGACTTTCCTAAGCGGCAGCTGAAAGACTCGAGCCCGTGCTG	Homo sapiens RNA binding motif protein 17 (RBM17), mRNA.
RNASE10	6860408	198.352	0.0466867	206.316	0.0391566	1.04015	251.508	0.0150602	439.182	0.00301205	1.7462	1.67879	0.820199	1.85859	ILMN_19830	ILMN_19830	RNASE10	NM_001012975.1	338879	61175226	RNASE10	NP_001012993.1	ILMN_1684083	TCCCATCCTCGGTGAAGATGAGGTTGGGGGTAACAAGATGCTCAGAGCCT	Homo sapiens ribonuclease, RNase A family, 10 (non-active) (RNASE10), mRNA.
PMP22	7560138	14120	0	34348.2	0	2.43258	2003.05	0	6047.55	0	3.01917	1.24114	0.38418	1.85696	ILMN_5694	ILMN_9212	PMP22	NM_153321.1	5376	24430162	PMP22	NP_696996.1	ILMN_1785646	TAGAGCTTGGCTGGGTCTAGGCTGTTCTGTGCCTCCAAGGACTGTCTGGC	Homo sapiens peripheral myelin protein 22 (PMP22), transcript variant 2, mRNA.
SREBF1	6840044	382.623	0.00301205	248.894	0.0165663	0.650496	156.692	0.451807	235.85	0.0376506	1.50518	2.3139	1.45776	1.85614	ILMN_21143	ILMN_21143	SREBF1	NM_004176.3	6720	52630417	SREBF1	NP_004167.3	ILMN_2328986	TCATGCGCCTGGGCGGTGGGACCACTGTCACTTCCAGCTAGACCCCGTGT	Homo sapiens sterol regulatory element binding transcription factor 1 (SREBF1), transcript variant 2, mRNA.
MSI2	7040369	335.312	0.00301205	368.703	0.00150602	1.09958	1759.32	0	3471.47	0	1.97318	1.79449	0.938376	1.85611	ILMN_25750	ILMN_25750	MSI2	NM_170721.1	124540	25121992	MSI2	NP_733839.1	ILMN_1804448	GACGTACCACTCAGTTGGACCCTCAAGAGTCACTGCTTTGTCTGTGCTGG	Homo sapiens musashi homolog 2 (Drosophila) (MSI2), transcript variant 2, mRNA.
LRRC8A	5890364	2064.82	0	2541.56	0	1.23089	704.331	0	1526.32	0	2.16704	1.76055	0.904493	1.85605	ILMN_18635	ILMN_18635	LRRC8A	NM_019594.2	56262	62241039	LRRC8A	NP_062540.2	ILMN_1739840	CCTGCTTTAGATCACTCGGGTCCCCACCTTAGAAGGGTCCCCGCCTTAGA	Homo sapiens leucine rich repeat containing 8 family, member A (LRRC8A), mRNA.
NHLRC3	6510598	748.637	0	2268.35	0	3.02997	342.805	0.00150602	1242.06	0	3.62322	1.19579	0.34041	1.85538	ILMN_1273	ILMN_1273	NHLRC3	NM_001017370.1	387921	62821784	NHLRC3	NP_001017370.1	ILMN_2393046	TAAGCCAGGACAAGAAGTGCAAATGCCTCTTTGAAGCAATTCAGGCTAGG	Homo sapiens NHL repeat containing 3 (NHLRC3), transcript variant 2, mRNA.
POFUT2	2490605	2271.75	0	1537.15	0	0.676639	815.267	0	1374.34	0	1.68576	2.49137	1.63692	1.85445	ILMN_24199	ILMN_24199	POFUT2	NM_133635.4	23275	116734660	POFUT2	NP_598368.2	ILMN_1775823	GGAGGGACAGACAGCTCTTCCTTTCGGAGCCTGGCTAGTCTAGGACATCA	Homo sapiens protein O-fucosyltransferase 2 (POFUT2), transcript variant 3, mRNA.
CREB1	7510470	1499.91	0	2823.73	0	1.8826	2870.16	0	8668.68	0	3.02027	1.60431	0.750874	1.85344	ILMN_4653	ILMN_4653	CREB1	NM_004379.2	1385	22219459	CREB1	NP_004370.1	ILMN_2334242	TGTTAGGTTATAATTTCTCATTTGGAGCCGGGCGCAGTGGCTCACGCCTG	Homo sapiens cAMP responsive element binding protein 1 (CREB1), transcript variant A, mRNA.
PPAP2A	1770201	260.955	0.0135542	189.234	0.0677711	0.725158	198.219	0.0512048	320.18	0.00903614	1.61529	2.2275	1.37413	1.85337	ILMN_5193	ILMN_5193	PPAP2A	NM_176895.1	8611	29171737	PPAP2A	NP_795714.1	ILMN_1676296	CGTCACATCCACTGTCCTCATCCTAGTGGGGGTTGGCTTGCCCATTTCCT	Homo sapiens phosphatidic acid phosphatase type 2A (PPAP2A), transcript variant 2, mRNA.
SLC39A11	2470609	1432.88	0	1012.71	0	0.706761	238.628	0.0210843	370.255	0.0060241	1.5516	2.19537	1.34208	1.85329	ILMN_22266	ILMN_22266	SLC39A11	NM_139177.2	201266	31542247	SLC39A11	NP_631916.1	ILMN_1742705	GAATCTCCTGCTCTGTGAATGCTATCAGACCCCAAAGGCCAACCTTGGGC	Homo sapiens solute carrier family 39 (metal ion transporter), member 11 (SLC39A11), mRNA.
METRNL	5810504	494.028	0	599.473	0	1.21344	445.41	0	948.765	0.00150602	2.13009	1.75542	0.903349	1.85207	ILMN_13002	ILMN_13002	METRNL	NM_001004431.1	284207	52345386	METRNL	NP_001004431.1	ILMN_2342066	GGCCACTGGCAGGGGCGCGTCAGGACGCTGCTGGAGTGTGGCGTGCGGCC	Homo sapiens meteorin, glial cell differentiation regulator-like (METRNL), mRNA.
CLCN6	3850136	563.086	0	912.671	0	1.62084	244.612	0.0180723	557.533	0.00301205	2.27926	1.40622	0.554866	1.85136	ILMN_6195	ILMN_21870	CLCN6	NM_001286.2	1185	148536839	CLCN6	NP_001277.1	ILMN_1763036	GCCCTGGCTTTGGGACCTTGTGCTGAGGGATGATTTGCTCCTGACCTTGA	Homo sapiens chloride channel 6 (CLCN6), transcript variant ClC-6a, mRNA.
FGF18	4540739	211.14	0.0286145	223.571	0.0286145	1.05888	259.665	0.0135542	490.334	0.00301205	1.88833	1.78333	0.93209	1.85124	ILMN_8856	ILMN_8856	FGF18	NM_003862.1	8817	4503694	FGF18	NP_003853.1	ILMN_1797030	GTGTTTAAAAGAAGACAAAAACTGAACCAAAACTCTTGGGGGGAGGGGTG	Homo sapiens fibroblast growth factor 18 (FGF18), mRNA.
ARID4B	2940722	210.34	0.0301205	164.829	0.28012	0.783634	163.468	0.314759	233.858	0.0376506	1.43061	1.82561	0.974449	1.85116	ILMN_478	ILMN_162934	ARID4B	NM_016374.5	51742	118136292	ARID4B	NP_057458.4	ILMN_1761334	GTCCAGCGCATCACAAAATGGAATGTCAGTTGAGTGCAGGTGACAGCAGG	Homo sapiens AT rich interactive domain 4B (RBP1-like) (ARID4B), transcript variant 1, mRNA.
SDF4	1980360	4277.79	0	1734.57	0	0.405482	1202.9	0	1631.99	0	1.35672	3.34595	2.49501	1.85094	ILMN_25183	ILMN_25183	SDF4	NM_016547.1	51150	7706572	SDF4	NP_057631.1	ILMN_1696065	TGAGAACGAAATCTCGCTTCAGTCACTCTGCCGAAGGCGCTGACGGCATC	Homo sapiens stromal cell derived factor 4 (SDF4), mRNA.
DEFA5	2230341	160.934	0.337349	153.298	0.536145	0.952548	179.961	0.11747	288.595	0.0120482	1.60365	1.68354	0.832605	1.85093	ILMN_2556	ILMN_2556	DEFA5	NM_021010.1	1670	10337584	DEFA5	NP_066290.1	ILMN_1770424	TTGTGCTACCCGTGAGTCCCTCTCCGGGGTGTGTGAAATCAGTGGCCGCC	Homo sapiens defensin, alpha 5, Paneth cell-specific (DEFA5), mRNA.
RALA	2810382	6744.73	0	18410.1	0	2.72955	11098	0	36519.2	0	3.2906	1.20554	0.355057	1.85049	ILMN_22740	ILMN_164730	RALA	NM_005402.2	5898	33946328	RALA	NP_005393.2	ILMN_1755364	GCTTTGAGACCTTTCCTCTCCTGGGTACTGAGGTGCTATGAAGCCAACTG	Homo sapiens v-ral simian leukemia viral oncogene homolog A (ras related) (RALA), mRNA.
ERMP1	7380601	437.682	0	566.901	0	1.29524	191.117	0.0753012	390.639	0.0060241	2.04398	1.57808	0.727606	1.85047	ILMN_18118	ILMN_162056	ERMP1	NM_024896.2	79956	55749803	ERMP1	NP_079172.2	ILMN_1751425	GATAGGATTCCTTAAGATGTTACCACCCAGGGGGCCACAAGCCAGCCTGC	Homo sapiens endoplasmic reticulum metallopeptidase 1 (ERMP1), mRNA.
CHRNA2	4210059	184.948	0.0828313	176.214	0.138554	0.952779	210.958	0.0331325	375.653	0.0060241	1.78071	1.86896	1.01858	1.85038	ILMN_10356	ILMN_164549	CHRNA2	NM_000742.1	1135	4502822	CHRNA2	NP_000733.1	ILMN_1698849	TCATTCCTCTCCTTCCTTGCTGCAAAATGGCTCTGCACCAGCCGGCCCCC	Homo sapiens cholinergic receptor, nicotinic, alpha 2 (neuronal) (CHRNA2), mRNA.
DLEU7	1940093	179.36	0.11747	150.507	0.603916	0.83913	154.205	0.509036	241.823	0.0301205	1.56819	1.86882	1.01874	1.85009	ILMN_14063	ILMN_14063	DLEU7	NM_198989.1	220107	39752666	DLEU7	NP_945340.1	ILMN_1782881	GTTCCCTCAAAACTGATGTGGGCACTTGGCCCAGAAGTTGTTTGCTAATG	Homo sapiens deleted in lymphocytic leukemia, 7 (DLEU7), mRNA.
RNF121	2370445	327.683	0.00301205	345.221	0.00451807	1.05352	326.426	0.00301205	584.945	0.00301205	1.79197	1.70094	0.851422	1.84951	ILMN_11242	ILMN_11242	RNF121	NM_018320.3	55298	37588863	RNF121	NP_060790.2	ILMN_1742318	GATTTTTGTCATTCATGGGTCCTCCCTGGGCCTGACAACGGGAGTGGTGG	Homo sapiens ring finger protein 121 (RNF121), transcript variant 1, mRNA.
EIF2AK1	1070242	10345.2	0	20667.6	0	1.99779	12775.8	0	35765.2	0	2.79945	1.40127	0.552091	1.84918	ILMN_29193	ILMN_29193	EIF2AK1	NM_014413.2	27102	11125767	EIF2AK1	NP_055228.2	ILMN_2156267	ATCCCAGAAAGGGTCTGCCATGGAGTTGGCAGTCATCACGGTAGATGGCG	Homo sapiens eukaryotic translation initiation factor 2-alpha kinase 1 (EIF2AK1), mRNA.
GNS	6110392	14626.6	0	11653.6	0	0.79674	2784.09	0	4362.53	0	1.56695	1.9667	1.11829	1.84841	ILMN_6937	ILMN_177670	GNS	NM_002076.2	2799	42490755	GNS	NP_002067.1	ILMN_1744517	CCTGTGTTTGCATCCTCTGTTCCTATTCTGCCCTTGCTCTGTGTCATCTC	Homo sapiens glucosamine (N-acetyl)-6-sulfatase (Sanfilippo disease IIID) (GNS), mRNA.
PDCD4	2570433	1296.8	0	3734.09	0	2.87948	727.655	0	2568.65	0	3.53003	1.22593	0.377522	1.84841	ILMN_12916	ILMN_12916	PDCD4	NM_145341.2	27250	34304341	PDCD4	NP_663314.1	ILMN_2396272	AGGCAGAGGTTGCAGTGAGTCGAGATGGTGCCATTGCTCTCGTTTGGGCA	Homo sapiens programmed cell death 4 (neoplastic transformation inhibitor) (PDCD4), transcript variant 2, mRNA.
GIT1	2640601	319.583	0.00301205	673.028	0	2.10596	305.963	0.00451807	1001.49	0.00150602	3.27325	1.55428	0.706524	1.84776	ILMN_27318	ILMN_27318	GIT1	NM_014030.3	28964	146231980	GIT1	NP_054749.2	ILMN_1733155	TAACCTCTGCAAGGCCAGCACCCACCATCACTACCTGCACCTGCTGTGGT	Homo sapiens G protein-coupled receptor kinase interacting ArfGAP 1 (GIT1), transcript variant 2, mRNA.
CAPZA2	5090403	6791.12	0	11802.4	0	1.73792	2842.51	0	8086.87	0	2.84497	1.637	0.789261	1.84774	ILMN_12052	ILMN_178270	CAPZA2	NM_006136.2	830	41327721	CAPZA2	NP_006127.1	ILMN_1768870	ACTTGAGTGGAATCCTTTCCTCACGTACTCCCACAGACGTCTGGGCCTGG	Homo sapiens capping protein (actin filament) muscle Z-line, alpha 2 (CAPZA2), mRNA.
HSD17B12	6280050	6716.43	0	13155	0	1.95862	1391.53	0	3609.58	0	2.59397	1.32438	0.476933	1.84745	ILMN_19305	ILMN_19305	HSD17B12	NM_016142.1	51144	7705854	HSD17B12	NP_057226.1	ILMN_2094106	TGCAGCAAGAAGATTGGTCTTTACCTAGGCTGTGTTTCCTAAGCTCTGAG	Homo sapiens hydroxysteroid (17-beta) dehydrogenase 12 (HSD17B12), mRNA.
SH3KBP1	6020152	2536.09	0	8541.22	0	3.36787	1977.55	0	8134.2	0	4.11326	1.22132	0.374337	1.84699	ILMN_22300	ILMN_18782	SH3KBP1	NM_031892.1	30011	13994241	SH3KBP1	NP_114098.1	ILMN_1808501	CTTTTGCTTCAGGCTAAGAGCTGCCTCGCTCTTTGTCCCCCCATTAGGAT	Homo sapiens SH3-domain kinase binding protein 1 (SH3KBP1), transcript variant 1, mRNA.
RNF150	3440133	891.621	0	4391.87	0	4.92572	905.391	0	4626.76	0	5.11023	1.03746	0.190566	1.84689	ILMN_26801	ILMN_26801	RNF150	NM_020724.1	57484	58331203	RNF150	NP_065775.1	ILMN_1767446	GGAGGTCCTGCTGCAAACCCCCTGAGCCTTTGCCATTCACTACTTACCAA	Homo sapiens ring finger protein 150 (RNF150), mRNA.
38963	4670458	324.075	0.00301205	348.689	0.00451807	1.07595	5622.5	0	10035.8	0	1.78493	1.65893	0.813028	1.84591	ILMN_539	ILMN_21159	2010-09-04	NM_080415.1	5414	17986244	2010-09-04	NP_536340.1	ILMN_1776157	TCTGCTCAGGCCCCTTCAGCTACTGCCACTTCGCCTTACATCCCTGCTGA	Homo sapiens septin 4 (SEPT4), transcript variant 2, mRNA.
XPR1	4010075	1771.42	0	4019.14	0	2.26888	942.976	0	2751.3	0	2.91768	1.28596	0.440383	1.84557	ILMN_7342	ILMN_7342	XPR1	NM_004736.2	9213	19923271	XPR1	NP_004727.2	ILMN_2104106	CTTTGTGCTTCTATTGCTTTTTTGTGTTTTGTTAAGCATGTCCCTTGGCC	Homo sapiens xenotropic and polytropic retrovirus receptor (XPR1), mRNA.
C10ORF132	1710333	165.462	0.256024	148.321	0.661145	0.896405	200.385	0.0496988	403.042	0.00451807	2.01134	2.24378	1.39848	1.8453	ILMN_4547	ILMN_4547	C10ORF132	NM_001010917.1	401647	58219039	C10orf132	NP_001010917.1	ILMN_1717887	ACTTGCCCAGCGTGAAGCTCTGTGATGCTTTCTCTGCCCCGTGACGATGG	Homo sapiens chromosome 10 open reading frame 132 (C10orf132), mRNA.
MAGT1	3190626	1592.64	0	4583.51	0	2.87792	873.228	0	3342.07	0	3.82726	1.32987	0.484709	1.84516	ILMN_25069	ILMN_25069	MAGT1	NM_032121.4	84061	141801933	MAGT1	NP_115497.3	ILMN_1721349	GATATGAAAATTGGCTGGGCTTGGTGGCTCATGCCTGTGGTCCTAGCTAC	Homo sapiens magnesium transporter 1 (MAGT1), mRNA.
ZNF641	6650747	228.882	0.0225904	742.699	0	3.24489	275.31	0.0105422	1160.36	0	4.21475	1.29889	0.453864	1.84502	ILMN_7317	ILMN_7317	ZNF641	NM_152320.1	121274	22748700	ZNF641	NP_689533.1	ILMN_1731666	AGCCAGGGGGGCCAGACCTTGTTCATGTGTGGGTCTGTCTTCCTTATGCC	Homo sapiens zinc finger protein 641 (ZNF641), mRNA.
CAMTA2	840209	203.909	0.0391566	236.908	0.0210843	1.16183	219.812	0.0271084	460.311	0.00301205	2.09412	1.80242	0.957645	1.84478	ILMN_9461	ILMN_9461	CAMTA2	NM_015099.2	23125	29826340	CAMTA2	NP_055914.2	ILMN_1798867	ACCCGACTCCGCATGTTTGCGTCTGTTTCCTCCCTCTCTGGCCCTGTCTT	Homo sapiens calmodulin binding transcription activator 2 (CAMTA2), mRNA.
LARGE	10768	2418.8	0	2125.87	0	0.878895	2249.5	0	3679.43	0	1.63567	1.86105	1.01677	1.84428	ILMN_5209	ILMN_5209	LARGE	NM_004737.3	9215	59853527	LARGE	NP_004728.1	ILMN_1662038	TGCCCTACCCTCTGCTGGGCTGTTTGTATTGAGTTGCAATGTGACCAGCG	Homo sapiens like-glycosyltransferase (LARGE), transcript variant 1, mRNA.
TMEM184B	1940100	1415.11	0	5817.74	0	4.11115	1074.92	0	5043.02	0	4.69151	1.14117	0.29693	1.84424	ILMN_10219	ILMN_10219	TMEM184B	NM_012264.3	25829	63259328	TMEM184B	NP_036396.2	ILMN_1747460	ATTCCCACTCCCTTGGTTTTCGCCTGCCCAGCGTTGCTGTTTGCGTGGAG	Homo sapiens transmembrane protein 184B (TMEM184B), mRNA.
XPNPEP3	2100309	13493.1	0	23346.7	0	1.73027	18574.2	0	49785	0	2.68033	1.54908	0.705338	1.84374	ILMN_23195	ILMN_23195	XPNPEP3	NM_022098.2	63929	38195085	XPNPEP3	NP_071381.1	ILMN_2054928	AAAAAATGATTTCTGGCCGGGCGTGGTGGCTCAAGCCTGTAATCCCAGCA	Homo sapiens X-prolyl aminopeptidase (aminopeptidase P) 3, putative (XPNPEP3), mRNA.
E2F4	3310546	2174.2	0	5332.33	0	2.45254	3013.74	0	9919.8	0	3.29153	1.34209	0.499373	1.84272	ILMN_6511	ILMN_172230	E2F4	NM_001950.3	1874	44829053	E2F4	NP_001941.2	ILMN_1761828	AGCCCTGATGATTGGCCCCACCTCCTGCTGCCCCATAACCCTCTCTTCAT	Homo sapiens E2F transcription factor 4, p107/p130-binding (E2F4), mRNA.
SUZ12	4920619	2648.16	0	9869.06	0	3.72676	1912.02	0	8241.12	0	4.31016	1.15654	0.314558	1.84199	ILMN_7988	ILMN_7988	SUZ12	NM_015355.1	23512	15149469	SUZ12	NP_056170.1	ILMN_1797813	CTCTGATTTTTGCCTCTGGATAGTAGATCTCGAGCGTTTATCTCGGGCTT	Homo sapiens suppressor of zeste 12 homolog (Drosophila) (SUZ12), mRNA.
ZEB2	5050441	741.339	0	1797.1	0	2.42412	432.101	0	1350.63	0	3.12573	1.28943	0.447799	1.84163	ILMN_14685	ILMN_14685	ZEB2	NM_014795.2	9839	37693523	ZEB2	NP_055610.1	ILMN_1688698	CTGTGTTTCTGCAAGTGCCATCCTTGTACAGTGTTAAGAGGGTAACATGG	Homo sapiens zinc finger E-box binding homeobox 2 (ZEB2), mRNA.
DPH3	6510279	1396.29	0	2927.18	0	2.09639	4042.89	0	11334.4	0	2.80354	1.33732	0.496032	1.84128	ILMN_168431	ILMN_168431	DPH3	NM_001047434.1	285381	114145653	DPH3	NP_001040899.1	ILMN_2349610	CCAAGGATCAGTTTGTGTGTGGAGAAACAGTCCCAGCCCCTTCAGCCAAC	Homo sapiens DPH3, KTI11 homolog (S. cerevisiae) (DPH3), transcript variant 2, mRNA.
EPHA2	6510332	275.166	0.0120482	380.153	0.00150602	1.38154	226.459	0.0240964	493.655	0.00301205	2.17988	1.57787	0.736674	1.84119	ILMN_3597	ILMN_3597	EPHA2	NM_004431.2	1969	32967310	EPHA2	NP_004422.2	ILMN_1699354	GGCCCAGCGCCAAGTAAACAGGGTACCTCAAGCCCCATTTCCTCACACTA	Homo sapiens EPH receptor A2 (EPHA2), mRNA.
FBLN7	5670154	279.672	0.0120482	280.035	0.0120482	1.0013	168.597	0.246988	300.309	0.0105422	1.78123	1.77892	0.938351	1.84057	ILMN_28347	ILMN_28347	FBLN7	NM_153214.1	129804	23397470	FBLN7	NP_694946.1	ILMN_1735743	GCTGGGGAGAGAAAAGGTGGCAATGTGTGTCAGGTGACTATCAGCCCTTC	Homo sapiens fibulin 7 (FBLN7), mRNA.
LOC399900	4490594	9476.16	0	27278.9	0	2.87869	6308.38	0	23291.1	0	3.6921	1.28256	0.442439	1.84012	ILMN_15719	ILMN_15719	LOC399900	NM_001013667.1	399900	61966788	LOC399900	NP_001013689.1	ILMN_1701314	ACGGAGATTAGCCGGGCGTGGTGGCATGCGCCTGTGGTCCTAGCTATTCT	Homo sapiens hypothetical gene supported by AK093779 (LOC399900), mRNA.
B4GALT4	2000646	1328.07	0	2076.09	0	1.56323	399.407	0	924.102	0.00150602	2.31369	1.48006	0.640572	1.83949	ILMN_1477	ILMN_1477	B4GALT4	NM_003778.3	8702	47078256	B4GALT4	NP_003769.1	ILMN_1661500	CTGTGAAGTGGTGGTGTCAGGTGAGAAGGCGTCCACAAAAGAGGGGAGAA	Homo sapiens UDP-Gal:betaGlcNAc beta 1,4- galactosyltransferase, polypeptide 4 (B4GALT4), transcript variant 2, mRNA.
ING3	5570204	222.296	0.0256024	346.708	0.00451807	1.55967	177.607	0.131024	412.7	0.00451807	2.32367	1.48985	0.650674	1.83917	ILMN_23155	ILMN_23155	ING3	NM_198267.1	54556	38201658	ING3	NP_938008.1	ILMN_1783170	GACACTGCCTAAAGATAGGTAGAATAGGCTGTAGCTTGATTTACTGTGGA	Homo sapiens inhibitor of growth family, member 3 (ING3), transcript variant 3, mRNA.
TMEM47	2570730	6268.55	0	17726.7	0	2.82787	430.194	0	1596.35	0	3.71076	1.31221	0.474217	1.83799	ILMN_2011	ILMN_2011	TMEM47	NM_031442.2	83604	30795223	TMEM47	NP_113630.1	ILMN_2129234	GTCATCTGGGGGAAAACCTGTTTATCACTCCAGTGATTTTGAGTTTGCAG	Homo sapiens transmembrane protein 47 (TMEM47), mRNA.
EEPD1	50286	600.93	0	753.067	0	1.25317	302.033	0.00451807	554.47	0.00301205	1.8358	1.46492	0.627859	1.83706	ILMN_26589	ILMN_26589	EEPD1	NM_030636.2	80820	71043965	EEPD1	NP_085139.2	ILMN_1811616	CCCAGGAAGTGTGCTGGGCAGCCTGTTCTTACTCCAGCTCAACCCATTGG	Homo sapiens endonuclease/exonuclease/phosphatase family domain containing 1 (EEPD1), mRNA.
LMBR1	4590612	877.306	0	1034.79	0	1.17951	1595.45	0	3063.97	0	1.92044	1.62817	0.791348	1.83683	ILMN_1755	ILMN_1755	LMBR1	NM_022458.3	64327	126513134	LMBR1	NP_071903.2	ILMN_1764522	GCCGAGTGGTAGAAACTCCTCTTTCTTCATAGTCCTCAGGCTTTGGTTAC	Homo sapiens limb region 1 homolog (mouse) (LMBR1), mRNA.
ADCY1	580561	152.429	0.527108	175.55	0.149096	1.15169	212.386	0.0331325	379.649	0.0060241	1.78754	1.5521	0.716193	1.83591	ILMN_179982	ILMN_179982	ADCY1	NM_021116.1	107	31083192	ADCY1	NP_066939.1	ILMN_2120555	GCGCCTGCGTTCTTCTGGGTTTGGCTAGATAGGGTTGTGTCCCTCTATGG	Homo sapiens adenylate cyclase 1 (brain) (ADCY1), mRNA.
CREB3L2	20110	2392.28	0	3505.52	0	1.46535	603.222	0	1375.47	0	2.28021	1.55609	0.721335	1.83475	ILMN_12716	ILMN_180156	CREB3L2	NM_194071.2	64764	56550066	CREB3L2	NP_919047.2	ILMN_1751097	AACCAGGGGTTTTAGCTCTGTTCTCTGCTCCCATCCTTCGCTCACCAGCT	Homo sapiens cAMP responsive element binding protein 3-like 2 (CREB3L2), mRNA.
C9ORF90	1980112	774.031	0	775.698	0	1.00215	1356.19	0	2462.43	0	1.81569	1.81179	0.977328	1.83446	ILMN_16848	ILMN_16848	C9ORF90	NM_197956.1	203245	37537557	C9orf90	NP_931045.1	ILMN_1714148	TAGCAGCTTGGGCACCTCCACTCTGTGCGGTCTGATGGCCCCAGCAAGGT	Homo sapiens chromosome 9 open reading frame 90 (C9orf90), mRNA.
FOSL1	6960332	768.534	0	1757.02	0	2.28619	453.579	0	1338.66	0	2.95134	1.29094	0.457006	1.83393	ILMN_2127	ILMN_167733	FOSL1	NM_005438.2	8061	34734076	FOSL1	NP_005429.1	ILMN_1771841	CACTGCCACACTCTCCATCACCCTCTTCCTGTGATCCACCCAACCCTATC	Homo sapiens FOS-like antigen 1 (FOSL1), mRNA.
CBX7	1500747	623.214	0	1497.24	0	2.40246	923.187	0	2784.09	0	3.01574	1.25527	0.421385	1.83389	ILMN_22413	ILMN_22413	CBX7	NM_175709.2	23492	46852393	CBX7	NP_783640.1	ILMN_1657361	CTGGGGGCAGGCGCTGTGCTTCTGTGAGGTGGTTTAGCTTTTGCTTTCGA	Homo sapiens chromobox homolog 7 (CBX7), mRNA.
PHF15	770411	937.603	0	1091.22	0	1.16384	472.66	0	917.976	0.00150602	1.94215	1.66875	0.835042	1.8337	ILMN_18343	ILMN_18343	PHF15	NM_015288.4	23338	40556369	PHF15	NP_056103.4	ILMN_1795285	ACGAGCAATAGAATGTATGGTCACCTGGGTGTGGCCAGTGCCCGCTGTGC	Homo sapiens PHD finger protein 15 (PHF15), mRNA.
RNF39	1980255	150.151	0.578313	152.482	0.554217	1.01552	299.156	0.00451807	524.233	0.00301205	1.75238	1.72559	0.892403	1.83318	ILMN_9911	ILMN_24646	RNF39	NM_170769.1	80352	25777715	RNF39	NP_739575.1	ILMN_1730223	TCCCCTCTCTCCTCCTCAACCTGGGAATACTTCAGACATCTCCAAACTCA	Homo sapiens ring finger protein 39 (RNF39), transcript variant 2, mRNA.
PPP1R12C	3450220	275.545	0.0120482	531.902	0	1.93036	413.841	0	1089.34	0.00150602	2.63225	1.36361	0.530612	1.833	ILMN_8798	ILMN_8798	PPP1R12C	NM_017607.2	54776	142348643	PPP1R12C	NP_060077.1	ILMN_1685286	ACCAGGGCCAGAGACGGGACCAGGAAGGAACTGAGGACCAAGAAGTGCAA	Homo sapiens protein phosphatase 1, regulatory (inhibitor) subunit 12C (PPP1R12C), mRNA.
UCK1	2510070	294.965	0.0060241	274.393	0.0120482	0.930256	367.217	0	691.521	0.00150602	1.88314	2.02432	1.19157	1.83275	ILMN_11227	ILMN_11227	UCK1	NM_031432.1	83549	13899252	UCK1	NP_113620.1	ILMN_1719785	TTAAAGGCAGAGAAGCGAGGCGGATGCCCTGGAAGCACCCAGCATCACAC	Homo sapiens uridine-cytidine kinase 1 (UCK1), mRNA.
MTA1	1690521	1373.46	0	3582.35	0	2.60826	990.882	0	3178.23	0	3.20747	1.22974	0.397311	1.83243	ILMN_7788	ILMN_7788	MTA1	NM_004689.3	9112	115527079	MTA1	NP_004680.2	ILMN_1671911	GCTTTGTGTTTACTTTTTGGCTGGAGCGGAGATGAGGGGCCACCCCGTGC	Homo sapiens metastasis associated 1 (MTA1), mRNA.
C16ORF69	6770681	292.091	0.00753012	772.487	0	2.64468	291.419	0.00451807	902.213	0.00150602	3.09594	1.17063	0.338398	1.83223	ILMN_20778	ILMN_20778	C16ORF69	NM_153261.3	255919	37059796	C16orf69	NP_694993.2	ILMN_2135991	CTTTGAACTGCAGCAATAAAACCCTCAGCTCCTAAGAAGTCTTAAGAGGG	Homo sapiens chromosome 16 open reading frame 69 (C16orf69), mRNA.
ITGB5	2490411	6792.73	0	2150.61	0	0.316605	1841.89	0	1993.37	0	1.08224	3.41828	2.58652	1.83176	ILMN_24189	ILMN_24189	ITGB5	NM_002213.3	3693	34147573	ITGB5	NP_002204.2	ILMN_2311166	GACTGTCAGGAAGGGTCGGAGTCTGTAAAACCAGCATACAGTTTGGCTTT	Homo sapiens integrin, beta 5 (ITGB5), mRNA. XM_944688 XM_944693
DNAJC19	4150070	425.338	0	648.329	0	1.52427	461.431	0	1161.96	0	2.51817	1.65205	0.820492	1.83156	ILMN_834	ILMN_834	DNAJC19	NM_145261.2	131118	41152082	DNAJC19	NP_660304.1	ILMN_1742109	GAAGATGACAGTCCTTGCTCTCAGGGAGCCCCCACTTTAATGGGAGACTG	Homo sapiens DnaJ (Hsp40) homolog, subfamily C, member 19 (DNAJC19), mRNA.
ZNF580	2140392	1257.4	0	1185.68	0	0.942962	821.613	0	1825.63	0	2.222	2.35641	1.52523	1.83117	ILMN_7148	ILMN_9030	ZNF580	NM_016202.2	51157	46361973	ZNF580	NP_057286.1	ILMN_1688565	CCCCCTTTCTAGCTGTGTGATGTAGACCAAAGTCGTTGCCCCTCCCTGGG	Homo sapiens zinc finger protein 580 (ZNF580), transcript variant 1, mRNA.
CASP2	4570026	405.559	0	568.227	0	1.40109	700.092	0	1483.07	0	2.11839	1.51195	0.680802	1.83115	ILMN_8611	ILMN_16232	CASP2	NM_032983.2	835	39995060	CASP2	NP_116765.2	ILMN_1736568	CTTGACAATTCCCGGGCCCTTCAGTCCCTGAGCAGTCTACTTCTGTGTCT	Homo sapiens caspase 2, apoptosis-related cysteine peptidase (CASP2), transcript variant 3, mRNA.
PAQR8	2070451	626.39	0	922.872	0	1.47332	253.202	0.0150602	499.29	0.00301205	1.9719	1.33841	0.509575	1.82884	ILMN_25860	ILMN_25860	PAQR8	NM_133367.3	85315	142360293	PAQR8	NP_588608.1	ILMN_1694589	CCTCCAGATGGCATTCATGTCTTACTCAGAAAGGGCACTGCCATTGTCCC	Homo sapiens progestin and adipoQ receptor family member VIII (PAQR8), mRNA.
B4GALNT4	670403	234.495	0.0210843	310.703	0.00903614	1.32499	607.534	0	1442.92	0	2.37504	1.7925	0.964676	1.82782	ILMN_12014	ILMN_12014	B4GALNT4	NM_178537.3	338707	40789264	B4GALNT4	NP_848632.2	ILMN_1796663	CGGACTTTGACCGGGTTGGAGGAATGAACACGGAGGAGTTCCGAGACCAG	Homo sapiens beta-1,4-N-acetyl-galactosaminyl transferase 4 (B4GALNT4), mRNA.
PANK3	1940736	245.971	0.0180723	765.803	0	3.11338	260.46	0.0135542	1046.3	0.00150602	4.0171	1.29027	0.463045	1.82722	ILMN_4465	ILMN_4465	PANK3	NM_024594.2	79646	24430178	PANK3	NP_078870.1	ILMN_2195665	CCCTTGCCTGAATCTGGAGTGGGGTTGAGCCCTCTGCCTTCAACCTTAAG	Homo sapiens pantothenate kinase 3 (PANK3), mRNA.
DUSP7	1090273	170.376	0.191265	213.758	0.0331325	1.25463	287.607	0.0060241	564.816	0.00301205	1.96384	1.56528	0.738127	1.82715	ILMN_139221	ILMN_779	DUSP7	NM_001947.2	1849	85662716	DUSP7	NP_001938.1	ILMN_1782581	CTTCATTGACGAAGCCCGCTCCAAGAAGTGTGGTGTCCTGGTGCACTGCC	Homo sapiens dual specificity phosphatase 7 (DUSP7), mRNA.
WDR45L	2600646	1649.07	0	4349.38	0	2.63748	1178.06	0	3727.37	0	3.16398	1.19962	0.373142	1.82648	ILMN_10751	ILMN_10751	WDR45L	NM_019613.2	56270	19923554	WDR45L	NP_062559.1	ILMN_1685763	GCCTGTGGTCTTCTCCGTACCCGCAACGTGGTCATCTGTGCCCGTGACGT	Homo sapiens WDR45-like (WDR45L), mRNA.
SLC35B3	6220630	1628.17	0	1724.07	0	1.0589	689.869	0	1296.8	0	1.87977	1.77521	0.948917	1.8263	ILMN_20545	ILMN_20545	SLC35B3	NM_015948.2	51000	21361502	SLC35B3	NP_057032.2	ILMN_1682910	GCGGTGTCAGCCTTTTCTTCAGAGCATTTGTTTGACTGACTTCCAAAGCA	Homo sapiens solute carrier family 35, member B3 (SLC35B3), mRNA.
SLC29A3	3800463	377.347	0.00301205	326.116	0.0060241	0.864234	200.685	0.0496988	382.093	0.0060241	1.90394	2.20304	1.37681	1.82623	ILMN_2134	ILMN_2134	SLC29A3	NM_018344.3	55315	40255160	SLC29A3	NP_060814.3	ILMN_1717326	GTGCACAGACCCCTGTGTTCTGCGGGTGAACAACTGCCCACTAACCAGAC	Homo sapiens solute carrier family 29 (nucleoside transporters), member 3 (SLC29A3), mRNA.
UNC93B1	4780612	906.662	0	318.473	0.0060241	0.351259	249.703	0.0150602	346.107	0.0060241	1.38608	3.94603	3.11997	1.82606	ILMN_179886	ILMN_179886	UNC93B1	NM_030930.2	81622	45580708	UNC93B1	NP_112192.2	ILMN_2193591	ACGGTCAGGGTCTTCTTGCGACCCGGCCCGCTCCAGATCCCCACAGCTCT	Homo sapiens unc-93 homolog B1 (C. elegans) (UNC93B1), mRNA.
SLCO2A1	430161	424.931	0	352.115	0.00451807	0.828641	297.6	0.00451807	513.666	0.00301205	1.72603	2.08297	1.25709	1.82588	ILMN_14229	ILMN_14229	SLCO2A1	NM_005630.1	6578	5032094	SLCO2A1	NP_005621.1	ILMN_1705231	GGTTCTGCTTGGAAAATGATGCCCTGCAACTAACCCTGGTCTTTCCCATG	Homo sapiens solute carrier organic anion transporter family, member 2A1 (SLCO2A1), mRNA.
IER3IP1	6860681	2327.24	0	4725.54	0	2.03053	1829.37	0	4964.73	0	2.7139	1.33655	0.510936	1.82561	ILMN_21844	ILMN_21844	IER3IP1	NM_016097.3	51124	110227862	IER3IP1	NP_057181.1	ILMN_1763539	GCCCACAAGAGCAGTCCTAAACAATCACAATTACACTGTACTACCCAAGA	Homo sapiens immediate early response 3 interacting protein 1 (IER3IP1), mRNA.
CD58	5900594	656.096	0	297.845	0.0105422	0.453966	225.262	0.0240964	313.455	0.00903614	1.39151	3.06523	2.23978	1.82544	ILMN_29684	ILMN_29684	CD58	NM_001779.1	965	4502676	CD58	NP_001770.1	ILMN_2147517	CCTGTATCCCAAGCAGCGGTCATTCAAGACACAGATATGCACTTATACCC	Homo sapiens CD58 molecule (CD58), mRNA.
PPP1R1A	2750563	167.447	0.228916	143.7	0.751506	0.858182	1853.71	0	3767.14	0	2.03221	2.36804	1.54297	1.82508	ILMN_17363	ILMN_17363	PPP1R1A	NM_006741.2	5502	21314649	PPP1R1A	NP_006732.2	ILMN_2056606	GATCCCAGACACAGAAGTGGAGTCAAGGCTGGGCACCTCTGGGACAGCAA	Homo sapiens protein phosphatase 1, regulatory (inhibitor) subunit 1A (PPP1R1A), mRNA.
KRTAP10-2	360725	189.953	0.0662651	169.734	0.204819	0.89356	216.815	0.0331325	371.257	0.0060241	1.71232	1.91629	1.09154	1.82474	ILMN_139042	ILMN_11270	KRTAP10-2	NM_198693.2	386679	63053513	KRTAP10-2	NP_941966.1	ILMN_1797201	CCTCTGTGTCCCTCCTCTGCCGCCCCGTGTGCTCCCGCCCAGCCTCCTGC	Homo sapiens keratin associated protein 10-2 (KRTAP10-2), mRNA.
DDR1	3710196	398.081	0.00150602	592.192	0	1.48762	527.947	0	1369.55	0	2.59411	1.7438	0.919086	1.82472	ILMN_10004	ILMN_27674	DDR1	NM_013993.2	780	83977449	DDR1	NP_054699.2	ILMN_1812262	TTGGGCTTCTTCCTCCTCCATCACCTGAAACACTGGACCTGGGGGTAGCC	Homo sapiens discoidin domain receptor tyrosine kinase 1 (DDR1), transcript variant 1, mRNA.
MRGPRF	240228	3994.06	0	853.838	0	0.213777	257.613	0.0135542	292.738	0.0120482	1.13635	5.31558	4.49092	1.82466	ILMN_517	ILMN_517	MRGPRF	NM_145015.2	219928	31543160	MRGPRF	NP_659452.2	ILMN_2075603	CTGCAAACAACCTCCCTTCCCCCCGTCGAGTCATTTGGTGACTTTGATGG	Homo sapiens MAS-related GPR, member F (MRGPRF), mRNA.
C19ORF12	4070307	162.595	0.302711	159.043	0.403614	0.978157	397.485	0	690.041	0.00150602	1.73602	1.77479	0.950291	1.8245	ILMN_10211	ILMN_10211	C19ORF12	NM_001031726.2	83636	110611187	C19orf12	NP_001026896.2	ILMN_2362439	GGTTCAAGCCATTCTCCTGCCTCAGCCTCCCGAGTAGCTTTGACTACAGT	Homo sapiens chromosome 19 open reading frame 12 (C19orf12), transcript variant 1, mRNA.
PPIC	7000114	4772.19	0	5208.81	0	1.09149	732.209	0	1497.9	0	2.04572	1.87424	1.04975	1.82449	ILMN_19075	ILMN_19075	PPIC	NM_000943.4	5480	45439319	PPIC	NP_000934.1	ILMN_2223903	CCGTCACCCTTTAGTTTGCTTGAACTTTAGTAAACCACCTGCTTAGGGAC	Homo sapiens peptidylprolyl isomerase C (cyclophilin C) (PPIC), mRNA.
OLFM2	580475	158.284	0.385542	179.015	0.126506	1.13097	184.415	0.0933735	381.951	0.0060241	2.07115	1.8313	1.00697	1.82434	ILMN_14024	ILMN_14024	OLFM2	NM_058164.1	93145	17157992	OLFM2	NP_477512.1	ILMN_2110271	GTGCTCTACAATGTCACCCTGTTTCACGTCATCAGCACCTCTGGGGACCC	Homo sapiens olfactomedin 2 (OLFM2), mRNA.
DKK3	5390451	35765.2	0	29846	0	0.8345	6645.56	0	10487	0	1.57804	1.89101	1.06684	1.82417	ILMN_4127	ILMN_4127	DKK3	NM_013253.4	27122	66346687	DKK3	NP_037385.2	ILMN_2398159	CTCCACAAATGATGTTTTCAGGTGTCATGGACTGTTGCCACCATGTATTC	Homo sapiens dickkopf homolog 3 (Xenopus laevis) (DKK3), transcript variant 2, mRNA.
CERK	2230367	2330.65	0	4296.43	0	1.84345	2341.39	0	6419.83	0	2.74189	1.48737	0.664299	1.82307	ILMN_2275	ILMN_24122	CERK	NM_022766.4	64781	32967301	CERK	NP_073603.2	ILMN_1767475	GCTCTGATTTCCGGGGCAGCCTTTCAGATGCGGCAGACATACAACACCTG	Homo sapiens ceramide kinase (CERK), transcript variant 1, mRNA.
SLC6A8	1780538	388.989	0.00301205	735.599	0	1.89105	393.055	0	1097.62	0.00150602	2.79253	1.47671	0.654041	1.82267	ILMN_2589	ILMN_179044	SLC6A8	NM_005629.1	6535	5032096	SLC6A8	NP_005620.1	ILMN_1806349	TGCTAACCTGGCCTGCTCAGGCTTCCCACCCTGTGCGGGGCACACCCCCA	Homo sapiens solute carrier family 6 (neurotransmitter transporter, creatine), member 8 (SLC6A8), mRNA.
SCML2	70112	221.048	0.0256024	228.507	0.0240964	1.03374	327.64	0.00301205	554.989	0.00301205	1.6939	1.63861	0.816457	1.82215	ILMN_2704	ILMN_2704	SCML2	NM_006089.1	10389	5174668	SCML2	NP_006080.1	ILMN_1698191	CCCATCGTTGCTATCACCAGTACCTCTCAGCTTACTCTTCAGGGGATATG	Homo sapiens sex comb on midleg-like 2 (Drosophila) (SCML2), mRNA.
PTCHD1	6860176	165.069	0.259036	133.489	0.921687	0.808688	225.179	0.0240964	355.77	0.0060241	1.57994	1.95371	1.13162	1.82209	ILMN_26411	ILMN_162218	PTCHD1	NM_173495.2	139411	148271103	PTCHD1	NP_775766.2	ILMN_1717393	GTCTGATTCCTCTTGCAGCTGTGCCTTCAAATCTGACCTGTACACTGTTC	Homo sapiens patched domain containing 1 (PTCHD1), mRNA.
P2RX7	5090300	393.127	0.00301205	580.585	0	1.47684	458.838	0	1020.52	0.00150602	2.22414	1.50601	0.684021	1.82199	ILMN_26570	ILMN_174696	P2RX7	NM_002562.4	5027	34335273	P2RX7	NP_002553.2	ILMN_1759326	CCCCAAGACCTAAGGGTTTTATCTCCTCCCCTTGAATATGGGTGGCTCTG	Homo sapiens purinergic receptor P2X, ligand-gated ion channel, 7 (P2RX7), mRNA.
BTG2	1010487	437.129	0	3313.47	0	7.58008	655.809	0	4720.24	0	7.19759	0.949539	0.127777	1.82176	ILMN_9681	ILMN_9681	BTG2	NM_006763.2	7832	28872718	BTG2	NP_006754.1	ILMN_1770085	CCAAACACTCTCCCTACCCATTCCTGCCAGCTCTGCCTCCTTTTCAACTC	Homo sapiens BTG family, member 2 (BTG2), mRNA.
ZNF273	7570079	143.748	0.730422	171.977	0.173193	1.19638	186.946	0.0858434	351.893	0.0060241	1.88233	1.57335	0.751745	1.8216	ILMN_5125	ILMN_5125	ZNF273	NM_021148.2	10793	110349777	ZNF273	NP_066971.2	ILMN_2346562	CCTCAGCCTCCCTAGTAGCTGGGATTACAGGCATGTGCCACACCTGGCTA	Homo sapiens zinc finger protein 273 (ZNF273), transcript variant 1, mRNA.
TNFSF13	2140040	165.138	0.259036	174.4	0.152108	1.05609	148.512	0.659639	261.939	0.0165663	1.76376	1.67009	0.848682	1.82141	ILMN_16363	ILMN_16363	TNFSF13	NM_172088.1	8741	26051247	TNFSF13	NP_742085.1	ILMN_1784264	CTCTCTCCACATGGAACCTTCCTGGGACTTTGATTTTACGGATATCTTGC	Homo sapiens tumor necrosis factor (ligand) superfamily, member 13 (TNFSF13), transcript variant gamma, mRNA.
ECOP	510398	882.5	0	835.854	0	0.947143	605.693	0	1069.08	0.00150602	1.76505	1.86356	1.04228	1.82127	ILMN_30115	ILMN_30115	ECOP	NM_030796.3	81552	106507238	ECOP	NP_110423.3	ILMN_2226955	GCATGTAGAGCGTCCTGCCCTTTGAAATCAGACTGGGTGTGTGTCTTCCC	Homo sapiens EGFR-coamplified and overexpressed protein (ECOP), mRNA.
IQSEC1	4890743	634.539	0	1183.48	0	1.8651	784.48	0	1923.09	0	2.45142	1.31437	0.49343	1.82094	ILMN_21247	ILMN_21247	IQSEC1	NM_014869.3	9922	50582988	IQSEC1	NP_055684.3	ILMN_1808299	ACTGTCCCCTTTAGAGATCCCACCTGTCAGAGCCACAGCTTCGGGGTCCT	Homo sapiens IQ motif and Sec7 domain 1 (IQSEC1), mRNA.
HES1	1010528	215.878	0.0256024	253.841	0.0165663	1.17585	196.24	0.0557229	383.587	0.0060241	1.95469	1.66235	0.841461	1.82089	ILMN_10521	ILMN_10521	HES1	NM_005524.2	3280	8400709	HES1	NP_005515.1	ILMN_1710284	CCACCTCTCTTCCCTCCGGACTCTAAACAGGAACTTGAATACTGGGAGAG	Homo sapiens hairy and enhancer of split 1, (Drosophila) (HES1), mRNA.
MME	2970170	207.386	0.0316265	216.949	0.0301205	1.04611	148.507	0.659639	264.48	0.0165663	1.78093	1.70243	0.881539	1.82089	ILMN_10667	ILMN_10667	MME	NM_007289.1	4311	6042203	MME	NP_009220.1	ILMN_1751943	TCCCTGCGGCCTCTGCCTTGGGGAGTTATGTTTTGTTACCGAGATCCGCG	Homo sapiens membrane metallo-endopeptidase (neutral endopeptidase, enkephalinase, CALLA, CD10) (MME), transcript variant 2b, mRNA.
TOR1B	6180056	1017.66	0	726.627	0	0.714018	298.713	0.00451807	478.623	0.00301205	1.60228	2.24404	1.42418	1.81986	ILMN_7916	ILMN_7916	TOR1B	NM_014506.1	27348	14149652	TOR1B	NP_055321.1	ILMN_1724333	AGGTCCTAGGTGTGACCTGATACCACCACCCTTTGTGGCAGCACCGGGCT	Homo sapiens torsin family 1, member B (torsin B) (TOR1B), mRNA.
TMEM49	6280672	2341.39	0	2143.68	0	0.915558	1182.83	0	2089.51	0	1.76655	1.92947	1.10963	1.81984	ILMN_26866	ILMN_26866	TMEM49	NM_030938.2	81671	20070348	TMEM49	NP_112200.2	ILMN_1692754	ATATTCCATCCTGCCCAACCCTTCCTCTCCCATCCTCAAAAAAGGGCCAT	Homo sapiens transmembrane protein 49 (TMEM49), mRNA.
TGFA	6660435	152.545	0.524096	179.519	0.125	1.17683	208.618	0.0331325	416.955	0.00451807	1.99865	1.69833	0.880246	1.81809	ILMN_173924	ILMN_173924	TGFA	NM_003236.1	7039	4507460	TGFA	NP_003227.1	ILMN_2083946	CCTGTTCTCTCTAGCCATTGATTTACCAGGCTTTCTGAAAGATCTAGTGG	Homo sapiens transforming growth factor, alpha (TGFA), mRNA.
ZNF514	870735	315.37	0.00301205	623.622	0	1.97743	214.935	0.0331325	606.747	0.00301205	2.82294	1.42758	0.609774	1.8178	ILMN_14476	ILMN_14476	ZNF514	NM_032788.1	84874	14249455	ZNF514	NP_116177.1	ILMN_2215211	AGCACATGTTACCTTTCTTTGTGAGGCAATGGAGTGGTCTAGGATTGAGC	Homo sapiens zinc finger protein 514 (ZNF514), mRNA.
ZNF286A	1050681	241.315	0.0180723	380.434	0.00150602	1.5765	214.999	0.0331325	528.099	0.00301205	2.45629	1.55806	0.740305	1.81776	ILMN_16483	ILMN_16483	ZNF286A	NM_020652.1	57335	10190685	ZNF286A	NP_065703.1	ILMN_1663858	TGCTGGGTTCAAAGTCCTTAGAATTCCCTTCCTCCCTCAACAAGCTGCTG	Homo sapiens zinc finger protein 286A (ZNF286A), mRNA.
LOC400464	5260605	292.315	0.00753012	481.268	0	1.6464	292.692	0.00451807	671.686	0.00301205	2.29486	1.39386	0.576483	1.81738	ILMN_15604	ILMN_15604	LOC400464	NM_001013670.1	400464	61966786	LOC400464	NP_001013692.1	ILMN_2320480	CCGCGCGCTGCTGTGTTCTGGAAGGGCTCATTGTACAGTCAAGGCGGCAG	Homo sapiens similar to FLJ43276 protein (LOC400464), mRNA.
PNKD	4730349	1651.21	0	3277.2	0	1.98472	1429.17	0	3958.92	0	2.77008	1.3957	0.578393	1.81731	ILMN_23079	ILMN_23079	PNKD	NM_022572.2	25953	39725643	PNKD	NP_072094.1	ILMN_1774604	CATGCCTCTGTGCCTTCGCTCATGCTGTTTCTTCCGACTGGAATGCCTTC	Homo sapiens paroxysmal nonkinesiogenic dyskinesia (PNKD), transcript variant 2, mRNA.
C9ORF6	3140280	559.583	0	1473.7	0	2.63357	362.418	0.00150602	1199.38	0	3.30937	1.25661	0.439917	1.81669	ILMN_11933	ILMN_11933	C9ORF6	NM_017832.2	54942	20127565	C9orf6	NP_060302.1	ILMN_2191929	CTTCTGTCCCCCTTATGCCAACAAGATGGCCTTCCCCTCTGAAACAAAGT	Homo sapiens chromosome 9 open reading frame 6 (C9orf6), mRNA.
TMEM32	6020445	4181.57	0	11036.2	0	2.63926	1260.69	0	4114.04	0	3.26331	1.23645	0.419889	1.81656	ILMN_18227	ILMN_18227	TMEM32	NM_173470.1	93380	27735036	TMEM32	NP_775741.1	ILMN_1776216	GCATTGTGGCTTCTCAGTGGCTTGACAGCATCTTCCTGGTTGTATGTGGC	Homo sapiens transmembrane protein 32 (TMEM32), mRNA.
ATP2A2	1940053	3359.95	0	4544.5	0	1.35255	243	0.0180723	498.663	0.00301205	2.05211	1.51722	0.701687	1.81553	ILMN_4412	ILMN_4412	ATP2A2	NM_001681.2	488	27886536	ATP2A2	NP_001672.1	ILMN_1687375	GCCTTCGGTTGTAAGTAGCCAGATCCCTCTCCAGTGACATTGGAACATGC	Homo sapiens ATPase, Ca++ transporting, cardiac muscle, slow twitch 2 (ATP2A2), transcript variant 2, mRNA.
CTNNBIP1	430259	415.274	0	1371.95	0	3.30372	199.083	0.0512048	772.487	0.00150602	3.88023	1.1745	0.359221	1.81528	ILMN_22311	ILMN_23888	CTNNBIP1	NM_020248.2	56998	59889553	CTNNBIP1	NP_064633.1	ILMN_1688103	AGTCAGGTGTCGAGGCCACATTGCTGGCTGCCCCCTCTTTGTAGCTCCTA	Homo sapiens catenin, beta interacting protein 1 (CTNNBIP1), transcript variant 1, mRNA.
38778	4670255	428.041	0	388.989	0.00150602	0.908766	918.656	0	1487.86	0	1.61961	1.7822	0.967238	1.81497	ILMN_25008	ILMN_168378	2010-03-03	XM_001127871.1	115123	113417203	2010-03-03	XP_001127871.1	ILMN_1699644	CTCAGTTTCTCGTATGGATTCTTTGGGGTACTTTGGTAGCCTGAGTGGTC	PREDICTED: Homo sapiens membrane-associated ring finger (C3HC4) 3 (MARCH3), mRNA.
FMO6P	6060736	230.097	0.0225904	245.078	0.0195783	1.06511	290.339	0.0060241	592.978	0.00301205	2.04237	1.91753	1.10286	1.81466	ILMN_40174	ILMN_3216	FMO6P	NR_002601.1	388714	83281198	FMO6P		ILMN_1672564	GTGAAGCCAACCAGGACAAGAGTTGTCAGTGAAGTTCAGCGACCCCATCC	Homo sapiens flavin containing monooxygenase 6 pseudogene (FMO6P), non-coding RNA.
TFG	5550133	10886.5	0	22524.9	0	2.06906	7353.94	0	19241.5	0	2.61649	1.26458	0.450012	1.81457	ILMN_175046	ILMN_175046	TFG	NM_006070.4	10342	56090655	TFG	NP_006061.2	ILMN_2341815	CTAGCTTCCCTTGTCCGGAGGATATTAAAATGCTAGGGTGAGGTTTAGCC	Homo sapiens TRK-fused gene (TFG), transcript variant 1, mRNA.
EPHA4	6650482	237.19	0.0210843	389.759	0.00150602	1.64324	198.456	0.0512048	464.204	0.00301205	2.33908	1.42346	0.609116	1.81434	ILMN_21869	ILMN_21869	EPHA4	NM_004438.3	2043	45439363	EPHA4	NP_004429.1	ILMN_1672022	CCGCTGCACCAAATCAAGTAGCTTCACCTTGTGTATGCAGGCCCCAAGTT	Homo sapiens EPH receptor A4 (EPHA4), mRNA.
IFNAR1	7550181	840.182	0	2608.01	0	3.1041	240.573	0.0195783	824.669	0.00150602	3.42793	1.10432	0.290497	1.81383	ILMN_1539	ILMN_166214	IFNAR1	NM_000629.2	3454	46488931	IFNAR1	NP_000620.2	ILMN_1752923	CCCCAGAGCCTGTGGAGATAGAGCCTGTTTGCTGCTTTTTCTTCCCGCTC	Homo sapiens interferon (alpha, beta and omega) receptor 1 (IFNAR1), mRNA.
BTBD7	1780403	889.445	0	1642.24	0	1.84637	564.085	0	1415.4	0	2.5092	1.35899	0.545199	1.81379	ILMN_13003	ILMN_178877	BTBD7	NM_001002860.2	55727	58532586	BTBD7	NP_001002860.2	ILMN_1687743	GCGGTACCAAGTCCTGCTCTTCGATGGGGTGGCTGAGAGATAAAGGTTCC	Homo sapiens BTB (POZ) domain containing 7 (BTBD7), transcript variant 1, mRNA.
STAU1	5890349	12345.3	0	25813.8	0	2.09098	14273.9	0	37919.2	0	2.65654	1.27048	0.457095	1.81338	ILMN_23551	ILMN_23551	STAU1	NM_017454.2	6780	82659088	STAU1	NP_059348.2	ILMN_2327276	GCTCTGCGTGTGGTCCGTATGGAAAGCCTGGTAGCCCTGCGAGTTAAGTA	Homo sapiens staufen, RNA binding protein, homolog 1 (Drosophila) (STAU1), transcript variant T1, mRNA.
ENG	4610753	1864.65	0	1000.78	0	0.536711	338.877	0.00150602	497.801	0.00301205	1.46897	2.73699	1.92443	1.81255	ILMN_18184	ILMN_18184	ENG	NM_000118.1	2022	4557554	ENG	NP_000109.1	ILMN_1760778	GCCCAGGAGACAGACCACTTGCCACGCTGTTGTAAAAACCCAAGTCCCTG	Homo sapiens endoglin (Osler-Rendu-Weber syndrome 1) (ENG), mRNA.
NFKBIZ	2470348	558.736	0	1855.95	0	3.3217	427.459	0	1554.12	0	3.63571	1.09453	0.282015	1.81252	ILMN_16362	ILMN_16362	NFKBIZ	NM_001005474.1	64332	53832023	NFKBIZ	NP_001005474.1	ILMN_1719695	TTGCTTGCCGCTGGCATGCCTGAGGAATGTATTTGGCTTTGATTACACAC	Homo sapiens nuclear factor of kappa light polypeptide gene enhancer in B-cells inhibitor, zeta (NFKBIZ), transcript variant 2, mRNA.
TEAD2	4670398	6660.39	0	19930.6	0	2.99241	3243.79	0	11745.1	0	3.62081	1.21	0.397545	1.81245	ILMN_4452	ILMN_4452	TEAD2	NM_003598.1	8463	20070102	TEAD2	NP_003589.1	ILMN_1682781	AGTGGGTGCTAGGGTCTTGACTTTATCTCCGCTGCACAAGCAGTGTGTTG	Homo sapiens TEA domain family member 2 (TEAD2), mRNA.
ABCB6	2810367	672.639	0	795.097	0	1.18206	336.432	0.00150602	635.771	0.00301205	1.88975	1.5987	0.787208	1.81149	ILMN_567	ILMN_567	ABCB6	NM_005689.1	10058	9955962	ABCB6	NP_005680.1	ILMN_2193980	GGCCACTTCCCTCTCAAAGACTAACCCAGAAGGGAATAAGATGTGTCTCC	Homo sapiens ATP-binding cassette, sub-family B (MDR/TAP), member 6 (ABCB6), nuclear gene encoding mitochondrial protein, mRNA.
IKBKB	6660373	418.681	0	395.036	0.00150602	0.943524	245.971	0.0180723	374.833	0.0060241	1.52389	1.6151	0.803778	1.81133	ILMN_9946	ILMN_9946	IKBKB	NM_001556.1	3551	41352711	IKBKB	NP_001547.1	ILMN_2172588	GGTGAGTTTTGTTGGAGAAGAAAGTTGGAGTAGGAGACTTTCACAAGTGG	Homo sapiens inhibitor of kappa light polypeptide gene enhancer in B-cells, kinase beta (IKBKB), mRNA.
CEBPB	20446	24838.8	0	25999.9	0	1.04675	16438.1	0	30760.5	0	1.8713	1.78773	0.976912	1.81082	ILMN_4674	ILMN_4674	CEBPB	NM_005194.2	1051	28872795	CEBPB	NP_005185.2	ILMN_1693014	GACTGACGCAACCCACGTGTAACTGTCAGCCGGGCCCTGAGTAATCGCTT	Homo sapiens CCAAT/enhancer binding protein (C/EBP), beta (CEBPB), mRNA.
MPZL1	7000431	1959.9	0	1667.71	0	0.85092	517.055	0	905.229	0.00150602	1.75074	2.05747	1.24668	1.81078	ILMN_10945	ILMN_10945	MPZL1	NM_024569.3	9019	46358425	MPZL1	NP_078845.3	ILMN_2386008	TGGTGAGCCTTTGCCACCATGAAAACCACATAGCTGACCAGGGCTGTGCT	Homo sapiens myelin protein zero-like 1 (MPZL1), transcript variant 2, mRNA.
TMEM136	1110228	1286.68	0	1879.11	0	1.46043	483.969	0	993.65	0.00150602	2.05313	1.40584	0.595897	1.80994	ILMN_16309	ILMN_16309	TMEM136	NM_174926.1	219902	28376667	TMEM136	NP_777586.1	ILMN_1815346	CCATGCTTGGAGAAGCAGGCGGAGTGAGGAACGGCAGCTGAAACACAACG	Homo sapiens transmembrane protein 136 (TMEM136), mRNA.
FZD3	1470121	200.202	0.0436747	197.727	0.0466867	0.987638	217.46	0.0331325	397.154	0.00451807	1.82633	1.84919	1.0393	1.80989	ILMN_18644	ILMN_18644	FZD3	NM_017412.2	7976	22035685	FZD3	NP_059108.1	ILMN_1703408	GACCTTGGCTTCCAGGCCCTCCTGTAGTGAGTTGATTGTCTGCACTTGCC	Homo sapiens frizzled homolog 3 (Drosophila) (FZD3), mRNA.
SLC7A5	270152	3958.92	0	3723.46	0	0.940525	2283.41	0	3647.78	0	1.59752	1.69854	0.888969	1.80957	ILMN_25446	ILMN_25446	SLC7A5	NM_003486.5	8140	71979931	SLC7A5	NP_003477.4	ILMN_1720373	AGGCTGGACACCCTCTGCCGAGTAATGACGTGTGTGGCTGGGACCTTCTT	Homo sapiens solute carrier family 7 (cationic amino acid transporter, y+ system), member 5 (SLC7A5), mRNA.
SECISBP2	1470475	401.141	0	1599.93	0	3.98844	683.25	0	2927.18	0	4.28419	1.07415	0.26479	1.80936	ILMN_137193	ILMN_19156	SECISBP2	NM_024077.3	79048	83779009	SECISBP2	NP_076982.3	ILMN_1736481	AGCCACTTGGCAGAAGGGTGCAGGGCTGCTGGTGTCAGAGCAAGAGGGCT	Homo sapiens SECIS binding protein 2 (SECISBP2), mRNA.
TMEM203	5910338	3654.45	0	2791.59	0	0.763887	4130.31	0	6861.18	0	1.66118	2.17464	1.36575	1.80889	ILMN_864	ILMN_864	TMEM203	NM_053045.1	94107	16596685	TMEM203	NP_444273.1	ILMN_2073012	GAACTCTGCTGTCCAGGCACTGCTTGGCTTACTATCCCAGCAAAGACTGC	Homo sapiens transmembrane protein 203 (TMEM203), mRNA.
DVL1	5260458	210.472	0.0301205	286.331	0.0120482	1.36042	254.446	0.0150602	548.062	0.00301205	2.15394	1.58329	0.774821	1.80847	ILMN_15511	ILMN_15511	DVL1	NM_181870.1	1855	32479518	DVL1	NP_864764.1	ILMN_1783444	CAGCTTGCTGAAGCACGGCTTCCTGCGGCACACGGTCAACAAGATCACCT	Homo sapiens dishevelled, dsh homolog 1 (Drosophila) (DVL1), transcript variant 2, mRNA.
RASL11B	3370129	252.627	0.0150602	394.603	0.00150602	1.562	1770.78	0	3756.45	0	2.12135	1.3581	0.550093	1.80801	ILMN_7453	ILMN_7453	RASL11B	NM_023940.2	65997	34147350	RASL11B	NP_076429.1	ILMN_2148469	GGCAATGACGTTGGGTTGCTTCCTAGGCCTGGCTGAGTTGTGCCTAAGGG	Homo sapiens RAS-like, family 11, member B (RASL11B), mRNA.
LLGL1	2470608	1483.67	0	1910.17	0	1.28747	1596.35	0	3417.1	0	2.14058	1.66263	0.854702	1.80793	ILMN_18915	ILMN_18915	LLGL1	NM_004140.3	3996	62912475	LLGL1	NP_004131.3	ILMN_1798212	GTGTGTGCGGGCATGGATGTGACTGGGAGCTCTGCTGGGCACCCACATCT	Homo sapiens lethal giant larvae homolog 1 (Drosophila) (LLGL1), mRNA.
SERPING1	2030309	1313.71	0	1229.73	0	0.936075	566.024	0	1027.09	0.00150602	1.81457	1.93849	1.13087	1.80762	ILMN_14941	ILMN_15074	SERPING1	NM_001032295.1	710	73858569	SERPING1	NP_001027466.1	ILMN_1670305	TGGGACCAGCAGCACAAGTTCCCTGTCTTCATGGGGCGAGTATATGACCC	Homo sapiens serpin peptidase inhibitor, clade G (C1 inhibitor), member 1 (SERPING1), transcript variant 2, mRNA.
MBOAT2	4560019	260.316	0.0135542	424.153	0	1.62938	182.919	0.0978916	449.11	0.00301205	2.45523	1.50685	0.699548	1.8073	ILMN_164360	ILMN_164360	MBOAT2	NM_138799.2	129642	40548386	MBOAT2	NP_620154.2	ILMN_2347424	TCCCATGCATTGAAATTATGTTGGCTGAGCATGGTGGCTCACACCTGTAA	Homo sapiens membrane bound O-acyltransferase domain containing 2 (MBOAT2), mRNA.
ZDHHC7	5360154	6214.48	0	6965.08	0	1.12078	2911.25	0	5609.39	0	1.9268	1.71916	0.911926	1.80723	ILMN_12632	ILMN_12632	ZDHHC7	NM_017740.1	55625	8923254	ZDHHC7	NP_060210.1	ILMN_1730568	TGTGTCACAGCCAGAGGGACAAAGTGTGGGTGATCCTGGAGACGCCAGTT	Homo sapiens zinc finger, DHHC-type containing 7 (ZDHHC7), mRNA.
NKTR	2060400	246.217	0.0180723	505.325	0	2.05236	231.395	0.0225904	580.186	0.00301205	2.50734	1.22169	0.414678	1.80701	ILMN_23492	ILMN_23492	NKTR	NM_001012651.1	4820	61676207	NKTR	NP_001012669.1	ILMN_2330994	GTTGTTGGCGGAATTCAGTTCTTTGCTGGCTCTCAGCTGGAGGCCCCTCT	Homo sapiens natural killer-tumor recognition sequence (NKTR), transcript variant 2, mRNA.
IGFBP4	7510414	12006	0	16564.8	0	1.37971	1151.84	0	3533.52	0	3.06771	2.22345	1.41695	1.8065	ILMN_9309	ILMN_9309	IGFBP4	NM_001552.2	3487	62243289	IGFBP4	NP_001543.2	ILMN_1665865	ACCGGGATGAACCTATCCTTCCAGTGGCTCGCTCCCTGTAGCTCTGCCTC	Homo sapiens insulin-like growth factor binding protein 4 (IGFBP4), mRNA.
TMEM51	380102	3665.16	0	2976.91	0	0.812219	1268.87	0	1915.48	0	1.5096	1.85861	1.05264	1.80598	ILMN_443	ILMN_443	TMEM51	NM_018022.1	55092	8922276	TMEM51	NP_060492.1	ILMN_1674985	CTACGCTGGAGTCCTGAACTGTGGGTAGAAAACACGACCTGGCTTTGTAG	Homo sapiens transmembrane protein 51 (TMEM51), mRNA.
ADIPOR2	6960685	2826.28	0	6692.05	0	2.36779	1742.18	0	5234.21	0	3.00441	1.26887	0.4634	1.80547	ILMN_12936	ILMN_12936	ADIPOR2	NM_024551.2	79602	38261972	ADIPOR2	NP_078827.2	ILMN_2224833	GAACTCTCACCAGGTTGGCGCCTGAATGCCTTACTCTCAGCAGTCAGAGG	Homo sapiens adiponectin receptor 2 (ADIPOR2), mRNA.
SMARCC2	6840561	173.371	0.170181	193.688	0.0557229	1.11719	293.297	0.00451807	547.416	0.00301205	1.86642	1.67064	0.865241	1.8054	ILMN_5709	ILMN_5709	SMARCC2	NM_003075.2	6601	21237804	SMARCC2	NP_003066.2	ILMN_1791770	ACCTAACCTGCCTGTGTCCATGGCGAACCCTCTACATCCTAACCTGCCGG	Homo sapiens SWI/SNF related, matrix associated, actin dependent regulator of chromatin, subfamily c, member 2 (SMARCC2), transcript variant 1, mRNA.
MFSD11	3940593	1226.26	0	2120.67	0	1.72938	315.648	0.00451807	860.497	0.00150602	2.72612	1.57636	0.771184	1.80518	ILMN_7695	ILMN_7695	MFSD11	NM_024311.2	79157	34147375	MFSD11	NP_077287.1	ILMN_1756152	GCAGAGATGTGTTGGGTTTGGTGGTGCATGCCTGTGATCCTAGCTGCTGG	Homo sapiens major facilitator superfamily domain containing 11 (MFSD11), mRNA.
HESX1	7550242	160.626	0.34488	196.503	0.0496988	1.22336	186.211	0.0903614	346.321	0.0060241	1.85983	1.52026	0.715223	1.80504	ILMN_23312	ILMN_23312	HESX1	NM_003865.1	8820	4504366	HESX1	NP_003856.1	ILMN_1742929	CCCAGTGGGATTTCATTCCCTAGCGTGGTGGATCACCCAATGCCAGAAGA	Homo sapiens HESX homeobox 1 (HESX1), mRNA.
ILF3	3360689	664.232	0	626.188	0	0.942725	926.79	0	1442.37	0	1.5563	1.65085	0.846224	1.80463	ILMN_12252	ILMN_12252	ILF3	NM_004516.2	3609	24234752	ILF3	NP_004507.2	ILMN_1669584	CTGTGCTTCACTGGGTTTCTCAACCGTGGCTTTTCACCGCAGCTTGTCTG	Homo sapiens interleukin enhancer binding factor 3, 90kDa (ILF3), transcript variant 2, mRNA.
GADD45G	5570114	225.693	0.0225904	241.219	0.0195783	1.06879	1526.62	0	2645.05	0	1.73262	1.6211	0.816675	1.80443	ILMN_4884	ILMN_4884	GADD45G	NM_006705.2	10912	9790905	GADD45G	NP_006696.1	ILMN_1651498	GCCCTGGACTTGGTACAGTTTCAGGAGCGTGAAGGACTTAACCGACTGCC	Homo sapiens growth arrest and DNA-damage-inducible, gamma (GADD45G), mRNA.
DUSP22	3710626	1060.64	0	3199.39	0	3.01647	1775.35	0	6096.49	0	3.43397	1.13841	0.334089	1.80432	ILMN_15436	ILMN_15436	DUSP22	NM_020185.3	56940	34147625	DUSP22	NP_064570.1	ILMN_1671809	TTCCCCTTATCCCCACTGCTGTGGAGGTTTCTGTACCTCGCTTGGATGCC	Homo sapiens dual specificity phosphatase 22 (DUSP22), mRNA.
GMFB	5260044	4868.87	0	33124.2	0	6.80326	2036.48	0	13054.1	0	6.41017	0.94222	0.137915	1.8043	ILMN_14672	ILMN_14672	GMFB	NM_004124.2	2764	31795542	GMFB	NP_004115.1	ILMN_2093674	CCAACAACTGACACAACTCCTTAAGCTGTGGTTTCAGTCTCTGCTAGTTC	Homo sapiens glia maturation factor, beta (GMFB), mRNA.
TBC1D20	290546	1566.94	0	4995.2	0	3.18787	783.21	0	2778.38	0	3.54743	1.11279	0.308727	1.80406	ILMN_19840	ILMN_19840	TBC1D20	NM_144628.2	128637	111185943	TBC1D20	NP_653229.1	ILMN_2044572	GCCATGCCTATCCAATGACGTCTCCATAAAAGGCCCAGGAACACGGGAGC	Homo sapiens TBC1 domain family, member 20 (TBC1D20), mRNA.
PGBD5	3850129	163.331	0.289157	131.25	0.944277	0.803582	299.852	0.00451807	451.49	0.00301205	1.50571	1.87375	1.07001	1.80373	ILMN_26025	ILMN_165318	PGBD5	NM_024554.2	79605	25777747	PGBD5	NP_078830.2	ILMN_1733831	CTCACTCAGTTATTGCGAGTGTTGCTGTCCGCATGCTCCGGGCCCCACGT	Homo sapiens piggyBac transposable element derived 5 (PGBD5), mRNA.
FOXO4	4480575	533.111	0	566.301	0	1.06226	1316.02	0	2200.68	0	1.67223	1.57422	0.770677	1.80354	ILMN_1425	ILMN_180349	FOXO4	NM_005938.2	4303	103472002	FOXO4	NP_005929.2	ILMN_1712095	GTGTCAGCGCCTGGCCTACCCAGATTGTATCATGTGCTAGATTGGAGTGG	Homo sapiens forkhead box O4 (FOXO4), mRNA.
YPEL2	1110465	368.055	0.00301205	946.809	0	2.57247	552.189	0	1722.22	0	3.11889	1.21241	0.408959	1.80345	ILMN_19750	ILMN_19750	YPEL2	NM_001005404.3	388403	56550087	YPEL2	NP_001005404.1	ILMN_1677098	GTATGGAGCTGTTGCGGGTTTGCTCCTTTTTCTTGCTTTGCGTGCTCAGT	Homo sapiens yippee-like 2 (Drosophila) (YPEL2), mRNA.
C9ORF125	3450113	511.007	0	888.602	0	1.73892	278.246	0.00903614	687.09	0.00301205	2.46936	1.42005	0.616819	1.80323	ILMN_21546	ILMN_21546	C9ORF125	NM_032342.1	84302	14150131	C9orf125	NP_115718.1	ILMN_1809323	CTGCCTCATGCAGTCTGACCCACCCAGTGAGGGTGCATTTGAACACTGAT	Homo sapiens chromosome 9 open reading frame 125 (C9orf125), mRNA.
KCNN2	5360685	2177.68	0	1527.08	0	0.701241	287.213	0.0060241	438.841	0.00301205	1.52793	2.17889	1.37591	1.80298	ILMN_19016	ILMN_165586	KCNN2	NM_021614.2	3781	25777644	KCNN2	NP_067627.2	ILMN_1685636	GATGGAGAGCTACGACAAGCACGTCACTTACAATGCTGAGCGGTCCCGGT	Homo sapiens potassium intermediate/small conductance calcium-activated channel, subfamily N, member 2 (KCNN2), transcript variant 1, mRNA.
TNFRSF1A	4670750	3396.79	0	4053.14	0	1.19323	571.719	0	1242.64	0	2.17351	1.82154	1.01998	1.80156	ILMN_6742	ILMN_173343	TNFRSF1A	NM_001065.2	7132	23312372	TNFRSF1A	NP_001056.1	ILMN_1685005	GAGGGACGCTATGCCTCATGCCCGTTTTGGGTGTCCTCACCAGCAAGGCT	Homo sapiens tumor necrosis factor receptor superfamily, member 1A (TNFRSF1A), mRNA.
CD97	6960630	4387.87	0	1331.46	0	0.303442	414.895	0	435.726	0.00301205	1.05021	3.46098	2.66009	1.80089	ILMN_26363	ILMN_26363	CD97	NM_078481.2	976	68508935	CD97	NP_510966.1	ILMN_1673363	GGGCGCTTGTCCCATCCTGGACTTTTCCTCTCATGTCTTTGCTGCAGAAC	Homo sapiens CD97 molecule (CD97), transcript variant 1, mRNA.
RP5-1022P6.2	3360553	464.92	0	2119.86	0	4.55963	360.589	0.00150602	1733.17	0	4.80648	1.05414	0.253276	1.80086	ILMN_22068	ILMN_22068	RP5-1022P6.2	NM_019593.3	56261	153218549	RP5-1022P6.2	NP_062539.1	ILMN_1701111	CTTGCATCTGTGGTGCTAGGTGAGTATGAGAAGATGTCAAGGACTGGACG	Homo sapiens hypothetical protein KIAA1434 (RP5-1022P6.2), mRNA.
SLC45A4	7150753	291.091	0.00753012	335.477	0.0060241	1.15248	267.164	0.0105422	494.65	0.00301205	1.85148	1.60652	0.805769	1.80075	ILMN_168340	ILMN_168340	SLC45A4	NM_001080431.1	57210	122937258	SLC45A4	NP_001073900.1	ILMN_2391976	TGCGAAGGGGACATGCGTGCTGGAACCTGTCGGAACTCCATGCCTTCCTC	Homo sapiens solute carrier family 45, member 4 (SLC45A4), mRNA.
OR2W5	7330605	194.094	0.060241	184.555	0.0888554	0.950856	203.539	0.0406627	312.13	0.00903614	1.53352	1.61277	0.813301	1.79947	ILMN_30097	ILMN_30097	OR2W5	NM_001004698.1	441932	52317224	OR2W5	NP_001004698.1	ILMN_1758356	CTCCTGGTGCCGCTCTCCCTCATCCTCATCTCCTATGGCGTGATTGCAGC	Homo sapiens olfactory receptor, family 2, subfamily W, member 5 (OR2W5), mRNA.
LECT1	4560626	173.663	0.167169	187.672	0.0768072	1.08067	267.788	0.0105422	481.805	0.00301205	1.7992	1.6649	0.865524	1.79937	ILMN_168705	ILMN_168705	LECT1	NM_007015.2	11061	59806341	LECT1	NP_008946.1	ILMN_2375786	CCACTGCCAGAAGATCTGTGAACCCCTGGGGGGCTATTACCCATGGCCTT	Homo sapiens leukocyte cell derived chemotaxin 1 (LECT1), transcript variant 1, mRNA.
FAM135A	6560131	310.946	0.00451807	1025.1	0	3.29672	316.719	0.00451807	1102.55	0.00150602	3.48117	1.05595	0.256627	1.79932	ILMN_21010	ILMN_21010	FAM135A	NM_020819.2	57579	56711259	FAM135A	NP_065870.2	ILMN_2225608	TGCCCTCTGCCTTGATTTGGTTGGAATTTTTGCTAAATTGGTAATGTTGC	Homo sapiens family with sequence similarity 135, member A (FAM135A), mRNA.
OSBPL7	2000187	193.131	0.063253	175.358	0.149096	0.907973	141.752	0.783133	213.833	0.0572289	1.5085	1.66139	0.862479	1.79891	ILMN_4611	ILMN_4611	OSBPL7	NM_145798.2	114881	47132623	OSBPL7	NP_665741.1	ILMN_1751243	TTTCTGTGCCCAGGCCTCTGTCCCCAGCGGTGAGGTTGCAGTGAGTGAAG	Homo sapiens oxysterol binding protein-like 7 (OSBPL7), transcript variant 1, mRNA.
C16ORF45	5260025	527.849	0	680.699	0	1.28957	480.146	0	1014.23	0.00150602	2.11233	1.638	0.839108	1.7989	ILMN_20964	ILMN_20964	C16ORF45	NM_033201.1	89927	24308353	C16orf45	NP_149978.1	ILMN_1687821	AGAGTAGATGCTGACCTGGGCACTCCACCATTCCGGGGCACCACAGAGAT	Homo sapiens chromosome 16 open reading frame 45 (C16orf45), mRNA.
SFRS6	3060110	3063.97	0	11991.1	0	3.91359	4156.32	0	17091.6	0	4.11219	1.05075	0.252172	1.79858	ILMN_24964	ILMN_24964	SFRS6	NM_006275.4	6431	38158029	SFRS6	NP_006266.2	ILMN_1697469	GCCTACTTTGACTTTTACGTTCCCATTCCTGTGTTACCACCTTCCTCCCG	Homo sapiens splicing factor, arginine/serine-rich 6 (SFRS6), mRNA.
MCFD2	6330672	1326.35	0	1393.25	0	1.05044	251.193	0.0150602	424.931	0.00451807	1.69165	1.61042	0.812262	1.79816	ILMN_1677	ILMN_1677	MCFD2	NM_139279.3	90411	46852158	MCFD2	NP_644808.1	ILMN_2202790	GAGAAGAAGCAGCAGATTGTAATTTGGTTTATTGGATGTGATGGACGTTC	Homo sapiens multiple coagulation factor deficiency 2 (MCFD2), mRNA.
CPD	6020543	2903.72	0	6482.75	0	2.23257	283.933	0.00903614	751.872	0.00150602	2.64806	1.18611	0.388088	1.79802	ILMN_5541	ILMN_163103	CPD	NM_001304.3	1362	22202610	CPD	NP_001295.2	ILMN_1703074	CTCCCAGTTCTAGAGCAATCTACAGCTGTTTATGTGAGGTGCCCAACACC	Homo sapiens carboxypeptidase D (CPD), mRNA.
DIP2C	6620703	478.678	0	900.454	0	1.88113	408.077	0	987.699	0.00150602	2.42037	1.28666	0.489129	1.79753	ILMN_16576	ILMN_16576	DIP2C	NM_014974.1	22982	44888817	DIP2C	NP_055789.1	ILMN_1676062	CCTGGCAGCTCCTGGCCACACCTTCTCAGAGCTCACCTGTGCACTTCTAA	Homo sapiens DIP2 disco-interacting protein 2 homolog C (Drosophila) (DIP2C), mRNA.
NFATC3	10474	331.688	0.00301205	506.163	0	1.52602	552.702	0	1106.38	0.00150602	2.00178	1.31176	0.514922	1.79684	ILMN_27680	ILMN_27680	NFATC3	NM_173165.1	4775	27886560	NFATC3	NP_775188.1	ILMN_2360028	CGGGCCAGGGGGGTCTTTCTGCACCTTCATCCTTAATATGTCACAGTTTG	Homo sapiens nuclear factor of activated T-cells, cytoplasmic, calcineurin-dependent 3 (NFATC3), transcript variant 1, mRNA.
MAPK9	1820360	1197.42	0	2827.1	0	2.36098	1872.86	0	5258.73	0	2.80785	1.18927	0.392913	1.79636	ILMN_1680	ILMN_1680	MAPK9	NM_002752.3	5601	21237735	MAPK9	NP_002743.3	ILMN_2400292	GGAACTCTCACCTCCGTGGGCCTGAAATGCTTGGGAGTTGATGGAACCAA	Homo sapiens mitogen-activated protein kinase 9 (MAPK9), transcript variant JNK2-a2, mRNA.
SLC29A4	1440593	229.638	0.0225904	245.563	0.0195783	1.06935	269.542	0.0105422	481.197	0.00301205	1.78524	1.66947	0.874144	1.79532	ILMN_168015	ILMN_168015	SLC29A4	NM_001040661.1	222962	100913033	SLC29A4	NP_001035751.1	ILMN_2325056	CCGGCCATTAAAAGATGAAGGCAGACCGCTGCACCGCCGCCTGCAAAAAA	Homo sapiens solute carrier family 29 (nucleoside transporters), member 4 (SLC29A4), transcript variant 1, mRNA.
SOX9	4230475	212.262	0.0286145	229.571	0.0240964	1.08155	958.299	0	1769.38	0	1.84638	1.70716	0.912411	1.79475	ILMN_17599	ILMN_17599	SOX9	NM_000346.2	6662	37704387	SOX9	NP_000337.1	ILMN_1805466	GTATCACTGAGTCATTTGCAGTGTTTTCTGCCACAGACCTTTGGGCTGCC	Homo sapiens SRY (sex determining region Y)-box 9 (campomelic dysplasia, autosomal sex-reversal) (SOX9), mRNA.
ZNF702P	3870707	228.071	0.0225904	1002.87	0	4.39718	347.102	0.00150602	1605.2	0	4.62458	1.05171	0.257928	1.79379	ILMN_24422	ILMN_307735	ZNF702P	NR_003578.1	79986	149999363	ZNF702P		ILMN_1663281	GAGAGCAGCCTGGCCAACAGAGGTGAGCACCTTTCCCAGTCTGTTTTTTG	Homo sapiens zinc finger protein 702 pseudogene (ZNF702P), non-coding RNA.
TIMP2	780270	19687.4	0	27701.5	0	1.40707	838.797	0	1688.98	0	2.01358	1.43104	0.637763	1.79328	ILMN_1046	ILMN_1046	TIMP2	NM_003255.4	7077	73858577	TIMP2	NP_003246.1	ILMN_1721876	GAAGAGCCGGGTGGCAGCTGACAGAGGAAGCCGCTCAAATACCTTCACAA	Homo sapiens TIMP metallopeptidase inhibitor 2 (TIMP2), mRNA.
ZNF100	7100110	173.449	0.170181	145.599	0.715361	0.839438	158.67	0.408133	229.256	0.0406627	1.44486	1.72122	0.928793	1.79243	ILMN_5367	ILMN_5367	ZNF100	NM_173531.1	163227	27734944	ZNF100	NP_775802.1	ILMN_2127936	TTGGCCAGGCTGGTTTCAAACTCCTGACCTCATATGATCCACCTGCCTCA	Homo sapiens zinc finger protein 100 (ZNF100), mRNA.
RALGDS	770349	161.619	0.322289	156.925	0.448795	0.970956	141.787	0.783133	250.051	0.0210843	1.76356	1.81631	1.02412	1.79219	ILMN_9432	ILMN_9432	RALGDS	NM_006266.2	5900	47834321	RALGDS	NP_006257.1	ILMN_2297961	GACAGCTGCCCGGTGGTGCTGCACAGCTTCACGCAGCTAGACCCCGACCT	Homo sapiens ral guanine nucleotide dissociation stimulator (RALGDS), transcript variant 1, mRNA.
PKN2	4490242	420.385	0	782.266	0	1.86083	289.228	0.0060241	712.994	0.00150602	2.46516	1.32477	0.53259	1.79218	ILMN_12035	ILMN_168087	PKN2	NM_006256.2	5586	106507281	PKN2	NP_006247.1	ILMN_1706825	CCACCTCGAGAACCAAGGATACTTTCGGAAGAGGAGCAGGAAATGTTCAG	Homo sapiens protein kinase N2 (PKN2), mRNA.
C3ORF18	3370372	256.848	0.0135542	498.582	0	1.94116	520.952	0	1550.22	0	2.97575	1.53298	0.740944	1.79203	ILMN_9603	ILMN_9603	C3ORF18	NM_016210.2	51161	31543080	C3orf18	NP_057294.1	ILMN_1728581	GGGTCCTGGCAAGCCATTGGGCAGAGACAGACCACAAGAGCAGGGCATTT	Homo sapiens chromosome 3 open reading frame 18 (C3orf18), mRNA.
AKAP11	1450333	1140.16	0	2954.78	0	2.59154	725.239	0	2290.86	0	3.15877	1.21888	0.426974	1.7919	ILMN_13368	ILMN_13368	AKAP11	NM_016248.2	11215	21464140	AKAP11	NP_057332.1	ILMN_2293758	TCCGGTTTTAATATTGCTGGATTTGCTACCTTTGGTTACTTGTGCAGTGT	Homo sapiens A kinase (PRKA) anchor protein 11 (AKAP11), mRNA.
BEGAIN	360537	192.01	0.063253	215.289	0.0331325	1.12124	369.144	0	724.105	0.00150602	1.96158	1.74948	0.95771	1.79177	ILMN_10503	ILMN_10503	BEGAIN	NM_020836.2	57596	34147339	BEGAIN	NP_065887.1	ILMN_1668924	TTAAAAATCCATTCTTCGCAGTGTGGCCACCACACCGCCCTGAGCCCTCC	Homo sapiens brain-enriched guanylate kinase-associated homolog (rat) (BEGAIN), mRNA.
RNF24	2640471	1145.28	0	2643.91	0	2.30853	514.269	0	1620.27	0	3.15062	1.36477	0.573063	1.79171	ILMN_16137	ILMN_16137	RNF24	NM_007219.2	11237	10518498	RNF24	NP_009150.1	ILMN_1717809	ATCATTTCCCTCTCCTATGCACCAGTAAGGCCCGTCCAGAGCCCCAGCAG	Homo sapiens ring finger protein 24 (RNF24), mRNA.
BRPF3	4480280	1662.17	0	2690.05	0	1.61839	1719.17	0	3698.23	0	2.15116	1.3292	0.537645	1.79155	ILMN_8164	ILMN_8164	BRPF3	NM_015695.2	27154	148727367	BRPF3	NP_056510.2	ILMN_1658800	ATGCTCTTTTAGAACGGGAAACGGCTCAGATCCTGCTGTGGCACGGGGCC	Homo sapiens bromodomain and PHD finger containing, 3 (BRPF3), mRNA.
NLRP3	3420154	156.939	0.399096	158.637	0.409639	1.01082	313.912	0.00451807	511.348	0.00301205	1.62895	1.61152	0.820003	1.79152	ILMN_11278	ILMN_168698	NLRP3	NM_001079821.1	114548	119395763	NLRP3	NP_001073289.1	ILMN_1712026	CCTTTACGCCAGGGTGAGGAAGACACCAGGACAATGACAGCATCGGGTGT	Homo sapiens NLR family, pyrin domain containing 3 (NLRP3), transcript variant 3, mRNA.
NIPA1	1190288	807.638	0	4203.57	0	5.20477	690.041	0	3570.72	0	5.17465	0.994213	0.202978	1.79124	ILMN_8853	ILMN_8853	NIPA1	NM_144599.3	123606	41406090	NIPA1	NP_653200.2	ILMN_1689274	GGGGAGCTTCCAATTAGCATACATAGACACATGTGTCAGTGGCCAAGACC	Homo sapiens non imprinted in Prader-Willi/Angelman syndrome 1 (NIPA1), mRNA.
ATP9A	6480630	3395.97	0	6822.95	0	2.00913	1214.26	0	2958.1	0	2.43613	1.21253	0.42139	1.79114	ILMN_176431	ILMN_176431	ATP9A	NM_006045.1	10079	65301138	ATP9A	NP_006036.1	ILMN_2089073	CTGAGCGACTCTACTTTCATTGTTTGCCAGCGTGGCTCGTTGCTGTTGCC	Homo sapiens ATPase, class II, type 9A (ATP9A), mRNA.
SLC2A8	5870326	1277.95	0	1502.91	0	1.17603	1561.58	0	2703.97	0	1.73156	1.47238	0.681277	1.7911	ILMN_403	ILMN_403	SLC2A8	NM_014580.3	29988	51870928	SLC2A8	NP_055395.2	ILMN_1724609	GGATCTTTGTCTTCTGGCTGGAGGTGCTTTTGGAGGTTGGGTGCTGGGCA	Homo sapiens solute carrier family 2 (facilitated glucose transporter), member 8 (SLC2A8), mRNA.
SDF2L1	3120079	5034.5	0	2088.67	0	0.414871	13410.7	0	17165.8	0	1.28001	3.08531	2.29425	1.79107	ILMN_29496	ILMN_29496	SDF2L1	NM_022044.2	23753	56243532	SDF2L1	NP_071327.2	ILMN_1749213	GCAGGGCCACTCTTGGCAGAGACTTTGGGTTTGTAGGGGTCCTCAAGTGC	Homo sapiens stromal cell-derived factor 2-like 1 (SDF2L1), mRNA.
TXNL4A	4730014	221.38	0.0256024	329.511	0.0060241	1.48844	220.942	0.0271084	462.098	0.00301205	2.09148	1.40515	0.614245	1.79091	ILMN_26392	ILMN_26392	TXNL4A	NM_006701.2	10907	20070233	TXNL4A	NP_006692.1	ILMN_1790218	TGGTGTGTGGATACTTCGCCCCATCTCTGCCTTCACCTGTGTCCTCCCTG	Homo sapiens thioredoxin-like 4A (TXNL4A), mRNA.
38783	620129	167.159	0.230422	166.275	0.259036	0.994715	181.118	0.108434	316.572	0.00903614	1.74788	1.75717	0.966874	1.79029	ILMN_6980	ILMN_6980	2010-03-08	NM_001002265.1	220972	50539411	2010-03-08	NP_001002265.1	ILMN_2257749	TGTGTTGCCCAGACTGGTCTCAAACTCCTGGCCTCAAGTGATCCTTCTGC	Homo sapiens membrane-associated ring finger (C3HC4) 8 (MARCH8), transcript variant 6, mRNA.
SREBF2	2750132	255.508	0.0135542	224.496	0.0271084	0.878625	233.9	0.0225904	321.301	0.00903614	1.37367	1.56343	0.773246	1.79018	ILMN_16662	ILMN_16662	SREBF2	NM_004599.2	6721	27477112	SREBF2	NP_004590.2	ILMN_2217661	GCTCATTGTTTTTCCCTTTATTACACAGGACAGCCAGGGGAGGAGGGGGG	Homo sapiens sterol regulatory element binding transcription factor 2 (SREBF2), mRNA.
TNFSF12	1090747	2284.44	0	4663.2	0	2.04129	653.977	0	1813.78	0	2.77346	1.35868	0.569131	1.78955	ILMN_24599	ILMN_24599	TNFSF12	NM_003809.2	8742	23510442	TNFSF12	NP_003800.1	ILMN_1683700	CACTGTACTCTGTGGGCAAGGATGGGTCCAGAAGACCCCACTTCAGGCAC	Homo sapiens tumor necrosis factor (ligand) superfamily, member 12 (TNFSF12), mRNA.
PDGFRA	6940609	5945.56	0	10537.6	0	1.77234	394.403	0	873.042	0.00150602	2.21358	1.24896	0.459548	1.78941	ILMN_165232	ILMN_165232	PDGFRA	NM_006206.3	5156	61699224	PDGFRA	NP_006197.1	ILMN_2086470	AACTGTGATAATCCCCACAGGCACATTAACTGTTGCACTTTTGAATGTCC	Homo sapiens platelet-derived growth factor receptor, alpha polypeptide (PDGFRA), mRNA.
SPAM1	1850736	166.135	0.245482	182.454	0.108434	1.09822	179.455	0.121988	315.872	0.00903614	1.76017	1.60275	0.813628	1.78912	ILMN_21941	ILMN_165360	SPAM1	NM_003117.3	6677	23510416	SPAM1	NP_003108.2	ILMN_1661251	TATCCTTAACCTTTTTGACATCATGGAGGCTTTGGGAATCTGATGAAGCC	Homo sapiens sperm adhesion molecule 1 (PH-20 hyaluronidase, zona pellucida binding) (SPAM1), transcript variant 1, mRNA.
KIAA1715	4900068	497.239	0	2652.07	0	5.33358	174.715	0.162651	933.062	0.00150602	5.34048	1.00129	0.212334	1.78896	ILMN_30179	ILMN_30179	KIAA1715	NM_030650.1	80856	38176150	KIAA1715	NP_085153.1	ILMN_2055760	TGTCTCCAACCTTGTGCACTTGCTATCTATTCTGTGTGCTGCAGCCTGAG	Homo sapiens KIAA1715 (KIAA1715), mRNA.
ERBB3	4560288	178.78	0.120482	151.953	0.566265	0.849947	221.132	0.0271084	387.841	0.0060241	1.75389	2.06352	1.27561	1.78791	ILMN_8157	ILMN_162069	ERBB3	NM_001982.2	2065	54792099	ERBB3	NP_001973.2	ILMN_1751346	TGCACTGAATCAAGTCTAACCCCAACAGCCACATCCTCCTATACCTAGAC	Homo sapiens v-erb-b2 erythroblastic leukemia viral oncogene homolog 3 (avian) (ERBB3), transcript variant 1, mRNA.
OR52K1	5570672	184.284	0.0843374	179.785	0.123494	0.975584	188.615	0.0813253	326.334	0.00903614	1.73016	1.77346	0.985554	1.7879	ILMN_4622	ILMN_4622	OR52K1	NM_001005171.1	390036	52353257	OR52K1	NP_001005171.1	ILMN_1757795	GCCATCCTGTCCACCTACACTCCAGTAGTCATCTCTTCAGTCATGCACCG	Homo sapiens olfactory receptor, family 52, subfamily K, member 1 (OR52K1), mRNA.
SRXN1	3780717	1492.4	0	1854.53	0	1.24264	3627.82	0	7380.6	0	2.03444	1.63719	0.849502	1.78769	ILMN_23153	ILMN_23153	SRXN1	NM_080725.1	140809	22129777	SRXN1	NP_542763.1	ILMN_1804822	GGCAGGCCTTGTTCTCACTGCCCTCTAAGGGAACTTGGTCACTCGGCACT	Homo sapiens sulfiredoxin 1 homolog (S. cerevisiae) (SRXN1), mRNA.
ENPP5	540465	223.906	0.0240964	265.175	0.0135542	1.18431	232.89	0.0225904	431.188	0.00301205	1.85146	1.56332	0.775658	1.78767	ILMN_11662	ILMN_11662	ENPP5	NM_021572.4	59084	38455386	ENPP5	NP_067547.1	ILMN_1660727	GCAATGGCCTGAATAGAAGCAACCAGGCACCATCTCAGCAATGTTTTCTC	Homo sapiens ectonucleotide pyrophosphatase/phosphodiesterase 5 (putative function) (ENPP5), mRNA.
ZNF238	1690315	173.217	0.171687	180.333	0.120482	1.04108	163.176	0.320783	270.638	0.0165663	1.65856	1.59312	0.805752	1.78736	ILMN_5128	ILMN_5128	ZNF238	NM_205768.1	10472	45439301	ZNF238	NP_991331.1	ILMN_2399686	CCCCCCACCACCACCCTCCACCCCCAACTCATGAAAAGATTCTATGGACT	Homo sapiens zinc finger protein 238 (ZNF238), transcript variant 1, mRNA.
TTC21B	6520482	150.376	0.572289	165.995	0.269578	1.10386	189.183	0.0798193	331.463	0.00903614	1.75207	1.58722	0.800218	1.787	ILMN_24489	ILMN_24489	TTC21B	NM_024753.3	79809	116089291	TTC21B	NP_079029.3	ILMN_2217955	CCTGCTTCAGCCTCCCGAGTAGCTGGGACTAAAGGCATGTGCCATCACAC	Homo sapiens tetratricopeptide repeat domain 21B (TTC21B), mRNA.
FKRP	2230189	518.077	0	576.869	0	1.11348	200.433	0.0496988	425.189	0.00451807	2.12135	1.90515	1.1193	1.78586	ILMN_173675	ILMN_173675	FKRP	NM_024301.3	79147	89941473	FKRP	NP_077277.1	ILMN_2368617	TTGCAGAGGAGGAAATGCTCAGAGCTCCGAGGTGCGGCTGTGGTCGAGAA	Homo sapiens fukutin related protein (FKRP), transcript variant 1, mRNA.
ABLIM1	2570112	1546.25	0	3609.58	0	2.33441	1296.38	0	3730.93	0	2.87795	1.23284	0.448765	1.78407	ILMN_21737	ILMN_21737	ABLIM1	NM_006720.3	3983	51173716	ABLIM1	NP_006711.3	ILMN_1785424	GAAAAGCTGTGTCGTGTTCCCTGTGAAACTGAGCAGGTGTGTGTTGGCGC	Homo sapiens actin binding LIM protein 1 (ABLIM1), transcript variant 4, mRNA.
FYTTD1	3180465	1731.24	0	4643.43	0	2.68214	1236.31	0	3826.86	0	3.09539	1.15408	0.370373	1.7837	ILMN_5397	ILMN_5513	FYTTD1	NM_001011537.1	84248	58374124	FYTTD1	NP_001011537.1	ILMN_1670439	TGGTGCCGTGCATCACCAAATGAAAGTTTGTATTTAACGAGGAGGTGCTT	Homo sapiens forty-two-three domain containing 1 (FYTTD1), transcript variant 2, mRNA.
FEM1B	1690746	264.027	0.0135542	312.866	0.0060241	1.18498	351.275	0.00150602	672.899	0.00301205	1.91559	1.61656	0.833412	1.78315	ILMN_27350	ILMN_27350	FEM1B	NM_015322.3	10116	52851431	FEM1B	NP_056137.1	ILMN_1744239	CTGTGGTGCTGAGGTGAATGCCGTGGACAATGAGGGAAACAGTGCCCTTC	Homo sapiens fem-1 homolog b (C. elegans) (FEM1B), mRNA.
C17ORF58	650168	3313.47	0	8201.95	0	2.47533	1899.9	0	5527.52	0	2.90937	1.17534	0.392957	1.78239	ILMN_18190	ILMN_18190	C17ORF58	NM_181656.1	284018	31795556	C17orf58	NP_858042.1	ILMN_2398926	GCCTCCCTGCTCCTAGTAATGTATGTTTTGTGCTGAACTGGCAGCTATCC	Homo sapiens chromosome 17 open reading frame 58 (C17orf58), transcript variant 2, mRNA.
CEBPD	5490408	9491.56	0	36118.4	0	3.80532	2474.25	0	9825.72	0	3.97118	1.04359	0.262288	1.7813	ILMN_6563	ILMN_6563	CEBPD	NM_005195.3	1052	125661056	CEBPD	NP_005186.2	ILMN_1782050	CGCCGGGTGCCCGCTGCAGTTTCTTGGGACATAGGAGCGCAAAGAAGCTA	Homo sapiens CCAAT/enhancer binding protein (C/EBP), delta (CEBPD), mRNA.
FCHSD2	540440	730.345	0	2378.92	0	3.25726	989.61	0	3529.09	0	3.56614	1.09483	0.313771	1.78106	ILMN_10232	ILMN_10232	FCHSD2	NM_014824.1	9873	7662295	FCHSD2	NP_055639.1	ILMN_1815734	AGTGCACAGGTCAGGGCTCGGAGGGAGCCTCTGTGCAGATGTGCTTTCTT	Homo sapiens FCH and double SH3 domains 2 (FCHSD2), mRNA.
RCOR3	3800041	1022.59	0	2938.66	0	2.87373	1242.64	0	4116.67	0	3.31285	1.1528	0.372193	1.78061	ILMN_15381	ILMN_15381	RCOR3	NM_018254.2	55758	33620752	RCOR3	NP_060724.1	ILMN_1682095	CTCTTCTATCCCAGACATGGGCCAAGGTGCTGTATCTGAGGGATGTGCTG	Homo sapiens REST corepressor 3 (RCOR3), mRNA.
SCARB2	4810435	7401.66	0	17819.3	0	2.40747	510.486	0	1470.8	0	2.88118	1.19677	0.416163	1.7806	ILMN_12802	ILMN_12802	SCARB2	NM_005506.2	950	33598925	SCARB2	NP_005497.1	ILMN_1814726	GCTCGAGATATGAGTTCTGCAAAAGGTGGTCCGCATCCTTGGCCCTCTGG	Homo sapiens scavenger receptor class B, member 2 (SCARB2), mRNA.
ARSB	270215	851.494	0	1926.56	0	2.26256	343.203	0.00150602	960.409	0.00150602	2.79837	1.23681	0.45658	1.78023	ILMN_180341	ILMN_180341	ARSB	NM_000046.2	411	38569404	ARSB	NP_000037.2	ILMN_2242937	GTGTCAGCCATATGTATGGGGCTTCCATTTGGGGTGATGAGAAAGTTCTG	Homo sapiens arylsulfatase B (ARSB), transcript variant 1, mRNA.
COL6A3	6250192	24915	0	28278.9	0	1.13502	383.195	0	749.299	0.00150602	1.9554	1.72279	0.943014	1.77978	ILMN_1032	ILMN_29206	COL6A3	NM_057165.2	1293	55743101	COL6A3	NP_476506.2	ILMN_1706643	GCCTGTGTATCGTGGAGAAACAAGAGACCAACTTTTTCATTCCCTGCCCC	Homo sapiens collagen, type VI, alpha 3 (COL6A3), transcript variant 3, mRNA.
EFNB2	5090289	2640.15	0	4684.06	0	1.77417	1090.33	0	2418.8	0	2.21841	1.2504	0.470813	1.77958	ILMN_3827	ILMN_3827	EFNB2	NM_004093.2	1948	33359689	EFNB2	NP_004084.1	ILMN_1703852	GCTACAGCTTGTTTAACGGCAGTGTCATTCCCCTTTGCACTGTAATGAGG	Homo sapiens ephrin-B2 (EFNB2), mRNA.
PDXP	3180273	1768.57	0	2703.97	0	1.5289	9618.34	0	20488.8	0	2.13018	1.39328	0.614463	1.77882	ILMN_137856	ILMN_22335	PDXP	NM_020315.4	57026	85815825	PDXP	NP_064711.1	ILMN_1736441	GGGGCTTTCGTGTCCCCCTGTGCGGTCAGTGTTTTCAGTACCACCTCTCT	Homo sapiens pyridoxal (pyridoxine, vitamin B6) phosphatase (PDXP), mRNA.
RHBDF1	1710189	6062.98	0	2397.02	0	0.395354	1306.61	0	1341.92	0	1.02703	2.59775	1.81897	1.77878	ILMN_20892	ILMN_20892	RHBDF1	NM_022450.2	64285	21359942	RHBDF1	NP_071895.2	ILMN_1808404	CCTCTTTCTTGTGCCTTGTTCACTTCTGTTGAACCCCTCGTACTGCCGGG	Homo sapiens rhomboid 5 homolog 1 (Drosophila) (RHBDF1), mRNA.
PAQR5	160521	147.233	0.650602	236.787	0.0210843	1.60825	183.757	0.0963855	464.003	0.00301205	2.52509	1.57009	0.791947	1.77814	ILMN_171524	ILMN_171524	PAQR5	NM_017705.2	54852	31377751	PAQR5	NP_060175.2	ILMN_2112474	ACTGCTTGGGCCCAGGAATTCAGGACCAGTCTGGGCAGCAGGGCCAGACA	Homo sapiens progestin and adipoQ receptor family member V (PAQR5), mRNA.
ANKRD6	4880465	350.083	0.00301205	361.513	0.00150602	1.03265	1004.27	0	1628.17	0	1.62126	1.57	0.79214	1.77786	ILMN_4620	ILMN_4620	ANKRD6	NM_014942.2	22881	55742856	ANKRD6	NP_055757.2	ILMN_2178587	CACACCTGCTGTGCCTAGACAAGTGTCTTTCTGTAAGAGCTGTAACTCTG	Homo sapiens ankyrin repeat domain 6 (ANKRD6), mRNA.
ADRA1B	2140022	478.983	0	349.128	0.00451807	0.728895	360.11	0.00150602	470.133	0.00301205	1.30553	1.7911	1.01332	1.77779	ILMN_10629	ILMN_176355	ADRA1B	NM_000679.3	147	73747802	ADRA1B	NP_000670.1	ILMN_1679754	GGGCGTTGTGTGTGTCGTGACTTCGTACCTCTCAAGCCCCTCCTTGTACT	Homo sapiens adrenergic, alpha-1B-, receptor (ADRA1B), mRNA.
38961	630601	25813.8	0	38657.7	0	1.49756	15147.1	0	29590.4	0	1.95354	1.30448	0.526782	1.7777	ILMN_4091	ILMN_4091	2010-09-02	NM_004404.3	4735	56550108	2010-09-02	NP_004395.1	ILMN_2365711	AGGGAGGACCCACACTGCTACACTTCTGATCCCCTTTGGTTTTACTACCC	Homo sapiens septin 2 (SEPT2), transcript variant 4, mRNA.
DYRK1B	1510040	206.726	0.0331325	611.957	0	2.96023	341.821	0.00150602	1224.56	0	3.58247	1.2102	0.432703	1.77749	ILMN_12913	ILMN_12913	DYRK1B	NM_006484.1	9149	5922000	DYRK1B	NP_006475.1	ILMN_1696991	GGGCTCCCATCCTCATCTCTCTCCTTGACTGGAATTGCTGCTACCCAGCT	Homo sapiens dual-specificity tyrosine-(Y)-phosphorylation regulated kinase 1B (DYRK1B), transcript variant c, mRNA.
STK35	4230327	427.325	0	1452.71	0	3.39955	702.793	0	2762.85	0	3.93124	1.1564	0.380238	1.77616	ILMN_27051	ILMN_27051	STK35	NM_080836.2	140901	38327559	STK35	NP_543026.1	ILMN_1727809	GCCCTCAAAGGGTAACCAGTAGGTGTGGCATTGAATTGGCCAGTGTTAGC	Homo sapiens serine/threonine kinase 35 (STK35), mRNA.
LYZL6	520762	168.306	0.212349	190.425	0.0662651	1.13142	152.905	0.540663	269.025	0.0165663	1.75943	1.55506	0.779485	1.77557	ILMN_27017	ILMN_27017	LYZL6	NM_020426.1	57151	9966904	LYZL6	NP_065159.1	ILMN_1750902	GACTGTCAAGATCTGCTGAATCCCAACCTTCTTGCAGGCATCCACTGCGC	Homo sapiens lysozyme-like 6 (LYZL6), mRNA.
C1ORF198	1260576	6597.61	0	15600	0	2.3645	1158.71	0	3302.97	0	2.85056	1.20557	0.430084	1.77548	ILMN_26304	ILMN_26304	C1ORF198	NM_032800.1	84886	14249477	C1orf198	NP_116189.1	ILMN_1657683	GATTTTGGATTCTCCACCTCCCCCCAGTCTCTGCACCTGGGATTCAGCTC	Homo sapiens chromosome 1 open reading frame 198 (C1orf198), mRNA.
PDE4D	1770114	190.714	0.064759	274.884	0.0120482	1.44134	295.214	0.00451807	558.07	0.00301205	1.89039	1.31155	0.536262	1.77529	ILMN_17814	ILMN_164639	PDE4D	NM_006203.3	5144	46361981	PDE4D	NP_006194.2	ILMN_1791483	GTACTTCTTGCCAGGGAGCAGCACTGCATGTGTGATGGTTGTTTGCCATC	Homo sapiens phosphodiesterase 4D, cAMP-specific (phosphodiesterase E3 dunce homolog, Drosophila) (PDE4D), mRNA.
KLHL8	7100349	596.591	0	2449.01	0	4.105	695.518	0	2985.91	0	4.29307	1.04582	0.270777	1.77504	ILMN_19798	ILMN_19798	KLHL8	NM_020803.3	57563	34101267	KLHL8	NP_065854.3	ILMN_2189222	GCAATGAGCCGAGGTTGAGCCATCGCACTCCAGCGGTGAAACAAGAGTGA	Homo sapiens kelch-like 8 (Drosophila) (KLHL8), mRNA.
KIAA1026	4640184	475.135	0	1337.97	0	2.81597	1032.75	0	3318.78	0	3.21353	1.14118	0.366159	1.77502	ILMN_3555	ILMN_3555	KIAA1026	NM_001018000.2	23254	66864888	KIAA1026	NP_001018000.1	ILMN_1798458	CACGAGTGTGAACCTCTCTCCCCTGCGTCGCCACCTCTGTAATTGATGTA	Homo sapiens kazrin (KIAA1026), transcript variant B, mRNA.
PDE4A	1430753	259.205	0.0135542	492.226	0	1.89898	278.407	0.00903614	694.817	0.00150602	2.49569	1.31422	0.539442	1.77478	ILMN_29302	ILMN_166421	PDE4A	NM_006202.1	5141	5453861	PDE4A	NP_006193.1	ILMN_1785768	CCGCTGTTGTTTTATGGGAAGTCGTGTCATCCTAGGGGTTGGGGCTGGGC	Homo sapiens phosphodiesterase 4A, cAMP-specific (phosphodiesterase E2 dunce homolog, Drosophila) (PDE4A), mRNA.
GOLGA8B	5690671	321.367	0.00301205	936.181	0	2.91312	403.472	0	1425.98	0	3.53427	1.21322	0.438645	1.77458	ILMN_14405	ILMN_14405	GOLGA8B	NM_001023567.2	440270	116875823	GOLGA8B	NP_001018861.2	ILMN_2103547	CTGAAAGAGGGCAGATATTGGGTCCTTGTGACTTCAACTGACTCTTCCGA	Homo sapiens golgi autoantigen, golgin subfamily a, 8B (GOLGA8B), mRNA.
MMP19	730372	201	0.0406627	194.17	0.0557229	0.966019	166.214	0.271084	315.82	0.00903614	1.90008	1.96692	1.19257	1.77435	ILMN_138975	ILMN_7785	MMP19	NM_002429.4	4327	75905804	MMP19	NP_002420.1	ILMN_1711062	GCTCCCCCAAGGCTCCCAGAAATCTCAGGTCAGAGGCACGGACAGCCTCT	Homo sapiens matrix metallopeptidase 19 (MMP19), transcript variant 1, mRNA.
[truncated: 23,282 more rows]
