# Supplementary material for: Systematic MicroRNA Analysis Identifies ATP6V0C as an Essential Host Factor for Human Cytomegalovirus Replication
Source: PLoS Pathog. 2013 Dec 26;9(12):e1003820. doi: 10.1371/journal.ppat.1003820 (PMC3873435; doi:10.1371/journal.ppat.1003820)
Supplement: Table S2 — Full data set for RISC-IP analysis of TR infected cells. Data analyzed as for supplemental table S1. (ZIP) [file ppat.1003820.s009.zip]

Archive with 1 entries (1 files):
- Supplemental table 2.xls
