# Supplementary material for: Systematic MicroRNA Analysis Identifies ATP6V0C as an Essential Host Factor for Human Cytomegalovirus Replication
Source: PLoS Pathog. 2013 Dec 26;9(12):e1003820. doi: 10.1371/journal.ppat.1003820 (PMC3873435; doi:10.1371/journal.ppat.1003820)
Supplement: Table S2 — Full data set for RISC-IP analysis of TR infected cells. Data analyzed as for supplemental table S1. (ZIP) [file ppat.1003820.s009.zip › Supplemental table 2.xls]

## Sheet: Sheet1
		NHDF					TR					Ratio
TargetID	ProbeID	Total	Pval	IP	Pval	NHDF IP/T	Total	Pval	IP	Pval	TR IP/Total	NHDF vs TR	Pre vs NHDF	Corrected	SEARCH_KEY	TRANSCRIPT	ILMN_GENE	REFSEQ_ID	ENTREZ_GENE_ID	GI	SYMBOL	PROTEIN_PRODUCT	PROBE_ID	PROBE_SEQUENCE	DEFINITION
COMMD10	6510719	1306.82	0	675.088	0	0.516589	4173.57	0	46325.4	0	11.0997	21.4866	2.62721	19.8593	ILMN_12276	ILMN_12276	COMMD10	NM_016144.2	51397	20070278	COMMD10	NP_057228.1	ILMN_2094905	CGCTCCTGCCACCTCATTATTTTGCATTGAAGATACATTGCCAGGTTGTG	Homo sapiens COMM domain containing 10 (COMMD10), mRNA.
ATP6V0C	2360138	886.557	0	720.983	0	0.813239	851	0	7173.16	0	8.4291	10.3648	1.5385	9.82634	ILMN_512	ILMN_169171	ATP6V0C	XM_001130742.1	527	113426287	ATP6V0C	XP_001130742.1	ILMN_1773849	CTCATCCTCTCCACAAAGTAGACCCTCTCCGAGCCCACCAGCCACAGAAT	PREDICTED: Homo sapiens ATPase, H+ transporting, lysosomal 16kDa, V0 subunit c (ATP6V0C), mRNA.
CTRB2	4010315	187.896	0.0707831	180.736	0.120482	0.961891	660.163	0	4391.87	0	6.65272	6.91629	1.53708	6.37921	ILMN_28235	ILMN_28235	CTRB2	NM_001025200.3	440387	118498349	CTRB2	NP_001020371.3	ILMN_1767643	CCAACTGAGCCCGCAGCTCCTGCCACCCCTGCCTTAAGATTTCCCATTAA	Homo sapiens chymotrypsinogen B2 (CTRB2), mRNA.
CXCL10	6270553	209.563	0.0316265	250.748	0.0165663	1.19653	1195.78	0	7979.86	0	6.67336	5.57727	0.79724	5.78003	ILMN_5066	ILMN_5066	CXCL10	NM_001565.2	3627	149999381	CXCL10	NP_001556.2	ILMN_1791759	GACTTCCACTGCCATCCTCCCAAGGGGCCCAAATTCTTTCAGTGGCTACC	Homo sapiens chemokine (C-X-C motif) ligand 10 (CXCL10), mRNA.
CCNE1	3990026	524.109	0	1244.51	0	2.37453	1839.43	0	22339.6	0	12.1448	5.11463	0.458912	5.65572	ILMN_6049	ILMN_6049	CCNE1	NM_001238.1	898	17318558	CCNE1	NP_001229.1	ILMN_2374425	TTGTACCAAGTGGAGCAGGTGGTTGCGGGCAAGCGTTGTGCAGAGCCCAT	Homo sapiens cyclin E1 (CCNE1), transcript variant 1, mRNA.
NCSTN	7210719	7353.94	0	6093.64	0	0.828622	1591.8	0	7286.96	0	4.57781	5.52461	1.18773	5.33688	ILMN_8729	ILMN_8729	NCSTN	NM_015331.2	23385	62548867	NCSTN	NP_056146.1	ILMN_1735180	GCTGAGCCTACTGTCTCCTTCCCACTGTCCTTTCTCCAGGCCCTCAGATG	Homo sapiens nicastrin (NCSTN), mRNA.
TMED10P	1260129	15409.9	0	6449.94	0	0.418558	2822.62	0	7494.25	0	2.65507	6.34338	2.22694	5.11644	ILMN_15517	ILMN_15517	TMED10P	NR_002807.1	286102	84872089	TMED10P		ILMN_2213558	CCAAAGTCAGCACTTGTCCTGGGTTCCCTTGTGTGATCTGTTTGAACCAG	Homo sapiens transmembrane emp24-like trafficking protein 10 (yeast) pseudogene (TMED10P), non-coding RNA.
TMED9	5390202	14475.9	0	4314.41	0	0.298041	2489.59	0	5426.92	0	2.17984	7.31391	3.346	4.96791	ILMN_15955	ILMN_15955	TMED9	NM_017510.4	54732	94721306	TMED9	NP_059980.2	ILMN_1743655	ACCCACCTGCCACCCTGGGAACCTCACTGTTCTCTCTTTCAGCCTAGACC	Homo sapiens transmembrane emp24 protein transport domain containing 9 (TMED9), mRNA.
TMED4	5220682	1751.22	0	1564.21	0	0.893213	1320.03	0	5775.02	0	4.37492	4.89795	1.21184	4.68611	ILMN_30359	ILMN_30359	TMED4	NM_182547.2	222068	33457307	TMED4	NP_872353.2	ILMN_1804148	GGGTCCTATGGTGGTCCATTGCTCAGACTGTCATCCTCATCCTCACTGGC	Homo sapiens transmembrane emp24 protein transport domain containing 4 (TMED4), mRNA.
C1ORF35	5820500	630.303	0	409.814	0.00150602	0.650186	492.787	0	1763.56	0	3.57875	5.50419	1.82463	4.67956	ILMN_28904	ILMN_28904	C1ORF35	NM_024319.2	79169	34147378	C1orf35	NP_077295.1	ILMN_1790202	TCCTGTGGAAGTGGCTCTGGGCACCAGCCTGTGGGGCTAAAGACTTGACA	Homo sapiens chromosome 1 open reading frame 35 (C1orf35), mRNA.
TACSTD2	6270138	687.78	0	325.694	0.0060241	0.473544	818.529	0	2188.72	0	2.67396	5.64671	2.04568	4.60103	ILMN_4004	ILMN_4004	TACSTD2	NM_002353.1	4070	4505056	TACSTD2	NP_002344.1	ILMN_1739001	GAGGACAGACATTGCCCGGAAACTCAGTCTATTTATTCTTCAGCTTGCCC	Homo sapiens tumor-associated calcium signal transducer 2 (TACSTD2), mRNA.
PRSS8	7210139	174.328	0.161145	155.933	0.472892	0.894477	260.577	0.0105422	1072.88	0	4.11732	4.60305	1.02203	4.58101	ILMN_14210	ILMN_174859	PRSS8	NM_002773.3	5652	126513135	PRSS8	NP_002764.1	ILMN_1796461	GAACTGGGCTGGCGCTTGGATCTGGGGTGGGAGTAACAGGGCAGAAATGA	Homo sapiens protease, serine, 8 (PRSS8), mRNA.
MAGED4B	1820180	313.669	0.00451807	284.755	0.0120482	0.907822	622.586	0	2725.13	0	4.37711	4.82156	1.29355	4.528	ILMN_8649	ILMN_8649	MAGED4B	NM_030801.2	81557	29337291	MAGED4B	NP_110428.2	ILMN_2316278	GCCGCCTCCAACCGTGCGGCTCGGGCCGCTGCCGCCGCTGCCCGTACCGC	Homo sapiens melanoma antigen family D, 4B (MAGED4B), transcript variant 1, mRNA.
ID1	670386	2972.06	0	2349.79	0	0.790627	2240.42	0	8182.2	0	3.65209	4.61923	1.12215	4.49709	ILMN_28002	ILMN_28002	ID1	NM_181353.1	3397	31317296	ID1	NP_851998.1	ILMN_1664861	TGAGGGAGAACAAGACCGATCGGCGGCCACTGCGCCCTTAACTGCATCCA	Homo sapiens inhibitor of DNA binding 1, dominant negative helix-loop-helix protein (ID1), transcript variant 2, mRNA.
PROK2	1030463	161.987	0.314759	182.494	0.108434	1.12659	444.239	0	2116.56	0	4.76446	4.22908	0.800196	4.42889	ILMN_16792	ILMN_16792	PROK2	NM_021935.2	60675	24475653	PROK2	NP_068754.1	ILMN_1775257	CTTCAGCTCTGCTGTTGGGCTGGTGTGTGGACAGAAGGAATGGAAAGCCA	Homo sapiens prokineticin 2 (PROK2), mRNA.
DCN	5550719	8006.84	0	836.333	0	0.104452	202.625	0.0451807	208.37	0.0512048	1.02835	9.84517	6.49804	4.34713	ILMN_27825	ILMN_27825	DCN	NM_133503.2	1634	47419926	DCN	NP_598010.1	ILMN_1768227	GCTTTGGGAGCAGAGAAGAGGGAGAAAGCAGCATCTTGCCTGGATGAGCC	Homo sapiens decorin (DCN), transcript variant A2, mRNA.
COMT	6940243	13834.2	0	10163.3	0	0.734647	3791.68	0	12646.3	0	3.33527	4.53996	1.19425	4.34571	ILMN_2463	ILMN_26337	COMT	NM_007310.1	1312	6466449	COMT	NP_009294.1	ILMN_1730084	ACGTGCTCCTGCTGACCTTCTGCGGCTCCGGGCTGTGTCCTAAATGCAAA	Homo sapiens catechol-O-methyltransferase (COMT), transcript variant S-COMT, mRNA.
MMP3	7400400	4953.59	0	1987.2	0	0.401164	1006.84	0	2269.06	0	2.25365	5.61778	2.27333	4.34445	ILMN_1300	ILMN_1300	MMP3	NM_002422.3	4314	73808272	MMP3	NP_002413.1	ILMN_1784459	CCTTGTCACATAGAGTGATCTTTCCCAAGAGAAGGGGAAGCACTCGTGTG	Homo sapiens matrix metallopeptidase 3 (stromelysin 1, progelatinase) (MMP3), mRNA.
ACYP1	3440689	267.429	0.0135542	258.37	0.0165663	0.966125	677.803	0	2851.86	0	4.20751	4.35504	1.08465	4.27039	ILMN_22509	ILMN_22509	ACYP1	NM_001107.3	97	45243543	ACYP1	NP_001098.1	ILMN_2319825	CGGTGGGGAAGACAAGGAGGGTTTGAGCATGGCAGAAGGAAACACCCTGA	Homo sapiens acylphosphatase 1, erythrocyte (common) type (ACYP1), transcript variant 1, mRNA.
PDIA5	3170491	1384.41	0	829.864	0	0.599436	216.002	0.0316265	591.591	0.00150602	2.73882	4.569	1.35282	4.21618	ILMN_14191	ILMN_14191	PDIA5	NM_006810.2	10954	142361691	PDIA5	NP_006801.1	ILMN_1695763	GGTCATGTTCTACGCCCCTTGGTGCCCACACTGTAAGAAGGTCATTCCGC	Homo sapiens protein disulfide isomerase family A, member 5 (PDIA5), mRNA.
ATP1A3	770338	182.695	0.0918675	172.927	0.161145	0.946536	518.622	0	2077.59	0	4.00598	4.23226	1.06336	4.1689	ILMN_11201	ILMN_11201	ATP1A3	NM_152296.3	478	49249971	ATP1A3	NP_689509.1	ILMN_1689098	CCAATTTTGTATTCTGGGGGGAGGAGCCCTCTCTTCCTGTGGCCCCACCT	Homo sapiens ATPase, Na+/K+ transporting, alpha 3 polypeptide (ATP1A3), mRNA.
KRTAP10-7	3710050	149.323	0.596386	137.43	0.884036	0.920351	176.279	0.143072	672.086	0.00150602	3.81263	4.14259	1.03939	4.10319	ILMN_26523	ILMN_26523	KRTAP10-7	NM_198689.2	386675	149944674	KRTAP10-7	NP_941962.1	ILMN_1677392	TGTGGCCCCACCTCAACCCAGAAGTCCAGCTGCTGAGTGATCTCCTTAAG	Homo sapiens keratin associated protein 10-7 (KRTAP10-7), mRNA.
SELK	2710161	2099.64	0	1556.08	0	0.741114	6039.74	0	20036.4	0	3.31742	4.47627	1.43006	4.04621	ILMN_28373	ILMN_28373	SELK	NM_021237.3	58515	46370091	SELK	NP_067060.2	ILMN_2134110	CCCCTCCAATGGCTGGTGGATGAGGAAGGTAAATGTCTGCTCTAAGAAGC	Homo sapiens selenoprotein K (SELK), mRNA.
LOC644096	3930349	1317.98	0	774.583	0	0.587706	2307.73	0	6744.73	0	2.92267	4.97301	1.97573	3.99728	ILMN_170495	ILMN_170495	LOC644096	NM_001042631.1	644096	111038123	LOC644096	NP_001036096.1	ILMN_2070355	ACGTTTTGGGAAGGTGCCCTGATGAGCGGTGAGAAGCCCGGAATCCCCTT	Homo sapiens hypothetical protein LOC644096 (LOC644096), mRNA.
ACYP1	5910148	999.769	0	965.927	0	0.96615	4186.73	0	16937.6	0	4.04555	4.18729	1.27013	3.91716	ILMN_11780	ILMN_22509	ACYP1	NM_001107.3	97	45243543	ACYP1	NP_001098.1	ILMN_1694233	GGTCCCATCTCCAAGGTGCGTCATATGCAGGAATGGCTTGAAACAAGAGG	Homo sapiens acylphosphatase 1, erythrocyte (common) type (ACYP1), transcript variant 1, mRNA.
SRPRB	4480224	4425.13	0	3187.5	0	0.720318	876.103	0	2784.09	0	3.17781	4.41168	1.59925	3.81243	ILMN_2452	ILMN_2452	SRPRB	NM_021203.2	58477	14917112	SRPRB	NP_067026.2	ILMN_1751072	TCTGCTGCTCTGGATGGCTGAAGGCTCCTGGGCCATCTTCATGTGCTGCT	Homo sapiens signal recognition particle receptor, B subunit (SRPRB), mRNA.
C7ORF11	2900047	1390.28	0	548.764	0	0.394716	1301.72	0	2577.67	0	1.98021	5.01678	2.21619	3.8006	ILMN_20229	ILMN_20229	C7ORF11	NM_138701.1	136647	20162565	C7orf11	NP_619646.1	ILMN_2183885	CTTGCAACATTTAGCTCTGGAAGTACCTACCACATTTTAGAGATTTACCG	Homo sapiens chromosome 7 open reading frame 11 (C7orf11), mRNA.
TMCO1	1470209	6419.83	0	7296.94	0	1.13663	2073.3	0	8613.89	0	4.15468	3.65528	0.856854	3.79842	ILMN_8084	ILMN_8084	TMCO1	NM_019026.2	54499	68131549	TMCO1	NP_061899.1	ILMN_1793829	CGACTCTCAAGGCACTGTGTATGCCCTGCAAGTTGGCTGTCTATGAGCAT	Homo sapiens transmembrane and coiled-coil domains 1 (TMCO1), mRNA.
VKORC1L1	6510189	1415.88	0	1968.8	0	1.39052	982.113	0	4728.36	0	4.81447	3.46236	0.673453	3.78891	ILMN_9384	ILMN_9384	VKORC1L1	NM_173517.3	154807	47717107	VKORC1L1	NP_775788.2	ILMN_1802894	TGTAGCCCTAGCCCCCTGCCCTCAATTGTAAAGTGAGCAACCATTGCTAG	Homo sapiens vitamin K epoxide reductase complex, subunit 1-like 1 (VKORC1L1), mRNA.
MFSD1	510288	7343.43	0	5229.33	0	0.712109	673.596	0	2169.31	0	3.2205	4.52247	1.77925	3.74323	ILMN_29705	ILMN_29705	MFSD1	NM_022736.1	64747	12232392	MFSD1	NP_073573.1	ILMN_1789751	TCACGAACAATAGCTTGCGCTCTACTCTGTAGTTATGTGGATTGCCGAGC	Homo sapiens major facilitator superfamily domain containing 1 (MFSD1), mRNA.
DCN	50368	2415.21	0	444.526	0	0.184053	138.275	0.871988	173.889	0.212349	1.25756	6.83258	4.10077	3.73181	ILMN_19041	ILMN_19041	DCN	NM_001920.3	1634	47419925	DCN	NP_001911.1	ILMN_1683194	TCAACCTAGTCACAGAGCAGCACCTACCCCCTCCTCCTTTCCACACCTGC	Homo sapiens decorin (DCN), transcript variant A1, mRNA.
PIGH	1580544	650.288	0	402.021	0.00150602	0.618219	394.019	0.00301205	1086.11	0	2.75649	4.45876	1.73424	3.72452	ILMN_7792	ILMN_7792	PIGH	NM_004569.3	5283	110224468	PIGH	NP_004560.1	ILMN_1798395	GGAACCATTATGGATGTAGTGCATCTTAGAGCCATAGAGCAGGTGACTGG	Homo sapiens phosphatidylinositol glycan anchor biosynthesis, class H (PIGH), mRNA.
WRNIP1	6650736	3702.9	0	2044.86	0	0.552231	3867.82	0	9476.16	0	2.45	4.43655	1.80029	3.63626	ILMN_455	ILMN_455	WRNIP1	NM_130395.1	56897	18426903	WRNIP1	NP_569079.1	ILMN_2332105	GCACTCGGTGCAGCGGTTATGCTTATGAAAATACCTGGCAGCTTTGTGCA	Homo sapiens Werner helicase interacting protein 1 (WRNIP1), transcript variant 2, mRNA.
SSBP2	6480349	1360.65	0	792.458	0	0.582411	1801.37	0	4486	0	2.49032	4.27588	1.66945	3.60643	ILMN_5320	ILMN_5320	SSBP2	NM_012446.2	23635	40787998	SSBP2	NP_036578.2	ILMN_1711608	AGTTGCTCCTGCCCCCTCCCTGAACTATTTTGTGCTGTGTATATCACTGC	Homo sapiens single-stranded DNA binding protein 2 (SSBP2), mRNA.
PTP4A3	1110561	234.951	0.0210843	726.905	0	3.09386	1186.31	0	11098	0	9.35505	3.02375	0.423345	3.6004	ILMN_14079	ILMN_14079	PTP4A3	NM_007079.2	11156	14589853	PTP4A3	NP_009010.2	ILMN_2359710	CAAACAGAGGCTGCGGTTCAAAGACCCACACACGCACAAGACCCGGTGCT	Homo sapiens protein tyrosine phosphatase type IVA, member 3 (PTP4A3), transcript variant 2, mRNA.
KIAA0101	5090754	1622.68	0	842.291	0	0.519073	3916.38	0	8940.33	0	2.2828	4.39785	1.80723	3.59062	ILMN_2026	ILMN_2026	KIAA0101	NM_014736.4	9768	71773764	KIAA0101	NP_055551.1	ILMN_2285996	AGGAGGGAACCCCGTTTGCGTGCGCCCAACTCCCAAGTGGCAAAAAGGAA	Homo sapiens KIAA0101 (KIAA0101), transcript variant 1, mRNA.
HAGH	1780356	560.629	0	618.286	0	1.10284	4493.51	0	17695.6	0	3.93805	3.57081	0.987178	3.58363	ILMN_22401	ILMN_22401	HAGH	NM_005326.4	3029	94538321	HAGH	NP_005317.2	ILMN_2379520	CCACACTTCAGGACACATTTGTTACTTCGTGAGCAAGCCCGGAGGCTCGG	Homo sapiens hydroxyacylglutathione hydrolase (HAGH), transcript variant 1, mRNA.
LGALS3	5420377	7067.82	0	1732.02	0	0.245057	3951.11	0	5709.7	0	1.44508	5.89694	3.34304	3.55391	ILMN_14333	ILMN_14333	LGALS3	NM_002306.1	3958	4504982	LGALS3	NP_002297.1	ILMN_1803788	CCTCACCAGTGCTTCATATACCATGATATAATCTGAAAGGGGCAGATTAA	Homo sapiens lectin, galactoside-binding, soluble, 3 (galectin 3) (LGALS3), mRNA.
STX10	6220273	1828.46	0	1660.96	0	0.90839	2169.31	0	7816.3	0	3.60312	3.96649	1.41672	3.54977	ILMN_14838	ILMN_14838	STX10	NM_003765.1	8677	4507284	STX10	NP_003756.1	ILMN_1753712	TGGTGTGCCATCGCCGTGCTAGTGGGGGTGCTTCTCCTCGTTCTCATCTT	Homo sapiens syntaxin 10 (STX10), mRNA.
CENPH	5820315	179.225	0.11747	180.059	0.121988	1.00465	232.601	0.0210843	786.13	0	3.37973	3.36407	0.904654	3.45942	ILMN_163931	ILMN_163931	CENPH	NM_022909.3	64946	21264590	CENPH	NP_075060.1	ILMN_2186715	GGCAGTCCACCGCCTCGGCCTACCGAAGTGCTAGGATTACAGACGTAAGC	Homo sapiens centromere protein H (CENPH), mRNA.
IER5	650241	1157.95	0	919.68	0	0.794229	685.281	0	2031.64	0	2.96468	3.73278	1.28287	3.44991	ILMN_18737	ILMN_162850	IER5	NM_016545.4	51278	142976756	IER5	NP_057629.2	ILMN_1721833	GGGATTTAGCCAAGAGCACAGACTTGGATTCCTTCTGTCCCTCCCCACCT	Homo sapiens immediate early response 5 (IER5), mRNA.
HTR3E	3360519	159.279	0.370482	176.476	0.138554	1.10797	193.25	0.0587349	718.907	0	3.72009	3.35758	0.922486	3.4351	ILMN_22144	ILMN_22144	HTR3E	NM_182589.2	285242	47519912	HTR3E	NP_872395.2	ILMN_1778277	GGCCAGGTCTCCCCCCTTTCCTGAGTACCAACTATCATATCCCCAAAGAT	Homo sapiens 5-hydroxytryptamine (serotonin) receptor 3, family member E (HTR3E), mRNA.
PCMT1	6220487	8108.44	0	3872.24	0	0.477557	9472.11	0	20576.4	0	2.17231	4.54879	2.11568	3.43311	ILMN_26580	ILMN_26580	PCMT1	NM_005389.1	5110	4885538	PCMT1	NP_005380.1	ILMN_1671621	GTGTAAGCTGTGTCCTAGTTCTTGAACAGTTTATGCAGTGCTGCTTTGCC	Homo sapiens protein-L-isoaspartate (D-aspartate) O-methyltransferase (PCMT1), mRNA.
SGSH	1340538	2883.93	0	2097.71	0	0.727379	542.169	0	1502.91	0	2.77203	3.81099	1.41654	3.39445	ILMN_7542	ILMN_7542	SGSH	NM_000199.2	6448	31543619	SGSH	NP_000190.1	ILMN_2133675	ACTGGCGTTGCTGGGTGGCGATGCCCGTCCTCTGGCTTGGGTTAATTCTT	Homo sapiens N-sulfoglucosamine sulfohydrolase (sulfamidase) (SGSH), mRNA.
LARP6	4830433	5932.07	0	2536.09	0	0.427521	5644.28	0	10537.6	0	1.86695	4.36691	1.97952	3.3874	ILMN_25584	ILMN_25584	LARP6	NM_018357.2	55323	37537709	LARP6	NP_060827.2	ILMN_1752810	CAGTGACTGAGCTGTCCTCGATAGGCCATGCAAGGGCTTCCTGAGAGTTC	Homo sapiens La ribonucleoprotein domain family, member 6 (LARP6), transcript variant 1, mRNA.
COL1A1	6960142	25083.8	0	61677.9	0	2.45887	500.219	0	3518.86	0	7.03464	2.86092	0.484245	3.37667	ILMN_11548	ILMN_11548	COL1A1	NM_000088.3	1277	110349771	COL1A1	NP_000079.2	ILMN_1701308	TCCCTCCTAGTCTGTCCTGCGTCCTCTGTCCCCGGGTTTCAGAGACAACT	Homo sapiens collagen, type I, alpha 1 (COL1A1), mRNA.
METRNL	5810504	494.028	0	599.473	0	1.21344	401.332	0.00301205	1588.84	0	3.95892	3.26257	0.903349	3.35922	ILMN_13002	ILMN_13002	METRNL	NM_001004431.1	284207	52345386	METRNL	NP_001004431.1	ILMN_2342066	GGCCACTGGCAGGGGCGCGTCAGGACGCTGCTGGAGTGTGGCGTGCGGCC	Homo sapiens meteorin, glial cell differentiation regulator-like (METRNL), mRNA.
H1F0	630278	4420.47	0	4036.45	0	0.913128	7360.19	0	26373.7	0	3.58329	3.92419	1.57565	3.34855	ILMN_139403	ILMN_139403	H1F0	NM_005318.2	3005	20336758	H1F0	NP_005309.1	ILMN_1757467	TCTAGGGCTAGTACTTAGTTTCACACCCGGGAGCTGGGAGAAAAAACCTG	Homo sapiens H1 histone family, member 0 (H1F0), mRNA.
CCL3L3	2810010	173.194	0.171687	276.885	0.0120482	1.5987	774.154	0	3717.58	0	4.80211	3.00377	0.655762	3.348	ILMN_22857	ILMN_22857	CCL3L3	NM_001001437.3	414062	93589093	CCL3L3	NP_001001437.2	ILMN_2105573	CATGCGTGTGACCTCCACAGCTACCTCTTCTATGGACTGGTTATTGCCAA	Homo sapiens chemokine (C-C motif) ligand 3-like 3 (CCL3L3), mRNA.
STT3A	2570692	3716.45	0	1595.45	0	0.429295	821.857	0	1627.23	0	1.97994	4.61208	2.32356	3.28853	ILMN_17585	ILMN_17585	STT3A	NM_152713.2	3703	34303951	STT3A	NP_689926.1	ILMN_1746090	GCCAAGCGTCCTCCAGGCTTTGACCGTGTCCGAAATGCTGAGATTGGGAA	Homo sapiens STT3, subunit of the oligosaccharyltransferase complex, homolog A (S. cerevisiae) (STT3A), mRNA.
IFIT1	2000148	1258.27	0	807.054	0	0.6414	2626.22	0	6131.23	0	2.33462	3.63989	1.37706	3.26283	ILMN_1751	ILMN_1751	IFIT1	NM_001548.3	3434	116534936	IFIT1	NP_001539.3	ILMN_1707695	TGAATGAAGCCCTGGAGTACTATGAGCGGGCCCTGAGACTGGCTGCTGAC	Homo sapiens interferon-induced protein with tetratricopeptide repeats 1 (IFIT1), transcript variant 2, mRNA.
CMTM8	2480037	194.928	0.0557229	182.285	0.111446	0.935141	811.141	0	2626.22	0	3.23768	3.46224	1.20894	3.2533	ILMN_19577	ILMN_19577	CMTM8	NM_178868.3	152189	32130535	CMTM8	NP_849199.2	ILMN_1710124	GGCGGCCTCATCGTTCTTTGCCTTCCTGGTCACCATCTGCTACGCTGGAA	Homo sapiens CKLF-like MARVEL transmembrane domain containing 8 (CMTM8), mRNA.
SRP14P1	1300072	10262.6	0	8213.93	0	0.800375	10952.3	0	31439.4	0	2.87056	3.58652	1.33382	3.2527	ILMN_173927	ILMN_173927	SRP14P1	NR_003273.1	390284	118601897	SRP14P1		ILMN_2211950	TGCCGGACGTTGGGCAGCGTCTATATCACCTTGAAGAAGTATGATGGTCG	Homo sapiens signal recognition particle 14kDa (homologous Alu RNA binding protein) pseudogene 1 (SRP14P1), non-coding RNA.
LIN9	6420703	221.435	0.0256024	217.78	0.0301205	0.983495	363.84	0.00301205	1063.4	0	2.92271	2.97176	0.725182	3.24657	ILMN_16229	ILMN_16229	LIN9	NM_173083.2	286826	32996736	LIN9	NP_775106.2	ILMN_2137084	GATTTGGCATGTCTTCCCATCAGTTCAGGTCAAAAGTGCATTGTTGTGAG	Homo sapiens lin-9 homolog (C. elegans) (LIN9), mRNA.
FLJ39061	4200468	176.261	0.141566	166.569	0.254518	0.945012	220.63	0.0286145	673.273	0.00150602	3.0516	3.22917	1.01023	3.21894	ILMN_172404	ILMN_172404	FLJ39061	NM_001080445.1	165057	122937286	FLJ39061	NP_001073914.1	ILMN_2378404	CACCTCACGATGTGGCCCCACCATTGGATCTTCTACCCCCGATTAAAGGA	Homo sapiens hypothetical protein FLJ39061 (FLJ39061), mRNA.
THOC4	1660309	902.563	0	321.092	0.0060241	0.355755	1203.73	0	1885.99	0	1.56679	4.40411	2.2269	3.17721	ILMN_15597	ILMN_15597	THOC4	NM_005782.2	10189	55770863	THOC4	NP_005773.2	ILMN_2364062	TGGACATGTCTCTGGACGACATCATTAAACTGAACCGGAGCCAGCGAGGC	Homo sapiens THO complex 4 (THOC4), mRNA.
CRELD2	6560390	5535.95	0	2179.97	0	0.393785	1764.94	0	3212.13	0	1.81996	4.62171	2.45915	3.16256	ILMN_20793	ILMN_20793	CRELD2	NM_024324.2	79174	31543145	CRELD2	NP_077300.2	ILMN_1748707	TATTCAGAAGGATGTCCCGTGGAAAATGTGGCCCTGAGGATGCCGTCTCC	Homo sapiens cysteine-rich with EGF-like domains 2 (CRELD2), mRNA.
TPD52L2	6270241	9485.69	0	7824.83	0	0.824908	10455.7	0	28438.3	0	2.71988	3.29719	1.1465	3.15069	ILMN_514	ILMN_6120	TPD52L2	NM_003288.2	7165	40805859	TPD52L2	NP_003279.2	ILMN_1699570	GTCCAGGGTTAAAATCGGCCTGTGGGGTGTGGTGAGAAGGCAGGTTGTGC	Homo sapiens tumor protein D52-like 2 (TPD52L2), transcript variant 5, mRNA.
NUCB2	60427	2142.25	0	2446.75	0	1.14214	500.987	0	1832.37	0	3.65752	3.20235	1.05536	3.14699	ILMN_23510	ILMN_23510	NUCB2	NM_005013.2	4925	116063564	NUCB2	NP_005004.1	ILMN_1655913	TCAACTGGAGGCTCAGAAGCTGGAATATCATCAGGTCATACAGCAGATGG	Homo sapiens nucleobindin 2 (NUCB2), mRNA.
CLPTM1L	1050750	3440.54	0	2303.32	0	0.669463	3924.29	0	9803.81	0	2.49824	3.7317	1.59566	3.13604	ILMN_10916	ILMN_10916	CLPTM1L	NM_030782.3	81037	142380452	CLPTM1L	NP_110409.2	ILMN_1752802	CACGTGTGAACATCTGTCTTGGTCACAGAGCTGGGTGCTGCCGGTCACCT	Homo sapiens CLPTM1-like (CLPTM1L), mRNA.
ERH	7160270	3104.38	0	5923.29	0	1.90804	5919.25	0	29739.3	0	5.02417	2.63315	0.515221	3.11793	ILMN_23740	ILMN_23740	ERH	NM_004450.1	2079	4758301	ERH	NP_004441.1	ILMN_1781795	GGTTGGGGTGGGCTTGGAACACAGGTGTGTACAGCGTGCTGTAGTGGAAG	Homo sapiens enhancer of rudimentary homolog (Drosophila) (ERH), mRNA.
LAMP1	6270100	12558.7	0	4811.05	0	0.383086	1755.46	0	2962.23	0	1.68744	4.40486	2.28713	3.11773	ILMN_27826	ILMN_27826	LAMP1	NM_005561.2	3916	7669500	LAMP1	NP_005552.2	ILMN_1782292	CGGCACGTCCTTGGCGTCTCTAATGTCTGCAGCTCAAGGGCTGGCACTTT	Homo sapiens lysosomal-associated membrane protein 1 (LAMP1), mRNA.
C11ORF17	2190753	2614.36	0	2958.1	0	1.13148	2411.84	0	7875.3	0	3.26526	2.88582	0.81953	3.06629	ILMN_9655	ILMN_168221	C11ORF17	NM_182901.2	56672	116174739	C11orf17	NP_878904.2	ILMN_1788356	AGTGCTGACTGGGTCAGCCTTCCGGGAACTGGAGTCTGTCTCTTTCAGTG	Homo sapiens chromosome 11 open reading frame 17 (C11orf17), transcript variant 1, mRNA.
NDUFB3	1770102	7916.99	0	5357.95	0	0.676766	14726.2	0	36816.9	0	2.5001	3.69418	1.63277	3.06141	ILMN_22320	ILMN_22320	NDUFB3	NM_002491.1	4709	4505360	NDUFB3	NP_002482.1	ILMN_2119945	CCAGAAGAAGCTGGCTGCAAAAGGGCTAAGGGATCCATGGGGCCGCAATG	Homo sapiens NADH dehydrogenase (ubiquinone) 1 beta subcomplex, 3, 12kDa (NDUFB3), mRNA.
ID3	7570324	6406.05	0	5006.26	0	0.781489	4357.96	0	10972.4	0	2.51778	3.22177	1.17636	3.04541	ILMN_6829	ILMN_6829	ID3	NM_002167.2	3399	32171181	ID3	NP_002158.2	ILMN_1732296	CCCCAACTTCGCCCTGCCCACTTGACTTCACCAAATCCCTTCCTGGAGAC	Homo sapiens inhibitor of DNA binding 3, dominant negative helix-loop-helix protein (ID3), mRNA.
TMBIM1	5820097	1788.42	0	1277.95	0	0.714569	682.747	0	1723.84	0	2.52486	3.5334	1.50874	3.02466	ILMN_14543	ILMN_14543	TMBIM1	NM_022152.4	64114	50593007	TMBIM1	NP_071435.2	ILMN_1705213	TAAGTGCCTTGAGCTGGAATGGGGAAGGGGGACAAGGGTCAGTCTGTCGG	Homo sapiens transmembrane BAX inhibitor motif containing 1 (TMBIM1), mRNA.
CXCL1	3400292	243.692	0.0180723	240.824	0.0210843	0.98823	348.221	0.0060241	1016.5	0	2.91911	2.95387	0.932217	3.02165	ILMN_17166	ILMN_17166	CXCL1	NM_001511.1	2919	4504152	CXCL1	NP_001502.1	ILMN_1787897	GGCTGGCGGATCCAAGCAAATGGCCAATGAGATCATTGTGAAGGCAGGGG	Homo sapiens chemokine (C-X-C motif) ligand 1 (melanoma growth stimulating activity, alpha) (CXCL1), mRNA.
MDM2	630600	189.421	0.0677711	215.371	0.0331325	1.137	308.375	0.00753012	1012.71	0	3.28401	2.88832	0.875799	3.01252	ILMN_21265	ILMN_21265	MDM2	NM_002392.2	4193	46488903	MDM2	NP_002383.2	ILMN_1736829	CCCCCCTTCCATCACATTGCAACAGATGTTGGGCCCTTCGTGAGAATTGG	Homo sapiens Mdm2 p53 binding protein homolog (mouse) (MDM2), transcript variant MDM2, mRNA.
SH3GL3	1300603	157.378	0.394578	202.625	0.0421687	1.2875	975.023	0	3527.13	0	3.61748	2.80969	0.803393	3.00629	ILMN_17051	ILMN_183808	SH3GL3	NM_003027.2	6457	20070145	SH3GL3	NP_003018.2	ILMN_1760990	CCAGTGTGCTCTCAGTGCGGTGTTCTGTGACATCCTTTGCTCTCTGACCA	Homo sapiens SH3-domain GRB2-like 3 (SH3GL3), mRNA.
HYAL2	4120133	873.042	0	1274.15	0	1.45944	576.181	0	2363.28	0	4.10162	2.81042	0.8144	2.99602	ILMN_18541	ILMN_18541	HYAL2	NM_003773.2	8692	15022800	HYAL2	NP_003764.3	ILMN_1668283	CATTGACCACCTGCAGACACACTTCCGCTGCCAGTGCTACTTGGGCTGGA	Homo sapiens hyaluronoglucosaminidase 2 (HYAL2), transcript variant 1, mRNA.
RTN4R	3180195	218.236	0.0256024	215.057	0.0331325	0.985435	392.403	0.00301205	1126.69	0	2.87125	2.91369	0.918963	2.99473	ILMN_13643	ILMN_13643	RTN4R	NM_023004.5	65078	47519383	RTN4R	NP_075380.1	ILMN_1737484	ACCCCCATCTCCACCCCATCATGTTTACAGGGTTCGGCGGCAGCGTTTGT	Homo sapiens reticulon 4 receptor (RTN4R), mRNA.
SC4MOL	4200037	1126.69	0	227.751	0.0240964	0.202142	186.64	0.0783133	177.44	0.185241	0.950706	4.70316	2.70975	2.99341	ILMN_2770	ILMN_2770	SC4MOL	NM_006745.3	6307	62865626	SC4MOL	NP_006736.1	ILMN_1689842	GGCAACAAATGAAAGTGTCAGCATCTTTAGTTCAGCATCCTTGGCTGTGG	Homo sapiens sterol-C4-methyl oxidase-like (SC4MOL), transcript variant 1, mRNA.
CTSL1	4150189	10909.1	0	2911.25	0	0.266865	1444.82	0	2158.45	0	1.49393	5.59806	3.62924	2.96882	ILMN_8814	ILMN_23619	CTSL1	NM_001912.3	1514	125987605	CTSL1	NP_001903.1	ILMN_1812995	AGGAATTCATCTTCAGTCTACCAGCCCCCGCTGTGTCGGATACACACTCG	Homo sapiens cathepsin L1 (CTSL1), transcript variant 1, mRNA.
TM2D3	3890220	2872.75	0	4333.89	0	1.50862	1413.74	0	5546.32	0	3.92315	2.60049	0.634547	2.96594	ILMN_15316	ILMN_28191	TM2D3	NM_078474.2	80213	91807116	TM2D3	NP_510883.2	ILMN_1761120	CCAGCCCAAATGTAGTCTGCCTTGAAAAGTCTTTCAGCTGTGACTGCAGG	Homo sapiens TM2 domain containing 3 (TM2D3), transcript variant 1, mRNA.
C14ORF169	6510634	652.117	0	597.455	0	0.916179	877.041	0	2404.11	0	2.74116	2.99195	1.03553	2.95642	ILMN_4108	ILMN_4108	C14ORF169	NM_024644.2	79697	106879205	C14orf169	NP_078920.2	ILMN_1711543	TGGATCTTTCATCTGAGTTCTTTTTCATGGGCGGGTCGGGGTCAGTATCC	Homo sapiens chromosome 14 open reading frame 169 (C14orf169), mRNA.
C11ORF17	6270112	4826.98	0	6370.18	0	1.3197	5540.05	0	19271.4	0	3.47856	2.63587	0.682164	2.95371	ILMN_9655	ILMN_168221	C11ORF17	NM_182901.2	56672	116174739	C11orf17	NP_878904.2	ILMN_1752988	GCCTTTTTTAACTTGAGGGTGTAGAGGTCCTCCACGCTTGTTTGCCTGAA	Homo sapiens chromosome 11 open reading frame 17 (C11orf17), transcript variant 1, mRNA.
GNPTG	7210397	1446.89	0	741.339	0	0.512368	1072.88	0	2325.64	0	2.16766	4.23068	2.28034	2.95034	ILMN_28173	ILMN_28173	GNPTG	NM_032520.3	84572	42476109	GNPTG	NP_115909.1	ILMN_1764230	TTTGTGACCTTGTGGTGGGAGAGCAGAGGTGGACGCGGCCGAGAGCCCTA	Homo sapiens N-acetylglucosamine-1-phosphate transferase, gamma subunit (GNPTG), mRNA.
TRIOBP	5570110	14663	0	8246.63	0	0.562411	4013.06	0	8559.03	0	2.13279	3.79224	1.85901	2.93323	ILMN_138473	ILMN_34620	TRIOBP	NM_001039141.1	11078	88501737	TRIOBP	NP_001034230.1	ILMN_1735788	TTCCTGCCCTACCTCCTACTAACACTTCCTGCCCCATTTGGACCCGTACC	Homo sapiens TRIO and F-actin binding protein (TRIOBP), transcript variant 6, mRNA.
DBN1	6760008	4319.19	0	1737.5	0	0.402274	1865.96	0	2943.56	0	1.5775	3.92145	1.99695	2.9245	ILMN_24457	ILMN_26584	DBN1	NM_004395.2	1627	18426914	DBN1	NP_004386.2	ILMN_1769926	AAAACATGGCAATAAATGGCTCGTGGGCTCTGGCTCCCTGGGACCCCCTC	Homo sapiens drebrin 1 (DBN1), transcript variant 1, mRNA.
C20ORF30	1110541	6907.68	0	12892.4	0	1.86639	5006.26	0	23291.1	0	4.6524	2.49273	0.571529	2.9212	ILMN_16196	ILMN_16196	C20ORF30	NM_001009923.1	29058	58331119	C20orf30	NP_001009923.1	ILMN_2404539	CCTCTGTTTAACAGTCCTTGGACCATTCTGATCCAGTTCACCAGTAGGTT	Homo sapiens chromosome 20 open reading frame 30 (C20orf30), transcript variant 1, mRNA.
HES1	1010528	215.878	0.0256024	253.841	0.0165663	1.17585	280.7	0.00903614	910.008	0	3.24192	2.75708	0.841461	2.91562	ILMN_10521	ILMN_10521	HES1	NM_005524.2	3280	8400709	HES1	NP_005515.1	ILMN_1710284	CCACCTCTCTTCCCTCCGGACTCTAAACAGGAACTTGAATACTGGGAGAG	Homo sapiens hairy and enhancer of split 1, (Drosophila) (HES1), mRNA.
OSR2	5420452	6123.74	0	3324.65	0	0.542912	402.249	0.00301205	826.117	0	2.05375	3.78284	1.86944	2.9134	ILMN_22030	ILMN_162103	OSR2	XM_001126824.1	116039	113420473	OSR2	XP_001126824.1	ILMN_1737715	ATCCCTAGCCCTTCACTGACCCCAGCTCTTCCCTTGCTGCAGCCGCACCT	PREDICTED: Homo sapiens odd-skipped related 2 (Drosophila) (OSR2), mRNA.
ATP6AP2	7560097	6861.18	0	4547.69	0	0.662814	718.189	0	1672.12	0	2.32825	3.51268	1.60132	2.91136	ILMN_2566	ILMN_2566	ATP6AP2	NM_005765.2	10159	15011917	ATP6AP2	NP_005756.2	ILMN_1677440	GGACAGCTGTTTTTTAACCCTCTTCTGCAAGTTTGTTGACCTACATGGGC	Homo sapiens ATPase, H+ transporting, lysosomal accessory protein 2 (ATP6AP2), mRNA.
MED28	6980010	2864.07	0	7333.85	0	2.56063	4837.89	0	29280.9	0	6.0524	2.36363	0.454295	2.90934	ILMN_14574	ILMN_14574	MED28	NM_025205.3	80306	53749660	MED28	NP_079481.2	ILMN_1749821	GGGAGTTTTAGTCGTAGGCCTTATGATAATTACCCCGCGGTGGTGTGTAG	Homo sapiens mediator complex subunit 28 (MED28), mRNA.
PIGY	2320093	7984.87	0	5686.04	0	0.712102	3147.11	0	7316.93	0	2.32497	3.26494	1.35869	2.90625	ILMN_561	ILMN_181353	PIGY	NM_001042616.1	84992	111494229	PIGY	NP_001036081.1	ILMN_1672366	GCTTTGCGCATATCAGGCTTAGGACTGTGGGAGGCTTAAGTTGCAGATGC	Homo sapiens phosphatidylinositol glycan anchor biosynthesis, class Y (PIGY), transcript variant 2, mRNA.
LIN28B	4220482	167.697	0.224398	167.114	0.243976	0.996527	414.95	0.00150602	1197.69	0	2.88635	2.8964	0.992015	2.90439	ILMN_16897	ILMN_16897	LIN28B	NM_001004317.2	389421	72535166	LIN28B	NP_001004317.1	ILMN_1748697	CTCGCATGCAGTCATCTGGAGGGACTGAAGCACTGTTTGCCTTTCTGTAC	Homo sapiens lin-28 homolog B (C. elegans) (LIN28B), mRNA.
AFMID	2000497	285.525	0.0105422	275.166	0.0120482	0.963718	389.923	0.00301205	1095.62	0	2.80984	2.91562	1.01144	2.90418	ILMN_5520	ILMN_5520	AFMID	NM_001010982.1	125061	58330908	AFMID	NP_001010982.1	ILMN_2095653	GGCGTGAGCCACTGCGCCCGGCCAGAATGGCATTATATTTAAATAGTTCA	Homo sapiens arylformamidase (AFMID), mRNA.
TOB1	4390300	674.354	0	1935.07	0	2.86952	591.943	0	3765	0	6.36041	2.21654	0.313292	2.90325	ILMN_13735	ILMN_13735	TOB1	NM_005749.2	10140	22035666	TOB1	NP_005740.1	ILMN_1672004	CCAATGGAATGTTCCCAGGTGACAGCCCCCTTAACCTCAGTCCTCTCCAG	Homo sapiens transducer of ERBB2, 1 (TOB1), mRNA.
SERPINH1	7650017	11027	0	11256.4	0	1.02081	785.043	0	2273.69	0	2.89627	2.83723	0.943667	2.89356	ILMN_28241	ILMN_28241	SERPINH1	NM_001235.2	871	32454740	SERPINH1	NP_001226.2	ILMN_1751028	GCTGCCTCCCCAGCTCTATCCCAACCTCTCCCAACTATAAAACTAGGTGC	Homo sapiens serpin peptidase inhibitor, clade H (heat shock protein 47), member 1, (collagen binding protein 1) (SERPINH1), mRNA.
MGAT1	5900592	4107.1	0	3961.07	0	0.964444	1657.62	0	4806.83	0	2.89984	3.00675	1.12072	2.88603	ILMN_7618	ILMN_7618	MGAT1	NM_002406.2	4245	6031182	MGAT1	NP_002397.1	ILMN_1761912	TCAGCATGAGGTGGAGCAGTGACCAGGTGGAGCAGTGACCAGGACGCCTC	Homo sapiens mannosyl (alpha-1,3-)-glycoprotein beta-1,2-N-acetylglucosaminyltransferase (MGAT1), mRNA.
HIGD1A	7100164	5278.88	0	1848.01	0	0.350076	4381.21	0	7682.84	0	1.75359	5.00917	3.12602	2.88315	ILMN_43100	ILMN_307999	HIGD1A	NM_001099668.1	25994	153085460	HIGD1A	NP_001093138.1	ILMN_1661799	ATGCGTGTGGCAGCCCAAGGCTTTGTTGTAGGAGCAATGACTGTTGGTAT	Homo sapiens HIG1 domain family, member 1A (HIGD1A), transcript variant 1, mRNA.
CHRNB1	7650639	319.651	0.00301205	407.952	0.00150602	1.27624	637.813	0	2224.81	0	3.48818	2.73316	0.85282	2.88034	ILMN_12391	ILMN_12391	CHRNB1	NM_000747.2	1140	41327725	CHRNB1	NP_000738.2	ILMN_1741131	CTGCAGCATGCCCAGTGCCACGCACAGGTGCTGACCTATAGTAAGTGCTT	Homo sapiens cholinergic receptor, nicotinic, beta 1 (muscle) (CHRNB1), mRNA.
C7ORF47	1240592	1504.81	0	1230.46	0	0.817686	1448.87	0	3682.3	0	2.54149	3.10815	1.22901	2.87914	ILMN_24554	ILMN_24554	C7ORF47	NM_145030.1	221908	21450760	C7orf47	NP_659467.1	ILMN_1741475	TTATGAATCTCCACACCTGACCCTGGACGGTCTGCCCCCTCTCCGACTTC	Homo sapiens chromosome 7 open reading frame 47 (C7orf47), mRNA.
C20ORF30	2450398	9881.05	0	19360	0	1.95931	6667.18	0	32421.1	0	4.86278	2.48189	0.603698	2.87819	ILMN_14634	ILMN_14634	C20ORF30	NM_001009924.1	29058	58331121	C20orf30	NP_001009924.1	ILMN_1806312	CAGTCCTTGGACCATTCTGATCCAGTTCACCAGTAGGTTGGACAGCATAT	Homo sapiens chromosome 20 open reading frame 30 (C20orf30), transcript variant 2, mRNA.
OSR1	3940500	974.057	0	1945.99	0	1.99782	1228.65	0	5904.27	0	4.80548	2.40536	0.533112	2.87225	ILMN_5789	ILMN_5789	OSR1	NM_145260.2	130497	75677369	OSR1	NP_660303.1	ILMN_2197128	GCCAAGAGCCGGGCGTTATATTGCGATTGGCACTTTATGCTGACCATCGG	Homo sapiens odd-skipped related 1 (Drosophila) (OSR1), mRNA.
PTP4A3	5910594	233.064	0.0210843	864.971	0	3.7113	1415.4	0	11849.6	0	8.37188	2.25578	0.402485	2.8533	ILMN_14079	ILMN_14079	PTP4A3	NM_007079.2	11156	14589853	PTP4A3	NP_009010.2	ILMN_1769779	AAACAGAGGCTGCGGTTCAAAGACCCACACACGCACAAGACCCGGTGCTG	Homo sapiens protein tyrosine phosphatase type IVA, member 3 (PTP4A3), transcript variant 2, mRNA.
LOC285016	130128	190.68	0.064759	201.063	0.0436747	1.05445	550.897	0	1664.08	0	3.02068	2.86469	1.01217	2.85252	ILMN_7398	ILMN_7398	LOC285016	NM_001002919.1	285016	50897285	LOC285016	NP_001002919.1	ILMN_2089752	AGCAGACCGTACAGGAGCAGCACACCAGGAGCCATGAGAAGTGCCTTGGA	Homo sapiens hypothetical protein LOC285016 (LOC285016), mRNA.
RUNDC3B	240035	144.569	0.710843	190.808	0.0662651	1.31984	1500.35	0	5348.8	0	3.56504	2.70112	0.866151	2.83496	ILMN_28536	ILMN_28536	RUNDC3B	NM_138290.1	154661	19923089	RUNDC3B	NP_612147.1	ILMN_1808157	CCTTAGTGGCCAGAGACTGACTTCAAGGTTTTATTCCAGAGACTCCAGAG	Homo sapiens RUN domain containing 3B (RUNDC3B), mRNA.
ATP1B3	4220632	10250.7	0	4257.34	0	0.415321	3948.82	0	6456.72	0	1.6351	3.93696	2.10873	2.82823	ILMN_3785	ILMN_163124	ATP1B3	XM_001133534.1	483	113415255	ATP1B3	XP_001133534.1	ILMN_1759628	CCCGGCCAACATCAAGTGACTTTATAGCTGCAAGAAATGTGGTATGTGGA	PREDICTED: Homo sapiens ATPase, Na+/K+ transporting, beta 3 polypeptide, transcript variant 2 (ATP1B3), mRNA.
CCL2	1030333	3135.47	0	6226.66	0	1.98588	1596.35	0	7498.83	0	4.6975	2.36545	0.544391	2.82106	ILMN_25185	ILMN_25185	CCL2	NM_002982.3	6347	56119169	CCL2	NP_002973.1	ILMN_1720048	CAGGATTCCATGGACCACCTGGACAAGCAAACCCAAACTCCGAAGACTTG	Homo sapiens chemokine (C-C motif) ligand 2 (CCL2), mRNA.
TMEM203	5910338	3654.45	0	2791.59	0	0.763887	3747.34	0	9101.86	0	2.42889	3.17965	1.36575	2.8139	ILMN_864	ILMN_864	TMEM203	NM_053045.1	94107	16596685	TMEM203	NP_444273.1	ILMN_2073012	GAACTCTGCTGTCCAGGCACTGCTTGGCTTACTATCCCAGCAAAGACTGC	Homo sapiens transmembrane protein 203 (TMEM203), mRNA.
RHOA	630377	30208.4	0	18597.3	0	0.615632	15409.9	0	31883.7	0	2.06904	3.36083	1.54734	2.81349	ILMN_6247	ILMN_179821	RHOA	NM_001664.2	387	50593005	RHOA	NP_001655.1	ILMN_1781290	CACGCCTGAGGCAATTAGACACTTTGGAAGATGGCATAACCTGTCTCACC	Homo sapiens ras homolog gene family, member A (RHOA), mRNA.
DDOST	6450605	7548.1	0	3394.55	0	0.449723	1410.22	0	2410.72	0	1.70947	3.80117	1.98769	2.81348	ILMN_22943	ILMN_22943	DDOST	NM_005216.4	1650	112382210	DDOST	NP_005207.2	ILMN_1734231	CCTCTGTGGGAGATGCAACACTGAGAGCCAAGGGGTGGGAGTTGGGATAA	Homo sapiens dolichyl-diphosphooligosaccharide-protein glycosyltransferase (DDOST), mRNA.
SEC61A2	5700364	238.073	0.0195783	222.315	0.0286145	0.933808	265.395	0.0105422	685.361	0.00150602	2.58242	2.76547	0.953311	2.81216	ILMN_818	ILMN_818	SEC61A2	NM_018144.2	55176	14589846	SEC61A2	NP_060614.2	ILMN_1779381	GGGCACCGAGCTAAGTCTGTGTGCAGCATTAGTACCCGCTGCCTTAAAAC	Homo sapiens Sec61 alpha 2 subunit (S. cerevisiae) (SEC61A2), mRNA.
CCL3L1	610524	177.427	0.131024	195.066	0.0512048	1.09942	221.086	0.0286145	669.822	0.00150602	3.02969	2.75572	0.944383	2.81134	ILMN_6158	ILMN_6158	CCL3L1	NM_021006.4	6349	48949814	CCL3L1	NP_066286.1	ILMN_2218856	GTCTGTGCTGACCCCAGTGAGGAGTGGGTCCAGAAATACGTCAGTGACCT	Homo sapiens chemokine (C-C motif) ligand 3-like 1 (CCL3L1), mRNA.
HOXD1	3890735	176.951	0.135542	229.783	0.0240964	1.29857	3320.91	0	10502.9	0	3.16264	2.43548	0.630301	2.80518	ILMN_12865	ILMN_12865	HOXD1	NM_024501.1	3231	13375631	HOXD1	NP_078777.1	ILMN_1717381	GCGGTTTCTACCTCTCTATGTGCCTGAGTGATGATACAATCGCTGTTTAG	Homo sapiens homeobox D1 (HOXD1), mRNA.
NEU1	4200692	1183.04	0	1173.49	0	0.99193	1366.48	0	4102.93	0	3.00255	3.02698	1.23834	2.78864	ILMN_23298	ILMN_23298	NEU1	NM_000434.2	4758	40806202	NEU1	NP_000425.1	ILMN_1763144	CTTTAGGACTGAAAGCTAGGCGTCCTCTCCCACAAAAAAGTCCTGCCCTC	Homo sapiens sialidase 1 (lysosomal sialidase) (NEU1), mRNA.
SELS	5490608	11893.1	0	7536.32	0	0.633672	5227.83	0	10707.6	0	2.04819	3.23226	1.44376	2.7885	ILMN_15886	ILMN_15886	SELS	NM_018445.4	55829	45439347	SELS	NP_060915.2	ILMN_1787680	GGTGAGCCCACCAGTGAGGATTACTGATGTGGACAGTTGATGGGGTTTGT	Homo sapiens selenoprotein S (SELS), transcript variant 2, mRNA.
LARP6	5810687	9333.31	0	4968.87	0	0.53238	2975.34	0	5970.39	0	2.00662	3.76915	1.98521	2.78394	ILMN_25698	ILMN_25698	LARP6	NM_197958.1	55323	37537705	LARP6	NP_932062.1	ILMN_1663401	CAGCACCCAGCACATAGGACATGTTTGTTGACTGAATGCGTATCTCTATC	Homo sapiens La ribonucleoprotein domain family, member 6 (LARP6), transcript variant 2, mRNA.
TP53BP2	5570201	536.251	0	302.344	0.0105422	0.563811	746.294	0	1375.88	0	1.84362	3.26993	1.49298	2.77695	ILMN_178901	ILMN_178901	TP53BP2	NM_005426.2	7159	112799845	TP53BP2	NP_005417.1	ILMN_2270299	CATCATGTTGGCCAGGATGGTCTCGATCTCCTGACCTTGTGATCCGCCTG	Homo sapiens tumor protein p53 binding protein, 2 (TP53BP2), transcript variant 2, mRNA.
TRIM16L	6510373	436.759	0	240.204	0.0210843	0.549969	735.789	0	1167.2	0	1.58633	2.8844	1.12165	2.76274	ILMN_13068	ILMN_13068	TRIM16L	NM_001037330.1	147166	82617563	TRIM16L	NP_001032407.1	ILMN_2193443	GATGCACTCACCTCGGCCTCCCAAAGTGCTGGGATTACAGGCGTGAGCCA	Homo sapiens tripartite motif-containing 16-like (TRIM16L), mRNA.
C11ORF17	3180288	2702.35	0	3434.29	0	1.27085	2906.95	0	9601.32	0	3.30289	2.59895	0.839726	2.75923	ILMN_9655	ILMN_9655	C11ORF17	NM_020642.3	56672	116174749	C11orf17	NP_065693.2	ILMN_2359029	CGCGCCCGGCCTCAGTGCCTTTTTTAACTTGAGGGTGTAGAGGTCCTCCA	Homo sapiens chromosome 11 open reading frame 17 (C11orf17), transcript variant 2, mRNA.
ATG12	1410348	3187.5	0	9919.8	0	3.11209	4116.67	0	27490.8	0	6.67791	2.14579	0.38753	2.75826	ILMN_164969	ILMN_164969	ATG12	NM_004707.2	9140	38261968	ATG12	NP_004698.2	ILMN_2188204	GAGTCGTGATTGTACCACTGCATTCCTGCTGAGCAACAGAGTGAGACCCC	Homo sapiens ATG12 autophagy related 12 homolog (S. cerevisiae) (ATG12), mRNA.
C1ORF210	3420435	283.933	0.0105422	233.381	0.0210843	0.821955	225.86	0.0271084	484.804	0.00301205	2.14648	2.61143	0.893432	2.71799	ILMN_181250	ILMN_181250	C1ORF210	NM_182517.1	149466	32698863	C1orf210	NP_872323.1	ILMN_2196232	CAGGCGTGAGCCACCATGCCCGGCCAGCTTCTTAATGAAATATTTTCCTA	Homo sapiens chromosome 1 open reading frame 210 (C1orf210), mRNA.
SRP14	5900379	17069	0	15727.3	0	0.921396	21863	0	55651	0	2.54544	2.76259	1.04556	2.71703	ILMN_16287	ILMN_16287	SRP14	NM_003134.2	6727	31543652	SRP14	NP_003125.2	ILMN_2234758	AGCAGTTCCTGACGGAGCTGACCAGACTTTTCCAGAAGTGCCGGACGTCG	Homo sapiens signal recognition particle 14kDa (homologous Alu RNA binding protein) (SRP14), mRNA.
SNRPG	2940168	12305.8	0	9060.04	0	0.736239	21170.5	0	49618.7	0	2.34376	3.18343	1.47045	2.71298	ILMN_30298	ILMN_30298	SNRPG	NM_003096.2	6637	21359839	SNRPG	NP_003087.1	ILMN_1683562	GGCTGTTCAGCAGAGAAACCCATGTCCTCTCTCCATAGGGCCTGTTTTAC	Homo sapiens small nuclear ribonucleoprotein polypeptide G (SNRPG), mRNA.
RPN1	1340689	10335.8	0	6891.49	0	0.666758	5970.39	0	12864.2	0	2.15466	3.23155	1.52234	2.70921	ILMN_14668	ILMN_14668	RPN1	NM_002950.3	6184	62739176	RPN1	NP_002941.1	ILMN_1660533	CAGATTGGGTGGTAGTGGGAGGTTGTGCATGGAGGCCAGTGAAAGCTGAC	Homo sapiens ribophorin I (RPN1), mRNA.
HSPA5	870131	1524.45	0	2917.8	0	1.91399	552.591	0	2335.14	0	4.2258	2.20784	0.50648	2.70136	ILMN_16546	ILMN_16546	HSPA5	NM_005347.2	3309	21361242	HSPA5	NP_005338.1	ILMN_1773865	CTAGGGCTAGTCTTCCCTTACCTCAAAGGCTCTCACTACCGTGGACCACC	Homo sapiens heat shock 70kDa protein 5 (glucose-regulated protein, 78kDa) (HSPA5), mRNA.
TOLLIP	6650612	653.787	0	994.558	0	1.52123	1145.75	0	4145.06	0	3.61777	2.37819	0.6834	2.69479	ILMN_22858	ILMN_22858	TOLLIP	NM_019009.2	54472	21361618	TOLLIP	NP_061882.2	ILMN_1765523	TTGCCAGCCTCTGCTGCTCCTGCTCCTGGGTTTGAAGATGCAGGCCGATC	Homo sapiens toll interacting protein (TOLLIP), mRNA.
C16ORF80	5360630	1247.01	0	735.404	0	0.589736	1039.75	0	2084.29	0	2.0046	3.39915	1.72106	2.6781	ILMN_29222	ILMN_29222	C16ORF80	NM_013242.2	29105	42716281	C16orf80	NP_037374.1	ILMN_2112599	TGTAAGTGCAGTGGGGGTAAGCAGTCCTGTGAGTGGCGCATGAACGCTGG	Homo sapiens chromosome 16 open reading frame 80 (C16orf80), mRNA.
DIMT1L	1110114	4580.28	0	2359.6	0	0.515165	2025.93	0	3578.95	0	1.76657	3.42914	1.75822	2.67092	ILMN_11480	ILMN_11480	DIMT1L	NM_014473.2	27292	56786140	DIMT1L	NP_055288.1	ILMN_1803312	CTAGTCACACATTCCCCATACCATTTCGTGTTATTCACATTCCCCGTACC	Homo sapiens DIM1 dimethyladenosine transferase 1-like (S. cerevisiae) (DIMT1L), mRNA.
CXCL16	6280332	473.303	0	520.15	0	1.09898	930.122	0	2658.78	0	2.85853	2.60108	0.938375	2.6627	ILMN_29805	ILMN_29805	CXCL16	NM_022059.1	58191	11545764	CXCL16	NP_071342.1	ILMN_1728478	CCATACGGGTTGGTTTCACCTCCTCAGTCCCTTGCCTACCCCAGTGAGAG	Homo sapiens chemokine (C-X-C motif) ligand 16 (CXCL16), mRNA.
TNFSF12	1090747	2284.44	0	4663.2	0	2.04129	707.643	0	3222.2	0	4.55342	2.23066	0.569131	2.66153	ILMN_24599	ILMN_24599	TNFSF12	NM_003809.2	8742	23510442	TNFSF12	NP_003800.1	ILMN_1683700	CACTGTACTCTGTGGGCAAGGATGGGTCCAGAAGACCCCACTTCAGGCAC	Homo sapiens tumor necrosis factor (ligand) superfamily, member 12 (TNFSF12), mRNA.
CCNE2	4760154	326.116	0.00301205	520.664	0	1.59656	424.276	0.00150602	1424.28	0	3.35696	2.10262	0.453249	2.64938	ILMN_27299	ILMN_27299	CCNE2	NM_057735.1	9134	17318562	CCNE2	NP_477083.1	ILMN_2412384	GCTGTGGCTCCTTCCTAACTGGGGCTTTCTTGACATGTAGGTTGCTTGGT	Homo sapiens cyclin E2 (CCNE2), transcript variant 2, mRNA.
RRAGC	2810112	1547.13	0	1564.87	0	1.01146	2481.53	0	6337.96	0	2.55405	2.52511	0.882335	2.64277	ILMN_20301	ILMN_20301	RRAGC	NM_022157.2	64121	31542866	RRAGC	NP_071440.1	ILMN_1760121	ACGAAACGCCATCTAGTCTGAATCCCAGCGTCGGGGCTCTGTGCCAGCTT	Homo sapiens Ras-related GTP binding C (RRAGC), mRNA.
KLF2	3850692	2984.43	0	3036.7	0	1.01751	5225.22	0	13635.9	0	2.60964	2.56473	0.925203	2.63953	ILMN_9994	ILMN_9994	KLF2	NM_016270.2	10365	49574523	KLF2	NP_057354.1	ILMN_1735930	ATTACTGTACATAGAGAGACAGGTGGGCATTTTTGGGCTACCTGGTTCGT	Homo sapiens Kruppel-like factor 2 (lung) (KLF2), mRNA.
DC2	4610722	4930.26	0	3354.26	0	0.680341	1121.47	0	2555.23	0	2.27847	3.34901	1.71957	2.62944	ILMN_24748	ILMN_24748	DC2	NM_021227.2	58505	40548405	DC2	NP_067050.1	ILMN_2056167	AATCCAGAAGCAAGATTCCGTAAGCTGAGAACTCTGGACAGTTGATCAGC	Homo sapiens DC2 protein (DC2), mRNA.
PTPRA	5270743	1039.75	0	1360.65	0	1.30863	868.973	0	2949.7	0	3.39446	2.5939	0.968226	2.62567	ILMN_5525	ILMN_5525	PTPRA	NM_080841.2	5786	125987586	PTPRA	NP_543031.1	ILMN_2411794	CATGGGGAGTAATAGGACCAGAGCGGTATCTCTGGCACCACACTAGGGAC	Homo sapiens protein tyrosine phosphatase, receptor type, A (PTPRA), transcript variant 3, mRNA.
TMEM51	380102	3665.16	0	2976.91	0	0.812219	838.797	0	1822.32	0	2.17254	2.67482	1.05264	2.62218	ILMN_443	ILMN_443	TMEM51	NM_018022.1	55092	8922276	TMEM51	NP_060492.1	ILMN_1674985	CTACGCTGGAGTCCTGAACTGTGGGTAGAAAACACGACCTGGCTTTGTAG	Homo sapiens transmembrane protein 51 (TMEM51), mRNA.
PPIC	7000114	4772.19	0	5208.81	0	1.09149	602.009	0	1749.4	0	2.90593	2.66234	1.04975	2.61259	ILMN_19075	ILMN_19075	PPIC	NM_000943.4	5480	45439319	PPIC	NP_000934.1	ILMN_2223903	CCGTCACCCTTTAGTTTGCTTGAACTTTAGTAAACCACCTGCTTAGGGAC	Homo sapiens peptidylprolyl isomerase C (cyclophilin C) (PPIC), mRNA.
ATP1B3	1510088	11405.6	0	5769.12	0	0.505815	5426.92	0	9844.34	0	1.81398	3.58626	1.98023	2.60602	ILMN_138607	ILMN_163124	ATP1B3	XM_001133534.1	483	113415255	ATP1B3	XP_001133534.1	ILMN_1783304	GGTACCCGGCCAACATCAAGTGACTTTATAGCTGCAAGAAATGTGGTATG	PREDICTED: Homo sapiens ATPase, Na+/K+ transporting, beta 3 polypeptide, transcript variant 2 (ATP1B3), mRNA.
SC5DL	6220397	2031.64	0	1640.75	0	0.807598	1152.23	0	2664.16	0	2.31217	2.86303	1.25824	2.60479	ILMN_24287	ILMN_24287	SC5DL	NM_006918.4	6309	122939199	SC5DL	NP_008849.2	ILMN_1677607	GGCCCATTGCTGACGATTAGTTCTAAAATCTTATTCCTCCTCTTCTCCCC	Homo sapiens sterol-C5-desaturase (ERG3 delta-5-desaturase homolog, S. cerevisiae)-like (SC5DL), transcript variant 1, mRNA.
BTG3	7210605	1940.01	0	1637.96	0	0.844305	2052.85	0	4696.23	0	2.28766	2.70952	1.1087	2.60082	ILMN_27215	ILMN_27215	BTG3	NM_006806.3	10950	28872721	BTG3	NP_006797.3	ILMN_2154836	CTCTGTTGGATACGAGAACACTGTAGAAGTGGACGATTTGTTCTAGCACC	Homo sapiens BTG family, member 3 (BTG3), mRNA.
PPFIBP1	3390364	321.301	0.00301205	257.613	0.0165663	0.801782	335.769	0.0060241	788.059	0	2.34703	2.92726	1.33206	2.5952	ILMN_172147	ILMN_172147	PPFIBP1	NM_003622.2	8496	29294626	PPFIBP1	NP_003613.2	ILMN_2277252	CAGGCGTGAGCCACCATGCCCGGCCCAAATATTTTTTATTCAGGATGGTA	Homo sapiens PTPRF interacting protein, binding protein 1 (liprin beta 1) (PPFIBP1), transcript variant 1, mRNA.
PLAT	3710044	735.599	0	353.689	0.00451807	0.480818	256.787	0.0105422	386.089	0.00301205	1.50354	3.12704	1.53374	2.5933	ILMN_1289	ILMN_1289	PLAT	NM_000930.2	5327	14702165	PLAT	NP_000921.1	ILMN_1738742	CATGCCACCCTGTTTTCAGCTAAAGCCCAACCTCCTGACCTGTCACCGTG	Homo sapiens plasminogen activator, tissue (PLAT), transcript variant 1, mRNA.
RNF121	2370445	327.683	0.00301205	345.221	0.00451807	1.05352	390.924	0.00301205	1005.25	0	2.57148	2.44085	0.851422	2.58943	ILMN_11242	ILMN_11242	RNF121	NM_018320.3	55298	37588863	RNF121	NP_060790.2	ILMN_1742318	GATTTTTGTCATTCATGGGTCCTCCCTGGGCCTGACAACGGGAGTGGTGG	Homo sapiens ring finger protein 121 (RNF121), transcript variant 1, mRNA.
COX17	630735	7488.02	0	10065.6	0	1.34422	14072.7	0	45166	0	3.20947	2.3876	0.802604	2.585	ILMN_19252	ILMN_19252	COX17	NM_005694.1	10063	5031644	COX17	NP_005685.1	ILMN_2187718	GAGGCTGGCATAGATTTGGCTGTCTCCGCTCATAGCTGCTTTTGGCGCGA	Homo sapiens COX17 cytochrome c oxidase assembly homolog (S. cerevisiae) (COX17), nuclear gene encoding mitochondrial protein, mRNA.
TRAM1	110167	22483.7	0	49308.3	0	2.19307	2564.46	0	11893.1	0	4.63766	2.11469	0.531295	2.5834	ILMN_3604	ILMN_3604	TRAM1	NM_014294.4	23471	142382439	TRAM1	NP_055109.1	ILMN_1737146	GTTCACATCTTGTTCCCCATTTCTCACTTGTGTCACCAGCTGTTTGTGCC	Homo sapiens translocation associated membrane protein 1 (TRAM1), mRNA.
ZDHHC9	610356	4184.72	0	3615.67	0	0.864017	818.777	0	1805.52	0	2.20515	2.5522	0.979451	2.57275	ILMN_8585	ILMN_8585	ZDHHC9	NM_016032.2	51114	56682971	ZDHHC9	NP_057116.2	ILMN_1803824	GCCAGGGTCCTGTCTGGATGACTTATGCGGTGGGGGAGTGTAAACCAGAA	Homo sapiens zinc finger, DHHC-type containing 9 (ZDHHC9), transcript variant 1, mRNA.
SLC38A6	4010452	1429.58	0	1506.72	0	1.05396	395.126	0.00301205	1058.51	0	2.67892	2.54177	0.970896	2.57087	ILMN_7226	ILMN_7226	SLC38A6	NM_153811.1	145389	24429573	SLC38A6	NP_722518.1	ILMN_1696622	GCAGAGAGGATTTTCTGTCATGGAAAAAGCTTGGGGCATTCGTTTTGCTC	Homo sapiens solute carrier family 38, member 6 (SLC38A6), mRNA.
PSEN2	4040605	1315.41	0	858.408	0	0.652576	867.876	0	1846.96	0	2.12814	3.26113	1.69163	2.56951	ILMN_4951	ILMN_4951	PSEN2	NM_012486.1	5664	7108359	PSEN2	NP_036618.1	ILMN_1714417	ACCTGGGTGCTCTGGCTGGAGAGGAAAAGCCAGTTCCCTACGAGGAGTGT	Homo sapiens presenilin 2 (Alzheimer disease 4) (PSEN2), transcript variant 2, mRNA.
C2ORF42	5420719	841.096	0	882.917	0	1.04972	519.903	0	1487.33	0	2.86078	2.72528	1.1564	2.56888	ILMN_9721	ILMN_9721	C2ORF42	NM_017880.1	54980	8923527	C2orf42	NP_060350.1	ILMN_1661594	CACCCTGGTTAGGGCAGAATGTTAAAGACCATCTTGGCAGAGTTCCAGCC	Homo sapiens chromosome 2 open reading frame 42 (C2orf42), mRNA.
TCEB1	2340092	6929.46	0	8463.57	0	1.22139	14475.9	0	42039.7	0	2.90412	2.37771	0.814188	2.56353	ILMN_25187	ILMN_25187	TCEB1	NM_005648.2	6921	16933562	TCEB1	NP_005639.1	ILMN_2066020	GGCACGATAAAAGCCATGTTGAGTGGCCCAGGTCAGTTTGCTGAGAACGA	Homo sapiens transcription elongation factor B (SIII), polypeptide 1 (15kDa, elongin C) (TCEB1), mRNA.
PRR3	3930754	351.125	0.00301205	596.843	0	1.6998	237.003	0.0195783	855.293	0	3.60878	2.12306	0.560809	2.56225	ILMN_174257	ILMN_174257	PRR3	NM_001077497.1	80742	117320542	PRR3	NP_001070965.1	ILMN_2392674	GGGTCAGGAGTTGTATTGGCAAGAGGGAGGGGTGAGAGCTGTTGGAGAAC	Homo sapiens proline rich 3 (PRR3), transcript variant 2, mRNA.
SERPINE2	5080192	56461.4	0	56816.4	0	1.00629	8155.11	0	20488.8	0	2.51239	2.49669	0.936061	2.56063	ILMN_1946	ILMN_1946	SERPINE2	NM_006216.2	5270	34147323	SERPINE2	NP_006207.1	ILMN_1655595	GTCTTGCTAGACAAGGTTGCTGTTGTGCAGTGTGCCTGTCACTACTGGTC	Homo sapiens serpin peptidase inhibitor, clade E (nexin, plasminogen activator inhibitor type 1), member 2 (SERPINE2), mRNA.
PTPLB	6980253	5983.56	0	10738.9	0	1.79473	2391.34	0	9142.13	0	3.82302	2.13013	0.573971	2.55616	ILMN_183743	ILMN_183743	PTPLB	NM_198402.2	201562	42476153	PTPLB	NP_940684.1	ILMN_2170353	ATACTGATCTGTGTTGCATTTCAAAATAAACTGGTGTGTGCTCTGCCTGG	Homo sapiens protein tyrosine phosphatase-like (proline instead of catalytic arginine), member b (PTPLB), mRNA.
ALS2CR4	50348	3114.05	0	2471.92	0	0.793796	1132.15	0	2550.45	0	2.25275	2.83794	1.28199	2.55595	ILMN_23219	ILMN_179147	ALS2CR4	NM_001044385.1	65062	113205074	ALS2CR4	NP_001037850.1	ILMN_1800958	CTCCAGCCATGGATTGTGGTGAATCTCGTGGTGGCTCTTCTGGTTGGATT	Homo sapiens amyotrophic lateral sclerosis 2 (juvenile) chromosome region, candidate 4 (ALS2CR4), transcript variant 1, mRNA.
CPSF4	5560010	3982.21	0	7101.63	0	1.78334	8037.97	0	29375.2	0	3.65455	2.04928	0.495657	2.55362	ILMN_23899	ILMN_178236	CPSF4	NM_001081559.1	10898	125987602	CPSF4	NP_001075028.1	ILMN_1660426	TGTGAAACTGTCTCCTGCAACCTGCTGGGCATGTGGGCCTGGCTGTGTTC	Homo sapiens cleavage and polyadenylation specific factor 4, 30kDa (CPSF4), transcript variant 2, mRNA.
DSTN	4590470	363.757	0.00301205	437.038	0	1.20146	315.648	0.00753012	868.973	0	2.75298	2.29137	0.747693	2.54367	ILMN_14931	ILMN_14931	DSTN	NM_001011546.1	11034	58530847	DSTN	NP_001011546.1	ILMN_1794294	GAGAATGGAGTTTAGAAGAAGGTCAGAGCCCTGGGCAGTGTTGGGCCAGG	Homo sapiens destrin (actin depolymerizing factor) (DSTN), transcript variant 2, mRNA.
UTP20	1470360	198.035	0.0466867	218.252	0.0301205	1.10209	290.167	0.00903614	723.974	0	2.49502	2.26391	0.724895	2.53901	ILMN_7277	ILMN_7277	UTP20	NM_014503.2	27340	120587022	UTP20	NP_055318.2	ILMN_2102580	GTGCTGGGATTACAGGTGTGAGCCACCCTGCTCAACCAGGTTTTATTATT	Homo sapiens UTP20, small subunit (SSU) processome component, homolog (yeast) (UTP20), mRNA.
TAP1	7330392	4221.4	0	2779.17	0	0.658353	2179.97	0	4268.36	0	1.95798	2.97406	1.43893	2.53513	ILMN_17479	ILMN_17479	TAP1	NM_000593.5	6890	53759115	TAP1	NP_000584.2	ILMN_1751079	GTAACGGAGTTTAGAGCCAGGGCTGATGCTTTGGTGTGGCCAGCACTCTG	Homo sapiens transporter 1, ATP-binding cassette, sub-family B (MDR/TAP) (TAP1), mRNA.
MSI1	7200725	174.373	0.161145	163.265	0.313253	0.936297	421.106	0.00150602	1042.74	0	2.4762	2.64467	1.1109	2.53377	ILMN_25550	ILMN_165735	MSI1	NM_002442.2	4440	25121990	MSI1	NP_002433.1	ILMN_1739601	CGTTTGAGCTGAGTCCTGAGACACTTAGCTTCCCTCTCCCTCATTCCCGG	Homo sapiens musashi homolog 1 (Drosophila) (MSI1), mRNA.
ITM2C	1110669	5810.97	0	1359.35	0	0.233929	2922.31	0	4413.56	0	1.5103	6.45623	4.92265	2.53358	ILMN_26681	ILMN_27531	ITM2C	NM_001012516.1	81618	60302913	ITM2C	NP_001012534.1	ILMN_1680453	AGATAACACAGAGGGAAAGGGAGAGCCACCTGGTACTTGTCCACCCTGCC	Homo sapiens integral membrane protein 2C (ITM2C), transcript variant 2, mRNA.
C1ORF216	4670608	666	0	721.947	0	1.084	1171.52	0	3300.11	0	2.81695	2.59865	1.06926	2.5294	ILMN_16879	ILMN_16879	C1ORF216	NM_152374.1	127703	22748804	C1orf216	NP_689587.1	ILMN_1659975	AAGTCACTGATGCAGCCTCTGGCCCTCAGTCTCCCTATCGGCAAAGTGGG	Homo sapiens chromosome 1 open reading frame 216 (C1orf216), mRNA.
TNFRSF12A	6510377	6292.95	0	9053.43	0	1.43866	2895.16	0	10026.3	0	3.46312	2.40718	0.880064	2.52711	ILMN_11654	ILMN_11654	TNFRSF12A	NM_016639.1	51330	7706185	TNFRSF12A	NP_057723.1	ILMN_1689004	CAGAAAGGGAGCCTCACGCTGGCTCACACAAAACAGCTGACACTGACTAA	Homo sapiens tumor necrosis factor receptor superfamily, member 12A (TNFRSF12A), mRNA.
CTSL1	4260386	11256.4	0	3030.43	0	0.269218	1575.32	0	2139.15	0	1.35792	5.04392	3.51942	2.52451	ILMN_8814	ILMN_8814	CTSL1	NM_145918.2	1514	125987604	CTSL1	NP_666023.1	ILMN_2374036	GCATGCATGGGAGGAATTCATCTTCAGTCTACCAGCCCCCGCTGTGTCGG	Homo sapiens cathepsin L1 (CTSL1), transcript variant 2, mRNA.
TMBIM6	650519	11276.4	0	12492.9	0	1.10787	3633.61	0	9838.11	0	2.70753	2.44389	0.921946	2.52195	ILMN_21150	ILMN_21150	TMBIM6	NM_003217.2	7009	148746208	TMBIM6	NP_003208.2	ILMN_1693311	TGACATGCCACCCCGAATGGCTCACTTTCACTGAGGATGCTGTCCTCTGA	Homo sapiens transmembrane BAX inhibitor motif containing 6 (TMBIM6), transcript variant 1, mRNA.
PRR3	5670458	344.623	0.00301205	662.24	0	1.92163	235.09	0.0210843	898.099	0	3.82024	1.98802	0.471816	2.5162	ILMN_21022	ILMN_21022	PRR3	NM_025263.2	80742	117320534	PRR3	NP_079539.2	ILMN_1750167	CTGGCCCTGAGGAAATGGGTCAGGAGTTGTATTGGCAAGAGGGAGGGGTG	Homo sapiens proline rich 3 (PRR3), transcript variant 1, mRNA.
FAM131A	3940564	663.519	0	1170.49	0	1.76406	1498.22	0	5179.36	0	3.45701	1.95968	0.447087	2.5126	ILMN_2542	ILMN_2542	FAM131A	NM_144635.3	131408	40255250	FAM131A	NP_653236.2	ILMN_1729217	GGGCCTTGTAGGCTTTGGCAGGTAAGAGGGCCCAAGGTAAGAACGAGAGC	Homo sapiens family with sequence similarity 131, member A (FAM131A), mRNA.
LAPTM4B	580132	3453.36	0	2060.51	0	0.596667	819.26	0	1496.66	0	1.82684	3.06175	1.54917	2.51257	ILMN_24436	ILMN_24436	LAPTM4B	NM_018407.4	55353	74271830	LAPTM4B	NP_060877.3	ILMN_2101832	GAGGGTGGAATGGATGTGTTTGGCGCTGCATGGGATCTGGTGCCCCTCTT	Homo sapiens lysosomal protein transmembrane 4 beta (LAPTM4B), mRNA.
TPD52L2	5080577	1739.24	0	1094.39	0	0.629234	1778.78	0	3505.52	0	1.97075	3.13198	1.62303	2.50895	ILMN_24077	ILMN_24077	TPD52L2	NM_199361.1	7165	40805865	TPD52L2	NP_955393.1	ILMN_2323633	TTCCTGTTACTAAATAGTCGCACCCCAGCAGCCTCTCTCGCACACCGGGG	Homo sapiens tumor protein D52-like 2 (TPD52L2), transcript variant 2, mRNA.
SLC2A1	4590370	4403.15	0	2282.3	0	0.518334	508.945	0	833.027	0	1.63677	3.15776	1.66384	2.49391	ILMN_421	ILMN_421	SLC2A1	NM_006516.1	6513	5730050	SLC2A1	NP_006507.1	ILMN_1659027	AGGGCCTGTGGGAGCCTGCAAACTCACTGCTCAAGAAGACATGGAGACTC	Homo sapiens solute carrier family 2 (facilitated glucose transporter), member 1 (SLC2A1), mRNA.
THAP10	150274	601.508	0	472.897	0	0.786186	1057.35	0	2092.19	0	1.97871	2.51684	1.02504	2.4918	ILMN_9257	ILMN_182683	THAP10	NM_020147.2	56906	31543086	THAP10	NP_064532.1	ILMN_1767542	TGAGAAATAAGCATGGAAATATTAGCTGCCCCGTCTGCCATTCACCAGGA	Homo sapiens THAP domain containing 10 (THAP10), mRNA.
PRR6	1030026	1179.91	0	1292.6	0	1.09551	2954.78	0	7949.34	0	2.69033	2.45578	0.964797	2.49098	ILMN_24427	ILMN_24427	PRR6	NM_181716.2	201161	56118233	PRR6	NP_859067.2	ILMN_1729142	CAACTTTGCTCTCCCTGCCGTGCCTCGGTGGTGCTCCTGAATGTGGCTGA	Homo sapiens proline rich 6 (PRR6), mRNA.
FGFRL1	4480220	710.957	0	966.616	0	1.3596	1486.25	0	4688.85	0	3.15481	2.3204	0.831638	2.48876	ILMN_28273	ILMN_7301	FGFRL1	NM_021923.3	53834	51988909	FGFRL1	NP_068742.2	ILMN_1795865	AATGATGGAAGGAAGACTGGGTTGCAGGGACTGTGGTCTCTCCTGGGGCC	Homo sapiens fibroblast growth factor receptor-like 1 (FGFRL1), transcript variant 3, mRNA.
IFNGR1	2470358	1378.57	0	1135.03	0	0.823339	403.264	0.00301205	942.629	0	2.3375	2.83905	1.35271	2.48634	ILMN_546	ILMN_546	IFNGR1	NM_000416.1	3459	4557879	IFNGR1	NP_000407.1	ILMN_1675939	CGGAACATATCCAGTACTCCTGGTTCCTAGGTGAGCAGGTGATGCCCCAG	Homo sapiens interferon gamma receptor 1 (IFNGR1), mRNA.
DNAL4	270678	2779.17	0	3619.99	0	1.30254	2255.36	0	6870.36	0	3.04625	2.33869	0.85982	2.47887	ILMN_22246	ILMN_22246	DNAL4	NM_005740.2	10126	51093842	DNAL4	NP_005731.1	ILMN_1801845	CTGCCCGCGACTTCGCATCAGGGACCGCATGCTGATTTGTACTGCTCTCT	Homo sapiens dynein, axonemal, light chain 4 (DNAL4), mRNA.
CD9	6250487	918.656	0	343.797	0.00451807	0.37424	292.959	0.00903614	384.971	0.00301205	1.31408	3.51132	2.03316	2.47816	ILMN_4953	ILMN_4953	CD9	NM_001769.2	928	21237762	CD9	NP_001760.1	ILMN_1695423	GGACACCTACAACAAGCTGAAAACCAAGGATGAGCCCCAGCGGGAAACGC	Homo sapiens CD9 molecule (CD9), mRNA.
DNAJB11	3190452	3813.23	0	4864.72	0	1.27575	1524.45	0	4400.37	0	2.88652	2.26262	0.786452	2.47616	ILMN_14179	ILMN_14179	DNAJB11	NM_016306.4	51726	51317390	DNAJB11	NP_057390.1	ILMN_1753243	ACCTCTCCCTTTGGGGATTTAATGTCTGGTGCTGCCGCCTGAGTTTCAAG	Homo sapiens DnaJ (Hsp40) homolog, subfamily B, member 11 (DNAJB11), mRNA.
KTELC1	6550288	1786.35	0	4796.6	0	2.68515	1102.39	0	5778.59	0	5.24187	1.95217	0.477913	2.47426	ILMN_2788	ILMN_2788	KTELC1	NM_020231.3	56983	34303962	KTELC1	NP_064616.2	ILMN_1811104	GGATTTCAGGTTCCCTTTTTGTGCCTTCATGCCCTACTTCTTAATGCCTC	Homo sapiens KTEL (Lys-Tyr-Glu-Leu) containing 1 (KTELC1), mRNA.
CLSTN1	1470184	3456.96	0	2084.29	0	0.602924	578.347	0	1196.21	0	2.06832	3.43048	1.95918	2.47131	ILMN_29098	ILMN_29098	CLSTN1	NM_001009566.1	22883	57242756	CLSTN1	NP_001009566.1	ILMN_2415179	GACCCTGACTGCTAGTTCTGAGGACACTGGTGGCTGTGCTATGTGTGGCC	Homo sapiens calsyntenin 1 (CLSTN1), transcript variant 1, mRNA.
ATXN3	2630446	185.293	0.0813253	243.319	0.0195783	1.31316	161.669	0.338855	501.673	0.00301205	3.10308	2.36307	0.893819	2.46925	ILMN_12637	ILMN_13087	ATXN3	NM_004993.4	4287	130979651	ATXN3	NP_004984.2	ILMN_1725696	TGGTATATTGCCCTCCTGGTGTGTGGCTGCACACATTTTATCAGGGAAAG	Homo sapiens ataxin 3 (ATXN3), transcript variant 1, mRNA.
SNHG10	830594	380.153	0.00301205	283.706	0.0120482	0.746293	437.129	0.00150602	851	0	1.94679	2.60862	1.14156	2.46706	ILMN_6963	ILMN_6963	SNHG10	NR_001459.2	283596	115529443	SNHG10		ILMN_2409078	TTAAAGTGCTGGGATTACAGGCGTGAGCCACCGCCCCCGGCCGCCTCTGA	Homo sapiens small nucleolar RNA host gene 10 (non-protein coding) (SNHG10), non-coding RNA.
RY1	2260632	3252	0	5254.85	0	1.61588	2899.18	0	9950.23	0	3.43208	2.12396	0.657646	2.46632	ILMN_13317	ILMN_13317	RY1	NM_006857.1	11017	24307918	RY1	NP_006848.1	ILMN_2069945	CCAGGCTTCTTTGGGTTGATCCCACCTATGAGATCAGAATATGTATGCAG	Homo sapiens putative nucleic acid binding protein RY-1 (RY1), mRNA.
TSPAN9	7570196	10065.6	0	12679.1	0	1.25965	1905.78	0	5145.63	0	2.70002	2.14347	0.684096	2.45937	ILMN_30091	ILMN_30091	TSPAN9	NM_006675.3	10867	57232744	TSPAN9	NP_006666.1	ILMN_1729453	CTTTCTGCTTGCATTGCCGTATCTGTGCGTTCCTTCATCCTGGTCCTGGC	Homo sapiens tetraspanin 9 (TSPAN9), mRNA.
FICD	3850687	609.533	0	894.413	0	1.46737	400.8	0.00301205	1313.15	0	3.27631	2.23277	0.777154	2.45562	ILMN_24815	ILMN_24815	FICD	NM_007076.2	11153	42794619	FICD	NP_009007.2	ILMN_1778064	GGCCTTTCATTCGCTTCATCGCCAAGTGTACTGAGACCACCCTGGACACC	Homo sapiens FIC domain containing (FICD), mRNA.
ASB3	2690068	435.789	0	643.629	0	1.47693	586.216	0	1803.73	0	3.0769	2.08331	0.636524	2.44678	ILMN_24959	ILMN_24959	ASB3	NM_145863.1	51130	22208950	ASB3	NP_665862.1	ILMN_2358783	GGGGGGCCAGTAGTTCAGTGAGAATGTTTATGTTTACAACTAGCCTTCCC	Homo sapiens ankyrin repeat and SOCS box-containing 3 (ASB3), transcript variant 2, mRNA.
BSDC1	3370450	1977.55	0	1959.9	0	0.991071	3288.42	0	8201.95	0	2.49419	2.51666	1.07113	2.44553	ILMN_19084	ILMN_19084	BSDC1	NM_018045.5	55108	141802627	BSDC1	NP_060515.2	ILMN_1734483	CCAATGAGTGAAAGGGATCGTGGGTCAGGGACACCGAGAGAGTGAGGTCA	Homo sapiens BSD domain containing 1 (BSDC1), mRNA.
MFSD10	3870577	10984.9	0	6419.83	0	0.584424	2920.96	0	4853.54	0	1.66162	2.84318	1.39777	2.44542	ILMN_6565	ILMN_6565	MFSD10	NM_001120.3	10227	142384705	MFSD10	NP_001111.2	ILMN_1674874	CTTCAGTGACTCCGAGCTGCAGCACTCCAAGGCTGTCAGGGCTTCTGTTT	Homo sapiens major facilitator superfamily domain containing 10 (MFSD10), mRNA.
SLC35A2	4860195	2744.23	0	1412.36	0	0.514664	1030.09	0	1741.65	0	1.69077	3.28519	1.84022	2.44498	ILMN_20544	ILMN_20544	SLC35A2	NM_001032289.1	7355	73808085	SLC35A2	NP_001027460.1	ILMN_1742731	CTCATGGGGGTGTCTTGGGATTGATGAACTGTGGAACCTGCCTCCTGCGC	Homo sapiens solute carrier family 35 (UDP-galactose transporter), member A2 (SLC35A2), transcript variant 2, mRNA.
MYADM	2970730	19862.3	0	11111.7	0	0.559436	1768.57	0	2908.95	0	1.6448	2.9401	1.49532	2.44478	ILMN_8340	ILMN_8340	MYADM	NM_001020820.1	91663	66932926	MYADM	NP_001018656.1	ILMN_2308849	GTGTAGTGCACACGCACGGGTGTTTCTGTGTGCTAGTTGCTTCTTGCTGC	Homo sapiens myeloid-associated differentiation marker (MYADM), transcript variant 4, mRNA.
MT1E	2070288	4296.43	0	5854.66	0	1.36268	7392.85	0	22289.9	0	3.01507	2.2126	0.772686	2.43991	ILMN_2129	ILMN_2129	MT1E	NM_175617.3	4493	83367074	MT1E	NP_783316.2	ILMN_2173611	CAAAGGGGCATCGGAGAAGTGCAGCTGCTGTGCCTGATGTGGGAACAGCT	Homo sapiens metallothionein 1E (MT1E), mRNA.
CXCL6	60192	431.027	0	371.924	0.00150602	0.862879	466.084	0	1088.28	0	2.33495	2.706	1.26944	2.43656	ILMN_11101	ILMN_11101	CXCL6	NM_002993.2	6372	52851409	CXCL6	NP_002984.1	ILMN_2161577	TCCTGTGTGTCATGTTGGTTTTTGGTACTTGTATTGTCATTTGGAGAAAC	Homo sapiens chemokine (C-X-C motif) ligand 6 (granulocyte chemotactic protein 2) (CXCL6), mRNA.
GMCL1	3290717	355.236	0.00301205	452.8	0	1.27465	359.727	0.00301205	921.062	0	2.56045	2.00875	0.572425	2.43633	ILMN_3285	ILMN_3285	GMCL1	NM_178439.3	64395	34222268	GMCL1	NP_848526.1	ILMN_2194627	CACTGAATCAGCCATGTAGCGGATCTGTCAGTTTACAGCCTCGAAGGAGC	Homo sapiens germ cell-less homolog 1 (Drosophila) (GMCL1), mRNA.
LEPROT	6980255	7316.93	0	19823.8	0	2.7093	1461.12	0	8037.97	0	5.50124	2.0305	0.598227	2.43227	ILMN_27032	ILMN_27032	LEPROT	NM_017526.2	54741	41327153	LEPROT	NP_059996.1	ILMN_1661537	CCTAGAGCCTTATTAGAAATGCAGAATCTGAAGCCCCACTCTGGACCCAG	Homo sapiens leptin receptor overlapping transcript (LEPROT), mRNA.
SFRS9	6420767	11827.1	0	16779.8	0	1.41875	18744.6	0	56816.4	0	3.03108	2.13644	0.705749	2.43069	ILMN_1122	ILMN_1122	SFRS9	NM_003769.2	8683	38016912	SFRS9	NP_003760.1	ILMN_1760683	CCCCACACTACTTCTCTCCTTTCAGGCCCTACTGAGACAGGTGATGGGAA	Homo sapiens splicing factor, arginine/serine-rich 9 (SFRS9), mRNA.
LEAP2	4570546	188.215	0.0692771	188.54	0.0692771	1.00172	308.42	0.00753012	731.16	0	2.37067	2.36659	0.938077	2.42852	ILMN_7705	ILMN_7705	LEAP2	NM_052971.2	116842	98162728	LEAP2	NP_443203.1	ILMN_2124361	CCAGGGAAAGAAAGGACAGCAGTCACCTCCGACAATGCTCCGTTCTATGG	Homo sapiens liver expressed antimicrobial peptide 2 (LEAP2), mRNA.
RHEB	2450139	7795.57	0	3656.87	0	0.469096	13734.9	0	23851.4	0	1.73655	3.70192	2.27351	2.42841	ILMN_5824	ILMN_5824	RHEB	NM_005614.3	6009	100913214	RHEB	NP_005605.1	ILMN_1657949	GGCAGAAAAAATGGACGGGGCAGCTTCACAAGGCAAGTCTTCATGCTCGG	Homo sapiens Ras homolog enriched in brain (RHEB), mRNA.
FBXL20	4900240	565.288	0	432.324	0	0.764785	798.823	0	1573.86	0	1.97022	2.57618	1.15044	2.42574	ILMN_11563	ILMN_11563	FBXL20	NM_032875.1	84961	14249619	FBXL20	NP_116264.2	ILMN_1754489	CCCCCCACACTCTTGCTCAGTCTGTCACCTGTTCAGTCTGCTTACTCACT	Homo sapiens F-box and leucine-rich repeat protein 20 (FBXL20), mRNA.
PTPRA	3170593	833.661	0	936.882	0	1.12382	511.007	0	1286.68	0	2.51794	2.24053	0.814891	2.42563	ILMN_5525	ILMN_17788	PTPRA	NM_080840.2	5786	125987582	PTPRA	NP_543030.1	ILMN_1762766	TCCAGACTGTCAAGAGCCTGCGGCTACAGAGGCCACACATGGTCCAGACA	Homo sapiens protein tyrosine phosphatase, receptor type, A (PTPRA), transcript variant 2, mRNA.
CLDN23	1850156	1966.78	0	921.897	0	0.468734	514.883	0	865.365	0	1.6807	3.58562	2.16	2.42563	ILMN_14304	ILMN_14304	CLDN23	NM_194284.2	137075	124107615	CLDN23	NP_919260.2	ILMN_1725338	TGCTGTACTATTCCACCCTTTGGACGCCTCATCCAGGACGCAGAGGACTC	Homo sapiens claudin 23 (CLDN23), mRNA.
TMBIM4	2680128	9101.86	0	8565.19	0	0.941037	1729.41	0	3934.94	0	2.2753	2.41787	0.995083	2.42279	ILMN_22938	ILMN_22938	TMBIM4	NM_016056.2	51643	116812578	TMBIM4	NP_057140.2	ILMN_1664750	GGAGTTGGTCTTAGCCGCTGCAGGAGCCCTTCTTTTCTGTGGATTCATCA	Homo sapiens transmembrane BAX inhibitor motif containing 4 (TMBIM4), mRNA.
HIGD1A	7550341	7925.58	0	6022.62	0	0.759897	4053.14	0	8681.73	0	2.14197	2.81877	1.39872	2.42005	ILMN_2731	ILMN_2731	HIGD1A	NM_014056.1	25994	7661619	HIGD1A	NP_054775.1	ILMN_2230016	GGATTTGGTTAATGACTTATGAGCAAGCTGGTTTGGCCAGACAGTATACC	Homo sapiens HIG1 domain family, member 1A (HIGD1A), mRNA.
BRI3BP	6450474	308.166	0.00451807	232.482	0.0225904	0.754405	298.785	0.00753012	581.203	0.00150602	1.94522	2.57849	1.15845	2.42004	ILMN_15799	ILMN_15799	BRI3BP	NM_080626.5	140707	40548423	BRI3BP	NP_542193.3	ILMN_1800619	CCACCCGGCAGCTCTTAGGACACATTCCCAGAAGAGCGGAAAGATCATTG	Homo sapiens BRI3 binding protein (BRI3BP), mRNA.
TXNDC5	4850398	1528.19	0	353.087	0.00451807	0.231049	349.772	0.00451807	404.6	0.00301205	1.15675	5.00652	3.59373	2.4128	ILMN_25085	ILMN_25085	TXNDC5	NM_022085.3	81567	42794774	TXNDC5	NP_071368.3	ILMN_2403965	CGGTACGAGGCTACCCCACGTTATTGCTTTTCCGAGGAGGGAAGAAAGTC	Homo sapiens thioredoxin domain containing 5 (TXNDC5), transcript variant 2, mRNA.
IGF2R	2810156	5616.38	0	2755.46	0	0.490612	522.414	0	785.424	0	1.50345	3.06444	1.65857	2.40587	ILMN_29769	ILMN_177695	IGF2R	NM_000876.2	3482	119964725	IGF2R	NP_000867.2	ILMN_1807662	TCTATTGCTGAGAAGCAAACCGCCCTGCAGCATCCCTCAGCCTGTACCGG	Homo sapiens insulin-like growth factor 2 receptor (IGF2R), mRNA.
DNAJC19	4150070	425.338	0	648.329	0	1.52427	450.976	0	1527.08	0	3.38617	2.2215	0.820492	2.40101	ILMN_834	ILMN_834	DNAJC19	NM_145261.2	131118	41152082	DNAJC19	NP_660304.1	ILMN_1742109	GAAGATGACAGTCCTTGCTCTCAGGGAGCCCCCACTTTAATGGGAGACTG	Homo sapiens DnaJ (Hsp40) homolog, subfamily C, member 19 (DNAJC19), mRNA.
LAMC1	4120086	11672.4	0	27173.9	0	2.32805	1005.76	0	4166.55	0	4.14271	1.77947	0.379171	2.4003	ILMN_13848	ILMN_182622	LAMC1	NM_002293.2	3915	9845497	LAMC1	NP_002284.2	ILMN_1810852	TATGTGCCTTCACTTTAGCTGTTTGCCTTACTCTACAGCCTTGCTCTCCG	Homo sapiens laminin, gamma 1 (formerly LAMB2) (LAMC1), mRNA.
SEC61A1	1030471	15252.6	0	11133.6	0	0.729952	4341.06	0	7853.93	0	1.80922	2.47855	1.07916	2.39938	ILMN_9397	ILMN_9397	SEC61A1	NM_013336.3	29927	60218911	SEC61A1	NP_037468.1	ILMN_1659564	GCTGACCCCAGCTTCCAGGGGACTGTCACTGTGGACGCCAAAATGGCATA	Homo sapiens Sec61 alpha 1 subunit (S. cerevisiae) (SEC61A1), mRNA.
HBXIP	6860653	13934.3	0	9794.23	0	0.702887	22657.3	0	50655.2	0	2.23571	3.18075	1.78178	2.39897	ILMN_14557	ILMN_14557	HBXIP	NM_006402.2	10542	38788352	HBXIP	NP_006393.2	ILMN_2220518	ATGATCCAGAAACACGATGGCATCACGGTGGCAGTGCACAAAATGGCCTC	Homo sapiens hepatitis B virus x interacting protein (HBXIP), mRNA.
BASP1	2140121	21511.6	0	21276.7	0	0.989076	16188	0	43107.5	0	2.66294	2.69235	1.2934	2.39895	ILMN_28962	ILMN_28962	BASP1	NM_006317.3	10409	30795230	BASP1	NP_006308.3	ILMN_1651826	CAGACAGAGCCCACTTAGCTTGTCCACATGGATCTCAATGCCAATCCTCC	Homo sapiens brain abundant, membrane attached signal protein 1 (BASP1), mRNA.
C8ORF33	1470397	1802.14	0	1774.79	0	0.984827	2426.38	0	5523.3	0	2.27636	2.31143	0.913081	2.39835	ILMN_15901	ILMN_15901	C8ORF33	NM_023080.1	65265	12751496	C8orf33	NP_075568.1	ILMN_2098325	GACCTTACCTATTATTGGAGATGGTTCACATTCCTTACCCTGCCCCTTTG	Homo sapiens chromosome 8 open reading frame 33 (C8orf33), mRNA.
PCBP1	1500164	13220.4	0	11146.6	0	0.843137	13468.9	0	28278.9	0	2.09958	2.4902	1.0943	2.39589	ILMN_7900	ILMN_7900	PCBP1	NM_006196.2	5093	14141164	PCBP1	NP_006187.1	ILMN_1673215	GAAGGGCATGGGGTGCAGCTAGAACAGTGTAGGTTCCCTCAATAACCCCT	Homo sapiens poly(rC) binding protein 1 (PCBP1), mRNA.
TMEM74	3310767	147.394	0.646084	142.804	0.774096	0.96886	188.604	0.0677711	472.811	0.00301205	2.5069	2.58747	1.19166	2.39582	ILMN_7992	ILMN_7992	TMEM74	NM_153015.1	157753	23308544	TMEM74	NP_694560.1	ILMN_2066534	CATCTAGACAGGCCTGAGTCATGATTGGCTCTGGTGTGCTTCCAGGTAAC	Homo sapiens transmembrane protein 74 (TMEM74), mRNA.
CCL3	6590682	179.094	0.11747	143.619	0.754518	0.801918	188.102	0.0677711	409.75	0.00301205	2.17834	2.71641	1.3242	2.39221	ILMN_1999	ILMN_1999	CCL3	NM_002983.1	6348	4506842	CCL3	NP_002974.1	ILMN_1671509	CCTCTGCACCATGGCTCTCTGCAACCAGTTCTCTGCATCACTTGCTGCTG	Homo sapiens chemokine (C-C motif) ligand 3 (CCL3), mRNA.
DAZAP2	630356	12477.7	0	8529.71	0	0.683595	11464	0	21545.9	0	1.87945	2.74936	1.36036	2.389	ILMN_4892	ILMN_4892	DAZAP2	NM_014764.2	9802	41281480	DAZAP2	NP_055579.1	ILMN_1718988	AGTGTCTGATGCGGCCACTCATTCGGCTCCCCAGAATTCCTAGACTGGGT	Homo sapiens DAZ associated protein 2 (DAZAP2), mRNA.
COX4NB	2630553	603.494	0	554.837	0	0.919375	623.055	0	1330.23	0	2.13501	2.32225	0.933526	2.38872	ILMN_21601	ILMN_21601	COX4NB	NM_006067.3	10328	34147520	COX4NB	NP_006058.1	ILMN_1722583	CCACGCAGAAAGCTCACGTGCCTGCAGGGCCAGGAAAGGGAAATGATCGT	Homo sapiens COX4 neighbor (COX4NB), mRNA.
PSEN2	20040	586.948	0	463.759	0	0.79012	489.155	0	970.176	0	1.98337	2.51021	1.12252	2.38769	ILMN_21140	ILMN_21140	PSEN2	NM_000447.1	5664	4506164	PSEN2	NP_000438.1	ILMN_2404512	TGGTGTGCCACAGGCTGCAAGCTGCAGGGAATTTTCATTGGATGCAGTTG	Homo sapiens presenilin 2 (Alzheimer disease 4) (PSEN2), transcript variant 1, mRNA.
LASS2	6380154	1639.03	0	2615.94	0	1.59603	2355.41	0	7536.32	0	3.19957	2.00471	0.620565	2.38414	ILMN_5971	ILMN_167075	LASS2	NM_181746.2	29956	115430221	LASS2	NP_859530.1	ILMN_1726108	CTACCTCTGCCAAAAAGTGGGGGCTGTACTGGGGACTGCTCGGATGATCT	Homo sapiens LAG1 homolog, ceramide synthase 2 (LASS2), transcript variant 1, mRNA.
HMGB2	5900482	4019.14	0	9405.79	0	2.34025	3313.47	0	14318.5	0	4.3213	1.84651	0.463043	2.38347	ILMN_3200	ILMN_3200	HMGB2	NM_002129.2	3148	14141173	HMGB2	NP_002120.1	ILMN_2219712	TGCAGGTTGTAGCTTTTTGATGGGCTACTCATACAGTTAGATTTTACAGC	Homo sapiens high-mobility group box 2 (HMGB2), mRNA.
XYLT2	7100220	3282.46	0	4316.25	0	1.31494	1045.25	0	2746.69	0	2.62778	1.9984	0.615972	2.38243	ILMN_26042	ILMN_26042	XYLT2	NM_022167.2	64132	110611245	XYLT2	NP_071450.2	ILMN_1799815	CCAGGTGTGCACTGGAAGTGAGGTCACATGAGCAGCGTGGGAAGAAGACT	Homo sapiens xylosyltransferase II (XYLT2), mRNA.
TMEM14B	2940044	5285.42	0	6899.29	0	1.30534	4391.87	0	12149.2	0	2.76628	2.1192	0.74111	2.37809	ILMN_27091	ILMN_27091	TMEM14B	NM_030969.2	81853	18373333	TMEM14B	NP_112231.2	ILMN_1685258	CCCTACAGAGGTGGTGAGCATGTAACATGAGCTTATTGAGACCATCATAG	Homo sapiens transmembrane protein 14B (TMEM14B), mRNA.
TMEM158	3130220	13468.9	0	18812.5	0	1.39674	6645.56	0	18687.2	0	2.81199	2.01325	0.636564	2.37669	ILMN_13668	ILMN_13668	TMEM158	NM_015444.2	25907	116805333	TMEM158	NP_056259.2	ILMN_1792455	GAACCTTTTCCAAGTTGATCTATCCAGTGACGTGGCCTGGTGGGCGTTTC	Homo sapiens transmembrane protein 158 (TMEM158), mRNA.
GRN	6840184	5161.13	0	751.872	0	0.14568	869.207	0	826.611	0	0.950994	6.52798	5.15253	2.37544	ILMN_7538	ILMN_18655	GRN	NM_002087.2	2896	60498993	GRN	NP_002078.1	ILMN_1811702	GGCCTTCCCTGTCAGAAGGGGGTTGTGGCAAAAGCCACATTACAAGCTGC	Homo sapiens granulin (GRN), mRNA.
SDC4	2650193	2621.17	0	4089.26	0	1.56009	567.899	0	1718.55	0	3.02616	1.93973	0.566575	2.37316	ILMN_24480	ILMN_24480	SDC4	NM_002999.2	6385	38201674	SDC4	NP_002990.2	ILMN_1663042	ACTGGCTTAACGAGTCACAGCCTCAGCTGTGCTGGGACGACCCTTGTCTC	Homo sapiens syndecan 4 (SDC4), mRNA.
CDS1	5860010	146.281	0.665663	155.177	0.49247	1.06081	362.454	0.00301205	955.573	0	2.6364	2.48526	1.11237	2.37289	ILMN_20950	ILMN_20950	CDS1	NM_001263.2	1040	22035623	CDS1	NP_001254.2	ILMN_1801476	GCAAGGCACAATAGGAAGTCAGTTCTCCTGCACTTCCTCCTCATGTAGTC	Homo sapiens CDP-diacylglycerol synthase (phosphatidate cytidylyltransferase) 1 (CDS1), mRNA.
SLC6A9	3190608	1499.47	0	1432.21	0	0.955141	679.955	0	1584.64	0	2.3305	2.43995	1.07404	2.36592	ILMN_8399	ILMN_13195	SLC6A9	NM_001024845.1	6536	67782316	SLC6A9	NP_001020016.1	ILMN_1714445	GCAGTGACAGCCCCGGCCAAGCCACCTCTAATCCTCTGTAGCAATAACGG	Homo sapiens solute carrier family 6 (neurotransmitter transporter, glycine), member 9 (SLC6A9), transcript variant 3, mRNA.
LEPRE1	1240739	1982.85	0	866.509	0	0.437002	357.664	0.00301205	531.735	0.00150602	1.48669	3.40202	2.03727	2.36475	ILMN_7267	ILMN_165693	LEPRE1	NM_022356.2	64175	21361917	LEPRE1	NP_071751.2	ILMN_1664294	TACATCTGCCACTCAGCCGAGGGGACCCTGCTCACAGCCTTCTACATGGT	Homo sapiens leucine proline-enriched proteoglycan (leprecan) 1 (LEPRE1), mRNA.
TXNDC14	610762	3182.31	0	3464.36	0	1.08863	2696.45	0	6356.89	0	2.3575	2.16556	0.801792	2.36377	ILMN_23968	ILMN_23968	TXNDC14	NM_015959.1	51075	7705725	TXNDC14	NP_057043.1	ILMN_1799367	CCCCCAAGGACTCTTGCTTCCTCAAGCCCTTCTGGCTTCGTTTATGGTCT	Homo sapiens thioredoxin domain containing 14 (TXNDC14), mRNA.
SLC7A5	270152	3958.92	0	3723.46	0	0.940525	3713.41	0	7861.49	0	2.11705	2.25093	0.888969	2.36196	ILMN_25446	ILMN_25446	SLC7A5	NM_003486.5	8140	71979931	SLC7A5	NP_003477.4	ILMN_1720373	AGGCTGGACACCCTCTGCCGAGTAATGACGTGTGTGGCTGGGACCTTCTT	Homo sapiens solute carrier family 7 (cationic amino acid transporter, y+ system), member 5 (SLC7A5), mRNA.
MFAP2	5090615	1420.11	0	1050.01	0	0.739384	431.101	0.00150602	848.736	0	1.96876	2.66271	1.3073	2.3554	ILMN_14313	ILMN_14313	MFAP2	NM_017459.1	4237	9665258	MFAP2	NP_059453.1	ILMN_1787981	CCCTTCTCAGCCCGTTTTGAGGACAGACAGTCCCCCGAGGTAGGCTACAT	Homo sapiens microfibrillar-associated protein 2 (MFAP2), transcript variant 1, mRNA.
HIST2H2BE	4230678	603.034	0	530.87	0	0.880331	667.775	0	1353.6	0	2.02703	2.30258	0.947596	2.35498	ILMN_28293	ILMN_28293	HIST2H2BE	NM_003528.2	8349	22027639	HIST2H2BE	NP_003519.1	ILMN_1732071	CACTTACCACCTCATTTGCTTTTCTGGAGGCCATGCAATATAGGCGGGAC	Homo sapiens histone cluster 2, H2be (HIST2H2BE), mRNA.
NME2	5900397	1027.9	0	885.126	0	0.861101	509.697	0	1041.2	0	2.04278	2.37229	1.02782	2.34447	ILMN_16917	ILMN_16917	NME2	NM_002512.2	4831	66392201	NME2	NP_002503.1	ILMN_1657884	TGGCCACCCCGCGCTCCGCCCTGCGCCCCTCCTCCGCCGCCGGCTCCCGG	Homo sapiens non-metastatic cells 2, protein (NM23B) expressed in (NME2), transcript variant 1, mRNA.
SEC11A	2570088	13334.8	0	17788.5	0	1.33399	2099.19	0	5727.04	0	2.72822	2.04516	0.708112	2.33705	ILMN_12976	ILMN_12976	SEC11A	NM_014300.2	23478	33859831	SEC11A	NP_055115.1	ILMN_1693490	TTTCCATGCCAGAGTTTGTGTGGGCGGGCGCATGTGCACCACAGAGTGCA	Homo sapiens SEC11 homolog A (S. cerevisiae) (SEC11A), mRNA.
FAM100B	520278	701.478	0	1136.84	0	1.62064	1656.43	0	5650.47	0	3.41123	2.10487	0.771226	2.33364	ILMN_22874	ILMN_22874	FAM100B	NM_182565.2	283991	34222379	FAM100B	NP_872371.1	ILMN_1775498	CTCTTGGTATCAGGGCTCTCTCCCCATGGCCTCTTCCCCACCTCTGATTG	Homo sapiens family with sequence similarity 100, member B (FAM100B), mRNA.
RDH14	6110739	3708.22	0	6062.98	0	1.63501	2465.16	0	7850.03	0	3.18439	1.94763	0.615116	2.33252	ILMN_3300	ILMN_3300	RDH14	NM_020905.1	57665	10190745	RDH14	NP_065956.1	ILMN_2222984	CAATGTTTGGTGTTTGTGTGGAAATTATCTGCCTGGTGTGTGCACACAAG	Homo sapiens retinol dehydrogenase 14 (all-trans/9-cis/11-cis) (RDH14), mRNA.
HSD17B12	6280050	6716.43	0	13155	0	1.95862	1307.51	0	4626.76	0	3.53861	1.80668	0.476933	2.32975	ILMN_19305	ILMN_19305	HSD17B12	NM_016142.1	51144	7705854	HSD17B12	NP_057226.1	ILMN_2094106	TGCAGCAAGAAGATTGGTCTTTACCTAGGCTGTGTTTCCTAAGCTCTGAG	Homo sapiens hydroxysteroid (17-beta) dehydrogenase 12 (HSD17B12), mRNA.
MAP2K1IP1	4480026	2709.04	0	2679.3	0	0.989021	2669.31	0	6226.66	0	2.33268	2.35858	1.02908	2.3295	ILMN_13073	ILMN_13073	MAP2K1IP1	NM_021970.2	8649	21614526	MAP2K1IP1	NP_068805.1	ILMN_1659415	CCACTTGAGCCGTTAAGTGCTGCCAATTGTACAATATGCCCAGGCTTGCA	Homo sapiens mitogen-activated protein kinase kinase 1 interacting protein 1 (MAP2K1IP1), mRNA.
CFH	3360279	541.7	0	246.026	0.0195783	0.454173	215.501	0.0316265	316.781	0.0060241	1.46997	3.23659	1.91027	2.32632	ILMN_12111	ILMN_12111	CFH	NM_001014975.1	3075	62739187	CFH	NP_001014975.1	ILMN_2412192	GGATCACATTCATTGCACACAAGATGGATGGTCGCCAGCAGTACCATGCC	Homo sapiens complement factor H (CFH), transcript variant 2, mRNA.
PFN2	6130538	5516.72	0	3800.07	0	0.688828	3246.14	0	6826.19	0	2.10287	3.05282	1.72663	2.32619	ILMN_1531	ILMN_1531	PFN2	NM_053024.2	5217	62422564	PFN2	NP_444252.1	ILMN_1775448	GCCATTATGGACATTAGGTATCCCAACATAACCATCTGGAGTGTGTCCAG	Homo sapiens profilin 2 (PFN2), transcript variant 1, mRNA.
IFI6	5090215	5696.51	0	3796.63	0	0.666483	11543.3	0	22483.7	0	1.94778	2.92247	1.59804	2.32442	ILMN_9411	ILMN_13978	IFI6	NM_022873.2	2537	94538330	IFI6	NP_075011.1	ILMN_1687384	TGCGCCGACGATGCCCAGAATCCAGAACTTTGTCTATCACTCTCCCCAAC	Homo sapiens interferon, alpha-inducible protein 6 (IFI6), transcript variant 3, mRNA.
CMTM7	2140239	5198.21	0	10302.2	0	1.98187	5963.27	0	21243.9	0	3.56246	1.79753	0.474541	2.32298	ILMN_8486	ILMN_8951	CMTM7	NM_181472.1	112616	31657098	CMTM7	NP_852137.1	ILMN_1698934	GCTTGTCAGTCCGGTCTTAGAGATACCCTCTTTCCTGAAGTGAGGCGTGC	Homo sapiens CKLF-like MARVEL transmembrane domain containing 7 (CMTM7), transcript variant 2, mRNA.
TSPAN3	4490615	3624.61	0	2459.33	0	0.67851	341.039	0.0060241	666.995	0.00150602	1.95577	2.88245	1.5623	2.32015	ILMN_2453	ILMN_10474	TSPAN3	NM_005724.4	10099	38787975	TSPAN3	NP_005715.1	ILMN_1790549	GGAAACCAGCTTTCTGGTTAAGGTTAACACCAGATGGTGCCCCTCATTGG	Homo sapiens tetraspanin 3 (TSPAN3), transcript variant 1, mRNA.
C9ORF58	4010647	167.768	0.221386	148.191	0.662651	0.88331	797.804	0	1646.93	0	2.06433	2.33704	1.01742	2.31963	ILMN_18617	ILMN_18617	C9ORF58	NM_031426.2	83543	50428929	C9orf58	NP_113614.1	ILMN_1770725	ACCAGTAACGTGAGGACTGCCAAGTATGGCTTTGTCCCTATGACTCAGAG	Homo sapiens chromosome 9 open reading frame 58 (C9orf58), transcript variant 1, mRNA.
BRI3	6270095	17413.6	0	30892.6	0	1.77405	7050.37	0	24237.5	0	3.43777	1.93781	0.621868	2.31594	ILMN_27636	ILMN_27636	BRI3	NM_015379.3	25798	48928020	BRI3	NP_056194.1	ILMN_1781580	TCCCCTTTGGGTTCATTTGCTGTTTTGCCTTGAGGAAGCGACGATGCCCC	Homo sapiens brain protein I3 (BRI3), mRNA.
CMTM7	4290403	1042.2	0	1624.41	0	1.55863	1280.2	0	4176.84	0	3.26265	2.09329	0.777465	2.31582	ILMN_8951	ILMN_8951	CMTM7	NM_181472.1	112616	31657098	CMTM7	NP_852137.1	ILMN_2403247	GGGGTTTGTGAATACTCCCGCCTAAATCCCTTCTACTTCACTCCTCAGGG	Homo sapiens CKLF-like MARVEL transmembrane domain containing 7 (CMTM7), transcript variant 2, mRNA.
REXO1	5720767	571.382	0	1232.05	0	2.15626	1369.89	0	5083.88	0	3.71116	1.72111	0.40702	2.31409	ILMN_20923	ILMN_20923	REXO1	NM_020695.3	57455	145199236	REXO1	NP_065746.3	ILMN_1753008	TCTCCGGACCCCCTTCCCCCTCACCTCCAGGCAGGGACAGAATAAATGTT	Homo sapiens REX1, RNA exonuclease 1 homolog (S. cerevisiae) (REXO1), mRNA.
CTBP1	7510538	2939.95	0	4353.96	0	1.48096	1867.07	0	5466.07	0	2.92763	1.97684	0.662896	2.31394	ILMN_21952	ILMN_21952	CTBP1	NM_001012614.1	1487	61743966	CTBP1	NP_001012632.1	ILMN_1719158	GAAGACGGCATCACGAAGCAGCTCCAAAAGGAAAAGCTTGGGCGGTGCCC	Homo sapiens C-terminal binding protein 1 (CTBP1), transcript variant 2, mRNA.
SFRS2	3940414	7689.39	0	5516.72	0	0.717446	5506.61	0	10761.5	0	1.95429	2.72396	1.41279	2.31117	ILMN_26358	ILMN_165834	SFRS2	NM_003016.3	6427	141802190	SFRS2	NP_003007.2	ILMN_1696407	CCCGATTGCTCCTGTGTAAAGATGCCTTGTCGTGCAGAAACAAATGGCTG	Homo sapiens splicing factor, arginine/serine-rich 2 (SFRS2), mRNA.
MED9	2900477	661.987	0	1168.19	0	1.76467	540.729	0	1874.85	0	3.46725	1.96482	0.654685	2.31013	ILMN_19228	ILMN_19228	MED9	NM_018019.2	55090	22907057	MED9	NP_060489.1	ILMN_1794108	GGGTGGGCCTGTTTTAAGGCTCTGACAGATACCACGAAACATGAAGCACG	Homo sapiens mediator complex subunit 9 (MED9), mRNA.
RNASE4	6590041	2333.88	0	666.59	0	0.285614	216.938	0.0301205	327.41	0.00451807	1.50923	5.28416	3.97471	2.30946	ILMN_16267	ILMN_21567	RNASE4	NM_194431.1	6038	37577171	RNASE4	NP_919412.1	ILMN_1776602	CCAGTGTAGCTGGCCACTTATCCAGGGCTTTTTCTACTTCATCACAAGGA	Homo sapiens ribonuclease, RNase A family, 4 (RNASE4), transcript variant 3, mRNA.
HEY1	3840753	239.248	0.0180723	322.628	0.0060241	1.34851	1194.21	0	3154.53	0	2.64151	1.95883	0.65099	2.30784	ILMN_18641	ILMN_164416	HEY1	NM_001040708.1	23462	105990525	HEY1	NP_001035798.1	ILMN_1788203	GGTGCATGGAACTGTGGTTGCCAAGGTATTTAAAAGGGCTTTCCTGCCTC	Homo sapiens hairy/enhancer-of-split related with YRPW motif 1 (HEY1), transcript variant 2, mRNA.
ID2	1660296	2407.09	0	1651.93	0	0.686276	2300.93	0	4195.49	0	1.82339	2.65693	1.35205	2.30488	ILMN_28481	ILMN_28481	ID2	NM_002166.4	3398	33946335	ID2	NP_002157.2	ILMN_2086095	GCAGACTTTGCCTTTTTTCAAAGGTGGAGCGTGAATACCAGAAGGATCCA	Homo sapiens inhibitor of DNA binding 2, dominant negative helix-loop-helix protein (ID2), mRNA.
OLFM1	2680072	602.665	0	429.461	0	0.712603	2359.6	0	4547.69	0	1.92731	2.70461	1.40365	2.30096	ILMN_27341	ILMN_27341	OLFM1	NM_014279.4	10439	150456422	OLFM1	NP_055094.1	ILMN_1742025	CTCTGGTTTCCGATGGGACAGGAAAGTCATACGGGCAACAGTATGCGGAA	Homo sapiens olfactomedin 1 (OLFM1), transcript variant 1, mRNA.
FLYWCH2	4920162	757.873	0	531.181	0	0.700884	1496.66	0	3270.46	0	2.18517	3.11773	1.8215	2.29623	ILMN_9610	ILMN_9610	FLYWCH2	NM_138439.1	114984	34147539	FLYWCH2	NP_612448.1	ILMN_1805796	AGAACTTTGCCCCCTGCTCTGTGGCGCCCGGCAAGTCCCTGTAACCTTGA	Homo sapiens FLYWCH family member 2 (FLYWCH2), mRNA.
TM9SF1	780296	915.589	0	448.622	0	0.489982	312.057	0.00753012	559.636	0.00150602	1.79338	3.66009	2.36516	2.29493	ILMN_1249	ILMN_1249	TM9SF1	NM_006405.5	10548	62460631	TM9SF1	NP_006396.2	ILMN_1709334	CGATCTGTGCTGAGTGTTGGCTCCACCGGCCTCTTCATCTTCCTCTACTC	Homo sapiens transmembrane 9 superfamily member 1 (TM9SF1), transcript variant 1, mRNA.
HAGH	4900333	2850.93	0	3586.05	0	1.25785	24237.5	0	62547.1	0	2.58059	2.05158	0.757942	2.29364	ILMN_22401	ILMN_22401	HAGH	NM_005326.4	3029	94538321	HAGH	NP_005317.2	ILMN_1772731	GGCCGCCCTGCACCTTCAGCGGATTTGGGGATTAGGCTCTTTTAGGTAAC	Homo sapiens hydroxyacylglutathione hydrolase (HAGH), transcript variant 1, mRNA.
C1ORF131	4760692	1118.22	0	2247.16	0	2.00959	957.63	0	3469.93	0	3.62345	1.80308	0.511127	2.29196	ILMN_9839	ILMN_9839	C1ORF131	NM_152379.2	128061	63497678	C1orf131	NP_689592.2	ILMN_1805474	ATTTCTAGTTGCCGAAGTGTCTGCTTCATGGTGCTGAACGTGTCAGGCCC	Homo sapiens chromosome 1 open reading frame 131 (C1orf131), mRNA.
SNX10	3360634	139.935	0.813253	145.36	0.721386	1.03877	191.684	0.0587349	446.641	0.00301205	2.33009	2.24312	0.953144	2.28998	ILMN_21992	ILMN_21992	SNX10	NM_013322.2	29887	23111022	SNX10	NP_037454.2	ILMN_2170949	AACTAGGATAACTTGTTGCTTTGTTACCCAGCCTAATTGAAGAGTGGCAG	Homo sapiens sorting nexin 10 (SNX10), mRNA.
C7ORF42	60326	1486.92	0	2913.46	0	1.9594	904.351	0	3036.7	0	3.35787	1.71373	0.42622	2.28751	ILMN_2674	ILMN_2674	C7ORF42	NM_017994.4	55069	98162825	C7orf42	NP_060464.1	ILMN_1729130	ATTCAGAAATTGGTCCAATAATGCACGTGCTTTGCCCTGGGTACAGCCAG	Homo sapiens chromosome 7 open reading frame 42 (C7orf42), mRNA.
ADM	5670465	40289.5	0	58258.8	0	1.446	11059.5	0	30892.6	0	2.79331	1.93174	0.647466	2.28428	ILMN_29514	ILMN_29514	ADM	NM_001124.1	133	4501944	ADM	NP_001115.1	ILMN_1708934	GTCTCAGCGAGGTGTAAAGTTGTTCGCCGCGTGGAATGTGAGTGTGTTTG	Homo sapiens adrenomedullin (ADM), mRNA.
LOC91461	4590561	193.174	0.063253	586.948	0	3.03844	325.373	0.0060241	1547.78	0	4.75695	1.56559	0.282942	2.28265	ILMN_24839	ILMN_24839	LOC91461	NM_138370.1	91461	66793375	LOC91461	NP_612379.1	ILMN_1734445	GCTCCAGGATGTGGGTGATTCTGTACCTGGGGAGGCTATCTCTGACCTCC	Homo sapiens hypothetical protein BC007901 (LOC91461), mRNA.
CDCA4	7610494	586.504	0	582.021	0	0.992358	570.428	0	1265.68	0	2.21882	2.23591	0.953643	2.28227	ILMN_5465	ILMN_5465	CDCA4	NM_017955.2	55038	22027508	CDCA4	NP_060425.2	ILMN_1753183	TCTTTGTGTCCCCCACTGTAGAGGACGGTGAGCCGCAGCTGCATCAACCT	Homo sapiens cell division cycle associated 4 (CDCA4), transcript variant 13, mRNA.
SDC1	6590592	3902.98	0	2343.78	0	0.600511	410.538	0.00301205	696.918	0.00150602	1.69757	2.82688	1.54463	2.28225	ILMN_1846	ILMN_169032	SDC1	NM_001006946.1	6382	55749479	SDC1	NP_001006947.1	ILMN_1815308	ACTGCGACTTTCTGCCTGGAGTGTATGACTGCACATGACTCGGGGGTGGG	Homo sapiens syndecan 1 (SDC1), transcript variant 1, mRNA.
CRIPT	5090731	1165.41	0	1497.06	0	1.28458	2185.09	0	5853.09	0	2.67865	2.08523	0.80589	2.27934	ILMN_12903	ILMN_12903	CRIPT	NM_014171.3	9419	41350204	CRIPT	NP_054890.1	ILMN_1813256	GGCATCCAGAGTTAACATTTCTCCCCTCACTCCCTTGCTGGTGTCATAGT	Homo sapiens cysteine-rich PDZ-binding protein (CRIPT), mRNA.
CENTG3	6220164	782.793	0	623.31	0	0.796265	1342.11	0	2985.91	0	2.2248	2.79404	1.51472	2.27932	ILMN_29137	ILMN_29137	CENTG3	NM_031946.3	116988	32307157	CENTG3	NP_114152.2	ILMN_1795918	AGGGATTTAGCCCTCTGCCCTAAGGTGCCATTGAAAAGGGACAGGACCCT	Homo sapiens centaurin, gamma 3 (CENTG3), mRNA.
TCF15	6060086	165.881	0.253012	147.15	0.682229	0.887082	683.803	0	1394.57	0	2.03943	2.29904	1.02357	2.27547	ILMN_26182	ILMN_26182	TCF15	NM_004609.3	6939	48255908	TCF15	NP_004600.2	ILMN_1745041	CAGAGCCCCCTCTCCGGGCGCCATAACCAAACTTTCCTCAGTCTGCTGTT	Homo sapiens transcription factor 15 (basic helix-loop-helix) (TCF15), mRNA.
SLC39A7	460021	467.864	0	238.779	0.0210843	0.510359	188.931	0.0677711	273.533	0.0120482	1.44779	2.83681	1.56363	2.27318	ILMN_171934	ILMN_171934	SLC39A7	NM_001077516.1	7922	117553618	SLC39A7	NP_001070984.1	ILMN_2383077	CTGTGTTTGAATCGAGGGGGAGGGGTGGTAACCGGAAATAAAGACCTCCG	Homo sapiens solute carrier family 39 (zinc transporter), member 7 (SLC39A7), transcript variant 2, mRNA.
SCAMP1	1050544	2676.6	0	4445.52	0	1.66088	1292.22	0	3954.11	0	3.05992	1.84235	0.571025	2.27133	ILMN_19910	ILMN_169565	SCAMP1	NM_004866.4	9522	116256357	SCAMP1	NP_004857.4	ILMN_1728907	GCCATCATGGTGACTGTCATGGTTCTACAGAAATGCCCTCCATGTGTCCC	Homo sapiens secretory carrier membrane protein 1 (SCAMP1), mRNA.
C1S	7400707	5407.9	0	1120.89	0	0.207269	312.461	0.00753012	452.039	0.00301205	1.44671	6.97984	5.70944	2.2704	ILMN_29321	ILMN_29321	C1S	NM_001734.2	716	41393600	C1S	NP_001725.1	ILMN_1781626	ACCCCCCGTGAGGACTAATCCAGATACATCCCACCAGCCTCTCCAAGGGT	Homo sapiens complement component 1, s subcomponent (C1S), transcript variant 1, mRNA.
HMGN1	6220300	22816.8	0	22740.2	0	0.996644	10467.1	0	23026.3	0	2.19988	2.20728	0.937699	2.26959	ILMN_29683	ILMN_29683	HMGN1	NM_004965.6	3150	48255932	HMGN1	NP_004956.5	ILMN_2151579	GCTCTCTCTGCCAGAATTGTGTGCACTCTGTAACATCTTTGTGGTAGTCC	Homo sapiens high-mobility group nucleosome binding domain 1 (HMGN1), mRNA.
PHF21B	6350672	192.507	0.063253	163.777	0.299699	0.850761	473.142	0	861.724	0	1.82128	2.14076	0.872929	2.26784	ILMN_22331	ILMN_22331	PHF21B	NM_138415.1	112885	19923936	PHF21B	NP_612424.1	ILMN_1790154	CACGGTCCCTCCTGTCATTCTCACGACTCCGGGAGAAACTGTGCTGTATG	Homo sapiens PHD finger protein 21B (PHF21B), mRNA.
DUT	6330494	802.084	0	530.799	0	0.661776	661.987	0	1173.01	0	1.77196	2.67758	1.41163	2.26595	ILMN_7273	ILMN_7273	DUT	NM_001025249.1	1854	70906443	DUT	NP_001020420.1	ILMN_2374778	GGAGTGCTTCTGGAACTATCAGCCCACTTGACCACCCAGTTTGTGGAAGC	Homo sapiens deoxyuridine triphosphatase (DUT), nuclear gene encoding mitochondrial protein, transcript variant 3, mRNA.
IFNGR2	2570291	9571.28	0	29739.3	0	3.10714	4311.04	0	20809.6	0	4.82705	1.55353	0.287611	2.26592	ILMN_25208	ILMN_174164	IFNGR2	NM_005534.2	3460	47419933	IFNGR2	NP_005525.2	ILMN_1764964	AAGACCTGGTCGTCGTCTTGACTTTGGCAAATGAGCCGGAGCCCCTTGGG	Homo sapiens interferon gamma receptor 2 (interferon gamma transducer 1) (IFNGR2), mRNA.
CHMP1B	3940148	1714.47	0	1495.88	0	0.872506	3753.39	0	7246.49	0	1.93065	2.21277	0.947399	2.26537	ILMN_27331	ILMN_27331	CHMP1B	NM_020412.3	57132	42734391	CHMP1B	NP_065145.2	ILMN_1763265	GCCAGAATGCTGAAATGCCCTTCTACCTTTGGGTTTACAGCCCCCTCCAC	Homo sapiens chromatin modifying protein 1B (CHMP1B), mRNA.
SBDS	50170	4186.73	0	3352.92	0	0.800845	2469.52	0	5106.22	0	2.0677	2.5819	1.31721	2.26469	ILMN_15766	ILMN_15766	SBDS	NM_016038.2	51119	28416939	SBDS	NP_057122.2	ILMN_1679045	CCTTGATAGCTTTCCAAAATGAAAGTTACTTGAGGCAGCTCTTGTGGGTG	Homo sapiens Shwachman-Bodian-Diamond syndrome (SBDS), mRNA.
SPC25	5860021	399.221	0	332.483	0.0060241	0.83283	353.727	0.00301205	733.335	0	2.07317	2.48931	1.22466	2.26465	ILMN_915	ILMN_915	SPC25	NM_020675.3	57405	23510353	SPC25	NP_065726.1	ILMN_2149400	CCCACCTAGGAGTGAGAATATGTGGTGTTTGGTTTTTTGTCCTTTCGATA	Homo sapiens SPC25, NDC80 kinetochore complex component, homolog (S. cerevisiae) (SPC25), mRNA.
FST	6020286	7747.87	0	9584.35	0	1.23703	969.697	0	2615.94	0	2.69769	2.18078	0.920572	2.26021	ILMN_11736	ILMN_11736	FST	NM_013409.1	10468	7242221	FST	NP_037541.1	ILMN_1700081	AGAGGCCGGTGTTCCCTCTGTGATGAGCTGTGCCCTGACAGTAAGTCGGA	Homo sapiens follistatin (FST), transcript variant FST344, mRNA.
TPP1	670113	3202.2	0	2740.89	0	0.855939	364.187	0.00301205	863.429	0	2.37084	2.76987	1.51231	2.25756	ILMN_19883	ILMN_19883	TPP1	NM_000391.3	1200	118582287	TPP1	NP_000382.3	ILMN_1729234	CAGTGCTTGGCACCTGGAAGTAGGTGGCAGATGTTAACGCCCTTCCTCCC	Homo sapiens tripeptidyl peptidase I (TPP1), mRNA.
PLOD2	7040477	2306.21	0	6323.02	0	2.74173	997.108	0	4586.33	0	4.59964	1.67764	0.423028	2.25461	ILMN_14675	ILMN_25982	PLOD2	NM_000935.2	5352	62739165	PLOD2	NP_000926.2	ILMN_1771599	ACAAAGTTGTTGAGCCTTGCTTCTTCCGTTTTGCCCTTTGTCTCGCTCCT	Homo sapiens procollagen-lysine, 2-oxoglutarate 5-dioxygenase 2 (PLOD2), transcript variant 2, mRNA.
FAM38A	4590390	4577.89	0	2304.19	0	0.503331	1048.19	0	1667.71	0	1.59104	3.16102	1.90803	2.25299	ILMN_3694	ILMN_176266	FAM38A	NM_014745.1	9780	7662013	FAM38A	NP_055560.1	ILMN_1752249	TGTGATGCATCCTCCCGGCCTGCCTGAGCCCTGATGCTGCTGTCAGAGAA	Homo sapiens family with sequence similarity 38, member A (FAM38A), mRNA.
ZNF808	2140754	165.408	0.256024	196.132	0.0496988	1.18575	173.79	0.156627	407.892	0.00301205	2.34704	1.97937	0.727392	2.25198	ILMN_38981	ILMN_38981	ZNF808	NM_001039886.1	388558	89941459	ZNF808	NP_001034975.1	ILMN_2116242	CCTGGGATTACAGGCATGAGCCACCGTACCCGGTCTTGTTTCTTATTTTC	Homo sapiens zinc finger protein 808 (ZNF808), mRNA.
FAM62B	510762	5250.04	0	12345.3	0	2.35146	1683.35	0	6738.91	0	4.00328	1.70246	0.452822	2.24964	ILMN_19173	ILMN_19173	FAM62B	NM_020728.1	57488	45387944	FAM62B	NP_065779.1	ILMN_2057573	GCCAAATGCAGGCCTGTGTGTAGCTGTGTGTTTTTTCTGTGGTTGCCGCA	Homo sapiens family with sequence similarity 62 (C2 domain containing) member B (FAM62B), mRNA.
RNF121	5310446	1861.1	0	1756.2	0	0.943637	1858.07	0	4135.87	0	2.2259	2.35885	1.11216	2.24669	ILMN_11242	ILMN_11242	RNF121	NM_018320.3	55298	37588863	RNF121	NP_060790.2	ILMN_2356031	ACGAAGCAGGATGTTGTCACTCCCGTCTGAATAAAGCTCCATGAGCTGGG	Homo sapiens ring finger protein 121 (RNF121), transcript variant 1, mRNA.
ARPC5L	4830056	2630.82	0	2565.28	0	0.975087	3402.83	0	8351.42	0	2.45426	2.51696	1.27137	2.24559	ILMN_12274	ILMN_12274	ARPC5L	NM_030978.1	81873	13569955	ARPC5L	NP_112240.1	ILMN_2043816	ACTGCAGAACTGACATTTTGACGGTCTACCAGCGTGGCGGCTGGTGTTGG	Homo sapiens actin related protein 2/3 complex, subunit 5-like (ARPC5L), mRNA.
PPT1	7200041	6302.78	0	4191.65	0	0.665048	1385.83	0	2483.56	0	1.79211	2.6947	1.45366	2.24104	ILMN_18632	ILMN_18632	PPT1	NM_000310.2	5538	50726955	PPT1	NP_000301.1	ILMN_1669273	TTGGAGAAATGATGAGCTACGCCTTGATGAAAGAACCGTGTTGGTGCTGC	Homo sapiens palmitoyl-protein thioesterase 1 (ceroid-lipofuscinosis, neuronal 1, infantile) (PPT1), mRNA.
PVRL3	540156	2049.77	0	3266.4	0	1.59354	642.803	0	1757.68	0	2.7344	1.71593	0.47653	2.2394	ILMN_2284	ILMN_2284	PVRL3	NM_015480.1	25945	11386198	PVRL3	NP_056295.1	ILMN_2188521	CGGACGTTTCGTGGAGACTACTTTGCCAAGAACTACATTCCACCATCAGA	Homo sapiens poliovirus receptor-related 3 (PVRL3), mRNA.
H3F3B	1440296	941.723	0	3101.11	0	3.29302	921.747	0	4848.56	0	5.26018	1.59737	0.361624	2.23575	ILMN_26885	ILMN_26885	H3F3B	NM_005324.3	3021	38373691	H3F3B	NP_005315.1	ILMN_1695706	GAGCACTCAACCCAGAAGGCGAAGATAGCTTTTGGTTGTAGGCGGCTTCC	Homo sapiens H3 histone, family 3B (H3.3B) (H3F3B), mRNA.
GCA	4230619	320.759	0.00301205	333.506	0.0060241	1.03974	626.39	0	1481.77	0	2.36557	2.27516	1.04221	2.23294	ILMN_25626	ILMN_25626	GCA	NM_012198.2	25801	21614521	GCA	NP_036330.1	ILMN_1800602	GTTGGTGGTGTTTGAGGGTTGGCTAGAAATGAAAGCCTGGATTTTGTGCC	Homo sapiens grancalcin, EF-hand calcium binding protein (GCA), mRNA.
TRIAP1	2600184	1468.27	0	2110.1	0	1.43713	1848.01	0	4923.95	0	2.66446	1.85401	0.623373	2.23063	ILMN_13988	ILMN_13988	TRIAP1	NM_016399.2	51499	38679910	TRIAP1	NP_057483.1	ILMN_1774083	TGCTGCATCTGGTTAAATGTCGGGGTAGGGGGGAAGCTGAAGGTGCTCGC	Homo sapiens TP53 regulated inhibitor of apoptosis 1 (TRIAP1), mRNA.
ABHD6	2690402	265.422	0.0135542	451.121	0	1.69964	410.771	0.00301205	1261.25	0	3.07044	1.80653	0.578061	2.22847	ILMN_9952	ILMN_9952	ABHD6	NM_020676.4	57406	47271494	ABHD6	NP_065727.3	ILMN_1706344	AGGTATGTTCTGAGTGAACCCACAGCAGTCGCAGAATGAGCACCTGGCAG	Homo sapiens abhydrolase domain containing 6 (ABHD6), mRNA.
POLR1D	1090687	1245.05	0	2165.96	0	1.73965	782.538	0	2476.76	0	3.16504	1.81935	0.593001	2.22635	ILMN_28050	ILMN_28050	POLR1D	NM_152705.1	51082	22749406	POLR1D	NP_689918.1	ILMN_1742427	AAACTAGAATAGACCTCTCCGCCACCGAGCTGCTGTGTCACGCCCTCAGC	Homo sapiens polymerase (RNA) I polypeptide D, 16kDa (POLR1D), transcript variant 2, mRNA.
RNF165	10019	171.812	0.180723	168.428	0.21988	0.980305	248.971	0.0105422	498.991	0.00301205	2.00422	2.04448	0.822457	2.22202	ILMN_14516	ILMN_14516	RNF165	NM_152470.2	494470	57165360	RNF165	NP_689683.2	ILMN_1792389	CTGTAGCAACGTCTGTCAGGCCCCCTTGTGTTTCATCTCCTGCGCGCGTA	Homo sapiens ring finger protein 165 (RNF165), mRNA.
CXCL2	4670390	169.603	0.200301	181.197	0.11747	1.06836	204.697	0.0406627	453.529	0.00301205	2.21561	2.07385	0.853438	2.22041	ILMN_29078	ILMN_29078	CXCL2	NM_002089.3	2920	148298657	CXCL2	NP_002080.1	ILMN_1682636	TCGTGATGACATATCACATGTCAGCCACTGTGATAGAGGCTGAGGAATCC	Homo sapiens chemokine (C-X-C motif) ligand 2 (CXCL2), mRNA.
RNF5P1	3450377	1926.13	0	1189.63	0	0.617629	8640.42	0	15620.1	0	1.80779	2.92699	1.70762	2.21937	ILMN_33455	ILMN_33455	RNF5P1	XR_000528.1	286140	89028027	RNF5P1		ILMN_1759948	TTCACCATCGTCTTCAATGCCCATGAGCCTTTCCGCCGGGGTACAGGTGT	PREDICTED: Homo sapiens ring finger protein 5 pseudogene 1 (RNF5P1), misc RNA.
MSX1	1010333	592.978	0	474.863	0	0.80081	4841.93	0	8765.37	0	1.81031	2.26059	1.04145	2.21915	ILMN_137891	ILMN_166878	MSX1	NM_002448.3	4487	118582283	MSX1	NP_002439.2	ILMN_1777397	GGTCCCCAGCAGAATTGACAGTTGAACAGAGCTAGAGGCCATGTCTCCTG	Homo sapiens msh homeobox 1 (MSX1), mRNA.
SLC36A4	380484	511.941	0	932.036	0	1.82059	344.725	0.0060241	1086.53	0	3.15186	1.73123	0.517481	2.21375	ILMN_13325	ILMN_13325	SLC36A4	NM_152313.2	120103	40807350	SLC36A4	NP_689526.2	ILMN_2082324	AGCTCTCTCCAGATCATCCCTGTGAATGCCAAAGTAAACTTTATGTACAG	Homo sapiens solute carrier family 36 (proton/amino acid symporter), member 4 (SLC36A4), mRNA.
PARP16	1770035	260.657	0.0135542	409.913	0.00150602	1.57262	245.953	0.0120482	764.468	0	3.10818	1.97644	0.764135	2.21231	ILMN_25834	ILMN_25834	PARP16	NM_017851.4	54956	52851456	PARP16	NP_060321.3	ILMN_1812080	AATGTGTAGGAAAAGCCTTCTGGCCACCCAGAGAGCCGGAGCCCTGCTTG	Homo sapiens poly (ADP-ribose) polymerase family, member 16 (PARP16), mRNA.
CDS2	510673	963.165	0	1277.31	0	1.32616	439.182	0.00150602	1111.14	0	2.53002	1.90779	0.695603	2.21218	ILMN_18323	ILMN_18323	CDS2	NM_003818.2	8760	22035625	CDS2	NP_003809.1	ILMN_1790973	CTGAGCCCTTTCCCACATGTCTAGGCTCCAATGTCTCCTGTAGGTCCACC	Homo sapiens CDP-diacylglycerol synthase (phosphatidate cytidylyltransferase) 2 (CDS2), mRNA.
GSDM1	3130347	404.074	0	340.726	0.00451807	0.843225	449.449	0	817.638	0	1.8192	2.15743	0.945548	2.21188	ILMN_173143	ILMN_173143	GSDM1	NM_178171.2	284110	31342342	GSDM1	NP_835465.1	ILMN_2115974	GCGTGAGCCACCGTGCCCGGCCTGTGCTTAAATATTCTAGGAGTAGAAGC	Homo sapiens gasdermin 1 (GSDM1), mRNA.
ZMYND19	4860437	928.773	0	2569.32	0	2.76636	2988.39	0	12720.7	0	4.25671	1.53874	0.327727	2.21101	ILMN_797	ILMN_797	ZMYND19	NM_138462.2	116225	37594445	ZMYND19	NP_612471.1	ILMN_1757627	CAGGCAGTCTGTGTGGTTACAGCGCCCCTCAGTGTTCATCTCCAGCAGAG	Homo sapiens zinc finger, MYND-type containing 19 (ZMYND19), mRNA.
CMTM7	4250048	303.191	0.0060241	418.203	0.00150602	1.37934	467.075	0	1234.78	0	2.64364	1.9166	0.705649	2.21095	ILMN_8486	ILMN_178534	CMTM7	NM_138410.2	112616	31657097	CMTM7	NP_612419.1	ILMN_1740487	ATTTAATCGGTACCCTGCTCCTCCTCATCGCCTCCATTGTGGCAGCTTCC	Homo sapiens CKLF-like MARVEL transmembrane domain containing 7 (CMTM7), transcript variant 1, mRNA.
VPS37C	6510528	5553.9	0	6123.74	0	1.1026	8710.73	0	18597.3	0	2.13499	1.93632	0.726193	2.21012	ILMN_919	ILMN_919	VPS37C	NM_017966.4	55048	57863313	VPS37C	NP_060436.4	ILMN_1789233	CTAATGGACTCTACTGGTTTGAGTGCTTCTGAGCTGGATGACCGACCGCC	Homo sapiens vacuolar protein sorting 37 homolog C (S. cerevisiae) (VPS37C), mRNA.
SFRS1	430026	5631.89	0	7773.91	0	1.38034	4873.12	0	13126.8	0	2.69372	1.95149	0.741729	2.20976	ILMN_5585	ILMN_164373	SFRS1	NM_001078166.1	6426	118582268	SFRS1	NP_001071634.1	ILMN_1795341	GGAGCAAAGCGAGGACCTGGAGATAAACGCTGGAGCAATCTCCTTGGAAG	Homo sapiens splicing factor, arginine/serine-rich 1 (SFRS1), transcript variant 2, mRNA.
GPNMB	1570154	2269.61	0	1070.59	0	0.471705	214.623	0.0331325	305.119	0.00903614	1.42165	3.01385	1.80524	2.20861	ILMN_25675	ILMN_25675	GPNMB	NM_002510.2	10457	52694750	GPNMB	NP_002501.1	ILMN_2407389	GATGGGGAGAGGGATTATACTGCAGGCAGCTTCAGCCATGTTGTGAAACT	Homo sapiens glycoprotein (transmembrane) nmb (GPNMB), transcript variant 2, mRNA.
SLC43A2	1820053	417.811	0	302.806	0.0105422	0.724744	321.544	0.00753012	537.962	0.00150602	1.67306	2.30849	1.10033	2.20816	ILMN_26932	ILMN_26932	SLC43A2	NM_152346.1	124935	22748750	SLC43A2	NP_689559.1	ILMN_1787127	TGGCCCACCAACCCGCCCACCTTGACTGCCCCCAGAAGTGTGTCTTGAGA	Homo sapiens solute carrier family 43, member 2 (SLC43A2), mRNA.
DSCR6	4180475	261.789	0.0135542	305.584	0.0105422	1.16729	1225.18	0	2870.16	0	2.34264	2.0069	0.798818	2.20809	ILMN_18308	ILMN_164553	DSCR6	NM_018962.1	53820	9506556	DSCR6	NP_061835.1	ILMN_1709257	TAGGGAGTAGAACCGTCTCTCTTCTTAGTTGGTGACTGTTTGGGGCCTGG	Homo sapiens Down syndrome critical region gene 6 (DSCR6), mRNA.
TMEM59	10725	10776.9	0	13334.8	0	1.23736	1947.41	0	5100.61	0	2.61918	2.11675	0.908824	2.20793	ILMN_8219	ILMN_8219	TMEM59	NM_004872.3	9528	27545320	TMEM59	NP_004863.2	ILMN_1792508	GAGCTGATCATTGCTCCTTCTCACCTCCTGCCATGATACTGTCAGTTACC	Homo sapiens transmembrane protein 59 (TMEM59), mRNA.
DIRC2	2370128	1467.62	0	820.264	0	0.558909	316.098	0.00753012	532.207	0.00150602	1.68368	3.01243	1.80453	2.2079	ILMN_8124	ILMN_8124	DIRC2	NM_032839.1	84925	14249551	DIRC2	NP_116228.1	ILMN_1793743	AACTCTACAGATGGCATACCTGTGCCTGCTTCTGGGGTTGGAAGTGTGAC	Homo sapiens disrupted in renal carcinoma 2 (DIRC2), mRNA.
SLC15A4	160279	1868.25	0	1332.49	0	0.713231	332.606	0.0060241	589.097	0.00150602	1.77116	2.48329	1.27597	2.20732	ILMN_2279	ILMN_2279	SLC15A4	NM_145648.1	121260	21717815	SLC15A4	NP_663623.1	ILMN_2076463	CCATGTGTCCCATCTCAAGCCACAGAGCAACTCACAGGGTACTTCACACC	Homo sapiens solute carrier family 15, member 4 (SLC15A4), mRNA.
CDKN2D	7050326	632.692	0	621.138	0	0.981739	3622.78	0	8314.66	0	2.29511	2.3378	1.13391	2.20388	ILMN_28866	ILMN_29667	CDKN2D	NM_079421.2	1032	39995073	CDKN2D	NP_524145.1	ILMN_1748883	CTAGAAGCTGGTGGCCTTGGCCGGCTGTGCTCAGAGACCTGAAGTGTGCA	Homo sapiens cyclin-dependent kinase inhibitor 2D (p19, inhibits CDK4) (CDKN2D), transcript variant 2, mRNA.
FBXL16	6840390	164.922	0.262048	166.832	0.251506	1.01158	1079.13	0	2463.18	0	2.28255	2.25643	1.05394	2.20249	ILMN_17900	ILMN_17900	FBXL16	NM_153350.2	146330	34222207	FBXL16	NP_699181.1	ILMN_1697561	GAAACAGATCAACAGCCCAAAGATTTTCCTGTCCCTGGAGTGCCAGCCCC	Homo sapiens F-box and leucine-rich repeat protein 16 (FBXL16), mRNA.
ZNF266	5820670	227.969	0.0225904	182.526	0.108434	0.800664	315.27	0.00753012	558.07	0.00150602	1.77013	2.21083	1.0116	2.19923	ILMN_12055	ILMN_12055	ZNF266	NM_006631.2	10781	37622348	ZNF266	NP_006622.2	ILMN_2288740	CGGCCTCCCAAAATGCTGGGATTACAGGTATAAGCCACTGTGCCTGGCCA	Homo sapiens zinc finger protein 266 (ZNF266), mRNA.
PPP1R3F	1500162	282.602	0.0105422	317.344	0.0060241	1.12294	1410.02	0	3608.06	0	2.55887	2.27873	1.08093	2.1978	ILMN_9487	ILMN_9487	PPP1R3F	NM_033215.3	89801	58761531	PPP1R3F	NP_149992.3	ILMN_1784822	CTCTGGATGAGGGAGAGTGGTCGTGAGCTGGTCTTGGGGCACAATTACCC	Homo sapiens protein phosphatase 1, regulatory (inhibitor) subunit 3F (PPP1R3F), mRNA.
CYGB	7100731	4445.52	0	2895.16	0	0.651253	3027.15	0	6445.19	0	2.12913	3.26928	2.07232	2.19695	ILMN_8058	ILMN_8058	CYGB	NM_134268.3	114757	38454323	CYGB	NP_599030.1	ILMN_1758128	CGTCTTCAAGGATGTTTTGCTGCTGTGGCTCCTGCTGTGTCCCCTCCTGG	Homo sapiens cytoglobin (CYGB), mRNA.
FLJ40453	5900541	297.801	0.0060241	200	0.0451807	0.671591	288.962	0.00903614	466.752	0.00301205	1.61527	2.40514	1.2082	2.19694	ILMN_164641	ILMN_164641	FLJ40453	NM_001007542.1	401217	56090569	FLJ40453	NP_001007543.1	ILMN_2129102	GGGTTGAAACCCCCATGTTGGCCAGGCTGGTCTCAAACTCCTGACCTCAG	Homo sapiens FLJ40453 protein (FLJ40453), mRNA.
CTGF	2640292	11098	0	30559.4	0	2.75359	930.596	0	3845.2	0	4.13197	1.50058	0.303775	2.1968	ILMN_3374	ILMN_3374	CTGF	NM_001901.2	1490	98986335	CTGF	NP_001892.1	ILMN_2115125	TTGCAAAGGGGAGGCATCAGTGTCCTTGGCAGGCTGATTTCTAGGTAGGA	Homo sapiens connective tissue growth factor (CTGF), mRNA.
NAB2	6250440	658.803	0	680.847	0	1.03346	402.953	0.00301205	935.737	0	2.3222	2.24701	1.05294	2.19407	ILMN_17333	ILMN_17333	NAB2	NM_005967.2	4665	42734426	NAB2	NP_005958.1	ILMN_1721922	CCCCCAAGTCCTTTGCAATTTCTTCCCTGCCCTACATAGGGGCGGTGGGT	Homo sapiens NGFI-A binding protein 2 (EGR1 binding protein 2) (NAB2), mRNA.
C6ORF117	6040458	211.262	0.0286145	240.472	0.0210843	1.13826	489.294	0	1172.44	0	2.39619	2.10512	0.914166	2.19096	ILMN_23792	ILMN_23792	C6ORF117	NM_138409.1	112609	24308441	C6orf117	NP_612418.1	ILMN_1794829	GAGGAGGTGCCTTCTGGGTATCTCTGTGTTGGTGTATCTGTGCCATTGGC	Homo sapiens chromosome 6 open reading frame 117 (C6orf117), mRNA.
DDA1	7050349	8821.06	0	6382.53	0	0.723556	12345.3	0	23417.5	0	1.89688	2.62161	1.43362	2.18799	ILMN_29105	ILMN_29105	DDA1	NM_024050.4	79016	60279701	DDA1	NP_076955.1	ILMN_1694530	TGCACGCACGTTGGGGAGAAGTCGGCCCTTGGGATCTTTCTCTTGAGTCA	Homo sapiens DET1 and DDB1 associated 1 (DDA1), mRNA.
HIG2	7320441	409.648	0	382.623	0.00150602	0.934028	480.803	0	957.63	0	1.99173	2.13241	0.945662	2.18675	ILMN_8723	ILMN_8723	HIG2	NM_013332.3	29923	149192860	HIG2	NP_037464.1	ILMN_1659990	GTCGTTCCTCCAACATAGTGTGTATTGGTCTGAAGGGGGTGGTGGGATGC	Homo sapiens hypoxia-inducible protein 2 (HIG2), transcript variant 1, mRNA.
CAPZA2	5090403	6791.12	0	11802.4	0	1.73792	4802.44	0	16492	0	3.43409	1.97598	0.789261	2.18672	ILMN_12052	ILMN_178270	CAPZA2	NM_006136.2	830	41327721	CAPZA2	NP_006127.1	ILMN_1768870	ACTTGAGTGGAATCCTTTCCTCACGTACTCCCACAGACGTCTGGGCCTGG	Homo sapiens capping protein (actin filament) muscle Z-line, alpha 2 (CAPZA2), mRNA.
C14ORF126	1030220	403.94	0	612.616	0	1.5166	258.936	0.0105422	674.824	0.00150602	2.60614	1.71841	0.534627	2.18378	ILMN_138867	ILMN_43387	C14ORF126	NM_080664.2	112487	87162456	C14orf126	NP_542395.1	ILMN_1704238	CACCTAAACTCTGGATCTCAGTCACCTTTTGTCCTACATTCCTCTACCCT	Homo sapiens chromosome 14 open reading frame 126 (C14orf126), mRNA.
TP53I13	1010647	2998.9	0	1225.18	0	0.408543	1192.59	0	1520.64	0	1.27508	3.12104	1.9377	2.18333	ILMN_23391	ILMN_23391	TP53I13	NM_138349.2	90313	34147526	TP53I13	NP_612358.3	ILMN_1666178	TCCTCCTTGTTGGTTGCTGAGTGGGCGGCCAAGGGGAGAAAAGGAGCCGC	Homo sapiens tumor protein p53 inducible protein 13 (TP53I13), mRNA.
COL4A1	5910431	6546.85	0	10690.8	0	1.63297	433.757	0.00150602	1238.56	0	2.85543	1.74861	0.565895	2.18271	ILMN_24359	ILMN_24359	COL4A1	NM_001845.4	1282	148536824	COL4A1	NP_001836.2	ILMN_1653028	CATCGCATGGACCGCAGGAGGGCAGATTCGGACCACTAGGCCTGAAATGA	Homo sapiens collagen, type IV, alpha 1 (COL4A1), mRNA.
FKBP1A	5050427	4400.37	0	5822.44	0	1.32317	4036.45	0	11146.6	0	2.76148	2.08702	0.904339	2.18268	ILMN_1290	ILMN_1290	FKBP1A	NM_000801.2	2280	17149837	FKBP1A	NP_000792.1	ILMN_1683658	CTGTCCCTGGGCCAGCAGGGACCTCTGAAGCCTTCTTTGTGGCCTTTTTT	Homo sapiens FK506 binding protein 1A, 12kDa (FKBP1A), transcript variant 12B, mRNA.
GLT8D1	1710551	665.23	0	297.112	0.0105422	0.44663	199.64	0.0496988	257.687	0.0225904	1.29076	2.89	1.70791	2.18209	ILMN_5883	ILMN_5883	GLT8D1	NM_018446.2	55830	58331223	GLT8D1	NP_060916.1	ILMN_2386891	TTCCAGACCCAACAGGCAAATTCAACCTAATCCGAAGATATACCGAGATC	Homo sapiens glycosyltransferase 8 domain containing 1 (GLT8D1), transcript variant 2, mRNA.
TNFSF9	5420441	217.481	0.0256024	234.62	0.0210843	1.07881	350.539	0.00451807	707.278	0	2.01769	1.87029	0.688384	2.18191	ILMN_18030	ILMN_18030	TNFSF9	NM_003811.2	8744	24119163	TNFSF9	NP_003802.1	ILMN_1751464	GTGTATTGAGCATCTGTAATGTGCCAGCATTGTGCCCAGGCTAGGGGGCT	Homo sapiens tumor necrosis factor (ligand) superfamily, member 9 (TNFSF9), mRNA.
TMEM9B	7550608	2858.33	0	4575.89	0	1.6009	656.096	0	1882.62	0	2.86944	1.79239	0.616832	2.17556	ILMN_12559	ILMN_12559	TMEM9B	NM_020644.1	56674	11034854	TMEM9B	NP_065695.1	ILMN_2100815	GCTCCAATGTGTGCAGCTTTGAACTAGGGCTGGGGTTGTGGGTGCCTCTT	Homo sapiens TMEM9 domain family, member B (TMEM9B), mRNA.
HPCAL1	520184	6012.19	0	4015.65	0	0.667918	7729.95	0	12766.6	0	1.65158	2.47273	1.2976	2.17513	ILMN_11657	ILMN_12582	HPCAL1	NM_134421.1	3241	19913442	HPCAL1	NP_602293.1	ILMN_1764850	TGCATGTGTGCCCTGAGCCGTGATGATCCTCCCATCCGTGTTGTGAGCAC	Homo sapiens hippocalcin-like 1 (HPCAL1), transcript variant 2, mRNA.
ATG9A	3890528	799.365	0	905.59	0	1.13289	567.435	0	1357.29	0	2.39197	2.11139	0.936355	2.17504	ILMN_24497	ILMN_162226	ATG9A	NM_001077198.1	79065	116089281	ATG9A	NP_001070666.1	ILMN_1739008	ACTGCATGCTGGGACTGCTCCTACTCTCTGTCCCACCCCTCACCCAGCTG	Homo sapiens ATG9 autophagy related 9 homolog A (S. cerevisiae) (ATG9A), transcript variant 1, mRNA.
ATP6AP1	6590201	7536.32	0	3103.03	0	0.411743	1728.22	0	2315.51	0	1.33982	3.25402	2.08075	2.17327	ILMN_139158	ILMN_42218	ATP6AP1	NM_001183.4	537	89353296	ATP6AP1	NP_001174.2	ILMN_1697694	CGGGAGTGCCGGGCAGGAGCATGGGGTGCTTGGTTGTTTCCTTCCTAATA	Homo sapiens ATPase, H+ transporting, lysosomal accessory protein 1 (ATP6AP1), mRNA.
LYSMD2	770538	1646.93	0	1122.8	0	0.681754	912.193	0	1499.91	0	1.64429	2.41186	1.23947	2.17239	ILMN_19682	ILMN_19682	LYSMD2	NM_153374.1	256586	23503312	LYSMD2	NP_699205.1	ILMN_1724493	GGCATGATGGCAAGGTTGTAGCCTAAAGCTCATCACTTTTGTAGGTGGTG	Homo sapiens LysM, putative peptidoglycan-binding, domain containing 2 (LYSMD2), mRNA.
IL8	1340743	1004.76	0	5362.76	0	5.33735	2372.19	0	17304.5	0	7.29474	1.36673	0.196212	2.17052	ILMN_179575	ILMN_179575	IL8	NM_000584.2	3576	28610153	IL8	NP_000575.1	ILMN_2184373	CCCAGTCTTGTCATTGCCAGCTGTGTTGGTAGTGCTGTGTTGAATTACGG	Homo sapiens interleukin 8 (IL8), mRNA.
ALG8	4850632	2935.03	0	1552.47	0	0.528945	815.016	0	1322.71	0	1.62293	3.06823	1.90153	2.1667	ILMN_24209	ILMN_28615	ALG8	NM_024079.4	79053	91984776	ALG8	NP_076984.2	ILMN_1685413	CTACCTGCTTGGCCTGGGGCCTCTGGAAGTCTGCTGTGAATTTGTATTCC	Homo sapiens asparagine-linked glycosylation 8 homolog (S. cerevisiae, alpha-1,3-glucosyltransferase) (ALG8), transcript variant 1, mRNA.
DNAJB2	3830653	5239.02	0	5414.6	0	1.03351	11633.6	0	25999.9	0	2.23489	2.16242	0.996386	2.16603	ILMN_34421	ILMN_34421	DNAJB2	NM_006736.5	3300	88501732	DNAJB2	NP_006727.2	ILMN_2390974	GGGAGTGGTGGAGCCAGTCGCTGTAACACTGAGCCTCAGAGACGAACCAA	Homo sapiens DnaJ (Hsp40) homolog, subfamily B, member 2 (DNAJB2), transcript variant 2, mRNA.
SRP9	520209	13778.8	0	22226.6	0	1.6131	9208.15	0	26557.4	0	2.88412	1.78794	0.623417	2.16453	ILMN_17440	ILMN_17440	SRP9	NM_003133.2	6726	83627703	SRP9	NP_003124.1	ILMN_2099594	TGACACCCCTGCCCATTTTCTGTCTTTAATTAACCAAGGTGTTAGGTGTG	Homo sapiens signal recognition particle 9kDa (SRP9), mRNA.
BPNT1	5360039	812.095	0	344.497	0.00451807	0.424208	914.158	0	1352.5	0	1.4795	3.48767	2.32353	2.16414	ILMN_29250	ILMN_167520	BPNT1	NM_006085.4	10380	116812594	BPNT1	NP_006076.4	ILMN_1712718	GGAGTCCTGGCCACACTGAGGAATTATGACTACTATGCAAGCCGAGTTCC	Homo sapiens 3'(2'), 5'-bisphosphate nucleotidase 1 (BPNT1), mRNA.
TCF7L1	5050678	345.993	0.00301205	591.943	0	1.71085	385.107	0.00301205	1194.69	0	3.10223	1.81327	0.649723	2.16354	ILMN_28664	ILMN_28664	TCF7L1	NM_031283.1	83439	13786122	TCF7L1	NP_112573.1	ILMN_1733841	CAGTGGAGAAAGCGGTCCTCTGAAATGGTTTCCTCCCAACCCCCGCATTT	Homo sapiens transcription factor 7-like 1 (T-cell specific, HMG-box) (TCF7L1), mRNA.
CCNY	5310605	3009.28	0	14378	0	4.77787	2429.28	0	16036.8	0	6.60147	1.38168	0.219319	2.16236	ILMN_18665	ILMN_18665	CCNY	NM_145012.3	219771	32171246	CCNY	NP_659449.3	ILMN_2261784	GGCATGTGCCTGGAACTACCGAGTAGGAGCCATTTCTTTGTACCCCTGCC	Homo sapiens cyclin Y (CCNY), transcript variant 1, mRNA.
TRIM36	1690402	154.174	0.475904	155.404	0.483434	1.00798	304.809	0.00753012	615.032	0.00150602	2.01777	2.0018	0.845479	2.15632	ILMN_16698	ILMN_163513	TRIM36	NM_018700.3	55521	62865605	TRIM36	NP_061170.2	ILMN_1724350	AAGCTGCTAAAGTCACATTTGTGGTTGATACTCAAGCCTTGTACAAGCAC	Homo sapiens tripartite motif-containing 36 (TRIM36), transcript variant 1, mRNA.
NPTN	830553	11653.6	0	15454.2	0	1.32613	2656.41	0	6957.86	0	2.61927	1.97513	0.820058	2.15507	ILMN_34688	ILMN_34688	NPTN	NM_017455.2	27020	88758608	NPTN	NP_059429.1	ILMN_2336982	ACCTAACGGTTCTCATGCGGTGCGTAATTGTAGATGCATGTACTTGTGTG	Homo sapiens neuroplastin (NPTN), transcript variant alpha, mRNA.
C2ORF30	4920274	3124.77	0	5594.91	0	1.7905	1245.96	0	4018.46	0	3.2252	1.80128	0.647384	2.1539	ILMN_22881	ILMN_22881	C2ORF30	NM_015701.2	27248	20070263	C2orf30	NP_056516.2	ILMN_1724376	ACTAGAAACTGGGCACATGGTAGAGGCTCACATGGGAGTTGTCCTCACCC	Homo sapiens chromosome 2 open reading frame 30 (C2orf30), mRNA.
WDR20	3130494	1222.64	0	1117.3	0	0.913842	1245.52	0	2487.54	0	1.99719	2.18549	1.03345	2.15204	ILMN_6077	ILMN_6077	WDR20	NM_181291.1	91833	31317273	WDR20	NP_851808.1	ILMN_1707199	AGTTACTTTGCAGATGGGTGTAAGGACTCATGGCCCTCTGAGGTGCGGCG	Homo sapiens WD repeat domain 20 (WDR20), transcript variant 1, mRNA.
DUSP14	4150278	3106.16	0	3355.86	0	1.08039	3884.17	0	8821.06	0	2.27103	2.10205	0.958945	2.1431	ILMN_9561	ILMN_9561	DUSP14	NM_007026.2	11072	148596940	DUSP14	NP_008957.1	ILMN_1666546	TGGGGCCTCATTAACCCTTTAGAGACAAGCTTTGCCCCAGGCTGCGGACC	Homo sapiens dual specificity phosphatase 14 (DUSP14), mRNA.
TMEM185A	4640196	726.121	0	672.639	0	0.926345	1010.21	0	1990.06	0	1.96995	2.12659	0.98479	2.1418	ILMN_174271	ILMN_174271	TMEM185A	NM_032508.1	84548	22296883	TMEM185A	NP_115897.1	ILMN_2140389	ACGTGTGCGTGCCGTTTCTCCAAGCACTGCAGGTTCCACCGTGTGTCAGA	Homo sapiens transmembrane protein 185A (TMEM185A), mRNA.
A4GALT	3610072	795.138	0	353.254	0.00451807	0.444267	599.68	0	811.948	0	1.35397	3.04765	1.90742	2.14022	ILMN_25424	ILMN_25424	A4GALT	NM_017436.4	53947	55956926	A4GALT	NP_059132.1	ILMN_1735045	TCTTTAGGCTCAGGAGAAGCATTTTAAAGAAACCCCCACCCTGCCGCCCG	Homo sapiens alpha 1,4-galactosyltransferase (A4GALT), mRNA.
C15ORF24	1770181	6945.48	0	2893.37	0	0.416583	2630.82	0	4061.45	0	1.5438	3.70586	2.567	2.13886	ILMN_14054	ILMN_14054	C15ORF24	NM_020154.2	56851	56676383	C15orf24	NP_064539.1	ILMN_2150000	CAGAGCTGGCATTTGCACAAACACGGCAACACTGGGTGGCATCCAAGTCT	Homo sapiens chromosome 15 open reading frame 24 (C15orf24), mRNA.
PPP2R2C	460131	166.175	0.245482	128.305	0.960843	0.772112	486.977	0	717.081	0	1.47252	1.90713	0.769738	2.13739	ILMN_15268	ILMN_15268	PPP2R2C	NM_181876.2	5522	109255253	PPP2R2C	NP_870991.1	ILMN_1680507	CGGTGGAAGGACCAGTGTAATAGTCACAGACTTGCATCCTGGCTCTGCTT	Homo sapiens protein phosphatase 2 (formerly 2A), regulatory subunit B, gamma isoform (PPP2R2C), transcript variant 2, mRNA.
GNG4	4050671	182.424	0.0918675	186.58	0.0843374	1.02278	464.92	0	1026.59	0	2.20809	2.1589	1.02478	2.13412	ILMN_14477	ILMN_306826	GNG4	NM_001098721.1	2786	148922891	GNG4	NP_001092191.1	ILMN_1804357	CTGTAAAAGTACCCCATACCGTTGACGCGCTGTGGCAGACCTGTGGGTGC	Homo sapiens guanine nucleotide binding protein (G protein), gamma 4 (GNG4), transcript variant 2, mRNA.
SDCCAG3	7040553	2436.35	0	3776.12	0	1.54991	6370.18	0	17853.9	0	2.80273	1.80832	0.675494	2.13282	ILMN_137162	ILMN_41608	SDCCAG3	NM_001039708.1	10807	89353282	SDCCAG3	NP_001034797.1	ILMN_1803997	GTCCAGATGTGCCTCTTTGGCTGGGGGTTCTGGTGGACGTTTCAAGTGGC	Homo sapiens serologically defined colon cancer antigen 3 (SDCCAG3), transcript variant 3, mRNA.
FAM89A	4040242	385.919	0.00301205	789.651	0	2.04616	1820.39	0	6851.31	0	3.76364	1.83937	0.706901	2.13247	ILMN_21686	ILMN_21686	FAM89A	NM_198552.1	375061	38348389	FAM89A	NP_940954.1	ILMN_1652677	CAGGGGATGAGCGCTACCAGTTTCATTTGTAGGCAGGGAGTTCTCCGCGG	Homo sapiens family with sequence similarity 89, member A (FAM89A), mRNA.
NCKAP1	3930615	738.396	0	264.671	0.0135542	0.35844	181.223	0.10994	198.649	0.0737952	1.09616	3.05814	1.92649	2.13164	ILMN_8043	ILMN_8043	NCKAP1	NM_205842.1	10787	45545410	NCKAP1	NP_995314.1	ILMN_2409451	GCACAGAACAGTGTACCCTTAGTGACCAGTTGCTACCCAAGCATTGTGCC	Homo sapiens NCK-associated protein 1 (NCKAP1), transcript variant 2, mRNA.
ORMDL3	1500112	382.845	0.00301205	837.731	0	2.18817	412.498	0.00301205	1500.35	0	3.63722	1.66222	0.532648	2.12957	ILMN_12329	ILMN_12329	ORMDL3	NM_139280.1	94103	27544926	ORMDL3	NP_644809.1	ILMN_1662174	TGCAGAGAAGAAAGTGAGGCCGGGAGCCTGAGCCTGGGCTGGAGCCTTCT	Homo sapiens ORM1-like 3 (S. cerevisiae) (ORMDL3), mRNA.
FGF9	6420746	162.126	0.314759	325.176	0.0060241	2.0057	326.677	0.0060241	1132.15	0	3.46566	1.7279	0.599502	2.1284	ILMN_1771	ILMN_1771	FGF9	NM_002010.1	2254	4503706	FGF9	NP_002001.1	ILMN_1762531	AGCTGCCATACTTCGACTTATCAGGATTCTGGCTGGTGGCCTGCGCGAGG	Homo sapiens fibroblast growth factor 9 (glia-activating factor) (FGF9), mRNA.
PDIA4	4060068	770.818	0	573.268	0	0.743714	184.133	0.0948795	275.981	0.0120482	1.49881	2.01531	0.890457	2.12485	ILMN_4575	ILMN_4575	PDIA4	NM_004911.3	9601	33469983	PDIA4	NP_004902.1	ILMN_1815261	TCTGATTGCTTCCTGTTGAGCACAAAGTGAGAGCTGCCACTGAGCAGCCC	Homo sapiens protein disulfide isomerase family A, member 4 (PDIA4), mRNA.
RHEBL1	4590398	231.051	0.0225904	219.828	0.0286145	0.951428	560.629	0	1085.86	0	1.93686	2.03574	0.911268	2.12447	ILMN_21444	ILMN_21444	RHEBL1	NM_144593.1	121268	21389384	RHEBL1	NP_653194.1	ILMN_1721029	CAATGTTTACAAAGGGGCAAGGACCTCTCATGGACACTGGCCTCTAGCCC	Homo sapiens Ras homolog enriched in brain like 1 (RHEBL1), mRNA.
FAM89A	7400747	1244.05	0	3304.86	0	2.65653	5760.3	0	25282.4	0	4.38907	1.65218	0.532498	2.11968	ILMN_21686	ILMN_21686	FAM89A	NM_198552.1	375061	38348389	FAM89A	NP_940954.1	ILMN_2285817	GATCTCGGTGAAAGGCCTTAGTGGGTGTTTTGTGTGAGGTGGCTTGTAGC	Homo sapiens family with sequence similarity 89, member A (FAM89A), mRNA.
RBM17	10612	1436.94	0	1697.67	0	1.18145	1167.2	0	2679.3	0	2.29549	1.94295	0.825781	2.11716	ILMN_15169	ILMN_15169	RBM17	NM_032905.3	84991	40255242	RBM17	NP_116294.1	ILMN_1781906	ACTGCATGTGACTTTCCTAAGCGGCAGCTGAAAGACTCGAGCCCGTGCTG	Homo sapiens RNA binding motif protein 17 (RBM17), mRNA.
PSAP	7650333	18917.2	0	8416.72	0	0.444925	2875.97	0	3770.1	0	1.3109	2.94633	1.82929	2.11704	ILMN_3081	ILMN_179975	PSAP	NM_001042465.1	5660	110224475	PSAP	NP_001035930.1	ILMN_1749109	TGGTTGCCAGGAGACAGCAAGCAAAGCCAGCAGGACATGAAGTTGCTATT	Homo sapiens prosaposin (PSAP), transcript variant 2, mRNA.
TMEM98	5390333	8505.05	0	13586.9	0	1.5975	4428.91	0	12510.4	0	2.82471	1.7682	0.651774	2.11643	ILMN_12943	ILMN_13067	TMEM98	NM_001033504.1	26022	75677344	TMEM98	NP_001028676.1	ILMN_1779182	GGCCTGTTTCATTTATTTGTATTATCTGCCTGGTCCCTGAGGCGTCTGGG	Homo sapiens transmembrane protein 98 (TMEM98), transcript variant 2, mRNA.
HPS1	2570131	602.952	0	1108.56	0	1.83856	987.977	0	2971.47	0	3.00764	1.63587	0.519753	2.11612	ILMN_2724	ILMN_2724	HPS1	NM_182639.1	3257	33286413	HPS1	NP_872577.1	ILMN_2267787	CGTGCCTCCTAAGGCTTGAGTGCAGGTACCCGTGTTCCTAGAGCACAGGA	Homo sapiens Hermansky-Pudlak syndrome 1 (HPS1), transcript variant 3, mRNA.
EIF4A2	4640689	11950.3	0	17091.6	0	1.43023	14120	0	35459.1	0	2.51126	1.75585	0.641095	2.11475	ILMN_139052	ILMN_5908	EIF4A2	NM_001967.3	1974	83700234	EIF4A2	NP_001958.2	ILMN_1685722	GGACCCTGTTGCTAAGCCCCAGCAAGCAATCCTAGGTAGGGTTTAATCCC	Homo sapiens eukaryotic translation initiation factor 4A, isoform 2 (EIF4A2), mRNA.
DUSP12	460280	4447.83	0	2888.13	0	0.649335	2565.28	0	4245.21	0	1.65487	2.54857	1.43752	2.11104	ILMN_22100	ILMN_22100	DUSP12	NM_007240.1	11266	6005955	DUSP12	NP_009171.1	ILMN_1767892	GTTGGGTTCCTTCAACTGGTATGGTGAACAGTGCTCTTGTGGTAGGTGGA	Homo sapiens dual specificity phosphatase 12 (DUSP12), mRNA.
TSPAN3	7510025	6511.21	0	1603.07	0	0.246201	355.966	0.00301205	379.063	0.00301205	1.06489	4.32527	3.21474	2.11054	ILMN_10474	ILMN_10474	TSPAN3	NM_005724.4	10099	38787975	TSPAN3	NP_005715.1	ILMN_1655469	CATCCTGCTCTTGGTTTTTGTCACAGAAGTTGTTGTAGTGGTTTTGGGAT	Homo sapiens tetraspanin 3 (TSPAN3), transcript variant 1, mRNA.
TMEM66	6280270	9601.32	0	9399	0	0.978927	2086.8	0	4383.06	0	2.10037	2.14559	1.03639	2.10919	ILMN_25068	ILMN_25068	TMEM66	NM_016127.4	51669	42476192	TMEM66	NP_057211.4	ILMN_1780141	GAGCTCTGAAGCTTTGAATCATTCAGTGGTGGAGATGGCCTTCTGGTAAC	Homo sapiens transmembrane protein 66 (TMEM66), mRNA.
EOMES	7320372	167.582	0.22741	162.199	0.331325	0.967879	583.902	0	1190.29	0	2.03851	2.10617	0.997626	2.10854	ILMN_19998	ILMN_19998	EOMES	NM_005442.2	8320	22538469	EOMES	NP_005433.2	ILMN_1760509	GTCCAGGATTGCCTCACTTGAGACTTGCTAGGCCTCTGCTGTGTGCTGGG	Homo sapiens eomesodermin homolog (Xenopus laevis) (EOMES), mRNA.
CHMP4C	2490554	164.627	0.268072	151.255	0.584337	0.918775	294.029	0.00753012	649.972	0.00150602	2.21057	2.40599	1.30122	2.10478	ILMN_15228	ILMN_183468	CHMP4C	NM_152284.3	92421	62526041	CHMP4C	NP_689497.1	ILMN_1711542	GGAATGGGGCAATGGATGCATTTCCCAAAACGTGTGAAAGCACTAACAGC	Homo sapiens chromatin modifying protein 4C (CHMP4C), mRNA.
GATA2	4010196	646.861	0	592.612	0	0.916135	1561.31	0	2939.95	0	1.883	2.05538	0.951011	2.10437	ILMN_20021	ILMN_20021	GATA2	NM_032638.3	2624	31982886	GATA2	NP_116027.2	ILMN_2102670	TGGGTCCAGTTGATTGTACGTAGCCACAGGAGCCCTGCTATGAAAGGAAT	Homo sapiens GATA binding protein 2 (GATA2), mRNA.
CDCA4	290333	1338.29	0	4184.72	0	3.12693	1539.29	0	6834.97	0	4.44035	1.42004	0.317731	2.1023	ILMN_5465	ILMN_5601	CDCA4	NM_145701.1	55038	22027510	CDCA4	NP_663747.1	ILMN_1684045	TTCCACTCCTGCCCCGCCTCACCCCACATGCTCCCTGTTTCTCATGCTTT	Homo sapiens cell division cycle associated 4 (CDCA4), transcript variant 14, mRNA.
NBL1	5090156	19709.3	0	15378.9	0	0.780287	6145.92	0	12962	0	2.10903	2.70289	1.6029	2.09999	ILMN_20462	ILMN_20462	NBL1	NM_182744.1	4681	33519446	NBL1	NP_877421.1	ILMN_1789599	CCCATGAAGAAAGCCCCTCGTTGCCCAGCACTGTCTGCGTCTGCTCTTCT	Homo sapiens neuroblastoma, suppression of tumorigenicity 1 (NBL1), transcript variant 1, mRNA.
GPR150	5570541	192.568	0.063253	149.373	0.63253	0.775687	169.577	0.194277	349.128	0.00451807	2.05882	2.65418	1.55884	2.09534	ILMN_19334	ILMN_19334	GPR150	NM_199243.1	285601	40385872	GPR150	NP_954713.1	ILMN_1708428	CAACGCTGGCCCCACCCTCATTATCACCATGCTCGGCGGGAACCGCTGGA	Homo sapiens G protein-coupled receptor 150 (GPR150), mRNA.
C15ORF59	6660445	492.569	0	926.79	0	1.88154	544.675	0	1742.18	0	3.19856	1.69997	0.605487	2.09448	ILMN_36790	ILMN_36790	C15ORF59	NM_001039614.1	388135	88853866	C15orf59	NP_001034703.1	ILMN_2141118	CCCTGAACAGACTCGAAGGGTCACGAGGAACAGCAGCACCCAGACAGTGT	Homo sapiens chromosome 15 open reading frame 59 (C15orf59), mRNA.
ALDH1A3	4920148	559.833	0	704.331	0	1.25811	1988.08	0	4479.26	0	2.25306	1.79083	0.696531	2.0943	ILMN_25111	ILMN_25111	ALDH1A3	NM_000693.1	220	4502040	ALDH1A3	NP_000684.1	ILMN_2139970	TAGGCCTGGGAATTCCGATCCTAGCTGCAGATCGCATCCCACAATGCGAG	Homo sapiens aldehyde dehydrogenase 1 family, member A3 (ALDH1A3), mRNA.
FALZ	6290463	175.801	0.144578	178.868	0.126506	1.01744	186.879	0.0783133	379.798	0.00301205	2.03232	1.99748	0.903484	2.09399	ILMN_27450	ILMN_27450	FALZ	NM_004459.5	2186	38788259	FALZ	NP_004450.3	ILMN_1712657	TTCTCCAGGACAGCAGTGGCCCCTCGTTTTATCATTCCCAGTCCATTGTC	Homo sapiens fetal Alzheimer antigen (FALZ), transcript variant 2, mRNA.
C1ORF59	1710242	745.209	0	659.589	0	0.885106	1989	0	3800.07	0	1.91055	2.15855	1.06551	2.09304	ILMN_7678	ILMN_7678	C1ORF59	NM_144584.1	113802	21389358	C1orf59	NP_653185.1	ILMN_1682428	GACTCAATTCCTCTGAGCAGTGATGGTTCTGCAGTGGTGGCTGACCTGCG	Homo sapiens chromosome 1 open reading frame 59 (C1orf59), mRNA.
TYW3	4010343	330.655	0.00301205	821.857	0	2.48554	231.327	0.0240964	805.203	0	3.48081	1.40042	0.309647	2.09078	ILMN_26975	ILMN_26975	TYW3	NM_138467.1	127253	42734380	TYW3	NP_612476.1	ILMN_1726842	AGGAAATTTGGGCAGGAAAGGGAACTCACAGTGTCGGAATGCCTGGAGCA	Homo sapiens tRNA-yW synthesizing protein 3 homolog (S. cerevisiae) (TYW3), mRNA.
SLC35A1	6510204	1489.47	0	1659.56	0	1.11419	594.882	0	1365.87	0	2.29603	2.06072	0.970004	2.09071	ILMN_23284	ILMN_23284	SLC35A1	NM_006416.3	10559	142375164	SLC35A1	NP_006407.1	ILMN_1741440	ACTCGGACAATTTCTGGGTGGTGACTGAGTACCCCTTTAGTGAGTACCCC	Homo sapiens solute carrier family 35 (CMP-sialic acid transporter), member A1 (SLC35A1), mRNA.
SQLE	3120367	3432.34	0	2172.58	0	0.632972	552.977	0	838.045	0	1.51551	2.39428	1.3039	2.09038	ILMN_183123	ILMN_183123	SQLE	NM_003129.3	6713	62865634	SQLE	NP_003120.2	ILMN_2041293	GTCAGAACCTTGGATTACAAAACCTCGAGCCCTTCTCAGTAGTGGTGCTG	Homo sapiens squalene epoxidase (SQLE), mRNA.
DCN	7650296	42325.8	0	25083.8	0	0.592636	1654.65	0	2682.18	0	1.621	2.73523	1.64496	2.09027	ILMN_29913	ILMN_29913	DCN	NM_133505.2	1634	47419923	DCN	NP_598012.1	ILMN_2347145	CAGCCATCCACCTTCAGATGTGTCTACGTGCGCTCTGCCATTCAACTCGG	Homo sapiens decorin (DCN), transcript variant C, mRNA.
NOTCH3	2340692	543.917	0	465.649	0	0.856104	261.496	0.0105422	488.19	0.00301205	1.86691	2.1807	1.09135	2.08935	ILMN_12369	ILMN_12369	NOTCH3	NM_000435.1	4854	4557798	NOTCH3	NP_000426.1	ILMN_1658926	TCCCTGTGTAGCTGAATTCCCAAGCCCTGCATTGTACAGCCCCCCACTCC	Homo sapiens Notch homolog 3 (Drosophila) (NOTCH3), mRNA.
SLC20A2	6590037	1700.77	0	2047.04	0	1.2036	202.264	0.0451807	493.655	0.00301205	2.44065	2.0278	0.940526	2.08727	ILMN_29659	ILMN_29659	SLC20A2	NM_006749.3	6575	34222154	SLC20A2	NP_006740.1	ILMN_1813763	TCTGAGGCCCACACAAAGCTGGACACCCCCAGGCTCTACTCCATCCCATT	Homo sapiens solute carrier family 20 (phosphate transporter), member 2 (SLC20A2), mRNA.
LENEP	3710242	171.384	0.183735	145.478	0.718373	0.848846	163.962	0.28012	322.241	0.00451807	1.96534	2.31531	1.22963	2.08568	ILMN_30206	ILMN_30206	LENEP	NM_018655.2	55891	57242772	LENEP	NP_061125.1	ILMN_1736447	ATTAATGGTAGCAGGGAACTGCCTCCTCTCCCCACCAGCACCATGGCTGG	Homo sapiens lens epithelial protein (LENEP), mRNA.
TOR3A	430411	1242.06	0	937.603	0	0.754879	790.735	0	1592.18	0	2.01354	2.66737	1.58181	2.08556	ILMN_21685	ILMN_21685	TOR3A	NM_022371.3	64222	115647956	TOR3A	NP_071766.2	ILMN_1768181	CTCAGAGGCTGTAGGGTCCTTGGGTTACAGAGCCGGGGAGAACGAAGTTC	Homo sapiens torsin family 3, member A (TOR3A), mRNA.
LOC400464	5260605	292.315	0.00753012	481.268	0	1.6464	318.321	0.00753012	870.371	0	2.73426	1.66075	0.576483	2.08426	ILMN_15604	ILMN_15604	LOC400464	NM_001013670.1	400464	61966786	LOC400464	NP_001013692.1	ILMN_2320480	CCGCGCGCTGCTGTGTTCTGGAAGGGCTCATTGTACAGTCAAGGCGGCAG	Homo sapiens similar to FLJ43276 protein (LOC400464), mRNA.
TMEM50B	3460307	3379.92	0	6468.81	0	1.91389	1256.56	0	3955.51	0	3.14789	1.64476	0.562256	2.0825	ILMN_46639	ILMN_46639	TMEM50B	NM_006134.5	757	87044907	TMEM50B	NP_006125.2	ILMN_2047599	GTGCACAGAGTATGAAGCAGTTGTGGAGCGCTGTGCCTTTGTCAAGATAC	Homo sapiens transmembrane protein 50B (TMEM50B), mRNA.
SPINT2	1240730	251.299	0.0150602	196.218	0.0496988	0.780812	766.448	0	1554.12	0	2.02768	2.59689	1.51516	2.08174	ILMN_28039	ILMN_28039	SPINT2	NM_021102.2	10653	57242801	SPINT2	NP_066925.1	ILMN_1800739	GGCTGCTTCCTGGTCTGGCAGGGATGGGTTTGCTTTGGAAATCCTCTAGG	Homo sapiens serine peptidase inhibitor, Kunitz type, 2 (SPINT2), mRNA.
NUP62CL	7100541	158.704	0.376506	176.226	0.138554	1.1104	965.927	0	2216.04	0	2.29421	2.0661	0.985071	2.08103	ILMN_5617	ILMN_5617	NUP62CL	NM_017681.1	54830	8923134	NUP62CL	NP_060151.1	ILMN_1756550	AGCCTTGTTCTTAGGTTTGGAACAGTCTGGTCTCCTGTGTTTCATGTTTC	Homo sapiens nucleoporin 62kDa C-terminal like (NUP62CL), mRNA.
SNAI2	6330730	3298.79	0	3224.62	0	0.977517	501.938	0	979.162	0	1.95077	1.99563	0.914712	2.08092	ILMN_165913	ILMN_165913	SNAI2	NM_003068.3	6591	24497625	SNAI2	NP_003059.1	ILMN_2082585	AGGATTTCCCATAGGAAGAGATCTGCCAGACGCGAACTCAGGTGCCTTAA	Homo sapiens snail homolog 2 (Drosophila) (SNAI2), mRNA.
ZNF280B	2750044	203.106	0.0391566	402.321	0.00150602	1.98084	405.76	0.00301205	1221.74	0	3.01099	1.52006	0.441022	2.07904	ILMN_19056	ILMN_19056	ZNF280B	NM_080764.2	140883	38202248	ZNF280B	NP_542942.1	ILMN_1654697	GCCAACTGTAGATTCCAGTGATCTGGCCCCTGCCTACCTCCTTCCTCTCT	Homo sapiens zinc finger protein 280B (ZNF280B), mRNA.
CHRAC1	610300	390.288	0.00301205	1004.27	0	2.57315	503.071	0	2062.39	0	4.0996	1.59322	0.514493	2.07873	ILMN_2175	ILMN_165795	CHRAC1	NM_017444.3	54108	24432041	CHRAC1	NP_059140.1	ILMN_1722390	CCCTGTGGTCAGCTCCTTCCCCACCTTTTACCGTGGCAACCGTCAAGCTA	Homo sapiens chromatin accessibility complex 1 (CHRAC1), mRNA.
SLC39A1	5670368	4723.31	0	1766.88	0	0.374076	1403.1	0	1877.97	0	1.33845	3.57801	2.49946	2.07855	ILMN_14415	ILMN_14415	SLC39A1	NM_014437.3	27173	34147669	SLC39A1	NP_055252.2	ILMN_2116714	GCTGGGGTAGGAGGAAGGTTGTTGCAGCCATCTACTGCTGCTGTACCCTA	Homo sapiens solute carrier family 39 (zinc transporter), member 1 (SLC39A1), mRNA.
HABP4	6510689	739.31	0	983.731	0	1.33061	1708.44	0	4643.43	0	2.71794	2.04263	0.964624	2.07801	ILMN_21135	ILMN_21135	HABP4	NM_014282.1	22927	24307946	HABP4	NP_055097.1	ILMN_2107991	TCCAGAGGCTCGAGAGCAGGCCATTTCCCAAGAAGATGAAGAATGGTGAC	Homo sapiens hyaluronan binding protein 4 (HABP4), mRNA.
SH3GL2	2600465	427.193	0	523.191	0	1.22472	1138.59	0	2711.17	0	2.38116	1.94425	0.866323	2.07793	ILMN_23656	ILMN_23656	SH3GL2	NM_003026.1	6456	4506930	SH3GL2	NP_003017.1	ILMN_1661491	GCTGCTTCCGATGTGCCACCTGCAGTAGTGGATCATGTGGAGTGAAAGGC	Homo sapiens SH3-domain GRB2-like 2 (SH3GL2), mRNA.
GABARAPL2	20091	1992.63	0	993.902	0	0.498789	2132.85	0	3351	0	1.57114	3.14991	2.07206	2.07784	ILMN_9805	ILMN_9805	GABARAPL2	NM_007285.6	11345	27374999	GABARAPL2	NP_009216.1	ILMN_2046315	CTATATCGAAGTGAGGTAGGTGCGGTATTAAAGTGAAAGGGAAGGTGATG	Homo sapiens GABA(A) receptor-associated protein-like 2 (GABARAPL2), mRNA.
LARP2	5910164	600.188	0	1205.76	0	2.00897	1249.14	0	4007.41	0	3.20813	1.5969	0.522023	2.07488	ILMN_9962	ILMN_9962	LARP2	NM_032239.2	55132	30061568	LARP2	NP_115615.2	ILMN_1733390	TTCTCTGCAGGGTAGGTAAGATAGGTCAGTCAAGTTGGTAATGCCTGTCC	Homo sapiens La ribonucleoprotein domain family, member 2 (LARP2), transcript variant 3, mRNA.
ZNF787	3190008	2942.79	0	2323.93	0	0.789702	5152.86	0	8915.74	0	1.73025	2.19102	1.11715	2.07387	ILMN_24445	ILMN_24445	ZNF787	NM_001002836.2	126208	152963636	ZNF787	NP_001002836.2	ILMN_1791388	GGCCTGGGCGTGGTGGAGGAAGGGGTGCTGGAACAATAAACGGCACTATC	Homo sapiens zinc finger protein 787 (ZNF787), mRNA.
GBP4	1980524	261.44	0.0135542	286.482	0.0120482	1.09579	290.902	0.00903614	609.838	0.00150602	2.09637	1.91312	0.839853	2.07327	ILMN_2749	ILMN_172048	GBP4	NM_052941.3	115361	142368926	GBP4	NP_443173.2	ILMN_1771385	CCATGGGCCTTTTCACAGGGGACACAGGCTTCTTAAAACAACCCGGCTTC	Homo sapiens guanylate binding protein 4 (GBP4), mRNA.
LAMP2	6480142	4484.26	0	1622.68	0	0.361862	622.843	0	781.478	0	1.2547	3.46733	2.39554	2.07179	ILMN_29225	ILMN_29225	LAMP2	NM_002294.1	3920	4504956	LAMP2	NP_002285.1	ILMN_2243687	CTTAAGAAGCCCTGGCCAAATTTTGATCCTAACCTTGAAGTATGCCTTGA	Homo sapiens lysosomal-associated membrane protein 2 (LAMP2), transcript variant LAMP2A, mRNA.
SUMO3	5900682	12333.9	0	22339.6	0	1.81123	3248.76	0	9668.28	0	2.97599	1.64308	0.571382	2.0717	ILMN_29200	ILMN_29200	SUMO3	NM_006936.2	6612	48928057	SUMO3	NP_008867.2	ILMN_1725642	CATAGTTCTGCCTATTGTCCTTCCCTGAGGCTCCATTGCTGCTTGGTGGC	Homo sapiens SMT3 suppressor of mif two 3 homolog 3 (S. cerevisiae) (SUMO3), mRNA.
DDN	1230129	149.132	0.600904	153.018	0.542169	1.02606	268.724	0.0105422	569.717	0.00150602	2.12008	2.06624	0.995711	2.07053	ILMN_1972	ILMN_1972	DDN	NM_015086.1	23109	62079298	DDN	NP_055901.2	ILMN_1673450	TCTCTCCGATCCTTGGACACCTCCTCTGTCTGCCATTTATTAGCCATGTG	Homo sapiens dendrin (DDN), mRNA.
MRPS36	3420079	379.994	0.00301205	709.031	0	1.8659	434.649	0.00150602	1275.14	0	2.93372	1.57228	0.503358	2.06892	ILMN_4189	ILMN_4189	MRPS36	NM_033281.5	92259	71892471	MRPS36	NP_150597.1	ILMN_1807095	TGGGGCCCCTCCTGTGCCAAGGGTACGTATATTGTGAAGTAAAGCCTCAC	Homo sapiens mitochondrial ribosomal protein S36 (MRPS36), nuclear gene encoding mitochondrial protein, mRNA.
MRAP	4070341	162.375	0.308735	150.321	0.608434	0.925765	159.111	0.384036	306.205	0.00753012	1.92448	2.0788	1.01017	2.06863	ILMN_23154	ILMN_23154	MRAP	NM_178817.3	56246	45827702	MRAP	NP_848932.1	ILMN_1705676	GACAAAGATTGCAGTGGCCCCTCGAGTGCAGAGGTCATCCCAGGTGTTGC	Homo sapiens melanocortin 2 receptor accessory protein (MRAP), transcript variant 1, mRNA.
PHLDA1	5900725	2413.01	0	2007.58	0	0.831983	1712.38	0	3420.67	0	1.99761	2.40103	1.3336	2.06743	ILMN_138322	ILMN_7104	PHLDA1	NM_007350.3	22822	83977458	PHLDA1	NP_031376.3	ILMN_1687978	AACAGTCTCTCCGCCCCGCACCAGATCAAGTAGTTTGGACATCACCCTAC	Homo sapiens pleckstrin homology-like domain, family A, member 1 (PHLDA1), mRNA.
VAMP3	4640066	7498.83	0	8829.19	0	1.17741	10886.5	0	24427.7	0	2.24385	1.90575	0.839159	2.06659	ILMN_19403	ILMN_165985	VAMP3	NM_004781.3	9341	42544205	VAMP3	NP_004772.1	ILMN_1714527	ACTGTTGAAGAGATGCCTTGCGGTGTGGCCAGCTGTGAGGAGAAAGCAGC	Homo sapiens vesicle-associated membrane protein 3 (cellubrevin) (VAMP3), mRNA.
CHCHD4	3850292	1020.52	0	1299.72	0	1.27358	5916.78	0	13804.3	0	2.33307	1.8319	0.766902	2.06499	ILMN_27470	ILMN_27470	CHCHD4	NM_144636.2	131474	148612891	CHCHD4	NP_653237.1	ILMN_1813938	GGGGCCCATGTTCACACTGGCTCTCAGTCTAGTCAGGTGCAATGTTCTTG	Homo sapiens coiled-coil-helix-coiled-coil-helix domain containing 4 (CHCHD4), nuclear gene encoding mitochondrial protein, transcript variant 2, mRNA.
GPR3	5130538	209.226	0.0316265	405.559	0.00150602	1.93838	321.038	0.00753012	1056.06	0	3.28951	1.69704	0.632075	2.06496	ILMN_24439	ILMN_24439	GPR3	NM_005281.2	2827	31377791	GPR3	NP_005272.1	ILMN_1725271	AGCCATCACCTGAGCAACCAAAAATTCCTCTGCGCTGGGGTCCGACTGCC	Homo sapiens G protein-coupled receptor 3 (GPR3), mRNA.
NIPA2	4670020	5012.32	0	5644.28	0	1.12608	5254.85	0	12087	0	2.30017	2.04263	0.980024	2.06261	ILMN_3795	ILMN_3795	NIPA2	NM_030922.5	81614	57013273	NIPA2	NP_112184.4	ILMN_1720344	CCGGCTTCCTCTGAGCATTCGATGGCCTTAGCACCTCATCAAGCCAGCAC	Homo sapiens non imprinted in Prader-Willi/Angelman syndrome 2 (NIPA2), transcript variant 1, mRNA.
C11ORF75	4900747	977.916	0	1399.66	0	1.43127	2537.58	0	6137.76	0	2.41875	1.68993	0.627544	2.06239	ILMN_9654	ILMN_9654	C11ORF75	NM_020179.1	56935	9910225	C11orf75	NP_064564.1	ILMN_1798270	AGTAGCTCCACCTGAAGAGGGATGGAACCTCTGGGTCAGGAAACAGCTGG	Homo sapiens chromosome 11 open reading frame 75 (C11orf75), mRNA.
NAP1L4	70181	7079.19	0	9844.34	0	1.3906	9635.86	0	24101.2	0	2.5012	1.79864	0.736874	2.06177	ILMN_21171	ILMN_21171	NAP1L4	NM_005969.3	4676	56549646	NAP1L4	NP_005960.1	ILMN_1804327	GGGCCCCACCATTCATCCTGTCTGAAGGTCCTGGGTTTGGTGTGACCGCT	Homo sapiens nucleosome assembly protein 1-like 4 (NAP1L4), mRNA.
ITGB1	110440	6875.74	0	2821.47	0	0.410351	270.2	0.0105422	305.195	0.00903614	1.12952	2.75256	1.69178	2.06078	ILMN_11529	ILMN_24435	ITGB1	NM_033668.1	3688	19743818	ITGB1	NP_391988.1	ILMN_1714820	TTACCCCAGCCGGTCCAACCTGATCCTGTGTCCCATTGTAAGGAGAAGGA	Homo sapiens integrin, beta 1 (fibronectin receptor, beta polypeptide, antigen CD29 includes MDF2, MSK12) (ITGB1), transcript variant 1D, mRNA.
PDGFA	1170653	179.839	0.111446	390.314	0.00150602	2.17035	273.533	0.00903614	1021.53	0	3.73459	1.72073	0.660942	2.05979	ILMN_26486	ILMN_26486	PDGFA	NM_033023.3	5154	77695918	PDGFA	NP_148983.1	ILMN_2342695	GTGCGGTCTTTGTTCTCCTCCGTGAAAAACTGTGTCCGAGAACACTCGGG	Homo sapiens platelet-derived growth factor alpha polypeptide (PDGFA), transcript variant 2, mRNA.
CDKN1A	4230201	21757	0	45825.9	0	2.10626	13855.1	0	43731.7	0	3.15637	1.49856	0.439042	2.05952	ILMN_5895	ILMN_16780	CDKN1A	NM_000389.2	1026	17978496	CDKN1A	NP_000380.1	ILMN_1784602	GTCCTGGTTCCCGTTTCTCCACCTAGACTGTAAACCTCTCGAGGGCAGGG	Homo sapiens cyclin-dependent kinase inhibitor 1A (p21, Cip1) (CDKN1A), transcript variant 1, mRNA.
CLDND1	4810286	2007.87	0	3188.86	0	1.58818	901.83	0	2494.2	0	2.76571	1.74144	0.681953	2.05948	ILMN_891	ILMN_169193	CLDND1	NM_001040181.1	56650	93588613	CLDND1	NP_001035271.1	ILMN_1710326	AAGAACGTTTCACCATAATGACCCTCCAGAGCTGGGAAACCTACCACAAG	Homo sapiens claudin domain containing 1 (CLDND1), transcript variant 1, mRNA.
ACTR2	5570196	6083.35	0	16036.8	0	2.63618	1955.17	0	7525.55	0	3.84904	1.46008	0.401772	2.05831	ILMN_163247	ILMN_163247	ACTR2	NM_001005386.1	10097	53692186	ACTR2	NP_001005386.1	ILMN_2388605	GCAGTTGGGTTCAGGGAAATGGGATTGACTTGGCCTTCAGGCTCCTTTGG	Homo sapiens ARP2 actin-related protein 2 homolog (yeast) (ACTR2), transcript variant 1, mRNA.
TMEM14C	3840167	22145.2	0	30043.2	0	1.35665	19504.6	0	46929.2	0	2.40605	1.77353	0.715583	2.05795	ILMN_12206	ILMN_12206	TMEM14C	NM_016462.2	51522	24475984	TMEM14C	NP_057546.1	ILMN_2175131	GGTGTCAGCTTTCAGGGCTCTGAAACCCTATTCCCTGCTCTGAGGAACAG	Homo sapiens transmembrane protein 14C (TMEM14C), mRNA.
ACADM	2470279	1933.33	0	2912.3	0	1.50637	3919.24	0	10211.6	0	2.6055	1.72966	0.672917	2.05674	ILMN_161879	ILMN_161879	ACADM	NM_000016.2	34	21327681	ACADM	NP_000007.1	ILMN_2053679	GACTGTTGGTCTCTAGGTAGCCTTTGGTCTATTGTACACAATCTCATTTC	Homo sapiens acyl-Coenzyme A dehydrogenase, C-4 to C-12 straight chain (ACADM), nuclear gene encoding mitochondrial protein, mRNA.
SOX8	7320139	247.519	0.0180723	258.841	0.0165663	1.04574	3204.13	0	6475.17	0	2.02088	1.93248	0.876913	2.05557	ILMN_30180	ILMN_30180	SOX8	NM_014587.2	30812	30179902	SOX8	NP_055402.2	ILMN_1789244	AGGACGCACCCTCACTCCCCTGCTGCCTTCACTCCTTTCTGACCAAGCAA	Homo sapiens SRY (sex determining region Y)-box 8 (SOX8), mRNA.
CLDND1	4640626	1953.09	0	3480.49	0	1.78205	981.122	0	2864.07	0	2.91918	1.6381	0.58288	2.05522	ILMN_169193	ILMN_169193	CLDND1	NM_001040181.1	56650	93588613	CLDND1	NP_001035271.1	ILMN_2352563	GACCCTCCAGAGCTGGGAAACCTACCACAAGATCTAAAGTTCTGGCTGTC	Homo sapiens claudin domain containing 1 (CLDND1), transcript variant 1, mRNA.
CEBPB	20446	24838.8	0	25999.9	0	1.04675	25936	0	55122.9	0	2.12535	2.03043	0.976912	2.05352	ILMN_4674	ILMN_4674	CEBPB	NM_005194.2	1051	28872795	CEBPB	NP_005185.2	ILMN_1693014	GACTGACGCAACCCACGTGTAACTGTCAGCCGGGCCCTGAGTAATCGCTT	Homo sapiens CCAAT/enhancer binding protein (C/EBP), beta (CEBPB), mRNA.
NDNL2	540762	271.603	0.0120482	234.7	0.0210843	0.864129	190.774	0.061747	351.596	0.00301205	1.843	2.13278	1.07968	2.0531	ILMN_15167	ILMN_15167	NDNL2	NM_138704.2	56160	29826297	NDNL2	NP_619649.1	ILMN_1738622	CAAAGGCACAGTTTAGAGGATTGGGGGAAGGGAGAACGAACCCAGGGAGC	Homo sapiens necdin-like 2 (NDNL2), mRNA.
FAM18B	5690762	1743.16	0	2504.23	0	1.4366	435.639	0.00150602	1018.69	0	2.33838	1.62772	0.574804	2.05291	ILMN_18985	ILMN_18985	FAM18B	NM_016078.4	51030	148747573	FAM18B	NP_057162.4	ILMN_1661593	GATTTGTTCTGTGGTGTAGGTATGCACATTCCATAGGTATGCACACGGCC	Homo sapiens family with sequence similarity 18, member B (FAM18B), mRNA.
OAF	4200025	9070.85	0	6645.56	0	0.732628	1323.34	0	2839.88	0	2.146	2.92919	1.87736	2.05183	ILMN_12751	ILMN_12751	OAF	NM_178507.2	220323	31341888	OAF	NP_848602.1	ILMN_1668345	ATCACAGACCACGAGTGCCTTTCCCGGACCTGGACGTTGCCTCCAGAGCA	Homo sapiens OAF homolog (Drosophila) (OAF), mRNA.
TMEM128	1690386	1090.33	0	714.5	0	0.655307	446.641	0	739.179	0	1.65498	2.5255	1.47492	2.05057	ILMN_14110	ILMN_14110	TMEM128	NM_032927.2	85013	39725660	TMEM128	NP_116316.1	ILMN_2194229	TCTGTTTGAGTCTTTGGAGAAAGTGGTTTCATTGTAGGTACATAGTGCAC	Homo sapiens transmembrane protein 128 (TMEM128), mRNA.
SLC39A11	2470609	1432.88	0	1012.71	0	0.706761	245.421	0.0120482	414.821	0.00301205	1.69024	2.39154	1.34208	2.04946	ILMN_22266	ILMN_22266	SLC39A11	NM_139177.2	201266	31542247	SLC39A11	NP_631916.1	ILMN_1742705	GAATCTCCTGCTCTGTGAATGCTATCAGACCCCAAAGGCCAACCTTGGGC	Homo sapiens solute carrier family 39 (metal ion transporter), member 11 (SLC39A11), mRNA.
ORAOV1	4880053	784.077	0	2298.61	0	2.93162	2317.94	0	9279.76	0	4.00346	1.36562	0.317184	2.04843	ILMN_5733	ILMN_5733	ORAOV1	NM_153451.2	220064	56676315	ORAOV1	NP_703152.1	ILMN_1762549	CTCAGGTCTGGGGAAGTCTGTGCTGGCATCTCCTCATTGTGCCTTCATCA	Homo sapiens oral cancer overexpressed 1 (ORAOV1), mRNA.
RYK	1090523	4945.63	0	10846.6	0	2.19317	2347.68	0	7694.63	0	3.27754	1.49443	0.44609	2.04834	ILMN_13061	ILMN_13061	RYK	NM_001005861.1	6259	54607019	RYK	NP_001005861.1	ILMN_1769671	GGCAGAAATTAGCCTTTCTGTGAACCAGATGTGGTTTGGGGCAGATCTGT	Homo sapiens RYK receptor-like tyrosine kinase (RYK), transcript variant 1, mRNA.
SERINC1	2680487	1604.7	0	1227.89	0	0.765184	250.998	0.0105422	426.799	0.00301205	1.70041	2.22222	1.17395	2.04827	ILMN_24825	ILMN_24825	SERINC1	NM_020755.2	57515	34222115	SERINC1	NP_065806.1	ILMN_1741613	GGATTGCTGGTGTCCAGCATGACCCATAAACAGGTCAGAAGAATGATGGA	Homo sapiens serine incorporator 1 (SERINC1), mRNA.
TFPI	1340039	1737.26	0	1759.32	0	1.0127	251.655	0.0105422	492.472	0.00301205	1.95693	1.93239	0.884792	2.04759	ILMN_1429	ILMN_17834	TFPI	NM_006287.4	7035	98991770	TFPI	NP_006278.1	ILMN_1662619	CAATGCTGTGAATAACTCCCTGACTCCGCAATCAACCAAGGTTCCCAGCC	Homo sapiens tissue factor pathway inhibitor (lipoprotein-associated coagulation inhibitor) (TFPI), transcript variant 1, mRNA.
TMEM170A	6370019	443.071	0	624.82	0	1.4102	582.1	0	1532.67	0	2.633	1.86711	0.819942	2.04716	ILMN_14043	ILMN_14043	TMEM170A	NM_145254.1	124491	21687071	TMEM170A	NP_660297.1	ILMN_2212590	GCCAAGTCAACAGTGTCTCTGGGGTGGCATCCTTTGCACTGAAATTTACA	Homo sapiens transmembrane protein 170A (TMEM170A), mRNA.
TMCO3	1410020	2364.48	0	2124.62	0	0.898558	1218.45	0	2271.75	0	1.86445	2.07494	1.03027	2.04467	ILMN_19218	ILMN_19218	TMCO3	NM_017905.3	55002	46358357	TMCO3	NP_060375.3	ILMN_2220739	CAGCCCTCTAGCAGAGCGTCAGTGCAGTCGTGTTATCCCGGCTTTTACAG	Homo sapiens transmembrane and coiled-coil domains 3 (TMCO3), mRNA.
CD44	5860152	29739.3	0	52843.7	0	1.7769	1354.52	0	3818.3	0	2.81893	1.58643	0.543101	2.04333	ILMN_7737	ILMN_10947	CD44	NM_001001391.1	960	48255940	CD44	NP_001001391.1	ILMN_1803429	TGACCACTGTTATTGTTACTTTGACTTTTCAGAGCACACCCTTCCTCTGG	Homo sapiens CD44 molecule (Indian blood group) (CD44), transcript variant 4, mRNA.
SS18L2	4760564	6370.18	0	8069.64	0	1.26678	13452.9	0	33124.2	0	2.46223	1.94369	0.901096	2.04259	ILMN_20490	ILMN_20490	SS18L2	NM_016305.2	51188	110227859	SS18L2	NP_057389.1	ILMN_1796407	ACTGTGTGCTCCTTCCTATCAGTTTGTAAATGTGGTCCCCCTGACTGCTG	Homo sapiens synovial sarcoma translocation gene on chromosome 18-like 2 (SS18L2), mRNA.
SULT4A1	5050463	157.865	0.387048	162.886	0.317771	1.0318	242.56	0.0135542	486.586	0.00301205	2.00605	1.94421	0.90204	2.04217	ILMN_20211	ILMN_20211	SULT4A1	NM_176874.1	25830	29029533	SULT4A1	NP_795343.1	ILMN_1701637	TTTCTCACCCACATTCGCTGAAGCGATGGAGAGTCGGGGGCCAGTAGCCA	Homo sapiens sulfotransferase family 4A, member 1 (SULT4A1), transcript variant 2, mRNA.
RPIA	3400482	1208.65	0	3894.26	0	3.22199	1418.73	0	5983.56	0	4.21755	1.30899	0.26685	2.04214	ILMN_23078	ILMN_23078	RPIA	NM_144563.2	22934	94536841	RPIA	NP_653164.2	ILMN_1714809	CTGGGGGTTTCTTCATATTCCTGCTGTTGGAAGCAGTTGACCAGAAATGC	Homo sapiens ribose 5-phosphate isomerase A (RPIA), mRNA.
SLC11A2	1820037	2105.33	0	4655.44	0	2.21126	515.141	0	1733.8	0	3.36568	1.52206	0.479948	2.04211	ILMN_10129	ILMN_10129	SLC11A2	NM_000617.1	4891	10835168	SLC11A2	NP_000608.1	ILMN_1745034	GCTCTTGGCTCCCTTGAGGTTCTGCTAGTGGTGTTAGGAGTGGTTACAAC	Homo sapiens solute carrier family 11 (proton-coupled divalent metal ion transporters), member 2 (SLC11A2), mRNA.
COL1A2	6060612	37298.8	0	48072.6	0	1.28885	291.135	0.00903614	687.09	0.00150602	2.36004	1.83111	0.7906	2.04051	ILMN_23060	ILMN_23060	COL1A2	NM_000089.3	1278	48762933	COL1A2	NP_000080.2	ILMN_2104356	GATCCACATTGTTAGGTGCTGACCTAGACAGAGATGAACTGAGGTCCTTG	Homo sapiens collagen, type I, alpha 2 (COL1A2), mRNA.
CTXN1	360114	3155.53	0	4750.12	0	1.50534	2504.82	0	6347.75	0	2.53421	1.68349	0.643132	2.04036	ILMN_12592	ILMN_12592	CTXN1	NM_206833.2	404217	142379443	CTXN1	NP_996664.1	ILMN_1759766	CCCTCCCATGCCGTTCCACTCCTCCCTGCCTCTGAGCCGAACATGATAAT	Homo sapiens cortexin 1 (CTXN1), mRNA.
CA2	2060674	196.066	0.0527108	214.9	0.0331325	1.09606	422.649	0.00150602	879.818	0	2.08168	1.89923	0.860902	2.03833	ILMN_28750	ILMN_28750	CA2	NM_000067.1	760	4557394	CA2	NP_000058.1	ILMN_2199439	AGTACCTTGACTTTGTTCACAGCATGTAGGGTGATGAGCACTCACAATTG	Homo sapiens carbonic anhydrase II (CA2), mRNA.
C12ORF41	6660753	1774.79	0	2554.06	0	1.43908	3423.89	0	8069.64	0	2.35686	1.63776	0.599816	2.03794	ILMN_3399	ILMN_3399	C12ORF41	NM_017822.3	54934	154426299	C12orf41	NP_060292.3	ILMN_1713189	ATCCTCTGAGAAAACAGCCCACAGGACTGGGTCCTCCTTATCCGTCTTGC	Homo sapiens chromosome 12 open reading frame 41 (C12orf41), mRNA.
UBAC2	6580521	1562.39	0	2685.99	0	1.71915	723.731	0	1962.12	0	2.71111	1.577	0.539763	2.03724	ILMN_15382	ILMN_15382	UBAC2	NM_177967.2	337867	31342615	UBAC2	NP_808882.1	ILMN_1713993	AGAGGGAAGGCAGGGGTGGACCGCCATGAGCATGAAAAGACCCGAAGCAA	Homo sapiens UBA domain containing 2 (UBAC2), mRNA.
CDKN2A	5550671	370.729	0.00301205	249.8	0.0165663	0.673809	261.869	0.0105422	438.305	0.00301205	1.67376	2.48402	1.44685	2.03717	ILMN_2684	ILMN_2684	CDKN2A	NM_058195.2	1029	47132605	CDKN2A	NP_478102.1	ILMN_1744295	CGTGCTGATGCTACTGAGGAGCCAGCGTCTAGGGCAGCAGCCGCTTCCTA	Homo sapiens cyclin-dependent kinase inhibitor 2A (melanoma, p16, inhibits CDK4) (CDKN2A), transcript variant 4, mRNA.
PGRMC2	1690326	12892.4	0	10487	0	0.813422	2144.42	0	4156.32	0	1.93821	2.38278	1.34765	2.03513	ILMN_9901	ILMN_9901	PGRMC2	NM_006320.1	10424	5453915	PGRMC2	NP_006311.1	ILMN_2195236	GTGAGGCCTTGGAAGGGACTCTTTCTGCAGATACTGTAAATACAAGTACC	Homo sapiens progesterone receptor membrane component 2 (PGRMC2), mRNA.
EIF2AK1	1070242	10345.2	0	20667.6	0	1.99779	11216	0	35557.3	0	3.17023	1.58687	0.552091	2.03478	ILMN_29193	ILMN_29193	EIF2AK1	NM_014413.2	27102	11125767	EIF2AK1	NP_055228.2	ILMN_2156267	ATCCCAGAAAGGGTCTGCCATGGAGTTGGCAGTCATCACGGTAGATGGCG	Homo sapiens eukaryotic translation initiation factor 2-alpha kinase 1 (EIF2AK1), mRNA.
THRA	7380047	3367.63	0	1050.48	0	0.311934	267.164	0.0105422	340.901	0.00451807	1.276	4.09059	3.05797	2.03262	ILMN_17821	ILMN_17821	THRA	NM_003250.4	7067	40806158	THRA	NP_003241.2	ILMN_1718182	CCCCAACTCAAGTGTCACCTCCTTCCCCAGCTCCCCCAGGCAGAAATAGT	Homo sapiens thyroid hormone receptor, alpha (erythroblastic leukemia viral (v-erb-a) oncogene homolog, avian) (THRA), transcript variant 2, mRNA.
FGF13	7380239	301.215	0.0060241	625.266	0	2.07581	542.793	0	1704.32	0	3.13991	1.51262	0.480039	2.03258	ILMN_6609	ILMN_18275	FGF13	NM_004114.2	2258	16306544	FGF13	NP_004105.1	ILMN_1671777	GTTGTGGCTTCTTGTGTAAAGACAGGAACTGTGGAACTGTGATGTTGTCT	Homo sapiens fibroblast growth factor 13 (FGF13), transcript variant 1A, mRNA.
GRPEL1	1510468	1444.82	0	1079.41	0	0.747091	2273.69	0	3568.1	0	1.5693	2.10054	1.07015	2.0304	ILMN_7749	ILMN_7749	GRPEL1	NM_025196.2	80273	37059725	GRPEL1	NP_079472.1	ILMN_1670817	CAGTCAACAGCGGCTGAAACTGACCACTGAGAAATGGGTGTGGGCACTGA	Homo sapiens GrpE-like 1, mitochondrial (E. coli) (GRPEL1), nuclear gene encoding mitochondrial protein, mRNA.
PP8961	3520408	279.797	0.0120482	205.507	0.0391566	0.734485	343.63	0.0060241	465.473	0.00301205	1.35458	1.84425	0.817869	2.02638	ILMN_177677	ILMN_177677	PP8961	NM_001080113.1	650662	121583976	PP8961	NP_001073582.1	ILMN_2067421	CATGTTGGTTAGGCTGGTCTTGAACTCCTGACCTCAGGTGATCTGCCCAC	Homo sapiens hypothetical protein LOC650662 (PP8961), mRNA.
FBLN5	4670441	6482.75	0	3230.85	0	0.498376	641.893	0	921.362	0	1.43538	2.88012	1.85444	2.02568	ILMN_29187	ILMN_29187	FBLN5	NM_006329.2	10516	19743802	FBLN5	NP_006320.2	ILMN_2223941	GCTGGCGGGGAACCCTGGGAGTAGCTAGTTTGCTTTTTGCGTACACAGAG	Homo sapiens fibulin 5 (FBLN5), mRNA.
HSBP1	5130139	5018.44	0	17384.4	0	3.46411	8360.62	0	40539.4	0	4.84885	1.39974	0.374428	2.02531	ILMN_3025	ILMN_3025	HSBP1	NM_001537.2	3281	54234018	HSBP1	NP_001528.1	ILMN_1667030	GACCATCCGAAACCTGCGTCCCTGGTGATGTTCTCAAGCCTCGGAAGTGG	Homo sapiens heat shock factor binding protein 1 (HSBP1), mRNA.
NPC2	540075	56364.9	0	43731.7	0	0.775866	25216.1	0	44842.7	0	1.77834	2.29207	1.26735	2.02472	ILMN_26452	ILMN_26452	NPC2	NM_006432.3	10577	29171756	NPC2	NP_006423.1	ILMN_1716678	AGCTCCGGGTGGCTGGTTCTCAGTGGTTGTCTCATGTCTCTTTTTCTGTC	Homo sapiens Niemann-Pick disease, type C2 (NPC2), mRNA.
C3ORF33	5560537	229.68	0.0225904	223.396	0.0286145	0.972643	193.532	0.0557229	361.413	0.00301205	1.86746	1.91998	0.897959	2.02202	ILMN_22126	ILMN_22126	C3ORF33	NM_173657.1	285315	27734924	C3orf33	NP_775928.1	ILMN_1713935	CCTGGGATTACAGGAGCTCCCACCAAGCCTGGCTAAGTTTTGTATTGCCA	Homo sapiens chromosome 3 open reading frame 33 (C3orf33), mRNA.
HPS1	4670494	258	0.0135542	355.828	0.00301205	1.37918	346.224	0.0060241	907.744	0	2.62184	1.90101	0.881603	2.01941	ILMN_18919	ILMN_18919	HPS1	NM_182637.1	3257	33286409	HPS1	NP_872575.1	ILMN_2411658	TTCAGGACCTCTACCCCAGCGAGAGCACAGCAGAGGACGACATTCAGGAG	Homo sapiens Hermansky-Pudlak syndrome 1 (HPS1), transcript variant 2, mRNA.
CIRBP	7560047	10562.3	0	8336.54	0	0.789274	9858.25	0	17165.8	0	1.74126	2.20615	1.18707	2.01908	ILMN_24327	ILMN_24327	CIRBP	NM_001280.1	1153	4502846	CIRBP	NP_001271.1	ILMN_1674661	AACGGACTGTGAATCCGCTCTTTGTCGGAAGCTGAGCAAGCTGTGGCTTT	Homo sapiens cold inducible RNA binding protein (CIRBP), mRNA.
LACTB2	4050711	732.209	0	487.086	0	0.665229	916.283	0	1433.89	0	1.5649	2.35242	1.3338	2.01862	ILMN_18082	ILMN_18082	LACTB2	NM_016027.1	51110	7705792	LACTB2	NP_057111.1	ILMN_1660635	CACAGATTTCTATGCACCTTTACTCTTTCCTCAACCCTTGTCTCTATCTG	Homo sapiens lactamase, beta 2 (LACTB2), mRNA.
STC1	2650730	1652.65	0	2839.88	0	1.71838	412.4	0.00301205	1080.6	0	2.62028	1.52486	0.506374	2.01848	ILMN_16225	ILMN_16225	STC1	NM_003155.2	6781	61676083	STC1	NP_003146.1	ILMN_1758164	CCAAAGCTTCGTCTTGTGTTTGCTGCAGAGTGATTCGGGGGCTGACCTAG	Homo sapiens stanniocalcin 1 (STC1), mRNA.
CD99L2	5420358	14956.7	0	9891.99	0	0.661374	1365.11	0	2163.86	0	1.58513	2.39672	1.38087	2.01585	ILMN_11518	ILMN_11518	CD99L2	NM_134445.2	83692	71067333	CD99L2	NP_604394.1	ILMN_2388142	TCCCTGTACATCTGTTCACGTGCTTGTGTCCAGGTGTGACTTGTAAACTG	Homo sapiens CD99 molecule-like 2 (CD99L2), transcript variant 3, mRNA.
REXO4	1190221	861.597	0	678.992	0	0.788062	1644.25	0	2736.78	0	1.66445	2.11208	1.09784	2.01424	ILMN_29774	ILMN_29774	REXO4	NM_020385.2	57109	76781491	REXO4	NP_065118.2	ILMN_1677452	GTGGCACTGACAAGGGGACGGAGTCCAAGGCGTTATTGGGCCACCTGACA	Homo sapiens REX4, RNA exonuclease 4 homolog (S. cerevisiae) (REXO4), mRNA.
GJA1	6940017	6477.1	0	7816.3	0	1.20676	514.318	0	1159.76	0	2.25494	1.86859	0.855731	2.01286	ILMN_5665	ILMN_167653	GJA1	NM_000165.3	2697	122939163	GJA1	NP_000156.1	ILMN_1727087	GAGTTTAGCAGTCTTTTGGAGTGACCAGCAACTTTGATGTTTGCACTAAG	Homo sapiens gap junction protein, alpha 1, 43kDa (GJA1), mRNA.
TMEM180	3870193	292.449	0.00753012	340.579	0.00451807	1.16457	392.462	0.00301205	791.799	0	2.01752	1.73241	0.720046	2.01236	ILMN_16656	ILMN_16656	TMEM180	NM_024789.3	79847	74027271	TMEM180	NP_079065.2	ILMN_1808566	CTCCTCTGCTGCAGGGCTCCCCCACCCCCACACGGCCTCTAAAGATGTTT	Homo sapiens transmembrane protein 180 (TMEM180), mRNA.
IGF2	3420682	197.106	0.0496988	715.946	0	3.63229	189.925	0.064759	868.153	0	4.57104	1.25845	0.246432	2.01201	ILMN_179481	ILMN_179481	IGF2	NM_001007139.3	3481	109148515	IGF2	NP_001007140.2	ILMN_2413956	AGACACCAATGGGAATCCCAATGGGGAAGTCGATGCTGGTGCTTCTCACC	Homo sapiens insulin-like growth factor 2 (somatomedin A) (IGF2), transcript variant 2, mRNA.
CASP2	3360059	3230.85	0	5631.89	0	1.74316	5393.43	0	13679.4	0	2.53631	1.45501	0.443011	2.01199	ILMN_7084	ILMN_7084	CASP2	NM_032982.2	835	39995058	CASP2	NP_116764.2	ILMN_2410540	TTTGTTTGGGTGGTTTGTGAGCCTTGCTGCCAAGTCCTGCCTTTGGGTCG	Homo sapiens caspase 2, apoptosis-related cysteine peptidase (CASP2), transcript variant 1, mRNA.
COL5A1	4920369	11620	0	14781.3	0	1.27206	630.831	0	1334.87	0	2.11606	1.66349	0.651767	2.01172	ILMN_139036	ILMN_31902	COL5A1	NM_000093.3	1289	89276750	COL5A1	NP_000084.3	ILMN_1706505	GTTCCAAGGTAAGCCTCGTAAAGGTCATCCCACCATCACCAAAGCCTCCG	Homo sapiens collagen, type V, alpha 1 (COL5A1), mRNA.
RALA	2810382	6744.73	0	18410.1	0	2.72955	11802.4	0	43966.7	0	3.72523	1.36478	0.355057	2.00972	ILMN_22740	ILMN_164730	RALA	NM_005402.2	5898	33946328	RALA	NP_005393.2	ILMN_1755364	GCTTTGAGACCTTTCCTCTCCTGGGTACTGAGGTGCTATGAAGCCAACTG	Homo sapiens v-ral simian leukemia viral oncogene homolog A (ras related) (RALA), mRNA.
ZNF768	1110246	281.538	0.0105422	308.498	0.0105422	1.09576	523.013	0	1078.03	0	2.06119	1.88107	0.872187	2.00888	ILMN_12064	ILMN_164567	ZNF768	NM_024671.3	79724	146198653	ZNF768	NP_078947.3	ILMN_1791820	TGGAGGAAGTGACATGCCCTGGAGACTTGTGGGAAGTGGGTTGGAGGGAG	Homo sapiens zinc finger protein 768 (ZNF768), mRNA.
HES6	610201	381.485	0.00301205	410.93	0.00150602	1.07718	9029.06	0	17788.5	0	1.97014	1.82897	0.82164	2.00733	ILMN_4854	ILMN_4854	HES6	NM_018645.3	55502	34147684	HES6	NP_061115.2	ILMN_1694268	GCTGCACTGCCCAGAGCTGTGATGCTCTGTACATCTTGTTTGTAGCACAC	Homo sapiens hairy and enhancer of split 6 (Drosophila) (HES6), mRNA.
COL16A1	5360743	1835.06	0	634.92	0	0.345995	174.643	0.152108	205.654	0.0587349	1.17757	3.40344	2.39613	2.00731	ILMN_2921	ILMN_171740	COL16A1	NM_001856.3	1307	100913219	COL16A1	NP_001847.3	ILMN_1684554	CCATGCCGATGGAGCAGCAGTACCCACCCATGAAAACCATGAAGGGGCCT	Homo sapiens collagen, type XVI, alpha 1 (COL16A1), mRNA.
SFRP1	6960379	1912.93	0	1692.81	0	0.884926	438.305	0.00150602	829.864	0	1.89335	2.13956	1.13381	2.00574	ILMN_21487	ILMN_21487	SFRP1	NM_003012.3	6422	56117837	SFRP1	NP_003003.3	ILMN_2149164	CACTTGGCTCTTGGTACCTGTGGGTTAGCATCAAGTTCTCCCCAGGGTAG	Homo sapiens secreted frizzled-related protein 1 (SFRP1), mRNA.
RAD51C	5910215	836.753	0	1037.84	0	1.24032	2217.09	0	5393.43	0	2.43266	1.96132	0.95643	2.00489	ILMN_2487	ILMN_2487	RAD51C	NM_002876.2	5889	17402894	RAD51C	NP_002867.1	ILMN_1695386	CAGCACTGGAACTTCTTGAGCAGGAGCATACCCAGGGCTTCATAATCACC	Homo sapiens RAD51 homolog C (S. cerevisiae) (RAD51C), transcript variant 2, mRNA.
ASF1B	2630673	369.313	0.00301205	432.484	0	1.17105	2106.23	0	4785.99	0	2.2723	1.9404	0.935757	2.00464	ILMN_26148	ILMN_26148	ASF1B	NM_018154.2	55723	67782340	ASF1B	NP_060624.1	ILMN_1695414	TCCTCTGCTAGGACCAGGGTGATTTCAAGCCAGGGAAGCAACTGGGACCC	Homo sapiens ASF1 anti-silencing function 1 homolog B (S. cerevisiae) (ASF1B), mRNA.
STOX2	990687	200.835	0.0406627	175.881	0.146084	0.875748	448.934	0	785.043	0	1.74868	1.99679	0.993004	2.00378	ILMN_5597	ILMN_5597	STOX2	NM_020225.1	56977	55742729	STOX2	NP_064610.1	ILMN_1803256	GATGCGTGTTGCTCCCAGTCTGTGGTTAAACGGTGCCACAGAACTGATCC	Homo sapiens storkhead box 2 (STOX2), mRNA.
SLC29A1	5910424	376.408	0.00301205	628.415	0	1.66951	275.195	0.00903614	797.419	0	2.89765	1.73563	0.732493	2.00314	ILMN_11880	ILMN_163932	SLC29A1	NM_001078174.1	2030	118582259	SLC29A1	NP_001071642.1	ILMN_1723971	ACTGATCCCTGCTTGTGCAGGCCAGTGGAGGCTCTTGGGCTTGGAGAACA	Homo sapiens solute carrier family 29 (nucleoside transporters), member 1 (SLC29A1), nuclear gene encoding mitochondrial protein, transcript variant 4, mRNA.
GPR137B	1240392	1404.1	0	2111.65	0	1.50392	523.077	0	1237.2	0	2.36523	1.57271	0.569942	2.00277	ILMN_10711	ILMN_10711	GPR137B	NM_003272.1	7107	4507544	GPR137B	NP_003263.1	ILMN_2121816	CCTCTTTAGGTCACTGATGGTCACTCCGATTCTGAGTGCCACATTGGTAG	Homo sapiens G protein-coupled receptor 137B (GPR137B), mRNA.
TPK1	1050079	248.192	0.0180723	301.474	0.0105422	1.21468	424.153	0.00150602	916.384	0	2.1605	1.77866	0.776929	2.00173	ILMN_6467	ILMN_172154	TPK1	NM_001042482.1	27010	110227856	TPK1	NP_001035947.1	ILMN_1804629	TGAAAGGAGCAGTGGCCCGCGTGATTGTGGCATTTAAGGAGCAGTGGCCC	Homo sapiens thiamin pyrophosphokinase 1 (TPK1), transcript variant 2, mRNA.
38778	6760167	455.019	0	393.805	0.00150602	0.86547	858.558	0	1608.19	0	1.87312	2.16428	1.16267	2.00161	ILMN_138109	ILMN_168378	2010-03-03	XM_001127871.1	115123	113417203	2010-03-03	XP_001127871.1	ILMN_1655796	GGTAGCCTGAGTGGTCTTTTTCATCTCTTTCGCGTCCATTACTCAAGGAG	PREDICTED: Homo sapiens membrane-associated ring finger (C3HC4) 3 (MARCH3), mRNA.
P4HA2	270408	2978.36	0	745.209	0	0.250208	401.866	0.00301205	419.873	0.00301205	1.04481	4.17576	3.17553	2.00023	ILMN_9080	ILMN_9080	P4HA2	NM_001017974.1	8974	63252892	P4HA2	NP_001017974.1	ILMN_2381697	TTCCATTCAGCCTGTGCCATCCCTGGCCCCAAGGCTAGGATCAAAGTGGC	Homo sapiens procollagen-proline, 2-oxoglutarate 4-dioxygenase (proline 4-hydroxylase), alpha polypeptide II (P4HA2), transcript variant 3, mRNA.
PPP1R8	4610239	307.819	0.00451807	256.145	0.0165663	0.832128	346.851	0.0060241	574.195	0.00150602	1.65545	1.98942	0.989721	1.9997	ILMN_535	ILMN_26698	PPP1R8	NM_138558.1	5511	20336238	PPP1R8	NP_612568.1	ILMN_1781526	TGTTTGCTAAAGGCACAGTCACTGGGCTTGGGAGGCAATGCTCCATCCCC	Homo sapiens protein phosphatase 1, regulatory (inhibitor) subunit 8 (PPP1R8), transcript variant 2, mRNA.
LAMP3	7320546	142.325	0.762048	158.318	0.417169	1.11238	289.029	0.00903614	665.321	0.00150602	2.30192	2.06937	1.07052	1.99885	ILMN_21715	ILMN_21715	LAMP3	NM_014398.2	27074	38455384	LAMP3	NP_055213.2	ILMN_2170814	GAGTGTATAGCCCCATCTTGTGGTAACTTGCTGCTTCTGCACTTCATATC	Homo sapiens lysosomal-associated membrane protein 3 (LAMP3), mRNA.
ZFYVE21	380594	5006.26	0	4307.14	0	0.860351	2966.55	0	5740.61	0	1.93511	2.24921	1.25094	1.99827	ILMN_1317	ILMN_1317	ZFYVE21	NM_024071.2	79038	20070329	ZFYVE21	NP_076976.1	ILMN_2197030	GGTCTGCAGTGGAGCCTGTTCGCCTCTAATAGCCAGTTTACAGCACTTGC	Homo sapiens zinc finger, FYVE domain containing 21 (ZFYVE21), mRNA.
TATDN3	4290292	413.69	0	757.737	0	1.83165	716.88	0	2078.57	0	2.89946	1.58297	0.588258	1.99472	ILMN_173666	ILMN_173666	TATDN3	NM_001042552.1	128387	110349729	TATDN3	NP_001036017.1	ILMN_2330371	GCCTGAGTTTGAGTCAGGCCTGGGCAACATAGATGTGAGCACCTATCTCT	Homo sapiens TatD DNase domain containing 3 (TATDN3), transcript variant 1, mRNA.
JSRP1	6020037	169.786	0.198795	149.844	0.621988	0.882543	245.858	0.0120482	411.127	0.00301205	1.67221	1.89477	0.90075	1.99402	ILMN_9550	ILMN_9550	JSRP1	NM_144616.2	126306	39725701	JSRP1	NP_653217.1	ILMN_1739726	TTCTGGACGCCCCGCGACTCTGGCGAAATAAAGCGAGTGCTGCGGCAAAA	Homo sapiens junctional sarcoplasmic reticulum protein 1 (JSRP1), mRNA.
DNAJB9	2760164	832.471	0	1717.33	0	2.06293	1651.93	0	5027.9	0	3.04366	1.47541	0.48403	1.99138	ILMN_14354	ILMN_14354	DNAJB9	NM_012328.1	4189	9558754	DNAJB9	NP_036460.1	ILMN_1773742	GGAGCAAGTGTTCCTGCTGCCAGTTCTTTCCTCTTTAGGCGTGGTTGAGA	Homo sapiens DnaJ (Hsp40) homolog, subfamily B, member 9 (DNAJB9), mRNA.
UBE2E2	5270021	2746.69	0	6778.28	0	2.4678	4142.48	0	14033.4	0	3.38767	1.37275	0.382829	1.98992	ILMN_29196	ILMN_29196	UBE2E2	NM_152653.2	7325	142378343	UBE2E2	NP_689866.1	ILMN_1707475	GAGACTCTGTTTATCACTAGCCTTCTGTCCCTCCCGCAGAAGACTGTTGG	Homo sapiens ubiquitin-conjugating enzyme E2E 2 (UBC4/5 homolog, yeast) (UBE2E2), mRNA.
CSPG4	5860519	938.426	0	668.962	0	0.712855	307.164	0.00753012	455.288	0.00301205	1.48223	2.07929	1.08961	1.98968	ILMN_1596	ILMN_1596	CSPG4	NM_001897.4	1464	126091140	CSPG4	NP_001888.2	ILMN_1666894	ACTAGGGCAGGCAGCTGGGGGCACTTGGTTCCATGGAGCCTGGATAAACA	Homo sapiens chondroitin sulfate proteoglycan 4 (CSPG4), mRNA.
LGMN	4560129	1816.94	0	437.289	0	0.240673	422.54	0.00150602	510.653	0.00150602	1.20853	5.02146	4.03395	1.98751	ILMN_20242	ILMN_20935	LGMN	NM_001008530.1	5641	56682963	LGMN	NP_001008530.1	ILMN_1698019	GGCTCGCTCCAGGACCTTCTTCACAAGATGACTTGCTCGCTGTTACCTGC	Homo sapiens legumain (LGMN), transcript variant 2, mRNA.
TFPI	4850731	2922.31	0	3139.42	0	1.07429	292.876	0.00903614	560.839	0.00150602	1.91494	1.78251	0.796906	1.9856	ILMN_17834	ILMN_17834	TFPI	NM_006287.4	7035	98991770	TFPI	NP_006278.1	ILMN_1707124	CGGTCCCTCATGGTGTCTCACTCCAGCAGACAGAGGATTGTGTCGTGCCA	Homo sapiens tissue factor pathway inhibitor (lipoprotein-associated coagulation inhibitor) (TFPI), transcript variant 1, mRNA.
TMEM97	3420541	3633.61	0	7380.6	0	2.0312	2081.96	0	6178.33	0	2.96755	1.46098	0.475725	1.98526	ILMN_27777	ILMN_27777	TMEM97	NM_014573.2	27346	109948301	TMEM97	NP_055388.2	ILMN_1710962	GCTCACAAGCCATATTGGCCCGATTAGTGGTACTGTCTGACTCACGTGTG	Homo sapiens transmembrane protein 97 (TMEM97), mRNA.
C20ORF100	1400601	7786.42	0	9047.86	0	1.16201	11893.1	0	25216.1	0	2.12023	1.82463	0.840271	1.98436	ILMN_17741	ILMN_17741	C20ORF100	NM_032883.1	84969	14249635	C20orf100	NP_116272.1	ILMN_2082209	CCTACCGTGTGTGTGGTTTTGGGGTTTCGTTTGGGTTTGGGTTCTTGACG	Homo sapiens chromosome 20 open reading frame 100 (C20orf100), mRNA.
FVT1	160537	2268.35	0	4410.79	0	1.94449	898.926	0	2768.98	0	3.08032	1.58412	0.60032	1.9838	ILMN_5671	ILMN_5671	FVT1	NM_002035.1	2531	4503816	FVT1	NP_002026.1	ILMN_2154053	CTCAAATGCTTAGGGAACGTTTCATTTCTCATTCATGGGGAAAGGCAGCC	Homo sapiens follicular lymphoma variant translocation 1 (FVT1), mRNA.
RNF5P1	7560189	603.116	0	473.303	0	0.784763	2883.93	0	5203.81	0	1.80442	2.29932	1.31759	1.98173	ILMN_166458	ILMN_166458	RNF5P1	NR_003129.1	286140	112734764	RNF5P1		ILMN_2052863	CTATGTCTGCTTCCCGCCCACCTCCAGCCAGAGGAGAATCAGTATTGAGG	Homo sapiens ring finger protein 5 pseudogene 1 (RNF5P1), non-coding RNA.
38781	780544	451.49	0	2905.35	0	6.43502	239.02	0.0180723	1702.22	0	7.12168	1.10671	0.125459	1.98125	ILMN_2629	ILMN_174083	2010-03-06	NM_005885.2	10299	33589845	2010-03-06	NP_005876.2	ILMN_1757106	TTTTAAAAACATCGGTATCGGGAGCTGCGGTGGCTCCGGCCGGTTGTCCT	Homo sapiens membrane-associated ring finger (C3HC4) 6 (MARCH6), mRNA.
UBXN2A	7160382	709.84	0	1791.95	0	2.52444	947.854	0	3432.34	0	3.62117	1.43445	0.453703	1.98074	ILMN_23019	ILMN_23019	UBXN2A	NM_181713.3	165324	36030972	UBXN2A	NP_859064.2	ILMN_1776038	CTGAGATTGAGCAACTGTACTCCAGCTTGGCGACAGAGCAAGACCCCCTC	Homo sapiens UBX domain protein 2A (UBXN2A), mRNA.
ATP6V1G1	6370091	8599.16	0	11893.1	0	1.38305	6268.55	0	14378	0	2.29366	1.65841	0.680109	1.9783	ILMN_138944	ILMN_42579	ATP6V1G1	NM_004888.3	9550	87159820	ATP6V1G1	NP_004879.1	ILMN_1784523	ACCTGTGTGAAGCAGCAGCCAGCCTTAAAGTAGTCCATTCTTGCTAATGG	Homo sapiens ATPase, H+ transporting, lysosomal 13kDa, V1 subunit G1 (ATP6V1G1), mRNA.
TEAD2	4670398	6660.39	0	19930.6	0	2.99241	4042.89	0	16631.8	0	4.11385	1.37476	0.397545	1.97722	ILMN_4452	ILMN_4452	TEAD2	NM_003598.1	8463	20070102	TEAD2	NP_003589.1	ILMN_1682781	AGTGGGTGCTAGGGTCTTGACTTTATCTCCGCTGCACAAGCAGTGTGTTG	Homo sapiens TEA domain family member 2 (TEAD2), mRNA.
C3ORF60	4570091	14726.2	0	9316.5	0	0.632649	24382.7	0	38872.6	0	1.59427	2.51999	1.54337	1.97663	ILMN_30348	ILMN_30348	C3ORF60	NM_199069.1	25915	41327780	C3orf60	NP_951032.1	ILMN_2354515	CTGCACTCTGCCAGGCTTCCCAATGCTTTCACTCTTATCTACCCTTTGGC	Homo sapiens chromosome 3 open reading frame 60 (C3orf60), transcript variant 1, mRNA.
TTC32	5670114	322.698	0.00301205	303.907	0.0105422	0.94177	929.898	0	1790.1	0	1.92505	2.04408	1.06832	1.97576	ILMN_4829	ILMN_4829	TTC32	NM_001008237.1	130502	56606132	TTC32	NP_001008238.1	ILMN_2083588	AGCCATGGATGACTACACATCTGCCATAGAAGTCCAACCCAATTTTGAAG	Homo sapiens tetratricopeptide repeat domain 32 (TTC32), mRNA.
PRICKLE1	1770224	1204.65	0	1857.18	0	1.54167	1143.63	0	2762.85	0	2.41586	1.56704	0.591301	1.97574	ILMN_15149	ILMN_15149	PRICKLE1	NM_153026.1	144165	23308518	PRICKLE1	NP_694571.1	ILMN_1741356	CTGTGCATCTTATTGTGAGGCCAGCTTGTCCCCTCGAACCCTCTTTGGCC	Homo sapiens prickle homolog 1 (Drosophila) (PRICKLE1), mRNA.
LGI2	5390128	193.708	0.063253	187.476	0.0768072	0.967832	243.817	0.0135542	437.91	0.00301205	1.79606	1.85576	0.880156	1.9756	ILMN_24987	ILMN_24987	LGI2	NM_018176.2	55203	21313637	LGI2	NP_060646.2	ILMN_1767900	GGGCCTCTCTGGTATGGGCAATAGGCAAGCTCCTGGGGTCTGGTTATGTG	Homo sapiens leucine-rich repeat LGI family, member 2 (LGI2), mRNA.
PUNC	4920131	150.848	0.560241	266.526	0.0135542	1.76685	178.955	0.11747	485.526	0.00301205	2.71312	1.53556	0.560012	1.97555	ILMN_24561	ILMN_24561	PUNC	NM_004884.3	9543	134244584	PUNC	NP_004875.2	ILMN_1744635	CTGGGCTGACGCCCCCTTGCCTCTGCCTGGTACCCACATGACTTGGAACT	Homo sapiens putative neuronal cell adhesion molecule (PUNC), mRNA.
DSC2	2710400	180.736	0.10241	184.463	0.0888554	1.02062	260.349	0.0105422	495.62	0.00301205	1.90368	1.86521	0.891264	1.97395	ILMN_8764	ILMN_8764	DSC2	NM_004949.2	1824	40806176	DSC2	NP_004940.1	ILMN_1663119	AATATGACTATTCTAAAGGCTGTGAGGCCATGGGGTATTGGTTAAGTTGC	Homo sapiens desmocollin 2 (DSC2), transcript variant Dsc2b, mRNA.
THAP11	6580370	3734.09	0	1991.14	0	0.533232	6851.31	0	10377.7	0	1.51471	2.84062	1.86711	1.97351	ILMN_17509	ILMN_17509	THAP11	NM_020457.2	57215	40354196	THAP11	NP_065190.2	ILMN_1780699	GGTGCAGCCTGTGATTCTGATGGGGACTGGTAAATCTGTGCCTCTGCCTC	Homo sapiens THAP domain containing 11 (THAP11), mRNA.
B4GALT1	3460386	986.15	0	2905.96	0	2.94678	401.968	0.00301205	1640.04	0	4.08002	1.38457	0.411338	1.97323	ILMN_20711	ILMN_20711	B4GALT1	NM_001497.2	2683	13929461	B4GALT1	NP_001488.2	ILMN_1766221	TGGCCTTTGGGAAAGATCAGAGAGGCAGAGGTGGCACAGGACAGTAAAGG	Homo sapiens UDP-Gal:betaGlcNAc beta 1,4- galactosyltransferase, polypeptide 1 (B4GALT1), mRNA.
SIPA1L3	840626	274.884	0.0120482	198.009	0.0466867	0.720338	220.805	0.0286145	410.806	0.00301205	1.8605	2.58281	1.6097	1.97311	ILMN_25685	ILMN_162393	SIPA1L3	NM_015073.1	23094	71143118	SIPA1L3	NP_055888.1	ILMN_1765872	AGCTACTGTGATGCCATCTTCTCCCCCATCCCCTTCTCTGGGGGGCCCAC	Homo sapiens signal-induced proliferation-associated 1 like 3 (SIPA1L3), mRNA.
SDHD	3390139	3243.79	0	2035.74	0	0.62758	2017.96	0	3070.24	0	1.52146	2.42432	1.45131	1.97301	ILMN_6353	ILMN_6353	SDHD	NM_003002.1	6392	4506864	SDHD	NP_002993.1	ILMN_1698487	TCCCTCTCTAGACAGTAGATACCACCTACTGATGGTTACATATACTAGGG	Homo sapiens succinate dehydrogenase complex, subunit D, integral membrane protein (SDHD), nuclear gene encoding mitochondrial protein, mRNA.
BCL3	6330725	1321.29	0	1865.96	0	1.41223	727.024	0	1949.8	0	2.6819	1.89905	0.926501	1.97255	ILMN_17874	ILMN_17874	BCL3	NM_005178.2	602	20336471	BCL3	NP_005169.1	ILMN_1710514	CTGTCCGGAATGCCACCCACATCTTCCATTTCCATGTCCCCTCCCAGAGC	Homo sapiens B-cell CLL/lymphoma 3 (BCL3), mRNA.
CACNG6	5080180	200.24	0.0436747	177.45	0.137048	0.886184	305.875	0.00753012	505.746	0.00150602	1.65344	1.8658	0.894474	1.97133	ILMN_8407	ILMN_8407	CACNG6	NM_031897.2	59285	22027559	CACNG6	NP_114103.2	ILMN_1779043	TCACTTGCCGGGAGAGACTTTTTACAACTCATCTGCAGCTCCGGGTGCGG	Homo sapiens calcium channel, voltage-dependent, gamma subunit 6 (CACNG6), transcript variant 3, mRNA.
JAM3	1400689	5671.84	0	6427.03	0	1.13315	690.341	0	1346.15	0	1.94998	1.72086	0.749926	1.97093	ILMN_25295	ILMN_25295	JAM3	NM_032801.3	83700	21704285	JAM3	NP_116190.2	ILMN_1769575	GAATGTGACTCAAGACTCGAGGCCGATACGAGGCTGTGATTCTGCCTTTG	Homo sapiens junctional adhesion molecule 3 (JAM3), mRNA.
CNIH4	6400332	6096.49	0	4230.25	0	0.693883	5263.47	0	8929.28	0	1.69646	2.44488	1.47527	1.96961	ILMN_9903	ILMN_9903	CNIH4	NM_014184.2	29097	142370068	CNIH4	NP_054903.1	ILMN_1714759	GCACAGTTGAGGAGCCAGAGACTTCTTAAATCATCCTTAGAACCGTGACC	Homo sapiens cornichon homolog 4 (Drosophila) (CNIH4), mRNA.
WDR5	4850079	1101.49	0	1316.82	0	1.19549	1475.48	0	3159.56	0	2.14137	1.79121	0.822031	1.96918	ILMN_13747	ILMN_27310	WDR5	NM_017588.2	11091	61744459	WDR5	NP_060058.1	ILMN_1728626	CCTGCCCCTCTGTTTCCGATGAGGTGTACGGATGAGTGACCTGCACTAAG	Homo sapiens WD repeat domain 5 (WDR5), transcript variant 1, mRNA.
RIOK1	60500	663.264	0	614.297	0	0.926172	829.864	0	1416.23	0	1.70658	1.84262	0.873674	1.96894	ILMN_8030	ILMN_8030	RIOK1	NM_031480.2	83732	23510355	RIOK1	NP_113668.2	ILMN_1797534	CACCCACAGTTCAGCTGGCTGTTGATTTTCACTGCAACTCTGCCTTTGTG	Homo sapiens RIO kinase 1 (yeast) (RIOK1), transcript variant 1, mRNA.
DEGS1	5220632	11802.4	0	10502.9	0	0.889892	1060.64	0	1889.2	0	1.78119	2.00158	1.03283	1.96875	ILMN_6374	ILMN_164203	DEGS1	NM_003676.2	8560	21614503	DEGS1	NP_003667.1	ILMN_1780058	CTTCTATATGGGACCCGAATTAGACACTGCTGAATCCTGTACAGCCTTAC	Homo sapiens degenerative spermatocyte homolog 1, lipid desaturase (Drosophila) (DEGS1), transcript variant 1, mRNA.
CNTFR	6560487	160.155	0.350904	161.678	0.338855	1.00951	418.757	0.00150602	818.928	0	1.95561	1.93719	0.968495	1.9687	ILMN_12225	ILMN_21040	CNTFR	NM_001842.3	1271	22212916	CNTFR	NP_001833.1	ILMN_1809456	TCCCCTGACCCTGCTCCTATCCCACAGTATTTAATGCCCTGTCAGTCCCT	Homo sapiens ciliary neurotrophic factor receptor (CNTFR), transcript variant 2, mRNA.
LMBRD1	2510592	1797.82	0	1017.94	0	0.56621	326.248	0.0060241	453.643	0.00301205	1.39048	2.45577	1.48809	1.96769	ILMN_6684	ILMN_6684	LMBRD1	NM_018368.2	55788	31542670	LMBRD1	NP_060838.2	ILMN_1652128	CTGGTTCTTCAGTGCTGCTTACTATTTTGGTAACTGGGCCTTTCTTGGGG	Homo sapiens LMBR1 domain containing 1 (LMBRD1), mRNA.
TCF7L2	6900491	228.434	0.0225904	513.552	0	2.24815	202.648	0.0451807	632.915	0.00150602	3.12323	1.38925	0.421912	1.96733	ILMN_10599	ILMN_10599	TCF7L2	NM_030756.2	6934	141801196	TCF7L2	NP_110383.1	ILMN_1672486	CGCTCGTCACCAAGTCTTTAGAATAGCTTTAGCGTCGTGAACCCCGCTGC	Homo sapiens transcription factor 7-like 2 (T-cell specific, HMG-box) (TCF7L2), mRNA.
CHCHD2	4540730	24427.7	0	13091.4	0	0.535923	36973.8	0	55943.4	0	1.51305	2.82327	1.85675	1.96651	ILMN_15841	ILMN_15841	CHCHD2	NM_016139.2	51142	32307179	CHCHD2	NP_057223.1	ILMN_2191681	CCTGGCTTCCTTGCTTCAGAATTGAAATGGAAGTGGGGGTGTCCCTACTC	Homo sapiens coiled-coil-helix-coiled-coil-helix domain containing 2 (CHCHD2), mRNA.
C20ORF20	7380634	3527.13	0	14534.4	0	4.12075	4766.61	0	23481.5	0	4.92624	1.19547	0.229345	1.96612	ILMN_10942	ILMN_178100	C20ORF20	NM_018270.3	55257	40353206	C20orf20	NP_060740.1	ILMN_1790136	GGCCGCCCCAGTGCTGATGGAGATGCCACTTTCGTGTGACTGCGAACATT	Homo sapiens chromosome 20 open reading frame 20 (C20orf20), mRNA.
C18ORF45	4290377	244.463	0.0180723	780.49	0	3.19267	657.032	0	2709.04	0	4.12316	1.29144	0.327106	1.96434	ILMN_7824	ILMN_7824	C18ORF45	NM_032933.4	85019	109150411	C18orf45	NP_116322.3	ILMN_1690442	CCCCAGAGGAAACAGGGTTTATGAGCACTGACAGATGTCTTCCCTGGGCA	Homo sapiens chromosome 18 open reading frame 45 (C18orf45), mRNA.
TNFAIP8L3	5820474	222.013	0.0256024	265.529	0.0135542	1.196	1717.33	0	3864.68	0	2.2504	1.8816	0.917556	1.96405	ILMN_9624	ILMN_9624	TNFAIP8L3	NM_207381.2	388121	59709435	TNFAIP8L3	NP_997264.2	ILMN_1682099	GGGGCATGGAGCTCAGGGAGGCTTTATTCCATATGCACGGGAGAATCAGG	Homo sapiens tumor necrosis factor, alpha-induced protein 8-like 3 (TNFAIP8L3), mRNA.
EIF1AY	4390070	393.805	0.00150602	398.326	0.00150602	1.01148	381.485	0.00301205	719.032	0	1.88482	1.86343	0.904337	1.95909	ILMN_177339	ILMN_177339	EIF1AY	NM_004681.2	9086	33356162	EIF1AY	NP_004672.2	ILMN_2228976	CTGCCTGATAATCATGCTGGGTTCTAATAAGCCCTACTTCCACCTAATCT	Homo sapiens eukaryotic translation initiation factor 1A, Y-linked (EIF1AY), mRNA.
ARID4B	2940722	210.34	0.0301205	164.829	0.28012	0.783634	158.84	0.39006	240.337	0.0256024	1.51307	1.93084	0.974449	1.95639	ILMN_478	ILMN_162934	ARID4B	NM_016374.5	51742	118136292	ARID4B	NP_057458.4	ILMN_1761334	GTCCAGCGCATCACAAAATGGAATGTCAGTTGAGTGCAGGTGACAGCAGG	Homo sapiens AT rich interactive domain 4B (RBP1-like) (ARID4B), transcript variant 1, mRNA.
EGR1	870338	4123.27	0	12182.9	0	2.95467	607.116	0	2352.23	0	3.87443	1.31129	0.358719	1.95257	ILMN_20932	ILMN_20932	EGR1	NM_001964.2	1958	31317226	EGR1	NP_001955.1	ILMN_1762899	CGTCTTGGTGCCTTTTGTGTGATGCGCCTTGCTGATGGCTTGACATGTGC	Homo sapiens early growth response 1 (EGR1), mRNA.
PIGF	1450072	1728.22	0	2218.05	0	1.28343	586.948	0	1250.31	0	2.1302	1.65977	0.709833	1.94994	ILMN_5303	ILMN_15261	PIGF	NM_002643.3	5281	110224467	PIGF	NP_002634.1	ILMN_1808938	CTAGCTTTGTAGGAGCATGGCTTGGAGCACTTCCTATTCCACTGGATTGG	Homo sapiens phosphatidylinositol glycan anchor biosynthesis, class F (PIGF), transcript variant 1, mRNA.
COL6A2	3390458	8013.55	0	4860.72	0	0.606563	375.987	0.00301205	669.985	0.00150602	1.78194	2.93776	1.98815	1.94961	ILMN_21525	ILMN_21525	COL6A2	NM_001849.3	1292	115527061	COL6A2	NP_001840.3	ILMN_1783909	TGTTCCACGAGAAGGACTATGACAGCCTGGCGCAACCCGGCTTCTTCGAC	Homo sapiens collagen, type VI, alpha 2 (COL6A2), transcript variant 2C2, mRNA.
MTE	2760537	1049.73	0	1241.02	0	1.18223	1583.41	0	3444.82	0	2.17557	1.84023	0.890859	1.94937	ILMN_172876	ILMN_172876	MTE	NM_175621.2	644314	116325990	MTE	NP_783320.2	ILMN_2136089	CCGTGGGCTGTGCCAAGTGTGCCCAGGGATGTGTTTGCAAAGGGACATCT	Homo sapiens metallothionein E (MTE), mRNA.
TMEM107	1300576	322.131	0.00301205	278.911	0.0120482	0.865828	290.183	0.00903614	445.759	0.00301205	1.53613	1.77418	0.826089	1.94809	ILMN_21663	ILMN_21663	TMEM107	NM_032354.2	84314	34101275	TMEM107	NP_115730.2	ILMN_2413330	CTGAGTGCAGAATGTCGGCTGTTTGTCTGTATCGTCAGGTGGGATAATCC	Homo sapiens transmembrane protein 107 (TMEM107), transcript variant 1, mRNA.
PCDH18	5960762	5622.5	0	13350.3	0	2.37444	305.435	0.00753012	949.626	0	3.1091	1.3094	0.361885	1.94752	ILMN_179371	ILMN_179371	PCDH18	NM_019035.2	54510	38788468	PCDH18	NP_061908.1	ILMN_2229877	TTTATTGTGCTGTGATCTCTCTGTGTGGAATGCCTTGGTGAGAGAGATGC	Homo sapiens protocadherin 18 (PCDH18), mRNA.
RAB5B	2850626	6571.08	0	14173.8	0	2.157	13514.1	0	44565.3	0	3.29769	1.52883	0.581802	1.94703	ILMN_3818	ILMN_3818	RAB5B	NM_002868.2	5869	33943097	RAB5B	NP_002859.1	ILMN_1752582	TTCCTACCACCTCTTCTGCCTTCCTTTGAGCTCTGTTGGGCTTGGGGATC	Homo sapiens RAB5B, member RAS oncogene family (RAB5B), mRNA.
ZNF696	3310523	554.231	0	361.034	0.00150602	0.651415	980.47	0	1497.9	0	1.52773	2.34525	1.39917	1.94609	ILMN_21311	ILMN_21311	ZNF696	NM_030895.1	79943	13569857	ZNF696	NP_112157.1	ILMN_1712517	ATCGCGTTGGTGTCTGAGAGGGAGTTGGAGAGCTGGTTGGTGTGGAGGGA	Homo sapiens zinc finger protein 696 (ZNF696), mRNA.
TM9SF3	2030270	1618.57	0	3017.91	0	1.86455	483.969	0	1348.88	0	2.78711	1.49479	0.548968	1.94582	ILMN_17679	ILMN_17679	TM9SF3	NM_020123.2	56889	33859832	TM9SF3	NP_064508.2	ILMN_1669931	ATCTGTTCAGGTTGGTGTACCGTGTAAAGTGGGGATGGGGTAAAAGTGGT	Homo sapiens transmembrane 9 superfamily member 3 (TM9SF3), mRNA.
VASN	2900274	12679.1	0	7302.26	0	0.575929	472.494	0	768.961	0	1.62745	2.82579	1.88083	1.94495	ILMN_138591	ILMN_31069	VASN	NM_138440.2	114990	88702792	VASN	NP_612449.2	ILMN_1667295	GGTAGGCGGCTGTGTGACTCTAGTCTTGGCCCCAGGAAGCGAAGGAACAA	Homo sapiens vasorin (VASN), mRNA.
BEXL1	4490180	2320.26	0	2341.39	0	1.00911	12149.2	0	21800.3	0	1.79439	1.7782	0.833354	1.94484	ILMN_37437	ILMN_37437	BEXL1	XM_936467.2	56271	113430534	BEXL1	XP_941560.1	ILMN_1804798	AAATGTAGGACCTATCGTCCAGACTCACAGAGTGGGGCTCCAGAATCTCC	PREDICTED: Homo sapiens brain expressed X-linked-like 1 (BEXL1), mRNA.
PPIL3	4390390	2705.16	0	4821.65	0	1.78239	2891.23	0	7678.19	0	2.65569	1.48996	0.545677	1.94428	ILMN_4793	ILMN_12513	PPIL3	NM_130906.1	53938	19557635	PPIL3	NP_570981.1	ILMN_1770020	GCAGGCATTTTTGAGTGGCCTGATTACATATTCCTCCCACAGCAAGTCCG	Homo sapiens peptidylprolyl isomerase (cyclophilin)-like 3 (PPIL3), transcript variant PPIL3b, mRNA.
SOCS1	1990300	738.199	0	11377.3	0	15.4123	366.245	0.00301205	5805.18	0	15.8505	1.02844	0.0851237	1.94331	ILMN_3038	ILMN_3038	SOCS1	NM_003745.1	8651	4507232	SOCS1	NP_003736.1	ILMN_1774733	CTCCTGGTGCTCCCTCTGGGTCCCCCTGGTTGTTGTAGCAGCTTAACTGT	Homo sapiens suppressor of cytokine signaling 1 (SOCS1), mRNA.
ACYP1	5960142	186.879	0.0753012	209.059	0.0376506	1.11869	228.025	0.0271084	454.632	0.00301205	1.99379	1.78226	0.839094	1.94316	ILMN_11780	ILMN_11780	ACYP1	NM_203488.1	97	45243546	ACYP1	NP_982355.1	ILMN_1686432	GCTGAAACTCACAGCAAGAGCTGTGTTCCAGTTAGCTTTGCTACCAGTTA	Homo sapiens acylphosphatase 1, erythrocyte (common) type (ACYP1), transcript variant 2, mRNA.
HSPE1	110110	5375.57	0	3608.06	0	0.671196	13834.2	0	26669.8	0	1.92781	2.87221	1.92976	1.94245	ILMN_2612	ILMN_2612	HSPE1	NM_002157.1	3336	4504522	HSPE1	NP_002148.1	ILMN_2092536	CCGAGTATTGGTTGAAAGGAGTGCTGCTGAAACTGTAACCAAAGGAGGCA	Homo sapiens heat shock 10kDa protein 1 (chaperonin 10) (HSPE1), mRNA.
SPIN1	7570670	610.692	0	1673.77	0	2.74078	436.83	0.00150602	1601.08	0	3.66522	1.33729	0.394887	1.9424	ILMN_23742	ILMN_23742	SPIN1	NM_006717.2	10927	112293284	SPIN1	NP_006708.2	ILMN_1702407	CCATTTTCCCCCTCACCCTAACTCTCTTATTCTGCCGCCACAATGCAAGC	Homo sapiens spindlin 1 (SPIN1), mRNA.
PSG5	4480292	2694.14	0	633.99	0	0.235322	146.88	0.703313	147.044	0.704819	1.00112	4.25427	3.31202	1.94225	ILMN_21422	ILMN_21422	PSG5	NM_002781.2	5673	21361295	PSG5	NP_002772.2	ILMN_2103709	TGCTTTTACTCTCTATCTGAGTGCCCCAGAATTGGGAAACTATTCATGAG	Homo sapiens pregnancy specific beta-1-glycoprotein 5 (PSG5), mRNA.
NEO1	4260053	733.65	0	695.377	0	0.947832	712.078	0	1429.17	0	2.00704	2.1175	1.17588	1.94162	ILMN_8819	ILMN_8819	NEO1	NM_002499.1	4756	4505374	NEO1	NP_002490.1	ILMN_1696702	GAGTCATTGCATCCTCTACCAGCTGTTAATCCATCACTCTGAGGGGGAGG	Homo sapiens neogenin homolog 1 (chicken) (NEO1), mRNA.
C6ORF162	5390520	251.742	0.0150602	477.5	0	1.89678	219.332	0.0301205	593.4	0.00150602	2.70549	1.42636	0.48489	1.94147	ILMN_17997	ILMN_17997	C6ORF162	NM_020425.4	57150	109948308	C6orf162	NP_065158.3	ILMN_1693323	ACCCACTGGAGGTGAGAAGCAGAATGGCCTTGGTTGTCCTGGCACCTGGC	Homo sapiens chromosome 6 open reading frame 162 (C6orf162), transcript variant 2, mRNA.
HDAC8	4760241	286.074	0.00903614	257.978	0.0165663	0.901787	316.859	0.00753012	527.849	0.00150602	1.66588	1.84731	0.907736	1.93957	ILMN_2001	ILMN_2001	HDAC8	NM_018486.1	55869	8923768	HDAC8	NP_060956.1	ILMN_1651544	GGCACCCCAGAGTCCTCAACTGGACCTAGGGGAAGAAGGAGATATCCCAC	Homo sapiens histone deacetylase 8 (HDAC8), mRNA.
ZNF704	6900154	148.388	0.623494	166.361	0.25753	1.12112	219.005	0.0301205	417.501	0.00301205	1.90636	1.7004	0.760895	1.93951	ILMN_26345	ILMN_26345	ZNF704	NM_001033723.1	619279	76253909	ZNF704	NP_001028895.1	ILMN_1656192	GGTGCAGACAGACCCTCAGTACCTTCCTGGACACAGACACATATTCCCTG	Homo sapiens zinc finger protein 704 (ZNF704), mRNA.
CEBPD	5490408	9491.56	0	36118.4	0	3.80532	1742.18	0	7957	0	4.56728	1.20023	0.262288	1.93795	ILMN_6563	ILMN_6563	CEBPD	NM_005195.3	1052	125661056	CEBPD	NP_005186.2	ILMN_1782050	CGCCGGGTGCCCGCTGCAGTTTCTTGGGACATAGGAGCGCAAAGAAGCTA	Homo sapiens CCAAT/enhancer binding protein (C/EBP), delta (CEBPD), mRNA.
PDK1	2370630	191.391	0.064759	204.384	0.0391566	1.06788	223.545	0.0286145	396.779	0.00301205	1.77494	1.66211	0.72435	1.93776	ILMN_18922	ILMN_18922	PDK1	NM_002610.3	5163	37595546	PDK1	NP_002601.1	ILMN_1670256	AGGGGGCTTGCACTAAATTTCACTATCTTCAGTAGAGAGGAACTGTTTGG	Homo sapiens pyruvate dehydrogenase kinase, isozyme 1 (PDK1), nuclear gene encoding mitochondrial protein, mRNA.
CTBP1	4900088	356.118	0.00301205	687.644	0	1.93095	386.292	0.00301205	1034.79	0	2.67877	1.38728	0.451929	1.93535	ILMN_22181	ILMN_22181	CTBP1	NM_001328.2	1487	61743965	CTBP1	NP_001319.1	ILMN_2379734	AAACCGTCAAGCCCGAGGCGGATAGAGACCACGCCAGTGACCAGTTGTAG	Homo sapiens C-terminal binding protein 1 (CTBP1), transcript variant 1, mRNA.
CDC42EP4	1070047	8961.98	0	9967.78	0	1.11223	6137.76	0	11932.6	0	1.94413	1.74796	0.812853	1.9351	ILMN_7144	ILMN_7144	CDC42EP4	NM_012121.4	23580	48375181	CDC42EP4	NP_036253.2	ILMN_1745223	TCCAGGTTCGGTGCCCTGTTGGTGCTCCTGTTTCCAATAGCTTAGGTCCC	Homo sapiens CDC42 effector protein (Rho GTPase binding) 4 (CDC42EP4), mRNA.
LOC644096	1470634	350.81	0.00301205	214.246	0.0331325	0.610717	416.097	0.00150602	642.044	0.00150602	1.54301	2.52656	1.59156	1.93499	ILMN_46930	ILMN_170495	LOC644096	NM_001042631.1	644096	111038123	LOC644096	NP_001036096.1	ILMN_1693124	TTCCCAGCCTGACGACGGCGACAGTCCAAGGAACCCCCACGACAGCACGG	Homo sapiens hypothetical protein LOC644096 (LOC644096), mRNA.
TBCC	4200386	1107.74	0	973.127	0	0.878481	2671.8	0	4289.62	0	1.60552	1.82761	0.893027	1.93459	ILMN_25053	ILMN_25053	TBCC	NM_003192.2	6903	118572582	TBCC	NP_003183.1	ILMN_1743352	TTTCGTCATGCCTTTGAGACTGAGTCTTACTCCGTCCCCCAGCGTGGTGG	Homo sapiens tubulin folding cofactor C (TBCC), mRNA.
PDXP	3180273	1768.57	0	2703.97	0	1.5289	12618.8	0	29846	0	2.3652	1.547	0.614463	1.93254	ILMN_137856	ILMN_22335	PDXP	NM_020315.4	57026	85815825	PDXP	NP_064711.1	ILMN_1736441	GGGGCTTTCGTGTCCCCCTGTGCGGTCAGTGTTTTCAGTACCACCTCTCT	Homo sapiens pyridoxal (pyridoxine, vitamin B6) phosphatase (PDXP), mRNA.
ZCRB1	1990639	402.249	0	787.215	0	1.95703	404.6	0.00301205	1130.71	0	2.79463	1.42799	0.49554	1.93245	ILMN_9760	ILMN_180932	ZCRB1	NM_033114.3	85437	51243064	ZCRB1	NP_149105.3	ILMN_1659082	TCTTCCCATTCTGTCTGCAGGTGGGTATATGGTAATGGGATTAGAGAGCC	Homo sapiens zinc finger CCHC-type and RNA binding motif 1 (ZCRB1), mRNA.
TSPAN31	5670577	2023.16	0	1785.85	0	0.882701	652.91	0	1057.69	0	1.61997	1.83524	0.903255	1.93199	ILMN_11441	ILMN_11441	TSPAN31	NM_005981.3	6302	42741672	TSPAN31	NP_005972.1	ILMN_1725079	TCAGTCAAGGGGCTCCACTGACTTCCTAGGCCCTGTAATTTAACCAGTCT	Homo sapiens tetraspanin 31 (TSPAN31), mRNA.
NDFIP2	1030364	4191.65	0	6725.72	0	1.60455	1313.71	0	3202.2	0	2.43752	1.51913	0.588908	1.93022	ILMN_23410	ILMN_23410	NDFIP2	NM_019080.1	54602	55741474	NDFIP2	NP_061953.1	ILMN_1677396	TGGCATATAGGACTGTGGGGTCTGTGTGTGTAGTGAGAGTGTGTAGCCAC	Homo sapiens Nedd4 family interacting protein 2 (NDFIP2), mRNA.
FAM44B	3780762	4886.25	0	9171.08	0	1.87692	4238.13	0	11428.9	0	2.69667	1.43676	0.507953	1.9288	ILMN_26871	ILMN_26871	FAM44B	NM_138369.1	91272	34147528	FAM44B	NP_612378.1	ILMN_1716730	TAGGCATAAGGAAACTCGTTTGCAGGCTCTCTGTCCAGGGCTGCTTCCTG	Homo sapiens family with sequence similarity 44, member B (FAM44B), mRNA.
C5ORF15	3420692	2760.93	0	7853.93	0	2.84466	488.841	0	1828.46	0	3.7404	1.31488	0.38705	1.92783	ILMN_23157	ILMN_23157	C5ORF15	NM_020199.1	56951	9910277	C5orf15	NP_064584.1	ILMN_1695917	AGCTGGAAGAAGGCCGTCCATCCTGTCTCTTGGGCGGACAGTGTACTTTC	Homo sapiens chromosome 5 open reading frame 15 (C5orf15), mRNA.
RNF34	650709	3596.4	0	3270.46	0	0.909371	4679.49	0	8736.75	0	1.86703	2.0531	1.12531	1.92779	ILMN_16571	ILMN_16571	RNF34	NM_025126.2	80196	37595536	RNF34	NP_079402.2	ILMN_1786039	CGACTGCCAGGGCCTTAGACTCCACATGTCCATTTTTGTTCAGGTATAGC	Homo sapiens ring finger protein 34 (RNF34), transcript variant 2, mRNA.
SGCD	4490563	249.382	0.0165663	174.902	0.150602	0.70134	141.224	0.813253	203.604	0.064759	1.44171	2.05566	1.12792	1.92773	ILMN_9959	ILMN_9959	SGCD	NM_172244.2	6444	46249399	SGCD	NP_758447.1	ILMN_1657254	GAGCTACAGCTTCAACAGGCCAACCCTTCCCATAACTGGTTGACCTCGGA	Homo sapiens sarcoglycan, delta (35kDa dystrophin-associated glycoprotein) (SGCD), transcript variant 2, mRNA.
EXOSC3	1450131	2161.7	0	1720.34	0	0.795828	3572.88	0	6273.15	0	1.75577	2.20622	1.27954	1.92668	ILMN_995	ILMN_174330	EXOSC3	NM_016042.2	51010	50511942	EXOSC3	NP_057126.2	ILMN_1708936	CAGGTCAGTTGAGGCAAAAAACTATGGGTTTTTTCAGGTGAACCTCCCCC	Homo sapiens exosome component 3 (EXOSC3), transcript variant 1, mRNA.
TIMM8A	3360156	355.156	0.00301205	367.755	0.00150602	1.03547	527.484	0	1016.8	0	1.92764	1.86161	0.936179	1.92543	ILMN_8352	ILMN_8352	TIMM8A	NM_004085.2	1678	6138974	TIMM8A	NP_004076.1	ILMN_1722239	GATTTAGGCCAATCAGAAGCTAACAGCAGTTTCAGGTAGAGGTGCATGCC	Homo sapiens translocase of inner mitochondrial membrane 8 homolog A (yeast) (TIMM8A), nuclear gene encoding mitochondrial protein, mRNA.
CYR61	3930605	5225.22	0	10277.1	0	1.96682	372.329	0.00301205	1069.97	0	2.87373	1.4611	0.537228	1.92388	ILMN_21983	ILMN_21983	CYR61	NM_001554.3	3491	34222286	CYR61	NP_001545.2	ILMN_2188264	GAAACTGCCAAGGGTGCTGGTGCGGATGGACACTAATGCAGCCACGATTG	Homo sapiens cysteine-rich, angiogenic inducer, 61 (CYR61), mRNA.
NUDT3	3850167	1904.81	0	6003.61	0	3.15181	2304.7	0	9758.38	0	4.23412	1.34339	0.419877	1.92351	ILMN_25244	ILMN_25244	NUDT3	NM_006703.2	11165	37622350	NUDT3	NP_006694.1	ILMN_1724907	TCTGAAGAGAGGCCAACAGCCTTCCCCTGCCTTGGATTCTGAAGTGTTCC	Homo sapiens nudix (nucleoside diphosphate linked moiety X)-type motif 3 (NUDT3), mRNA.
LEPREL1	4280524	2053.98	0	1811.73	0	0.882058	1521.82	0	2583.67	0	1.69775	1.92476	1.00193	1.92283	ILMN_11123	ILMN_11123	LEPREL1	NM_018192.2	55214	27764881	LEPREL1	NP_060662.2	ILMN_1657373	CCATGGCCAGGTTGCCTAGGAGTGGGGTCCACTGATGAAAAGAGGTGTTT	Homo sapiens leprecan-like 1 (LEPREL1), mRNA.
LMO4	7210450	11496.1	0	12880.4	0	1.12041	19709.3	0	38495.7	0	1.95318	1.74328	0.820932	1.92235	ILMN_183982	ILMN_183982	LMO4	NM_006769.2	8543	7108354	LMO4	NP_006760.1	ILMN_2117171	CAGGCTCATAGCAGCTACTGTGTAGAAAATTCCCCCTACTTCTAATTTGC	Homo sapiens LIM domain only 4 (LMO4), mRNA.
UBE2L3	1230242	1994.91	0	2000.63	0	1.00286	1570.3	0	2806.23	0	1.78707	1.78196	0.859895	1.92207	ILMN_8835	ILMN_9533	UBE2L3	NM_198157.1	7332	38157975	UBE2L3	NP_937800.1	ILMN_1677877	TTCACACCCGCCTGGTTTCTTGAAGTGTGCTGGGTCCTTCCCTCTGCTCC	Homo sapiens ubiquitin-conjugating enzyme E2L 3 (UBE2L3), transcript variant 2, mRNA.
C12ORF32	3180553	1173.92	0	2667.63	0	2.27242	705.664	0	2323.05	0	3.29201	1.44868	0.526924	1.92176	ILMN_4954	ILMN_4954	C12ORF32	NM_031465.2	83695	52138573	C12orf32	NP_113653.1	ILMN_2105923	CTCTGTGACTCTATGGTTGACTGCCACCTCTGCAACCTTGACTCATCTGC	Homo sapiens chromosome 12 open reading frame 32 (C12orf32), mRNA.
MAPK1	2570026	992.562	0	799.161	0	0.805149	999.144	0	1709.56	0	1.71102	2.1251	1.20363	1.92147	ILMN_1351	ILMN_1351	MAPK1	NM_138957.2	5594	75709179	MAPK1	NP_620407.1	ILMN_2235283	TACCTGGAGTTTAATACAGTGAGCTCTAGCAAGGGAGGCGCTGCCTTTTG	Homo sapiens mitogen-activated protein kinase 1 (MAPK1), transcript variant 2, mRNA.
REEP4	5080661	332.923	0.00301205	322.131	0.0060241	0.967585	489.332	0	948.576	0	1.93851	2.00345	1.08265	1.9208	ILMN_1061	ILMN_1061	REEP4	NM_025232.2	80346	20149694	REEP4	NP_079508.2	ILMN_1729611	TTTATTGCCTTGCTCTGCCCTCTCCCTTCCCCGGTTGTGGGACAAGAGCC	Homo sapiens receptor accessory protein 4 (REEP4), mRNA.
B3GALNT2	160376	484.804	0	468.068	0	0.96548	337.517	0.0060241	621.138	0.00150602	1.84032	1.90612	0.985449	1.92067	ILMN_22440	ILMN_22440	B3GALNT2	NM_152490.1	148789	22749020	B3GALNT2	NP_689703.1	ILMN_1780188	ATCAGGGCAGGCAAACGATAATCTGAGTGCAAGTCTGAGGAGTCCCAGGG	Homo sapiens beta-1,3-N-acetylgalactosaminyltransferase 2 (B3GALNT2), mRNA.
WSB1	2230615	644.143	0	1794.58	0	2.78599	460.393	0	1905.36	0	4.13855	1.48548	0.56568	1.9198	ILMN_5396	ILMN_5396	WSB1	NM_134265.2	26118	58331180	WSB1	NP_599027.1	ILMN_2415748	CTTACGAAAGTTGAATTGGGTGAGGCGGGCAAATCACCTGAGGTCAGCAG	Homo sapiens WD repeat and SOCS box-containing 1 (WSB1), transcript variant 2, mRNA.
NPAL1	160703	181.737	0.0978916	213.961	0.0331325	1.17731	185.078	0.0888554	365.089	0.00301205	1.97262	1.67553	0.755823	1.91971	ILMN_15363	ILMN_15363	NPAL1	NM_207330.1	152519	46409301	NPAL1	NP_997213.1	ILMN_1811593	CCACGGGTGCTTTGTTCTTCCTTCTGCACCTCCTTCTTAAACTAGATAGC	Homo sapiens NIPA-like domain containing 1 (NPAL1), mRNA.
PAQR8	2070451	626.39	0	922.872	0	1.47332	322.213	0.0060241	678.422	0.00150602	2.10551	1.42909	0.509575	1.91952	ILMN_25860	ILMN_25860	PAQR8	NM_133367.3	85315	142360293	PAQR8	NP_588608.1	ILMN_1694589	CCTCCAGATGGCATTCATGTCTTACTCAGAAAGGGCACTGCCATTGTCCC	Homo sapiens progestin and adipoQ receptor family member VIII (PAQR8), mRNA.
C17ORF58	650168	3313.47	0	8201.95	0	2.47533	2602.28	0	8450.33	0	3.24728	1.31185	0.392957	1.9189	ILMN_18190	ILMN_18190	C17ORF58	NM_181656.1	284018	31795556	C17orf58	NP_858042.1	ILMN_2398926	GCCTCCCTGCTCCTAGTAATGTATGTTTTGTGCTGAACTGGCAGCTATCC	Homo sapiens chromosome 17 open reading frame 58 (C17orf58), transcript variant 2, mRNA.
ELOVL4	4760056	855.927	0	1475.95	0	1.72439	430.74	0.00150602	1173.92	0	2.72535	1.58047	0.662224	1.91825	ILMN_9781	ILMN_162533	ELOVL4	NM_022726.2	6785	21362099	ELOVL4	NP_073563.1	ILMN_1737965	CTGTACTGGTTCCCAAGAGCTATTCATTCCCTGCTACCTGATTTCAGCAC	Homo sapiens elongation of very long chain fatty acids (FEN1/Elo2, SUR4/Elo3, yeast)-like 4 (ELOVL4), mRNA.
UGDH	4780050	3148.72	0	5304.2	0	1.68456	1589.36	0	4257.34	0	2.67865	1.59012	0.673062	1.91706	ILMN_3906	ILMN_3906	UGDH	NM_003359.2	7358	63053519	UGDH	NP_003350.1	ILMN_1729563	CCCAGGTCTCATCCTTCAGGAATTTTGCAGTTCAATGAGAAGAGGGAGAC	Homo sapiens UDP-glucose dehydrogenase (UGDH), mRNA.
STOM	2060291	9399	0	11231.3	0	1.19495	676.401	0	1404.66	0	2.07666	1.73786	0.821214	1.91665	ILMN_17469	ILMN_183628	STOM	NM_004099.4	2040	38016910	STOM	NP_004090.4	ILMN_1766657	TCACTTGGGAGGGACGCATAGAAGGAGCTCTAGGAACACAGTGCCAGTGC	Homo sapiens stomatin (STOM), transcript variant 1, mRNA.
PDCD4	2570433	1296.8	0	3734.09	0	2.87948	1031.39	0	3842.88	0	3.7259	1.29395	0.377522	1.91643	ILMN_12916	ILMN_12916	PDCD4	NM_145341.2	27250	34304341	PDCD4	NP_663314.1	ILMN_2396272	AGGCAGAGGTTGCAGTGAGTCGAGATGGTGCCATTGCTCTCGTTTGGGCA	Homo sapiens programmed cell death 4 (neoplastic transformation inhibitor) (PDCD4), transcript variant 2, mRNA.
PLAU	5360670	5580.32	0	3700.24	0	0.663087	582.491	0	912.193	0	1.56602	2.36171	1.44553	1.91618	ILMN_24167	ILMN_24167	PLAU	NM_002658.2	5328	53729348	PLAU	NP_002649.1	ILMN_1656057	GTGGTCTTTCTGGAGAGGTTATAGGTCACTCCTGGGGCCTCTTGGGTCCC	Homo sapiens plasminogen activator, urokinase (PLAU), mRNA.
RNF220	4540328	1712	0	889.958	0	0.519836	1909.23	0	2691.7	0	1.40983	2.71208	1.79868	1.91339	ILMN_11157	ILMN_11157	RNF220	NM_018150.2	55182	46397374	RNF220	NP_060620.2	ILMN_1694504	GACAGTGCTCCTGGCCACCCAGCCTCTGCTGAGAACCATTCCTGGGATTA	Homo sapiens ring finger protein 220 (RNF220), mRNA.
ARL6IP5	2070563	6738.91	0	7488.02	0	1.11116	1433.15	0	3075.79	0	2.14617	1.93146	1.01915	1.91231	ILMN_887	ILMN_887	ARL6IP5	NM_006407.3	10550	51944964	ARL6IP5	NP_006398.1	ILMN_1769810	CCATGACTTCACAGACATGGTCTAGAATCTGTACCCTTACCCACATATGA	Homo sapiens ADP-ribosylation-like factor 6 interacting protein 5 (ARL6IP5), mRNA.
WNT2B	4640386	1577.21	0	865.622	0	0.548832	272.691	0.0105422	402.108	0.00301205	1.47459	2.68678	1.77468	1.91211	ILMN_18279	ILMN_18414	WNT2B	NM_024494.1	7482	13518020	WNT2B	NP_078613.1	ILMN_1740269	GGACAGCACTGCCTCTTTTGCTTACTTGCTGCCTGTTCAAACTGAGGTGG	Homo sapiens wingless-type MMTV integration site family, member 2B (WNT2B), transcript variant WNT-2B2, mRNA.
IKZF4	5550608	349.367	0.00301205	459.812	0	1.31613	277.441	0.00903614	673.677	0.00150602	2.42818	1.84494	0.933011	1.91193	ILMN_21768	ILMN_21768	IKZF4	NM_022465.3	64375	122891863	IKZF4	NP_071910.3	ILMN_1741334	TGTGCCCATGAGAGCAGAGACTGGAAGGGCAAGACCAGGTGCTAAGGAGG	Homo sapiens IKAROS family zinc finger 4 (Eos) (IKZF4), mRNA.
DLK2	1070279	638.888	0	418.575	0.00150602	0.655163	669.51	0	954.217	0	1.42525	2.17541	1.26369	1.91172	ILMN_6101	ILMN_6215	DLK2	NM_206539.1	65989	45593146	DLK2	NP_996262.1	ILMN_1676728	CTGGAGTGGTCCGTTCTCACCACCCTTCAGCTTGGGTACACACACAGAGG	Homo sapiens delta-like 2 homolog (Drosophila) (DLK2), transcript variant 2, mRNA.
SFRS6	3060110	3063.97	0	11991.1	0	3.91359	4387.87	0	19980.7	0	4.55361	1.16354	0.252172	1.91136	ILMN_24964	ILMN_24964	SFRS6	NM_006275.4	6431	38158029	SFRS6	NP_006266.2	ILMN_1697469	GCCTACTTTGACTTTTACGTTCCCATTCCTGTGTTACCACCTTCCTCCCG	Homo sapiens splicing factor, arginine/serine-rich 6 (SFRS6), mRNA.
CBX4	3830170	406.248	0	383.327	0.00150602	0.943579	928.236	0	1708.44	0	1.84052	1.95058	1.03933	1.91125	ILMN_20703	ILMN_20703	CBX4	NM_003655.2	8535	55770829	CBX4	NP_003646.2	ILMN_1724145	GAAATGTATTGTTTGAGCTCAAAAGGCCCGACCACCCCCCTTCGGGCTGC	Homo sapiens chromobox homolog 4 (Pc class homolog, Drosophila) (CBX4), mRNA.
PLCH2	650452	278.772	0.0120482	284.565	0.0120482	1.02078	203.804	0.0436747	347.431	0.00451807	1.70473	1.67002	0.759549	1.91047	ILMN_5494	ILMN_5494	PLCH2	NM_014638.2	9651	78499632	PLCH2	NP_055453.2	ILMN_2061565	CTTCGAGGCTGGCCCTGCCAGGCAGTTTTCCCGGCGTTTTAGGATCTGTA	Homo sapiens phospholipase C, eta 2 (PLCH2), mRNA.
GLIPR2	830278	8613.89	0	10668.7	0	1.23855	5869.4	0	12454.2	0	2.12189	1.7132	0.803802	1.9094	ILMN_12810	ILMN_12810	GLIPR2	NM_022343.2	152007	22095361	GLIPR2	NP_071738.1	ILMN_1652631	GCAGCTCCTGAAGGTCTGTGTTGCACTGTCACCAGTCTCAAGCTATGCCT	Homo sapiens GLI pathogenesis-related 2 (GLIPR2), mRNA.
POFUT2	6510133	2042.27	0	1306.04	0	0.639504	658.803	0	1019.45	0	1.54743	2.41974	1.51035	1.90939	ILMN_24199	ILMN_24199	POFUT2	NM_133635.4	23275	116734660	POFUT2	NP_598368.2	ILMN_2376667	GAGAGAGGACAGTTAGGAGGGACAGACAGCTCTTCCTTTCGGAGCCTGGC	Homo sapiens protein O-fucosyltransferase 2 (POFUT2), transcript variant 3, mRNA.
CRIPAK	4210653	338.732	0.00301205	522.491	0	1.54249	324.008	0.0060241	840.738	0	2.5948	1.68222	0.773283	1.90894	ILMN_11161	ILMN_11161	CRIPAK	NM_175918.2	285464	31341870	CRIPAK	NP_787114.1	ILMN_2140700	ATGTGGAGTGCCCGCCTGCTCACACAAAGCCCTGGCATGGTGGTTCTGTA	Homo sapiens cysteine-rich PAK1 inhibitor (CRIPAK), mRNA.
FAM96A	6760202	1422.1	0	1182.83	0	0.831745	789.108	0	1220.66	0	1.54689	1.85981	0.951106	1.90871	ILMN_13780	ILMN_13780	FAM96A	NM_001014812.1	84191	62414378	FAM96A	NP_001014812.1	ILMN_2367428	AAATGACAAAGAGCGAGTGGCAGCTGCAATGGAAAACCCCAACTTACGGG	Homo sapiens family with sequence similarity 96, member A (FAM96A), transcript variant 2, mRNA.
PDHB	4540725	9642.7	0	5732.98	0	0.59454	9825.72	0	15147.1	0	1.54158	2.59289	1.68451	1.90837	ILMN_7913	ILMN_7913	PDHB	NM_000925.1	5162	4505686	PDHB	NP_000916.1	ILMN_1739274	TCTCCTCCCCTAGATGCCATGCTTCCTTTTGTCTGTTACGGTTGCCATGT	Homo sapiens pyruvate dehydrogenase (lipoamide) beta (PDHB), mRNA.
SIL1	3130228	1660.96	0	345.795	0.00451807	0.20819	426.861	0.00150602	424.196	0.00301205	0.993757	4.77332	3.86559	1.90773	ILMN_10838	ILMN_10838	SIL1	NM_001037633.1	64374	83641895	SIL1	NP_001032722.1	ILMN_2399392	CTGTCAACAGCTTGCTGAAGGAGCTGAGATGAGGCCCCACACCAGGACTG	Homo sapiens SIL1 homolog, endoplasmic reticulum chaperone (S. cerevisiae) (SIL1), transcript variant 1, mRNA.
GPNMB	6840164	7649.06	0	3332.33	0	0.435653	321.943	0.00753012	417.868	0.00301205	1.29796	2.97934	2.07237	1.90698	ILMN_20483	ILMN_20483	GPNMB	NM_001005340.1	10457	52694751	GPNMB	NP_001005340.1	ILMN_1801205	CAATAACAGGCCCAAGCCTGTGGTATGATGTGCACACTTGCTAGACTCAG	Homo sapiens glycoprotein (transmembrane) nmb (GPNMB), transcript variant 1, mRNA.
LIPA	5360148	11111.7	0	9294.25	0	0.836439	464.148	0	824.415	0	1.77619	2.12351	1.21692	1.90659	ILMN_17379	ILMN_17379	LIPA	NM_000235.2	3988	51317398	LIPA	NP_000226.2	ILMN_1718063	CCCGCTACTGTCGTTATTGATCACATCTGTGTGAAGCCAAAGCCCCGTGG	Homo sapiens lipase A, lysosomal acid, cholesterol esterase (LIPA), transcript variant 2, mRNA.
CKAP4	4490528	19391.8	0	19862.3	0	1.02426	2148.99	0	4134.73	0	1.92403	1.87846	0.971902	1.90656	ILMN_4432	ILMN_182487	CKAP4	NM_006825.2	10970	19920316	CKAP4	NP_006816.2	ILMN_1790891	CTGCCTCCCTCATGGTGTGCGTGTCGTTCTCTTCCTGACGCATCTGTGAT	Homo sapiens cytoskeleton-associated protein 4 (CKAP4), mRNA.
TMEM87A	7150196	3351	0	4680.69	0	1.3968	2403.21	0	5263.47	0	2.19018	1.568	0.661922	1.90607	ILMN_6127	ILMN_181695	TMEM87A	NM_015497.2	25963	31377764	TMEM87A	NP_056312.2	ILMN_1716816	GCGTGGAGGCCCTGGACTGCTGCTCGTTCTTTAGGATGGACTGTTCTGGT	Homo sapiens transmembrane protein 87A (TMEM87A), mRNA.
LASS6	5690064	1062.53	0	2969.12	0	2.7944	1371.73	0	5191.85	0	3.78489	1.35445	0.448468	1.90599	ILMN_28310	ILMN_28310	LASS6	NM_203463.1	253782	45007001	LASS6	NP_982288.1	ILMN_1767662	CACAGGTCCATGAAAGTTTGGCTTCCTGGTTTGATGTCTGTTGCGTGGCC	Homo sapiens LAG1 homolog, ceramide synthase 6 (LASS6), mRNA.
NHLH2	1430446	162.144	0.311747	168.423	0.21988	1.03873	180.089	0.114458	321.802	0.00451807	1.78691	1.72029	0.815795	1.9045	ILMN_4765	ILMN_4765	NHLH2	NM_005599.2	4808	45827810	NHLH2	NP_005590.1	ILMN_2208777	AATCTGGTTTCTATCTGACGAGTTTTTCATATCTCATGAATGGTGCGCTG	Homo sapiens nescient helix loop helix 2 (NHLH2), mRNA.
HIATL1	4640427	1275.14	0	2190.08	0	1.71753	446.987	0	1061.76	0	2.37536	1.38302	0.478803	1.90421	ILMN_445	ILMN_445	HIATL1	NM_032558.2	84641	94721310	HIATL1	NP_115947.2	ILMN_1737964	CTCAGATTCCTGGACCTGGTGTCCTGGTTGGGTCCAAGGTGATTTTACAG	Homo sapiens hippocampus abundant transcript-like 1 (HIATL1), mRNA.
GADD45G	5570114	225.693	0.0225904	241.219	0.0195783	1.06879	1476.29	0	2714.93	0	1.83903	1.72066	0.816675	1.90399	ILMN_4884	ILMN_4884	GADD45G	NM_006705.2	10912	9790905	GADD45G	NP_006696.1	ILMN_1651498	GCCCTGGACTTGGTACAGTTTCAGGAGCGTGAAGGACTTAACCGACTGCC	Homo sapiens growth arrest and DNA-damage-inducible, gamma (GADD45G), mRNA.
DENND2A	6100072	1899.06	0	2517.28	0	1.32554	847.138	0	1820.39	0	2.14888	1.62113	0.717227	1.9039	ILMN_7666	ILMN_7666	DENND2A	NM_015689.2	27147	58866696	DENND2A	NP_056504.2	ILMN_1666503	AGAAAGGGAGCCCGAGACCAGGCGTGTCGCCGACATGCAAATGGGTTGTT	Homo sapiens DENN/MADD domain containing 2A (DENND2A), mRNA.
HCN3	6480674	204.776	0.0346385	268.669	0.0120482	1.31201	230.21	0.0256024	552.774	0.00150602	2.40118	1.83015	0.926732	1.90342	ILMN_20127	ILMN_20127	HCN3	NM_020897.1	57657	38327036	HCN3	NP_065948.1	ILMN_1787256	GTAGTCCTTTACCACCCTCACTCTGCCTGTCCCCTCTCCTACTCTACAGC	Homo sapiens hyperpolarization activated cyclic nucleotide-gated potassium channel 3 (HCN3), mRNA.
VEGFC	7320039	2249.5	0	2062.39	0	0.916823	365.146	0.00301205	654.721	0.00150602	1.79304	1.95571	1.05265	1.90306	ILMN_4297	ILMN_161973	VEGFC	NM_005429.2	7424	19924300	VEGFC	NP_005420.1	ILMN_1701204	CTGTTACAGACGGCCATGTACGAACCGCCAGAAGGCTTGTGAGCCAGGAT	Homo sapiens vascular endothelial growth factor C (VEGFC), mRNA.
UBE2N	270156	3232.97	0	7581.39	0	2.34502	2948.3	0	9195.52	0	3.11892	1.33002	0.427363	1.90266	ILMN_4411	ILMN_173917	UBE2N	NM_003348.3	7334	37577134	UBE2N	NP_003339.1	ILMN_1793651	CGGGTTGCAACCTTGTCTCTTGCAGTTTAAGGTAATGGATATTGTAGCCC	Homo sapiens ubiquitin-conjugating enzyme E2N (UBC13 homolog, yeast) (UBE2N), mRNA.
RNF5	2690603	600.447	0	472.494	0	0.786904	2929.84	0	5278.88	0	1.80177	2.28969	1.38744	1.90225	ILMN_1529	ILMN_1529	RNF5	NM_006913.2	6048	34305290	RNF5	NP_008844.1	ILMN_2044927	ACCCCCTTGACCCCTCTATTTCTGTTGGCTAAGGCCAGCCCTGGACATTG	Homo sapiens ring finger protein 5 (RNF5), mRNA.
MFSD11	3940593	1226.26	0	2120.67	0	1.72938	467.44	0	1351.21	0	2.89067	1.67151	0.771184	1.90032	ILMN_7695	ILMN_7695	MFSD11	NM_024311.2	79157	34147375	MFSD11	NP_077287.1	ILMN_1756152	GCAGAGATGTGTTGGGTTTGGTGGTGCATGCCTGTGATCCTAGCTGCTGG	Homo sapiens major facilitator superfamily domain containing 11 (MFSD11), mRNA.
LOC401152	1980369	669.673	0	1646.42	0	2.45854	509.462	0	1724.7	0	3.38533	1.37697	0.478104	1.89887	ILMN_11155	ILMN_11155	LOC401152	NM_001001701.1	401152	48717408	LOC401152	NP_001001701.1	ILMN_2051684	GTGGTAGATCACTTGAGGTCAAGAGTTGTGACACCAGCCTGGCCAACCTG	Homo sapiens HCV F-transactivated protein 1 (LOC401152), mRNA.
C14ORF131	6590520	806.383	0	1020.05	0	1.26497	753.533	0	1578.79	0	2.09518	1.65631	0.757829	1.89848	ILMN_8908	ILMN_8908	C14ORF131	NM_018335.2	55778	50053889	C14orf131	NP_060805.2	ILMN_2186858	AGAAGGAGTTCCTCTAGAAGCTGTGGAGTCGGTCGTCACCGTGGAGCCAG	Homo sapiens chromosome 14 open reading frame 131 (C14orf131), mRNA.
FAM96A	6130730	6075.68	0	5466.07	0	0.899664	3986.7	0	7561.6	0	1.89671	2.10824	1.20983	1.89841	ILMN_13416	ILMN_13416	FAM96A	NM_032231.4	84191	62414348	FAM96A	NP_115607.1	ILMN_1761981	CAGTGTGTCCTTGAACCTGACTGATAGCTGTTTTAAGAGCCACTGGCCTG	Homo sapiens family with sequence similarity 96, member A (FAM96A), transcript variant 1, mRNA.
COL13A1	3870228	979.162	0	449.828	0	0.459401	239.5	0.0180723	319.208	0.00451807	1.33281	2.90119	2.00278	1.89841	ILMN_507	ILMN_507	COL13A1	NM_080805.2	1305	22027588	COL13A1	NP_542995.2	ILMN_2370624	AAATTATTGTGTCCTGGTGCCAAAGGGGGCCAGCCAGAACTGAGGTGCTG	Homo sapiens collagen, type XIII, alpha 1 (COL13A1), transcript variant 9, mRNA.
ALG8	2970296	1414.25	0	723.288	0	0.511428	412.165	0.00301205	534.387	0.00150602	1.29654	2.53513	1.63684	1.89829	ILMN_176006	ILMN_176006	ALG8	NM_001007027.2	79053	91984777	ALG8	NP_001007028.1	ILMN_2365686	CAATTCTCCCAATGAGCCTTTTGTCTGTGGGAAAAGCAGGAGACGCTTCG	Homo sapiens asparagine-linked glycosylation 8 homolog (S. cerevisiae, alpha-1,3-glucosyltransferase) (ALG8), transcript variant 2, mRNA.
CHIC2	3130576	4482.12	0	8241.12	0	1.83866	5594.91	0	14918.1	0	2.66637	1.45017	0.552071	1.89809	ILMN_24345	ILMN_24345	CHIC2	NM_012110.2	26511	29337284	CHIC2	NP_036242.1	ILMN_1679428	CCAAGTATGTTGTCTTTCCAATGGTGCCTTGCTTGGTGCTCTCCTGGTGG	Homo sapiens cysteine-rich hydrophobic domain 2 (CHIC2), mRNA.
IFIT3	1500280	602.429	0	1416.79	0	2.35179	2055.54	0	6571.08	0	3.19676	1.35929	0.461946	1.89734	ILMN_1944	ILMN_22925	IFIT3	NM_001031683.1	3437	72534657	IFIT3	NP_001026853.1	ILMN_1701789	GCCCCAACCTGGGATTGCTGAGCAGGGAAGCTTTGCATGTTGCTCTAAGG	Homo sapiens interferon-induced protein with tetratricopeptide repeats 3 (IFIT3), mRNA.
PSAP	6200086	17695.6	0	7891.41	0	0.445952	2713.36	0	3533.52	0	1.30227	2.9202	2.02379	1.8964	ILMN_3081	ILMN_3081	PSAP	NM_002778.2	5660	110224477	PSAP	NP_002769.1	ILMN_2355559	TTCTGGTTGCCAGGAGACAGCAAGCAAAGCCAGCAGGACATGAAGTTGCT	Homo sapiens prosaposin (PSAP), transcript variant 1, mRNA.
RAC3	5890273	309.128	0.00451807	348.535	0.00451807	1.12748	1066.87	0	1850.96	0	1.73495	1.53879	0.644409	1.89438	ILMN_16630	ILMN_16630	RAC3	NM_005052.2	5881	38683861	RAC3	NP_005043.1	ILMN_1693340	ATCCTGTCCTCTCTGCCGCCTCATTCTGGGGTGTGGCTCCAGCCTTCCCT	Homo sapiens ras-related C3 botulinum toxin substrate 3 (rho family, small GTP binding protein Rac3) (RAC3), mRNA.
ELK1	510162	2900.16	0	7916.99	0	2.72985	4744.8	0	16744.4	0	3.529	1.29274	0.398652	1.89409	ILMN_14942	ILMN_14942	ELK1	NM_005229.2	2002	11496880	ELK1	NP_005220.1	ILMN_1654289	GGCAAGAGAGAGTGGGTTCAAAAGACTCCTGGGCTCACCTGTTAGCGCTG	Homo sapiens ELK1, member of ETS oncogene family (ELK1), mRNA.
METTL7A	1820008	430.324	0	408.47	0.00150602	0.949214	205.274	0.0406627	334.08	0.00451807	1.62749	1.71456	0.821937	1.89262	ILMN_138519	ILMN_40171	METTL7A	NM_014033.3	25840	89145416	METTL7A	NP_054752.3	ILMN_1656285	GCAACTATGGAAGCTGTGAAAATCATCACAAGTGCCTCTGAAAGCGAGTG	Homo sapiens methyltransferase like 7A (METTL7A), mRNA.
SLC35B3	6220630	1628.17	0	1724.07	0	1.0589	512.198	0	998.681	0	1.94979	1.84134	0.948917	1.89242	ILMN_20545	ILMN_20545	SLC35B3	NM_015948.2	51000	21361502	SLC35B3	NP_057032.2	ILMN_1682910	GCGGTGTCAGCCTTTTCTTCAGAGCATTTGTTTGACTGACTTCCAAAGCA	Homo sapiens solute carrier family 35, member B3 (SLC35B3), mRNA.
SLC7A8	4860537	454.632	0	938.108	0	2.06344	583.423	0	1720.34	0	2.9487	1.42902	0.537046	1.89197	ILMN_15642	ILMN_22403	SLC7A8	NM_182728.1	23428	33286429	SLC7A8	NP_877392.1	ILMN_1807894	TTGGTCTGAGTTGTGACCCCTTCAGAGTAGATGCCCGGCAGGCTGGGGTT	Homo sapiens solute carrier family 7 (cationic amino acid transporter, y+ system), member 8 (SLC7A8), transcript variant 2, mRNA.
PPP2R2C	3450047	152.587	0.52259	152.108	0.566265	0.996861	1043.2	0	1737.93	0	1.66596	1.67121	0.779455	1.89175	ILMN_15268	ILMN_15268	PPP2R2C	NM_181876.2	5522	109255253	PPP2R2C	NP_870991.1	ILMN_2401344	TGGTGGTCAAGTTGTCAGCCCTGATCAGTTTGGACTCTGTAACTCATAGG	Homo sapiens protein phosphatase 2 (formerly 2A), regulatory subunit B, gamma isoform (PPP2R2C), transcript variant 2, mRNA.
PSG9	4120243	2130.28	0	318.019	0.0060241	0.149285	123.944	0.987952	163.127	0.364458	1.31614	8.81628	7.92458	1.8917	ILMN_17742	ILMN_17742	PSG9	NM_002784.2	5678	21314634	PSG9	NP_002775.2	ILMN_1801776	TCCAACGCATCCCTGCTGATCCAGAATGTCACCCGGAAGGATGCAGGAAC	Homo sapiens pregnancy specific beta-1-glycoprotein 9 (PSG9), mRNA.
METRNL	10224	1215.6	0	1399.06	0	1.15092	1049.44	0	2304.19	0	2.19564	1.90772	1.01664	1.89107	ILMN_42199	ILMN_42199	METRNL	XM_941466.2	284207	113427662	METRNL	XP_946559.1	ILMN_1790014	CCGTGTGCATCAGGTCCTTCACGGACTCCTCGGGGGCCAATATTTATTTG	PREDICTED: Homo sapiens meteorin, glial cell differentiation regulator-like (METRNL), mRNA.
OXR1	730291	1097.62	0	3922.53	0	3.57367	1508.25	0	6519.7	0	4.3227	1.20959	0.319084	1.89051	ILMN_16599	ILMN_16599	OXR1	NM_181354.3	55074	63055068	OXR1	NP_851999.1	ILMN_1737462	TTTTCCCCTTCGGTCTTCCACAGCAGTATTATTGTCTTTGTGGAGTTGAC	Homo sapiens oxidation resistance 1 (OXR1), mRNA.
GNPDA1	2600059	8077.84	0	12087	0	1.49632	5348.8	0	12892.4	0	2.41034	1.61084	0.721113	1.88973	ILMN_29056	ILMN_29056	GNPDA1	NM_005471.3	10007	41281953	GNPDA1	NP_005462.1	ILMN_1784709	GCTGCCTCCTCCTGGCTGTTTTTGTGCCTGTTTGAAGCTACTGCTGCCTC	Homo sapiens glucosamine-6-phosphate deaminase 1 (GNPDA1), mRNA.
LOC374395	1780678	8681.73	0	6214.48	0	0.715811	3339.49	0	5877.34	0	1.75995	2.45868	1.56932	1.88936	ILMN_26788	ILMN_26788	LOC374395	NM_199337.1	374395	40786401	LOC374395	NP_955369.1	ILMN_1733757	GGGGGGAAACATAATGACAGGCCCCCCTCCACCTCTTCCTGCAGCTGTTT	Homo sapiens similar to RIKEN cDNA 1810059G22 (LOC374395), mRNA.
CMIP	360626	1766.25	0	2786.18	0	1.57746	3148.72	0	7598.9	0	2.41333	1.52988	0.641656	1.88822	ILMN_13851	ILMN_13851	CMIP	NM_030629.1	80790	29789254	CMIP	NP_085132.1	ILMN_1738075	TCTTTCCCCCCTCCGGTCCCATACTTCACAGCACTCTGGTGCGGGAAGAA	Homo sapiens c-Maf-inducing protein (CMIP), transcript variant Tc-mip, mRNA.
ZDHHC13	650324	382.093	0.00301205	427.193	0	1.11803	313.85	0.00753012	569.345	0.00150602	1.81407	1.62255	0.734336	1.88822	ILMN_22693	ILMN_22693	ZDHHC13	NM_001001483.1	54503	47933347	ZDHHC13	NP_001001483.1	ILMN_1684663	GTGTGGCTGCTTTGGCTTGGTGAAGCCCTGTGTGGTAGATTGGACATCAC	Homo sapiens zinc finger, DHHC-type containing 13 (ZDHHC13), transcript variant 2, mRNA.
GSPT1	830259	10668.7	0	15278.6	0	1.4321	15695.1	0	35765.2	0	2.27874	1.5912	0.703578	1.88762	ILMN_5039	ILMN_5039	GSPT1	NM_002094.2	2935	142364153	GSPT1	NP_002085.1	ILMN_1750130	AGTATTTTTCCCCCAGGCCAGATCATTCGTGAGTGTGCGAGTGTGTGTGC	Homo sapiens G1 to S phase transition 1 (GSPT1), mRNA.
PPP1R15A	1340600	6992.88	0	11428.9	0	1.63436	12679.1	0	31164.6	0	2.45795	1.50392	0.617656	1.88627	ILMN_1024	ILMN_1024	PPP1R15A	NM_014330.2	23645	9790902	PPP1R15A	NP_055145.2	ILMN_1659936	CCCTGGACCTCAGTGGGAGGCGTGGCTGAGACCAACTGGTTTGCCTATAA	Homo sapiens protein phosphatase 1, regulatory (inhibitor) subunit 15A (PPP1R15A), mRNA.
ATXN7L2	2710187	316.195	0.00301205	505.2	0	1.59775	538.838	0	1382.5	0	2.56571	1.60583	0.720733	1.8851	ILMN_6796	ILMN_6796	ATXN7L2	NM_153340.3	127002	93277114	ATXN7L2	NP_699171.3	ILMN_1664177	GTCAAAAGCCCATTAACGAGAAAGTGCCTGCCCACTGCAACGGAGCCGCC	Homo sapiens ataxin 7-like 2 (ATXN7L2), mRNA.
TMEM183A	940754	9417.84	0	17413.6	0	1.849	10109.5	0	26984.7	0	2.66926	1.44362	0.558741	1.88488	ILMN_22534	ILMN_174778	TMEM183A	NM_138391.4	92703	115529436	TMEM183A	NP_612400.3	ILMN_1752589	GCATTTAAAAGGAGTGGCCCTGTTTTCTGTGTTAAAACCCCATTTGGTGC	Homo sapiens transmembrane protein 183A (TMEM183A), mRNA.
FSTL1	2650220	5937.63	0	7902.82	0	1.33097	323.945	0.0060241	676.121	0.00150602	2.08714	1.56814	0.683693	1.88444	ILMN_15510	ILMN_15510	FSTL1	NM_007085.3	11167	34304366	FSTL1	NP_009016.1	ILMN_2201678	ACTAGGTTTGGTTCCTTCAGCCCTCTAAAAGCATAGGGCTTAGCCTGCAG	Homo sapiens follistatin-like 1 (FSTL1), mRNA.
PPID	3610220	253.886	0.0135542	180.621	0.120482	0.711425	308.802	0.00753012	413.152	0.00301205	1.33792	1.88062	0.997656	1.88296	ILMN_7536	ILMN_7536	PPID	NM_005038.2	5481	45439320	PPID	NP_005029.1	ILMN_2190850	CGTCACGTTGGTCTTGAACTCCTGACCTTGTGATCCACCCCGCCTTGGCC	Homo sapiens peptidylprolyl isomerase D (cyclophilin D) (PPID), mRNA.
EXOSC6	6330025	1306.13	0	1041.83	0	0.797641	1459.07	0	2671.8	0	1.83117	2.29573	1.41316	1.88257	ILMN_15247	ILMN_15247	EXOSC6	NM_058219.2	118460	32484988	EXOSC6	NP_478126.1	ILMN_1670218	TGTGTGTTTTCTGCGGCCCTGGATAATGCTGTAGCATTCAGGGTCGATTG	Homo sapiens exosome component 6 (EXOSC6), mRNA.
HNRNPA3	1440592	506.163	0	257.21	0.0165663	0.508156	313.403	0.00753012	350.144	0.00451807	1.11724	2.19861	1.31738	1.88123	ILMN_5256	ILMN_5256	HNRNPA3	NM_194247.2	220988	98961157	HNRNPA3	NP_919223.1	ILMN_1761083	CGGAGGGAACTTTGGAGGTGGTGGAGGTAATTTTGGCCGTGGTGGAAACT	Homo sapiens heterogeneous nuclear ribonucleoprotein A3 (HNRNPA3), mRNA.
NBL1	7100010	5689.02	0	6800.91	0	1.19544	3075.79	0	6406.05	0	2.08273	1.74223	0.864845	1.87738	ILMN_21944	ILMN_21944	NBL1	NM_005380.4	4681	115387107	NBL1	NP_005371.1	ILMN_2405009	GAACTCCAGGACGAGGAGGACATGGGACTTGCGTGGACAGTCAGGGTTCA	Homo sapiens neuroblastoma, suppression of tumorigenicity 1 (NBL1), transcript variant 2, mRNA.
GDF15	5090671	4160.37	0	5395.48	0	1.29687	543.964	0	1178.63	0	2.16675	1.67075	0.794208	1.87654	ILMN_2688	ILMN_2688	GDF15	NM_004864.1	9518	4758935	GDF15	NP_004855.1	ILMN_2188862	CCGGGGTGTCGCTCCAGACCTATGATGACTTGTTAGCCAAAGACTGCCAC	Homo sapiens growth differentiation factor 15 (GDF15), mRNA.
CTBS	2850184	961.805	0	1035.33	0	1.07644	346.779	0.0060241	645.546	0.00150602	1.86155	1.72935	0.853309	1.87605	ILMN_14531	ILMN_14531	CTBS	NM_004388.1	1486	4758091	CTBS	NP_004379.1	ILMN_2144573	CGGGGCATTGGCATGTGGAATGCAAACTGTCTTGACTACTCTGGAGATGC	Homo sapiens chitobiase, di-N-acetyl- (CTBS), mRNA.
FOXO4	4480575	533.111	0	566.301	0	1.06226	1143.31	0	1999.75	0	1.74909	1.64658	0.770677	1.8759	ILMN_1425	ILMN_180349	FOXO4	NM_005938.2	4303	103472002	FOXO4	NP_005929.2	ILMN_1712095	GTGTCAGCGCCTGGCCTACCCAGATTGTATCATGTGCTAGATTGGAGTGG	Homo sapiens forkhead box O4 (FOXO4), mRNA.
ACTRT1	2710368	172.037	0.176205	195.928	0.0496988	1.13887	227.666	0.0271084	446.805	0.00301205	1.96254	1.72324	0.848227	1.87501	ILMN_27916	ILMN_27916	ACTRT1	NM_138289.2	139741	142356971	ACTRT1	NP_612146.1	ILMN_1815392	AACTTTATGCAGACATTGTACTCTCCGGGGGCACCACTCTCCTCCCTGGG	Homo sapiens actin-related protein T1 (ACTRT1), mRNA.
BNIP3	6770608	5686.04	0	6131.23	0	1.07829	4826.98	0	9611.48	0	1.9912	1.84662	0.972187	1.87443	ILMN_3871	ILMN_3871	BNIP3	NM_004052.2	664	7669480	BNIP3	NP_004043.2	ILMN_1724658	CACCCTGGATGATCAGTTTTCTGCTGAAGGCACCTACTCAGTATCTTTTC	Homo sapiens BCL2/adenovirus E1B 19kDa interacting protein 3 (BNIP3), nuclear gene encoding mitochondrial protein, mRNA.
SERF1A	2650367	251.142	0.0150602	251.536	0.0165663	1.00157	306.561	0.00753012	577.727	0.00150602	1.88454	1.8816	1.00795	1.87365	ILMN_13897	ILMN_13897	SERF1A	NM_021967.1	8293	11415045	SERF1A	NP_068802.1	ILMN_2382558	AGCAGAGCGGAGGCGCAGCCGGGCGGAGGGCCCACGAGGGCTCAGCCTTC	Homo sapiens small EDRK-rich factor 1A (telomeric) (SERF1A), mRNA.
LEMD3	6580349	1044.08	0	1631.99	0	1.5631	418.575	0.00150602	927.692	0	2.21631	1.41789	0.544631	1.87326	ILMN_178185	ILMN_178185	LEMD3	NM_014319.3	23592	36287116	LEMD3	NP_055134.2	ILMN_2183938	TACCTGAAACTGTTAAGCCGACCAAGATCCCTCCCTGCAAGACAGATGGG	Homo sapiens LEM domain containing 3 (LEMD3), mRNA.
CDCA7	2070520	756.827	0	952.596	0	1.25867	630.303	0	1267.73	0	2.01131	1.59796	0.724892	1.87307	ILMN_138827	ILMN_33249	CDCA7	NM_031942.4	83879	88999585	CDCA7	NP_114148.3	ILMN_1737184	CTCTGCCAGTCTAGTTTCTGGGCAGGTTTCCTGTGTCAGTATTCCCCCTC	Homo sapiens cell division cycle associated 7 (CDCA7), transcript variant 1, mRNA.
COL6A3	6250192	24915	0	28278.9	0	1.13502	750.583	0	1545.34	0	2.05886	1.81394	0.943014	1.87093	ILMN_1032	ILMN_29206	COL6A3	NM_057165.2	1293	55743101	COL6A3	NP_476506.2	ILMN_1706643	GCCTGTGTATCGTGGAGAAACAAGAGACCAACTTTTTCATTCCCTGCCCC	Homo sapiens collagen, type VI, alpha 3 (COL6A3), transcript variant 3, mRNA.
GPR177	4250711	2612.57	0	2052.07	0	0.785463	1015.84	0	1658.14	0	1.63229	2.07812	1.20762	1.87051	ILMN_3521	ILMN_3521	GPR177	NM_024911.4	79971	50541968	GPR177	NP_079187.3	ILMN_2283325	CCTTTGCGGTCCCAGTCCAAGGTAGGCTGGTGTCATAGTCTTCTCACTCC	Homo sapiens G protein-coupled receptor 177 (GPR177), transcript variant 1, mRNA.
CTSZ	4220259	1310.43	0	554.47	0	0.42312	406.573	0.00301205	342.396	0.00451807	0.842153	1.99034	1.11997	1.87038	ILMN_23976	ILMN_23976	CTSZ	NM_001336.2	1522	22538441	CTSZ	NP_001327.2	ILMN_1666269	GACACTTGCACAGCATGGCTCTGCCTCACAATGATGCAGTCAGCCACCTG	Homo sapiens cathepsin Z (CTSZ), mRNA.
ARPC4	2690601	3872.24	0	4046.79	0	1.04508	4096.22	0	7867.64	0	1.92071	1.83786	0.968788	1.86908	ILMN_24112	ILMN_24112	ARPC4	NM_001024959.1	10093	68161508	ARPC4	NP_001020130.1	ILMN_1707336	CAAGCCTCCTTGGCCCCAGTATAAGTGTTGGGAACTCTCTGCCAGCTTCC	Homo sapiens actin related protein 2/3 complex, subunit 4, 20kDa (ARPC4), transcript variant 2, mRNA.
PRR7	60653	328.943	0.00301205	326.426	0.0060241	0.992347	665.23	0	1078.52	0	1.62127	1.63378	0.765075	1.8687	ILMN_17178	ILMN_17178	PRR7	NM_030567.3	80758	141801884	PRR7	NP_085044.2	ILMN_1677509	ACGGAGCTTGGCGTCTGCCGGTCTCCATCCCCTTGTTCGGGAGGACTACA	Homo sapiens proline rich 7 (synaptic) (PRR7), mRNA.
ST7	5270563	1653.54	0	2393.99	0	1.4478	709.618	0	1459.53	0	2.05678	1.42063	0.552279	1.86835	ILMN_15870	ILMN_15870	ST7	NM_021908.2	7982	54112122	ST7	NP_068708.1	ILMN_1746137	AGCTCCTTGAGAGCAGAACGGTGTCTTCATTATCTCTGTATCCCCAAGGC	Homo sapiens suppression of tumorigenicity 7 (ST7), transcript variant b, mRNA.
MGAT4A	6220593	149.769	0.585843	172.598	0.168675	1.15243	224.866	0.0271084	506.51	0.00150602	2.25249	1.95455	1.08715	1.8674	ILMN_139237	ILMN_14440	MGAT4A	NM_012214.2	11320	83267862	MGAT4A	NP_036346.1	ILMN_1755643	TGCAGAAGGAATGGTGGATCCAAGTCTCAATCCCATTTCAGCCTTTCGAC	Homo sapiens mannosyl (alpha-1,3-)-glycoprotein beta-1,4-N-acetylglucosaminyltransferase, isozyme A (MGAT4A), mRNA.
RAD51AP1	4150196	736.005	0	741.131	0	1.00696	403.359	0.00301205	631.715	0.00150602	1.56614	1.5553	0.688037	1.86727	ILMN_25046	ILMN_25046	RAD51AP1	NM_006479.3	10635	142383906	RAD51AP1	NP_006470.1	ILMN_1670353	CCCTTTTTCTTGATACCACTCATCCACGTGTTCCTGATTGTCCACATTTC	Homo sapiens RAD51 associated protein 1 (RAD51AP1), mRNA.
SLC35E3	7380152	1423.62	0	1355.34	0	0.952042	518.232	0	911.045	0	1.75799	1.84654	0.981344	1.8652	ILMN_747	ILMN_747	SLC35E3	NM_018656.2	55508	56699410	SLC35E3	NP_061126.2	ILMN_1749521	AGGAAGGACACACAGTAGCTCTCTGCTTGCTGATAGATGGTTTCCCAGTG	Homo sapiens solute carrier family 35, member E3 (SLC35E3), mRNA.
B3GNT6	2260220	601.383	0	459.643	0	0.76431	314.562	0.00753012	492.982	0.00301205	1.5672	2.05048	1.18529	1.86519	ILMN_16433	ILMN_16433	B3GNT6	NM_006876.1	11041	5802983	B3GNT6	NP_006867.1	ILMN_1715384	GCTGTGTGGCCTTGAGTAAATCCCGTTACCTCTCTGAGCCTCGGTTACCC	Homo sapiens UDP-GlcNAc:betaGal beta-1,3-N-acetylglucosaminyltransferase 6 (B3GNT6), mRNA.
DGUOK	4120609	9457.01	0	4128.1	0	0.436512	6546.85	0	8273.36	0	1.26372	2.89503	2.0302	1.86483	ILMN_172755	ILMN_172755	DGUOK	NM_080916.1	1716	18426966	DGUOK	NP_550438.1	ILMN_2312897	CCAATACCATGAAGTTCAGGCTGTGATCTGGGCTCCCTGACTTTCTGAAG	Homo sapiens deoxyguanosine kinase (DGUOK), nuclear gene encoding mitochondrial protein, transcript variant 1, mRNA.
SLC35F1	1850138	151.976	0.543675	188.912	0.0677711	1.24304	260.82	0.0105422	471.478	0.00301205	1.80768	1.45424	0.589921	1.86432	ILMN_2907	ILMN_174947	SLC35F1	NM_001029858.2	222553	142370401	SLC35F1	NP_001025029.1	ILMN_1749848	CTGGGGACAGCGCTTGCCTTGGTCAGACCTTCCCACATCTACATACTCTC	Homo sapiens solute carrier family 35, member F1 (SLC35F1), mRNA.
F3	10079	1947.41	0	3612.98	0	1.85527	249.242	0.0105422	627.014	0.00150602	2.51569	1.35597	0.494248	1.86172	ILMN_182960	ILMN_182960	F3	NM_001993.2	2152	10518499	F3	NP_001984.1	ILMN_2129572	ATGTGTTAAGTGCAGGAGACATTGGTATTCTGGGCAGCTTCCTAATATGC	Homo sapiens coagulation factor III (thromboplastin, tissue factor) (F3), mRNA.
PPM1B	3450681	1317.43	0	1936.69	0	1.47005	2976.91	0	6945.48	0	2.33312	1.5871	0.725973	1.86113	ILMN_29648	ILMN_29648	PPM1B	NM_177968.2	5495	75758174	PPM1B	NP_808907.1	ILMN_1716862	CGTTCAAACTGTCCACTCTGATCCAACCCTGTACTGATAGTACTTCCCAG	Homo sapiens protein phosphatase 1B (formerly 2C), magnesium-dependent, beta isoform (PPM1B), transcript variant 2, mRNA.
MT1M	1400634	174.254	0.161145	163.685	0.304217	0.939352	664.601	0	1083.82	0	1.63078	1.73607	0.875489	1.86058	ILMN_25245	ILMN_25245	MT1M	NM_176870.2	4499	121582464	MT1M	NP_789846.1	ILMN_1657435	CACGCCGTCCGGGTGGGCCTAGCAGTCGCTCCATTTATCGCTTGAGATCT	Homo sapiens metallothionein 1M (MT1M), mRNA.
SEMA4A	2850576	201.372	0.0406627	228.763	0.0240964	1.13602	167.181	0.233434	326.788	0.00451807	1.95469	1.72064	0.860406	1.86024	ILMN_22211	ILMN_22211	SEMA4A	NM_022367.2	64218	21361913	SEMA4A	NP_071762.2	ILMN_1702787	TGCCGCTTTGGACACCAACACTCCCTTCTCCCAGGGTCATGCAGGGATCT	Homo sapiens sema domain, immunoglobulin domain (Ig), transmembrane domain (TM) and short cytoplasmic domain, (semaphorin) 4A (SEMA4A), mRNA.
RBMS1	2470520	2643.91	0	6143.97	0	2.32382	1550.22	0	4493.51	0	2.89862	1.24735	0.387934	1.85942	ILMN_18726	ILMN_18726	RBMS1	NM_002897.3	5937	46249390	RBMS1	NP_002888.1	ILMN_2358540	TAGTCCGACTTCACCCATGGTGTTCTGTGCTTGCAGTGCGAGTGTTGCTG	Homo sapiens RNA binding motif, single stranded interacting protein 1 (RBMS1), transcript variant 3, mRNA.
RBPJ	2450554	567.584	0	781.967	0	1.37771	933.354	0	1965.09	0	2.1054	1.52819	0.669609	1.85858	ILMN_2761	ILMN_170184	RBPJ	NM_203284.1	3516	42560222	RBPJ	NP_976029.1	ILMN_1708537	GGCTGAGGTGTTTTGAGGTGCATCGAAGTGTTCCAAGCTGTGACTTACCT	Homo sapiens recombination signal binding protein for immunoglobulin kappa J region (RBPJ), transcript variant 4, mRNA.
EPHA2	6510332	275.166	0.0120482	380.153	0.00150602	1.38154	328.07	0.0060241	722.99	0	2.20376	1.59515	0.736674	1.85848	ILMN_3597	ILMN_3597	EPHA2	NM_004431.2	1969	32967310	EPHA2	NP_004422.2	ILMN_1699354	GGCCCAGCGCCAAGTAAACAGGGTACCTCAAGCCCCATTTCCTCACACTA	Homo sapiens EPH receptor A2 (EPHA2), mRNA.
PNKD	6400128	380.31	0.00301205	262.605	0.0150602	0.690502	726.627	0	1321.06	0	1.81807	2.63297	1.77472	1.85825	ILMN_20575	ILMN_182449	PNKD	NM_015488.4	25953	116642886	PNKD	NP_056303.3	ILMN_1711810	CAGAGGGCAAGGAGGAACCTGAACCCCTATCCCCGGAGCTGGAATACATT	Homo sapiens paroxysmal nonkinesigenic dyskinesia (PNKD), transcript variant 1, mRNA.
CHCHD7	5220504	573.75	0	1185.17	0	2.06565	1380	0	3673.43	0	2.66189	1.28865	0.431669	1.85698	ILMN_3848	ILMN_18489	CHCHD7	NM_001011671.1	79145	58761519	CHCHD7	NP_001011671.1	ILMN_1744138	CTATTTGCAGGATGAGTTGGGCAGGGAAAAGGGTCAGGGTTCATCAGGTG	Homo sapiens coiled-coil-helix-coiled-coil-helix domain containing 7 (CHCHD7), transcript variant 6, mRNA.
CEBPA	1430280	232.019	0.0210843	269.327	0.0120482	1.16079	2385.22	0	4596.35	0	1.92701	1.66008	0.803108	1.85697	ILMN_27029	ILMN_165058	CEBPA	NM_004364.2	1050	28872793	CEBPA	NP_004355.2	ILMN_1715715	GCCCCAGCAGTGCCTTGTGCAATGTGAATGTGCGCGTCTCTGCTAAACCA	Homo sapiens CCAAT/enhancer binding protein (C/EBP), alpha (CEBPA), mRNA.
UBE2C	4260368	4176.84	0	3845.2	0	0.9206	3954.11	0	7092.48	0	1.7937	1.9484	1.09223	1.85617	ILMN_25999	ILMN_25999	UBE2C	NM_181800.1	11065	32967284	UBE2C	NP_861516.1	ILMN_2301083	GATAGTCCCTTGAACACACATGCTGCCGAGCTCTGGAAAAACCCCACAGC	Homo sapiens ubiquitin-conjugating enzyme E2C (UBE2C), transcript variant 3, mRNA.
FBXO28	6040292	1040.97	0	1532.67	0	1.47234	841.507	0	1780.66	0	2.11604	1.43719	0.58157	1.85562	ILMN_22101	ILMN_22101	FBXO28	NM_015176.1	23219	7662157	FBXO28	NP_055991.1	ILMN_2045911	CCGTCCACCGTGACATGGTTATGCATCCTTTAGATTAACCTCACCAAATG	Homo sapiens F-box protein 28 (FBXO28), mRNA.
C6ORF130	780187	1147.23	0	1233.37	0	1.07509	3061.9	0	6087.85	0	1.98826	1.8494	0.994361	1.85504	ILMN_24761	ILMN_24761	C6ORF130	NM_145063.2	221443	34147711	C6orf130	NP_659500.1	ILMN_1804834	CCTTTTTCTCCAGTATGCTACCTGATTTGTTTGGCTGGCCACTAGGTGGC	Homo sapiens chromosome 6 open reading frame 130 (C6orf130), mRNA.
CAMK2N1	4060008	11355.5	0	33903.4	0	2.98565	4586.33	0	17511	0	3.81809	1.27881	0.424629	1.85418	ILMN_22077	ILMN_22077	CAMK2N1	NM_018584.5	55450	115387115	CAMK2N1	NP_061054.2	ILMN_1794863	TATGACCGACAAGGCACCTCCTGGTGTCTAACTCCCCCAAAGACAATGAG	Homo sapiens calcium/calmodulin-dependent protein kinase II inhibitor 1 (CAMK2N1), mRNA.
MTA1	1690521	1373.46	0	3582.35	0	2.60826	1452.71	0	4740.61	0	3.26328	1.25113	0.397311	1.85382	ILMN_7788	ILMN_7788	MTA1	NM_004689.3	9112	115527079	MTA1	NP_004680.2	ILMN_1671911	GCTTTGTGTTTACTTTTTGGCTGGAGCGGAGATGAGGGGCCACCCCGTGC	Homo sapiens metastasis associated 1 (MTA1), mRNA.
SAMD10	6060092	171.257	0.183735	214.361	0.0331325	1.2517	281.649	0.00903614	550.973	0.00150602	1.95624	1.56287	0.709197	1.85367	ILMN_25510	ILMN_25510	SAMD10	NM_080621.4	140700	149588566	SAMD10	NP_542188.1	ILMN_1767801	ACCACGGGGAGACCCTCATCCCTGCCCCTGTGTGGCTGCGCAAGTATTCT	Homo sapiens sterile alpha motif domain containing 10 (SAMD10), mRNA.
DUX2	2100240	177.914	0.126506	139.82	0.829819	0.785889	160.684	0.353916	221.511	0.0376506	1.37855	1.75413	0.900524	1.85361	ILMN_4345	ILMN_4345	DUX2	NM_012147.2	26583	21687002	DUX2	NP_036279.1	ILMN_2052549	AAGTCCAGGGACGGGGACAGCGAAGGAGACTCGTTTGGACCCCGAGCCAA	Homo sapiens double homeobox, 2 (DUX2), mRNA.
FGFRL1	5860112	244.969	0.0180723	268.135	0.0120482	1.09457	447.493	0	912.671	0	2.03952	1.86331	1.01006	1.85326	ILMN_28273	ILMN_28273	FGFRL1	NM_001004358.1	53834	51988913	FGFRL1	NP_001004358.1	ILMN_2348367	ACAGCAGCCCCAAGCCTGAGAGGCTGGAGCCCATGGCTAGTGGCTCATCC	Homo sapiens fibroblast growth factor receptor-like 1 (FGFRL1), transcript variant 2, mRNA.
SAP18	2900435	756.434	0	1635.39	0	2.16198	1315.73	0	3685.58	0	2.80116	1.29565	0.442523	1.85312	ILMN_27996	ILMN_27996	SAP18	NM_005870.3	10284	23510407	SAP18	NP_005861.1	ILMN_1752793	TCTGTGGAATTGGTGTCCCTGTTAGCAATGGCAGAGACCAGCCTGGAGCC	Homo sapiens Sin3A-associated protein, 18kDa (SAP18), mRNA.
IGFBP3	6590132	29280.9	0	21863	0	0.746667	315.323	0.00753012	532.691	0.00150602	1.68935	2.26252	1.41079	1.85173	ILMN_25529	ILMN_28010	IGFBP3	NM_000598.4	3486	62243067	IGFBP3	NP_000589.2	ILMN_1746085	GATACAACTGTGGCCATGACTGAGGAAAGGAGCTCACGCCCAGAGACTGG	Homo sapiens insulin-like growth factor binding protein 3 (IGFBP3), transcript variant 2, mRNA.
GPR177	6130136	1161.96	0	482.534	0	0.415275	311.55	0.00753012	331.463	0.00451807	1.06391	2.56195	1.71123	1.85072	ILMN_2573	ILMN_2573	GPR177	NM_001002292.1	79971	50541962	GPR177	NP_001002292.1	ILMN_2399769	CGTTAGTCAGGTAACGGAAGGCCATTGGAAATGGGGCGGCGTCACAGTCC	Homo sapiens G protein-coupled receptor 177 (GPR177), transcript variant 2, mRNA.
GFPT1	2350053	3627.82	0	3126.94	0	0.861932	4245.21	0	7079.19	0	1.66757	1.93469	1.08398	1.85071	ILMN_5797	ILMN_5797	GFPT1	NM_002056.1	2673	4503980	GFPT1	NP_002047.1	ILMN_2220187	GATGGGATGTGTACATGTTGGGTATCCTACTACTTTGTGTTTTCATCTCC	Homo sapiens glutamine-fructose-6-phosphate transaminase 1 (GFPT1), mRNA.
LAPTM4A	7050494	1255.54	0	1150.54	0	0.916371	400.666	0.00301205	665.862	0.00150602	1.66189	1.81355	0.963004	1.85055	ILMN_25180	ILMN_25180	LAPTM4A	NM_014713.3	9741	41352690	LAPTM4A	NP_055528.1	ILMN_1745110	AGGTTAAGCAAGAGCAAAGTGCCATTGTTTGCCTTTAATTGGGGGGTGGG	Homo sapiens lysosomal-associated protein transmembrane 4 alpha (LAPTM4A), mRNA.
SPATA13	1570300	183.27	0.0873494	225.075	0.0256024	1.22811	160.075	0.362952	323.133	0.00451807	2.01863	1.64369	0.79349	1.8502	ILMN_19550	ILMN_19550	SPATA13	NM_153023.1	221178	23308552	SPATA13	NP_694568.1	ILMN_1742824	CCTGCCTGCACGCCTTCAGTAACTCCGAGCAGAAATCACATCTTGCCCAC	Homo sapiens spermatogenesis associated 13 (SPATA13), mRNA.
GCH1	240053	223.672	0.0240964	231.157	0.0225904	1.03346	588.143	0	1002.39	0	1.70433	1.64915	0.799752	1.84939	ILMN_5325	ILMN_14690	GCH1	NM_001024071.1	2643	66932971	GCH1	NP_001019242.1	ILMN_1812759	CCCATCTCTGCCACTTTGATGCTATTTGGGTTATGATGGGGCAAGATGGC	Homo sapiens GTP cyclohydrolase 1 (GCH1), transcript variant 4, mRNA.
PCSK7	2900731	1393.25	0	1087.33	0	0.780428	547.312	0	896.04	0	1.63716	2.09778	1.2487	1.84908	ILMN_29531	ILMN_29531	PCSK7	NM_004716.2	9159	20336247	PCSK7	NP_004707.2	ILMN_1699545	CACTGCCACTCCAGTCCTGCCACCACCCTGTCTTCCTCTGCAAGTGCTCA	Homo sapiens proprotein convertase subtilisin/kexin type 7 (PCSK7), mRNA.
SLC38A2	1740136	6590.47	0	17616.6	0	2.67304	1333.62	0	4544.5	0	3.40765	1.27482	0.42637	1.84845	ILMN_10001	ILMN_10001	SLC38A2	NM_018976.3	54407	31543637	SLC38A2	NP_061849.2	ILMN_1651799	GTTAGAGGCCAACAATTCTAGTATGGCTTGTTGGCAAAGAGTGCTACACC	Homo sapiens solute carrier family 38, member 2 (SLC38A2), mRNA.
FLJ38482	6020674	943.494	0	1273.85	0	1.35014	429.137	0.00150602	829.515	0	1.93298	1.43169	0.583347	1.84834	ILMN_2215	ILMN_2215	FLJ38482	NM_152681.1	201931	22749368	FLJ38482	NP_689894.1	ILMN_2189859	TTACTTGGACCAGTGTTAGACCGACCTGTGTTAGACGAACCTGTGTTGCC	Homo sapiens hypothetical protein FLJ38482 (FLJ38482), mRNA.
CNN3	4640743	8954.81	0	13949.2	0	1.55773	7934.88	0	18500	0	2.33148	1.49671	0.648428	1.84828	ILMN_15358	ILMN_15358	CNN3	NM_001839.2	1266	47080096	CNN3	NP_001830.1	ILMN_1782439	GTGGCCTGTGGACATTTAGGCCTGGGTGATGCATTTGCTCTTCCTGTTTG	Homo sapiens calponin 3, acidic (CNN3), mRNA.
VPS37B	3830647	1591.02	0	2426.74	0	1.52528	1184.98	0	2592.7	0	2.18797	1.43447	0.58708	1.84739	ILMN_18457	ILMN_18457	VPS37B	NM_024667.1	79720	13375925	VPS37B	NP_078943.1	ILMN_1710427	CAGTCAGGCGGGCTTGCCATGTTCTGTGAATCTCGAGTGAGCGGTGCCAC	Homo sapiens vacuolar protein sorting 37 homolog B (S. cerevisiae) (VPS37B), mRNA.
GAL	60452	1484.95	0	687.09	0	0.462703	5987.42	0	8792.48	0	1.46849	3.17372	2.32641	1.84731	ILMN_137045	ILMN_46224	GAL	NM_015973.3	51083	88853582	GAL	NP_057057.2	ILMN_1682015	TGAGTTTCTGTCTTTCTTGCATCTCAAAGAGGCCGGTGCCCTCGACCGCC	Homo sapiens galanin prepropeptide (GAL), mRNA.
ZNF313	2120465	6159.93	0	7498.83	0	1.21736	11428.9	0	22960	0	2.00894	1.65025	0.803669	1.84658	ILMN_8552	ILMN_176677	ZNF313	NM_018683.3	55905	40807455	ZNF313	NP_061153.1	ILMN_1792078	GTCTGGAGGGAAATCTGGCGAAACCTTCGTTTGAGGGACTGATGTGAGTG	Homo sapiens zinc finger protein 313 (ZNF313), mRNA.
38778	4670255	428.041	0	388.989	0.00150602	0.908766	891.897	0	1469.73	0	1.64787	1.81331	0.967238	1.84607	ILMN_25008	ILMN_168378	2010-03-03	XM_001127871.1	115123	113417203	2010-03-03	XP_001127871.1	ILMN_1699644	CTCAGTTTCTCGTATGGATTCTTTGGGGTACTTTGGTAGCCTGAGTGGTC	PREDICTED: Homo sapiens membrane-associated ring finger (C3HC4) 3 (MARCH3), mRNA.
PTGER4	2940438	277.684	0.0120482	264.853	0.0135542	0.95379	298.622	0.00753012	470.441	0.00301205	1.57537	1.6517	0.805673	1.84602	ILMN_13328	ILMN_182623	PTGER4	NM_000958.2	5734	38505196	PTGER4	NP_000949.1	ILMN_1795930	GGGGCACTTAATGGTCACCTTGTAACAGTTTTGTGTAACTCCCAGTGATG	Homo sapiens prostaglandin E receptor 4 (subtype EP4) (PTGER4), mRNA.
COL3A1	2120021	10227.8	0	20715.5	0	2.0254	197.352	0.0512048	504.688	0.00150602	2.5573	1.26261	0.416604	1.84601	ILMN_26128	ILMN_182795	COL3A1	NM_000090.3	1281	110224482	COL3A1	NP_000081.1	ILMN_1773079	TCAACTGCTTGTAAAGGTGCTCCTCTTTTTTCTTGTCATTGCTGGTCAAG	Homo sapiens collagen, type III, alpha 1 (COL3A1), mRNA.
EFNA4	1780278	548.062	0	594.163	0	1.08412	664.002	0	1295.39	0	1.95088	1.79951	0.953654	1.84586	ILMN_18185	ILMN_18185	EFNA4	NM_005227.2	1945	33359684	EFNA4	NP_005218.1	ILMN_1665696	GGGGACACTCCCAGCCCCCTCTGTCTCTTGCTATTACTGCTGCTTCTGAT	Homo sapiens ephrin-A4 (EFNA4), transcript variant 1, mRNA.
FGFR1OP	2360255	438.952	0	422.166	0.00150602	0.96176	453.012	0	834.852	0	1.84289	1.91617	1.07064	1.84553	ILMN_2531	ILMN_2531	FGFR1OP	NM_007045.2	11116	36287087	FGFR1OP	NP_008976.1	ILMN_2411116	GTGGCTGCTGGTACGTGTGATCTTTGAAAACCTTGGCTTTAGCCCTCTGG	Homo sapiens FGFR1 oncogene partner (FGFR1OP), transcript variant 1, mRNA.
DSCC1	3890372	285.486	0.0105422	296.644	0.0105422	1.03909	442.436	0.00150602	836.517	0	1.89071	1.81958	0.974139	1.84545	ILMN_3628	ILMN_3628	DSCC1	NM_024094.1	79075	13129095	DSCC1	NP_076999.1	ILMN_1776577	CTCATCACCAGGACAGTTGGAGGGGGTAGGCCGAGGTTAAATGGTCCACG	Homo sapiens defective in sister chromatid cohesion 1 homolog (S. cerevisiae) (DSCC1), mRNA.
TFG	5550133	10886.5	0	22524.9	0	2.06906	6553.56	0	17563.6	0	2.68001	1.29528	0.450012	1.84527	ILMN_175046	ILMN_175046	TFG	NM_006070.4	10342	56090655	TFG	NP_006061.2	ILMN_2341815	CTAGCTTCCCTTGTCCGGAGGATATTAAAATGCTAGGGTGAGGTTTAGCC	Homo sapiens TRK-fused gene (TFG), transcript variant 1, mRNA.
NRIP3	2630044	1022.09	0	2257.08	0	2.2083	6022.62	0	18744.6	0	3.11237	1.40939	0.564275	1.84512	ILMN_28958	ILMN_28958	NRIP3	NM_020645.1	56675	11034818	NRIP3	NP_065696.1	ILMN_1759563	GCCAAGACTCCCATGCTGCCTCATTTGTATTCAAGCCTTTAACAGGAGGG	Homo sapiens nuclear receptor interacting protein 3 (NRIP3), mRNA.
MCOLN2	5490068	363.241	0.00301205	300.982	0.0105422	0.828602	210.923	0.0376506	366.916	0.00301205	1.73957	2.09941	1.25517	1.84424	ILMN_6222	ILMN_182613	MCOLN2	NM_153259.2	255231	54792072	MCOLN2	NP_694991.2	ILMN_1660462	AAGACCTCATGCTCATGCAGTGGACATTTCTTGGCCTGTTTTCCTGTGGG	Homo sapiens mucolipin 2 (MCOLN2), mRNA.
ATPBD4	2710520	296.783	0.0060241	314.378	0.0060241	1.05928	352.899	0.00301205	663.721	0.00150602	1.88077	1.77551	0.933233	1.84228	ILMN_25283	ILMN_25283	ATPBD4	NM_080650.2	89978	42734367	ATPBD4	NP_542381.1	ILMN_2140207	TTGTCCATGCACCTATTGAAGAACATCTCAGTTGCTTCCATGTTTTGGCG	Homo sapiens ATP binding domain 4 (ATPBD4), mRNA.
KLHL5	1410161	12087	0	42701.3	0	3.53282	1802.14	0	7226.98	0	4.01023	1.13514	0.29307	1.84207	ILMN_414	ILMN_414	KLHL5	NM_001007075.1	51088	55770879	KLHL5	NP_001007076.1	ILMN_1706687	CTCAAGTCTGTATCTGCCTCCCCTGCCTTATTTCTTATGTTTTGCCACAG	Homo sapiens kelch-like 5 (Drosophila) (KLHL5), transcript variant 2, mRNA.
TAPT1	610768	367.311	0.00301205	749.986	0	2.04183	443.764	0.00150602	1254.43	0	2.82679	1.38444	0.542978	1.84146	ILMN_23725	ILMN_23725	TAPT1	NM_153365.2	202018	130977755	TAPT1	NP_699196.2	ILMN_1693882	TGGGGAAAGCTTTGCCAAACACAACCCTGATTTCAGAGCAGGAACATGGT	Homo sapiens transmembrane anterior posterior transformation 1 (TAPT1), mRNA.
SIRPA	1940129	4264.2	0	7943.7	0	1.86288	3118.17	0	7808.59	0	2.50422	1.34428	0.503035	1.84124	ILMN_1639	ILMN_166179	SIRPA	NM_001040023.1	140885	91105766	SIRPA	NP_001035112.1	ILMN_1758146	GAACCCCAGGAAAAGGAAGAGGTCGAACCAACCCTGCGGAAGGAGCATGG	Homo sapiens signal-regulatory protein alpha (SIRPA), transcript variant 2, mRNA.
SLC35B2	1580402	3423.89	0	2567.3	0	0.74982	1315.41	0	2497.83	0	1.89889	2.53246	1.69151	1.84095	ILMN_17910	ILMN_17910	SLC35B2	NM_178148.1	347734	30026033	SLC35B2	NP_835361.1	ILMN_1789001	GTTACTCTTCCCACAAGTTCCCTTAAGTCTTGCCCTAGCTGTGCTCTGCC	Homo sapiens solute carrier family 35, member B2 (SLC35B2), mRNA.
INPP5A	510739	2102.22	0	5243.01	0	2.49404	1220	0	3750.64	0	3.07429	1.23265	0.392684	1.83997	ILMN_137853	ILMN_169484	INPP5A	XM_001133189.1	3632	113422213	INPP5A	XP_001133189.1	ILMN_1664608	ACATTTCCTCATTGCTCCGCTACAGACAACCCATGTCATAACCTTGTTGC	PREDICTED: Homo sapiens inositol polyphosphate-5-phosphatase, 40kDa (INPP5A), mRNA.
APP	3370577	1954.28	0	710.957	0	0.363796	278.82	0.00903614	307.579	0.00753012	1.10315	3.03233	2.19249	1.83983	ILMN_23272	ILMN_23272	APP	NM_201414.1	351	41406056	APP	NP_958817.1	ILMN_2404063	GCAGAACTAGACCCCCGCCACAGCAGCCTCTGAAGTTGGACAGCAAAACC	Homo sapiens amyloid beta (A4) precursor protein (APP), transcript variant 3, mRNA.
CXXC5	1010048	7843.88	0	10239.6	0	1.30543	7226.98	0	15006.8	0	2.07649	1.59066	0.750924	1.83973	ILMN_10449	ILMN_166144	CXXC5	NM_016463.5	51523	31542945	CXXC5	NP_057547.4	ILMN_1745256	TCTGGCCTTGCTAATGGCAACAGAAGAAAGGGCTTCTTTGCGTGGTCCCC	Homo sapiens CXXC finger 5 (CXXC5), mRNA.
FOXF1	3800554	1264.82	0	1967.76	0	1.55576	294.652	0.00753012	597.133	0.00150602	2.02657	1.30263	0.463579	1.83905	ILMN_11804	ILMN_173992	FOXF1	NM_001451.2	2294	110735444	FOXF1	NP_001442.2	ILMN_1680973	CGCGCGGATTCAGGATTGCGGGGACGCAGAAAGGTTAAGGCACTTTTAAA	Homo sapiens forkhead box F1 (FOXF1), mRNA.
SFRS2B	4490133	1365.11	0	1026.82	0	0.752193	1458.43	0	2341.39	0	1.60542	2.13432	1.29546	1.83886	ILMN_13790	ILMN_166631	SFRS2B	NM_032102.2	10929	112382247	SFRS2B	NP_115285.1	ILMN_1772702	GCTGAGCTGCTTCCTGTTTTCTTCTGATTGCTCCTGGGGAAAACACGCCT	Homo sapiens splicing factor, arginine/serine-rich 2B (SFRS2B), mRNA.
BTBD9	5560273	229.138	0.0225904	225.627	0.0256024	0.984675	173.677	0.156627	304.608	0.00903614	1.75388	1.78117	0.942494	1.83868	ILMN_6300	ILMN_307890	BTBD9	NM_052893.1	114781	151108410	BTBD9	NP_443125.1	ILMN_1732271	GCCAGAAGGAGGAAAATAGTGAGGAATCGGGGACAGGGGACACCAGCCTG	Homo sapiens BTB (POZ) domain containing 9 (BTBD9), transcript variant 1, mRNA.
FKBP9L	5700451	5475.88	0	4758.57	0	0.869006	549.087	0	968.107	0	1.76312	2.0289	1.19031	1.83859	ILMN_163240	ILMN_163240	FKBP9L	NM_182827.1	360132	33469942	FKBP9L	NP_878247.1	ILMN_2089977	AGCTGCTGCAAGACAGCAATGACAGTCCACCTGCCGGCCTGATTCCTGCA	Homo sapiens FK506 binding protein 9-like (FKBP9L), mRNA.
HPS1	1570139	287.514	0.00903614	496.613	0	1.72727	449.11	0	1098.99	0	2.44705	1.41672	0.579031	1.83769	ILMN_2724	ILMN_182536	HPS1	NM_000195.2	3257	33286415	HPS1	NP_000186.2	ILMN_1741483	CTGAGGAGTACTTCACACCAGCTCCTTCCCCTGGCGATCAGAGCTCAGGT	Homo sapiens Hermansky-Pudlak syndrome 1 (HPS1), transcript variant 1, mRNA.
FAM98A	2100161	5329.65	0	8705.88	0	1.63348	6204.75	0	14663	0	2.36319	1.44672	0.61071	1.83601	ILMN_16819	ILMN_16819	FAM98A	NM_015475.3	25940	56699481	FAM98A	NP_056290.3	ILMN_1735453	CAAGCTGTGAAAGAAAATGGCTGGAGGTGTGCTTTGTGTGAAAGGTGAGC	Homo sapiens family with sequence similarity 98, member A (FAM98A), mRNA.
CANX	5860477	1069.97	0	1784.69	0	1.66798	235.157	0.0210843	550.17	0.00150602	2.33959	1.40264	0.566649	1.83599	ILMN_20955	ILMN_20955	CANX	NM_001024649.1	821	66933004	CANX	NP_001019820.1	ILMN_2401057	AAGCAGGACTGCATTATGGCACTTTTGCCTTGGTGGCCCACTTTCTCCAT	Homo sapiens calnexin (CANX), transcript variant 2, mRNA.
SFRS5	4730543	1872.2	0	1635.86	0	0.873763	5516.72	0	9007.04	0	1.63268	1.86856	1.03264	1.83592	ILMN_137650	ILMN_34497	SFRS5	NM_006925.3	6430	86991439	SFRS5	NP_008856.2	ILMN_1761996	TCGCCAGAGGTCCCGGTCCCGATCAAGGTCCAGATCAGTTGACAGTGGCA	Homo sapiens splicing factor, arginine/serine-rich 5 (SFRS5), transcript variant 2, mRNA.
NT5C3	3940520	1705.38	0	3558.77	0	2.08679	910.552	0	2786.18	0	3.05988	1.46631	0.631053	1.83526	ILMN_12144	ILMN_12144	NT5C3	NM_001002010.1	51251	70608081	NT5C3	NP_001002010.1	ILMN_2352121	CTCCAAGAAGACCTCTCTCCTGTGGGTGCAATTGAACTGTTCATCCGTTC	Homo sapiens 5'-nucleotidase, cytosolic III (NT5C3), transcript variant 1, mRNA.
KCTD5	7550064	2357.74	0	4514.31	0	1.91468	5843.27	0	14973.3	0	2.56248	1.33833	0.504309	1.83403	ILMN_17737	ILMN_17737	KCTD5	NM_018992.2	54442	142370513	KCTD5	NP_061865.1	ILMN_1672728	TCCTGGGCATCCTCTCTGGGGAGCTGCTGGCCGCTTAGCGTTGTTTGATT	Homo sapiens potassium channel tetramerisation domain containing 5 (KCTD5), mRNA.
PIGU	3180554	902.213	0	612.76	0	0.679174	466.643	0	688.558	0.00150602	1.47556	2.17258	1.3395	1.83307	ILMN_28239	ILMN_28239	PIGU	NM_080476.4	128869	52426746	PIGU	NP_536724.1	ILMN_1738263	CCCAGACAGGAAGGAGAAGAGGCAGGTGAGCAGGGCTTGTTAGATTGTGG	Homo sapiens phosphatidylinositol glycan anchor biosynthesis, class U (PIGU), mRNA.
TGIF2	1340020	621.973	0	1615.76	0	2.5978	1177.18	0	3756.45	0	3.19106	1.22837	0.396092	1.83228	ILMN_25134	ILMN_174411	TGIF2	NM_021809.5	60436	125661061	TGIF2	NP_068581.1	ILMN_1709044	GTGCACTGAGCAATGGAGGGTGGTGAGGGAGCCATGCTGCTGAATTCTGG	Homo sapiens TGFB-induced factor homeobox 2 (TGIF2), mRNA.
SNCA	5360273	929.342	0	387.673	0.00150602	0.417148	2666.92	0	3740.47	0	1.40254	3.36221	2.52998	1.83223	ILMN_2235	ILMN_2235	SNCA	NM_007308.1	6622	6806897	SNCA	NP_009292.1	ILMN_1701933	AGTATCTGTACCTGCCCCCACTCAGCATTTCGGTGCTTCCCTTTCACTGA	Homo sapiens synuclein, alpha (non A4 component of amyloid precursor) (SNCA), transcript variant NACP112, mRNA.
AP1S2	1070192	3168.39	0	5203.81	0	1.64242	2112.28	0	4976.69	0	2.35608	1.43452	0.602522	1.832	ILMN_3812	ILMN_3812	AP1S2	NM_003916.3	8905	22027654	AP1S2	NP_003907.3	ILMN_2120273	GTGATTGTGACCAACATTCAGGCCACGTGAGCACTGTCTTATCACATCGC	Homo sapiens adaptor-related protein complex 1, sigma 2 subunit (AP1S2), mRNA.
SLC25A42	620692	1612.33	0	2358.86	0	1.46301	3302.97	0	6798.95	0	2.05844	1.40699	0.576295	1.83069	ILMN_5992	ILMN_5992	SLC25A42	NM_178526.1	284439	60460886	SLC25A42	NP_848621.1	ILMN_2222880	TCTGCGGTCACTCGCCTCCCTGCTGGTCACTGGTCTTGGTCTGGAGTTAT	Homo sapiens solute carrier family 25, member 42 (SLC25A42), mRNA.
USF2	7210382	605.693	0	1945.03	0	3.21125	1832.56	0	6891.49	0	3.76058	1.17107	0.340512	1.83055	ILMN_6055	ILMN_6055	USF2	NM_207291.1	7392	46877104	USF2	NP_997174.1	ILMN_1756696	CTCTGGAGGTACTGAGACAGGGTGCTGATGGGAAGGAGGGGAGCCTTTGG	Homo sapiens upstream transcription factor 2, c-fos interacting (USF2), transcript variant 2, mRNA.
CD276	5900575	2817.45	0	4906.41	0	1.74144	1109.53	0	2989.52	0	2.69439	1.54723	0.71672	1.83051	ILMN_176769	ILMN_176769	CD276	NM_001024736.1	80381	67188442	CD276	NP_001019907.1	ILMN_2365307	CCACGGCTAGAGAATCTGGTGGTGTCCAAAATGTCTGTCCAGGTGTGGGC	Homo sapiens CD276 molecule (CD276), transcript variant 1, mRNA. XM_945872 XM_945874
PRMT6	7200707	1710.99	0	2768.98	0	1.61834	2781.89	0	6881.63	0	2.47373	1.52855	0.698363	1.83019	ILMN_29888	ILMN_29888	PRMT6	NM_018137.1	55170	8922514	PRMT6	NP_060607.1	ILMN_2234229	GGAGGGATCATGTGAGTTGGCCTACTTACAAGTAGTGAAAGTTCCCTTTT	Homo sapiens protein arginine methyltransferase 6 (PRMT6), mRNA.
EPHB3	6290735	305.584	0.00451807	269.025	0.0120482	0.880364	213.205	0.0331325	339.036	0.00451807	1.59018	1.80628	0.976429	1.82985	ILMN_9659	ILMN_182422	EPHB3	NM_004443.3	2049	33598961	EPHB3	NP_004434.2	ILMN_1741346	CCAGCTTGCACCTCCAGTTTGCACAGGGATTTGTTCTGGGGGCTGAGGGC	Homo sapiens EPH receptor B3 (EPHB3), mRNA.
C19ORF22	150020	2724.01	0	4998.34	0	1.83492	3840.37	0	11488.7	0	2.99157	1.63036	0.800692	1.82967	ILMN_15785	ILMN_15785	C19ORF22	NM_138774.2	91300	34222140	C19orf22	NP_620129.2	ILMN_1808202	CAGCCTGACTCCTGCCTGATAGCTCCTGTGTCCCCATGCTGGTCCTCCTG	Homo sapiens chromosome 19 open reading frame 22 (C19orf22), mRNA.
MSI2	3520370	311.395	0.00451807	361.072	0.00150602	1.15953	943.494	0	1790.55	0	1.89778	1.63668	0.807161	1.82952	ILMN_525	ILMN_525	MSI2	NM_138962.2	124540	25121991	MSI2	NP_620412.1	ILMN_1713088	CTCCCCATCCCAACCAGAGATGGCTCACTTCGGATCGAGGGTTGACTACA	Homo sapiens musashi homolog 2 (Drosophila) (MSI2), transcript variant 1, mRNA.
ZFAND5	6620753	16036.8	0	22289.9	0	1.38992	7194.46	0	15714	0	2.18418	1.57144	0.742198	1.82924	ILMN_22528	ILMN_22528	ZFAND5	NM_006007.1	7763	5174754	ZFAND5	NP_005998.1	ILMN_1795228	TGTACTTGGGTGTAGGACTCTAGTGTTCTTGGGTGTATTGCATGGGCTGC	Homo sapiens zinc finger, AN1-type domain 5 (ZFAND5), mRNA.
C14ORF106	1450603	535.158	0	954.358	0	1.78332	703.135	0	1665.24	0	2.36832	1.32804	0.499278	1.82876	ILMN_5745	ILMN_5745	C14ORF106	NM_018353.3	55320	42415491	C14orf106	NP_060823.3	ILMN_1666208	CTTGACATAGGATATTTTCCCTCTGGCTACACATTCACCTACCCTTGTTC	Homo sapiens chromosome 14 open reading frame 106 (C14orf106), mRNA.
RHBDD3	2100224	477.747	0	396.779	0.00150602	0.830521	362.143	0.00301205	607.116	0.00150602	1.67646	2.01856	1.19009	1.82847	ILMN_3757	ILMN_3757	RHBDD3	NM_012265.1	25807	11072100	RHBDD3	NP_036397.1	ILMN_1815264	GTGTCACTGTTGGTTGGAGGACAAGTGGGCACTGAGACCCTGGTGACCCA	Homo sapiens rhomboid domain containing 3 (RHBDD3), mRNA.
RAN	2350433	1590.31	0	1446.89	0	0.909817	1364.49	0	2262.04	0	1.65779	1.82212	0.99423	1.82789	ILMN_19136	ILMN_19136	RAN	NM_006325.2	5901	6042206	RAN	NP_006316.1	ILMN_1757384	GCTCCACCTTCATATTGGCTAGGTAGGGTCACCTAGGGAAGCACTTGCTC	Homo sapiens RAN, member RAS oncogene family (RAN), mRNA.
GNB5	2230408	771.902	0	1030.52	0	1.33503	963.165	0	2113.11	0	2.19393	1.64335	0.815584	1.82776	ILMN_2015	ILMN_2015	GNB5	NM_006578.3	10681	61835190	GNB5	NP_006569.1	ILMN_2412294	GTCACTGTGCCACTTGGACAGGGCGTTTTCTCTGAATTGAAGGGAAAGCC	Homo sapiens guanine nucleotide binding protein (G protein), beta 5 (GNB5), transcript variant 1, mRNA.
SLC35A5	1500132	2340.4	0	3499.06	0	1.49507	437.408	0.00150602	1013.21	0	2.3164	1.54936	0.72163	1.82773	ILMN_26894	ILMN_26894	SLC35A5	NM_017945.2	55032	31543636	SLC35A5	NP_060415.1	ILMN_1709817	GGGTCATGCAGCTGGGTGATGATAGAAGAGTGGGCTTTAACTGGCAGGCC	Homo sapiens solute carrier family 35, member A5 (SLC35A5), mRNA.
SNAP29	7100437	585.581	0	774.154	0	1.32203	844.301	0	1849.64	0	2.19073	1.6571	0.829423	1.82768	ILMN_20709	ILMN_20709	SNAP29	NM_004782.2	9342	18765736	SNAP29	NP_004773.1	ILMN_1659857	AGGCTGCTTAAAAGCATGAACCCGGGATGCAGAGCAGCTTTTGTGCACGG	Homo sapiens synaptosomal-associated protein, 29kDa (SNAP29), mRNA.
SPOCK1	6380669	2846.29	0	2276.19	0	0.799704	438.014	0.00150602	765.362	0	1.74734	2.18499	1.35903	1.82595	ILMN_136935	ILMN_25886	SPOCK1	NM_004598.3	6695	82659117	SPOCK1	NP_004589.1	ILMN_1746013	GTCTGTCCAGGTCTGTCCCCCTGCTCATCCCAGGATGCCACTCACATTTT	Homo sapiens sparc/osteonectin, cwcv and kazal-like domains proteoglycan (testican) 1 (SPOCK1), mRNA.
FAM134B	6420309	228.717	0.0225904	286.907	0.0120482	1.25442	235.567	0.0210843	472.421	0.00301205	2.00546	1.59872	0.773002	1.82572	ILMN_176004	ILMN_176004	FAM134B	NM_001034850.1	54463	77917616	FAM134B	NP_001030022.1	ILMN_2387952	GCCTCATGACTGTGTTTGATGTCCTTTATTGATACAAAGTGAGCCTGTGC	Homo sapiens family with sequence similarity 134, member B (FAM134B), transcript variant 1, mRNA.
ABLIM2	2260471	165.83	0.253012	172.162	0.168675	1.03819	460.185	0	787.576	0	1.71143	1.64848	0.823064	1.82542	ILMN_5259	ILMN_5259	ABLIM2	NM_032432.3	84448	153792513	ABLIM2	NP_115808.3	ILMN_1758825	AAGTCTGTTTCCCCGTCCGCAGTGGGTGTTGCCTCTTTGTGTGTGTCCCG	Homo sapiens actin binding LIM protein family, member 2 (ABLIM2), mRNA.
ATP13A1	2060193	735.237	0	344.441	0.00451807	0.468476	330.849	0.0060241	369.878	0.00301205	1.11797	2.38638	1.5627	1.82368	ILMN_12379	ILMN_12379	ATP13A1	NM_020410.1	57130	9966896	ATP13A1	NP_065143.1	ILMN_2134224	GGCCAGCAGAACCAGCCCCAAGCCAGCACCTTTGGTAAATAAAGCAGCAT	Homo sapiens ATPase type 13A1 (ATP13A1), mRNA.
YAF2	380392	759.706	0	1305.18	0	1.71801	551.432	0	1433.5	0	2.5996	1.51315	0.690087	1.82306	ILMN_19509	ILMN_19509	YAF2	NM_001012424.1	10138	60218898	YAF2	NP_001012424.1	ILMN_1669303	TCATGCTGAACAGAAGGGCAAGAGAGGTGGATCTGTGAGGGAAAAGACCC	Homo sapiens YY1 associated factor 2 (YAF2), transcript variant 2, mRNA.
RALB	940753	4983.64	0	5662.93	0	1.1363	4989.78	0	9316.5	0	1.86712	1.64315	0.821292	1.82186	ILMN_5816	ILMN_5816	RALB	NM_002881.2	5899	48762927	RALB	NP_002872.1	ILMN_1676358	GAGAGAGATAAGCCATCGCCCCTTTGCCTCTGAGAATTGGCTGCTGTTTC	Homo sapiens v-ral simian leukemia viral oncogene homolog B (ras related; GTP binding protein) (RALB), mRNA.
IFI6	1010246	868.153	0	328.312	0.0060241	0.378174	1266.11	0	1589.9	0	1.25574	3.32053	2.49896	1.82157	ILMN_13863	ILMN_13863	IFI6	NM_022872.2	2537	94538329	IFI6	NP_075010.1	ILMN_2347798	AACTCGGTGGCTGCCTCGCTGATGAGCTGGTCTGCGATCCTGAATGGGGG	Homo sapiens interferon, alpha-inducible protein 6 (IFI6), transcript variant 2, mRNA.
LOC93622	2630224	697.453	0	650.707	0	0.932976	1326.35	0	2663.31	0	2.008	2.15225	1.33153	1.82072	ILMN_20064	ILMN_165853	LOC93622	XR_017952.1	93622	113415929	LOC93622		ILMN_1797181	CAAGCTGGCCATGGGGGTCCCAAACAGTCATTCCAGGCTTAGATGATGAC	PREDICTED: Homo sapiens hypothetical protein BC006130 (LOC93622), misc RNA.
C20ORF3	4040204	1400.91	0	793.333	0	0.5663	289.47	0.00903614	433.698	0.00301205	1.49825	2.64568	1.8251	1.82058	ILMN_2205	ILMN_175446	C20ORF3	NM_020531.2	57136	41327713	C20orf3	NP_065392.1	ILMN_1674394	CCAAGACATGGAACTGTGTTCTCAAGGGTTATGTGGGGCGTGGGCTCTCC	Homo sapiens chromosome 20 open reading frame 3 (C20orf3), mRNA.
HEXB	3800139	13661.9	0	8436.87	0	0.617548	1727.2	0	2801.28	0	1.62186	2.62629	1.80675	1.81954	ILMN_647	ILMN_647	HEXB	NM_000521.2	3074	13128866	HEXB	NP_000512.1	ILMN_1806692	CACTCCAAGATTATGGCCTCGGGCAAGTGCTGTTGGTGAGAGACTCTGGA	Homo sapiens hexosaminidase B (beta polypeptide) (HEXB), mRNA.
STOM	6290519	2085.91	0	508.886	0	0.243964	226.333	0.0271084	251.053	0.0256024	1.10922	4.54665	3.72767	1.81898	ILMN_17469	ILMN_183628	STOM	NM_004099.4	2040	38016910	STOM	NP_004090.4	ILMN_1696419	CTCTGGATGATGCCACTGATGCCTGGGGAATAAAGGTGGAGCGTGTGGAA	Homo sapiens stomatin (STOM), transcript variant 1, mRNA.
DACT3	1990196	1675.36	0	1644.25	0	0.981435	1714.47	0	2961.63	0	1.72743	1.76011	0.941761	1.81835	ILMN_8584	ILMN_8584	DACT3	NM_145056.1	147906	21450823	DACT3	NP_659493.1	ILMN_1733851	GACTCCCCAGTGCAAAGGGGGGCCAGATTCTGTGTGTTTCTCTAACCTCT	Homo sapiens dapper, antagonist of beta-catenin, homolog 3 (Xenopus laevis) (DACT3), mRNA.
TFDP1	510487	7551.74	0	15147.1	0	2.00577	2450.59	0	6528.65	0	2.66411	1.32822	0.510459	1.81776	ILMN_18662	ILMN_18662	TFDP1	NM_007111.3	7027	34147667	TFDP1	NP_009042.1	ILMN_2117987	TGGTGCGGCTATGGAGACTGTCTGGAAGGCTTGGAATGGTTTATTGCTTA	Homo sapiens transcription factor Dp-1 (TFDP1), mRNA.
CYB5A	2140154	5682.42	0	3756.45	0	0.661065	7574.01	0	12839.2	0	1.69516	2.56429	1.74758	1.81671	ILMN_24700	ILMN_25182	CYB5A	NM_001914.2	1528	59853476	CYB5A	NP_001905.1	ILMN_1714167	CTCCTCAGAAGTCAGCGCAGGAAGAGCCTGCTTTGGACACGGGAGAAAAG	Homo sapiens cytochrome b5 type A (microsomal) (CYB5A), transcript variant 2, mRNA.
C9ORF10OS	1170446	908.428	0	1479.39	0	1.62852	1080.6	0	2380.98	0	2.20338	1.353	0.536684	1.81632	ILMN_22445	ILMN_22445	C9ORF10OS	NM_198841.1	158293	38502322	C9orf10OS	NP_942138.1	ILMN_1750969	AGAACACCAAAGGAGACCATATGGGTGAAAGCAACCAGCACTGCCCTGGC	Homo sapiens chromosome 9 open reading frame 10 opposite strand (C9orf10OS), mRNA.
CECR5	1340470	2527.79	0	2568.65	0	1.01617	3742.09	0	6393.9	0	1.70865	1.68146	0.865846	1.81562	ILMN_742	ILMN_25032	CECR5	NM_033070.2	27440	51093855	CECR5	NP_149061.1	ILMN_1654690	CCGGCACTGAAGGCATGCAGCCTGTCGGCAGAGTGTCTTAACACCAGATG	Homo sapiens cat eye syndrome chromosome region, candidate 5 (CECR5), transcript variant 2, mRNA.
SAMD1	1440438	230.855	0.0225904	285.677	0.0120482	1.23748	525.718	0	1103.94	0	2.09988	1.6969	0.881784	1.81512	ILMN_12112	ILMN_12112	SAMD1	NM_138352.1	90378	39930516	SAMD1	NP_612361.1	ILMN_1658821	GCTTCAGCAAGGCCACTTTGAGGATGATGACCCCGATGGCTTCTTAGGCT	Homo sapiens sterile alpha motif domain containing 1 (SAMD1), mRNA.
BCKDHA	2810296	1243.44	0	348.087	0.00451807	0.279938	3765	0	3990.68	0	1.05994	3.78635	2.97245	1.8139	ILMN_13270	ILMN_13270	BCKDHA	NM_000709.2	593	38372929	BCKDHA	NP_000700.1	ILMN_1735979	CTTGCGCAGGTGCGAGTGGCCAGCAGAGGTCACGAATAAACTGCATCTCT	Homo sapiens branched chain keto acid dehydrogenase E1, alpha polypeptide (BCKDHA), mRNA.
KLF15	2570577	215.171	0.0256024	218.382	0.0286145	1.01492	387.425	0.00301205	751.124	0	1.93876	1.91025	1.09639	1.81386	ILMN_23686	ILMN_23686	KLF15	NM_014079.2	28999	31377762	KLF15	NP_054798.1	ILMN_1683133	CGTCCCCTCCTCCGGTTTCCCAGACAAATCCAGACACCAGCCTTTAGGGT	Homo sapiens Kruppel-like factor 15 (KLF15), mRNA.
C1ORF190	6250619	302.741	0.0060241	513.023	0	1.69459	261.789	0.0105422	638.737	0.00150602	2.43989	1.43981	0.626453	1.81336	ILMN_8478	ILMN_181877	C1ORF190	NM_001013615.1	541468	61966688	C1orf190	NP_001013633.1	ILMN_1742738	CTGCCAGGATGGGTAGCCCTTTGTACGGGTCCTTGGATGGTAGTAGGTCA	Homo sapiens chromosome 1 open reading frame 190 (C1orf190), mRNA.
EI24	5310707	2875.97	0	5916.78	0	2.05732	523.945	0	1428.19	0	2.72583	1.32495	0.512338	1.81261	ILMN_8791	ILMN_8791	EI24	NM_004879.3	9538	55956765	EI24	NP_004870.3	ILMN_1726138	TGCACCAGCGGTTGTCTAACATAGAAAGGAATTGGCCTTACTACTTTGGG	Homo sapiens etoposide induced 2.4 mRNA (EI24), transcript variant 1, mRNA.
EIF4G2	2260095	18526.4	0	26984.7	0	1.45656	21511.6	0	50005.5	0	2.32458	1.59594	0.783377	1.81256	ILMN_19314	ILMN_19314	EIF4G2	NM_001418.3	1982	111494227	EIF4G2	NP_001409.1	ILMN_2380946	ATGGGCTTTATGTGCTAGATTTTAATATCCTTGAGCCTGGGCAAGTGCAC	Homo sapiens eukaryotic translation initiation factor 4 gamma, 2 (EIF4G2), transcript variant 1, mRNA.
UNC84B	2640411	8375.85	0	3107.67	0	0.371028	1052.5	0	1177.18	0	1.11845	3.01448	2.20206	1.81242	ILMN_28554	ILMN_28554	UNC84B	NM_015374.1	25777	31742497	UNC84B	NP_056189.1	ILMN_2099301	CTCCATCCCGAGGCAGCCAGGGTTTGTTTTGCGCTCTCCTGTCACAAATG	Homo sapiens unc-84 homolog B (C. elegans) (UNC84B), mRNA.
QSOX1	2850021	3603.29	0	725.068	0	0.201224	404.074	0.00301205	431.236	0.00301205	1.06722	5.30364	4.4913	1.81234	ILMN_17337	ILMN_17337	QSOX1	NM_001004128.2	5768	52493188	QSOX1	NP_001004128.1	ILMN_2411282	CTCCAGGTTTCACCTTCCAGTGTGCAGAAGTTAGAAGGGTCTGGCGGGGG	Homo sapiens quiescin Q6 sulfhydryl oxidase 1 (QSOX1), transcript variant 2, mRNA.
AKT1	2470619	6028.04	0	7658.87	0	1.27054	9047.86	0	19016.4	0	2.10176	1.65422	0.841995	1.81223	ILMN_4841	ILMN_4841	AKT1	NM_001014432.1	207	62241014	AKT1	NP_001014432.1	ILMN_2388507	CACGCCTCCTGGCCAGACGCTGCCGCTGCCGCTGCACCACGGCGTTTTTT	Homo sapiens v-akt murine thymoma viral oncogene homolog 1 (AKT1), transcript variant 2, mRNA.
ABCA1	4060358	1272.91	0	3633.61	0	2.85457	377.933	0.00301205	1266.11	0	3.35008	1.17359	0.362064	1.81152	ILMN_21049	ILMN_21049	ABCA1	NM_005502.2	19	21536375	ABCA1	NP_005493.2	ILMN_1766054	GTGCTCTTTGTTCATCATTGGCCCTCATTCCAAGCACTTTACGCTGTCTG	Homo sapiens ATP-binding cassette, sub-family A (ABC1), member 1 (ABCA1), mRNA.
BAPX1	1780075	148.984	0.60241	171.496	0.182229	1.15111	760.022	0	1180.47	0	1.5532	1.34931	0.538858	1.81045	ILMN_4301	ILMN_170035	BAPX1	NM_001189.2	579	25121985	BAPX1	NP_001180.1	ILMN_1782004	GGTGATCCCACCTGTCTTGTCAACCTCGCCGCTTTTCGCCTCCTTAATGG	Homo sapiens bagpipe homeobox homolog 1 (Drosophila) (BAPX1), mRNA.
PRSS27	7210600	190.719	0.064759	210.472	0.0346385	1.10357	173.518	0.158133	321.325	0.00451807	1.85183	1.67803	0.867657	1.81037	ILMN_14247	ILMN_14247	PRSS27	NM_031948.3	83886	49574511	PRSS27	NP_114154.1	ILMN_1775549	GCGCTGCTGTTGCACCTGTGAGCCCCACCAGACTCATTTGTAAATAGCGC	Homo sapiens protease, serine 27 (PRSS27), mRNA.
TMEM159	7560575	395.126	0.00150602	508.131	0	1.286	543.411	0	1006.42	0	1.85205	1.44016	0.630015	1.81015	ILMN_19384	ILMN_19384	TMEM159	NM_020422.3	57146	31543087	TMEM159	NP_065155.2	ILMN_2042941	GGGATTACAGGCGTGAGCCACTGTGCCCAGCCTAAGCCATTTCTTAAAAT	Homo sapiens transmembrane protein 159 (TMEM159), mRNA.
JAG1	1010376	450.05	0	773.695	0	1.71913	250.804	0.0105422	605.787	0.00150602	2.41538	1.405	0.595986	1.80901	ILMN_21187	ILMN_21187	JAG1	NM_000214.1	182	4557678	JAG1	NP_000205.1	ILMN_1691376	CTGCCACCCTGCTGAGTCTGTTCTGGTAATCGGGGTATAATAGGCTCTGC	Homo sapiens jagged 1 (Alagille syndrome) (JAG1), mRNA.
TSC22D3	6350632	1173.14	0	2546.45	0	2.17063	3275.06	0	9053.43	0	2.76435	1.27353	0.465094	1.80843	ILMN_9893	ILMN_23548	TSC22D3	NM_198057.2	1831	62865623	TSC22D3	NP_932174.1	ILMN_1748124	GAAGGATGGTGTCCTACTGTGGATGAGGGATGAACAAGGGGATGGCTTTG	Homo sapiens TSC22 domain family, member 3 (TSC22D3), transcript variant 1, mRNA.
SCN1B	6560154	349.28	0.00301205	429.537	0	1.22978	769.863	0	1677.68	0	2.1792	1.77203	0.964146	1.80788	ILMN_6044	ILMN_14092	SCN1B	NM_001037.3	6324	47157334	SCN1B	NP_001028.1	ILMN_1801302	CGTCTACCGCCTGCTCTTCTTCGAAAACTACGAGCACAACACCAGCGTCG	Homo sapiens sodium channel, voltage-gated, type I, beta (SCN1B), transcript variant a, mRNA.
ATP5G3	6220541	494.157	0	308.08	0.0105422	0.623446	633.567	0	889.783	0	1.4044	2.25265	1.445	1.80765	ILMN_137251	ILMN_28055	ATP5G3	NM_001002258.4	518	149999602	ATP5G3	NP_001002258.1	ILMN_1770466	GCATTCAGGCAGATGCTGTCCCATTCAGAGGAAGCTACAGCAGTTGCTCC	Homo sapiens ATP synthase, H+ transporting, mitochondrial F0 complex, subunit C3 (subunit 9) (ATP5G3), nuclear gene encoding mitochondrial protein, transcript variant 3, mRNA.
ATP2A2	5810189	1608.78	0	3487.7	0	2.16791	521.816	0	1451.4	0	2.78144	1.283	0.475636	1.80736	ILMN_19965	ILMN_19965	ATP2A2	NM_170665.2	488	27886537	ATP2A2	NP_733765.1	ILMN_1815666	ATTGTTTTGGTTTGCTACTTCCCTCACCCACTTTGGCCTCCGTTCACCCC	Homo sapiens ATPase, Ca++ transporting, cardiac muscle, slow twitch 2 (ATP2A2), transcript variant 1, mRNA.
DBNDD1	7210674	227.564	0.0225904	254.146	0.0165663	1.11681	2712.3	0	5861.5	0	2.16108	1.93505	1.12876	1.80629	ILMN_9725	ILMN_176098	DBNDD1	NM_001042610.1	79007	110815837	DBNDD1	NP_001036075.1	ILMN_1757631	TCAGCCAGGTCTCCTTCCCTGGTTTCCAGTCACACAGAGCCCAGCAGCTT	Homo sapiens dysbindin (dystrobrevin binding protein 1) domain containing 1 (DBNDD1), transcript variant 1, mRNA.
BMP4	990075	840.4	0	1145.64	0	1.3632	1530.59	0	3359.95	0	2.1952	1.61033	0.804421	1.80591	ILMN_27187	ILMN_6177	BMP4	NM_130851.1	652	19528651	BMP4	NP_570912.1	ILMN_1740900	AGTAGAGGGATGTGGGTGCCGCTGAGATCAGGCAGTCCTTGAGGATAGAC	Homo sapiens bone morphogenetic protein 4 (BMP4), transcript variant 3, mRNA.
B2M	240195	15754.3	0	15888.4	0	1.00851	9333.31	0	16438.1	0	1.76123	1.74636	0.940513	1.80585	ILMN_19648	ILMN_19648	B2M	NM_004048.2	567	37704380	B2M	NP_004039.1	ILMN_2148459	AGAGGTGGGGAGCAGAGAATTCTCTTATCCAACATCAACATCTTGGTCAG	Homo sapiens beta-2-microglobulin (B2M), mRNA.
EMILIN2	1190142	3938.88	0	2988.39	0	0.758692	3012.1	0	4164.02	0	1.38243	1.82212	1.01662	1.8055	ILMN_1610	ILMN_1610	EMILIN2	NM_032048.2	84034	60498977	EMILIN2	NP_114437.2	ILMN_1697268	ACTTAACCTGCTCAGGCGGGCCTTCGCCCAGCTGCAAATAGGGATGCGTT	Homo sapiens elastin microfibril interfacer 2 (EMILIN2), mRNA.
LOC339344	3140202	1989	0	5444.16	0	2.73714	5817.74	0	18526.4	0	3.18446	1.16343	0.358843	1.80458	ILMN_6535	ILMN_6535	LOC339344	NM_001012643.2	339344	61656201	LOC339344	NP_001012661.1	ILMN_1704793	GCGCCGAGTTCTGATGGGAGAGGTACAGGTTGGGTTCTCTGCCTACCATT	Homo sapiens hypothetical protein LOC339344 (LOC339344), mRNA.
RAB11A	780358	4936.03	0	6475.17	0	1.31182	8149.72	0	17726.7	0	2.17513	1.6581	0.853728	1.80437	ILMN_6680	ILMN_6680	RAB11A	NM_004663.3	8766	34485712	RAB11A	NP_004654.1	ILMN_1712312	TTGTCTCTTGCGGTGCTCATGATGTGTGGGGCACACGGAAGGCATTGCTG	Homo sapiens RAB11A, member RAS oncogene family (RAB11A), mRNA.
C13ORF34	580719	517.055	0	753.73	0	1.45774	442.837	0.00150602	915.589	0	2.06755	1.41833	0.613999	1.80433	ILMN_5157	ILMN_162859	C13ORF34	NM_024808.2	79866	38505206	C13orf34	NP_079084.2	ILMN_1761486	GTTCCTCGCATATATCGTTGTGCACAGGATCAACATGATGGTGACTGGGA	Homo sapiens chromosome 13 open reading frame 34 (C13orf34), mRNA.
CASP2	4570026	405.559	0	568.227	0	1.40109	635.455	0	1321.66	0	2.07986	1.48446	0.680802	1.80365	ILMN_8611	ILMN_16232	CASP2	NM_032983.2	835	39995060	CASP2	NP_116765.2	ILMN_1736568	CTTGACAATTCCCGGGCCCTTCAGTCCCTGAGCAGTCTACTTCTGTGTCT	Homo sapiens caspase 2, apoptosis-related cysteine peptidase (CASP2), transcript variant 3, mRNA.
GOLPH3	2320068	2916.32	0	2682.18	0	0.919716	2124.62	0	3408.6	0	1.60433	1.74438	0.941059	1.80332	ILMN_22340	ILMN_22340	GOLPH3	NM_022130.3	64083	29550859	GOLPH3	NP_071413.1	ILMN_1708841	GGGAAGAGGCTTGTGACCAGTACCAATCTTGAGTTTCTTTTTCTGTCCAC	Homo sapiens golgi phosphoprotein 3 (coat-protein) (GOLPH3), mRNA.
TMEM168	7650468	303.119	0.0060241	188.711	0.0677711	0.622563	177.124	0.134036	250.162	0.0256024	1.41236	2.26862	1.46533	1.8033	ILMN_6570	ILMN_176363	TMEM168	NM_022484.4	64418	98961140	TMEM168	NP_071929.3	ILMN_1758679	GTGACTACACTCTGCATTTGCCAACGGGAAGCGATGTGGCCAAGCACTGG	Homo sapiens transmembrane protein 168 (TMEM168), mRNA.
REEP1	1340192	160.982	0.337349	165.789	0.271084	1.02986	303.012	0.00753012	603.494	0.00150602	1.99165	1.93391	1.13142	1.80248	ILMN_20377	ILMN_20377	REEP1	NM_022912.1	65055	12597656	REEP1	NP_075063.1	ILMN_1733746	GTGCTTGTCAACCATGACCATCTTTGAGCCTTCCTAGTCCTCCACCTGGC	Homo sapiens receptor accessory protein 1 (REEP1), mRNA.
WDR20	4060035	356.035	0.00301205	261.496	0.0165663	0.734468	269.513	0.0105422	359.18	0.00301205	1.3327	1.81451	1.01215	1.80236	ILMN_19581	ILMN_19581	WDR20	NM_181308.1	91833	31317277	WDR20	NP_851825.1	ILMN_2409706	GGACCCTGCTAAAACTCTGGGAACGCCCCTGTGTCCTCGAATGGAAGATG	Homo sapiens WD repeat domain 20 (WDR20), transcript variant 3, mRNA.
TSKU	830201	2050.84	0	2965.13	0	1.44581	767.07	0	1671.21	0	2.1787	1.5069	0.704729	1.80217	ILMN_29523	ILMN_29523	TSKU	NM_015516.3	25987	55928826	TSKU	NP_056331.2	ILMN_1801443	CACAGGGCAGTGAGCTCTGTCTTCCCCCACCTGCCTAGCCCATCATCTAT	Homo sapiens tsukushin (TSKU), mRNA.
FAM53C	2650019	2622.2	0	5179.36	0	1.9752	4906.41	0	11827.1	0	2.41055	1.22041	0.418301	1.80211	ILMN_11637	ILMN_11637	FAM53C	NM_016605.1	51307	7706138	FAM53C	NP_057689.1	ILMN_1744508	GCCCTTCACTCCCACCTGCTGCCAAAGTCCCTGTGCTAATGGGATTACAA	Homo sapiens family with sequence similarity 53, member C (FAM53C), mRNA.
FAM18B	60634	887.913	0	769.166	0	0.866263	293.671	0.00753012	455.133	0.00301205	1.5498	1.78907	0.987258	1.80181	ILMN_18985	ILMN_18985	FAM18B	NM_016078.4	51030	148747573	FAM18B	NP_057162.4	ILMN_1751492	AGGTGCCAACCTGTATGGTTACATCAGGTGTAAGGTGCGCAGCAGAAAGC	Homo sapiens family with sequence similarity 18, member B (FAM18B), mRNA.
PPP1R14B	5290097	8580.37	0	9515.35	0	1.10897	9084.19	0	19207.3	0	2.11437	1.90661	1.10481	1.8018	ILMN_15524	ILMN_15524	PPP1R14B	NM_138689.2	26472	62122941	PPP1R14B	NP_619634.1	ILMN_1659888	GAGAACGGTGGCTCCCACAGGACAATCGCTGCCCCCCAACCTCGTAGCAA	Homo sapiens protein phosphatase 1, regulatory (inhibitor) subunit 14B (PPP1R14B), mRNA.
HOXC6	4920523	2523.16	0	4775.26	0	1.89257	2990.39	0	7306.95	0	2.44348	1.29109	0.489619	1.80147	ILMN_15781	ILMN_15669	HOXC6	NM_004503.3	3223	93141222	HOXC6	NP_004494.1	ILMN_1794492	TCCCTTCGTGTTACCCTCCTGTATAAATCCAACCTCTGGGTCCGTTCTCG	Homo sapiens homeobox C6 (HOXC6), transcript variant 1, mRNA.
CCDC117	990110	242.76	0.0180723	353.642	0.00451807	1.45675	261.644	0.0105422	488.809	0.00301205	1.86822	1.28246	0.482099	1.80036	ILMN_170970	ILMN_170970	CCDC117	NM_173510.1	150275	27735132	CCDC117	NP_775781.1	ILMN_2059606	TAACTAAAGTAGGGGCTGGAACCATAAGAAGAATGTTTATCAGCACGTTC	Homo sapiens coiled-coil domain containing 117 (CCDC117), mRNA.
C16ORF63	6520497	4707.83	0	12720.7	0	2.70204	996.622	0	3298.79	0	3.30997	1.22499	0.425886	1.7991	ILMN_17324	ILMN_17324	C16ORF63	NM_144600.2	123811	141802251	C16orf63	NP_653201.1	ILMN_1790650	CTCCCGGGGGACTTGGTTTTCGTCCAAGGATGTTGGCAGTGGACACTTAG	Homo sapiens chromosome 16 open reading frame 63 (C16orf63), mRNA.
RGS19	730685	1041.2	0	1279.64	0	1.22901	2306.21	0	4821.65	0	2.09072	1.70115	0.902815	1.79833	ILMN_137691	ILMN_42727	RGS19	NM_005873.2	10287	86990433	RGS19	NP_005864.1	ILMN_1677085	CCCAGACAAGCCTTTGGTGGGGAACAGAACCTCCGCATCGTGTAGTTTTG	Homo sapiens regulator of G-protein signaling 19 (RGS19), transcript variant 1, mRNA.
DYRK1B	4640181	221.89	0.0256024	347.904	0.00451807	1.56791	261.079	0.0105422	548.163	0.00150602	2.0996	1.33911	0.541403	1.7977	ILMN_16555	ILMN_16555	DYRK1B	NM_004714.1	9149	4758221	DYRK1B	NP_004705.1	ILMN_2354617	GTCAAGGAGAGGGTTTTGGCCGCTCCCTCCCCACTAAGGACTGGACCCTT	Homo sapiens dual-specificity tyrosine-(Y)-phosphorylation regulated kinase 1B (DYRK1B), transcript variant a, mRNA.
PQLC1	4640131	8213.93	0	12260.3	0	1.49262	5778.59	0	12931.6	0	2.23785	1.49927	0.701681	1.79759	ILMN_5626	ILMN_5626	PQLC1	NM_025078.3	80148	34222340	PQLC1	NP_079354.2	ILMN_1798620	CTTGAATGTCTGAGTGAGGGTCCTGCTTAGCTCTTTGGCCTGTGAGATGC	Homo sapiens PQ loop repeat containing 1 (PQLC1), mRNA.
BMP2	4280577	316.12	0.00301205	442.621	0	1.40017	659.589	0	1604.7	0	2.43288	1.73756	0.940626	1.79693	ILMN_138686	ILMN_169022	BMP2	NM_001200.2	650	80861484	BMP2	NP_001191.1	ILMN_1722718	TTGTGGCTCCCCCGGGGTATCACGCCTTTTACTGCCACGGAGAATGCCCT	Homo sapiens bone morphogenetic protein 2 (BMP2), mRNA.
INO80C	3990382	508.131	0	381.74	0.00150602	0.751263	1959.49	0	3122.38	0	1.59347	2.12105	1.32482	1.79623	ILMN_11145	ILMN_11145	INO80C	NM_194281.3	125476	149408120	INO80C	NP_919257.2	ILMN_1730294	GCGGTTCAGCACCATTGAAGAGTTTTCCTACATTCGGAGGCTGCCCTCTG	Homo sapiens INO80 complex subunit C (INO80C), transcript variant 2, mRNA.
DRAM	4280482	11334.4	0	37298.8	0	3.29076	831.365	0	2871.72	0	3.45422	1.04967	0.253658	1.79602	ILMN_20048	ILMN_20048	DRAM	NM_018370.2	55332	110825977	DRAM	NP_060840.2	ILMN_1669376	CTTCTGCCTCACTTCGAGCAGACTTTTGTTCTCGGCGCTCCTCACGATGG	Homo sapiens damage-regulated autophagy modulator (DRAM), mRNA.
TMED10	4070037	1883.84	0	1254.43	0	0.665891	233.415	0.0210843	308.375	0.00753012	1.32114	1.98403	1.1899	1.79412	ILMN_4416	ILMN_170211	TMED10	NM_006827.5	10972	98986463	TMED10	NP_006818.3	ILMN_1736585	GCCATCTGCTGTTGAGAATTGGTAGGTACTGCTTCTGAGAACCTGGCTGC	Homo sapiens transmembrane emp24-like trafficking protein 10 (yeast) (TMED10), mRNA.
TNFRSF1A	4670750	3396.79	0	4053.14	0	1.19323	1023.31	0	2214.05	0	2.16363	1.81325	1.01998	1.79327	ILMN_6742	ILMN_173343	TNFRSF1A	NM_001065.2	7132	23312372	TNFRSF1A	NP_001056.1	ILMN_1685005	GAGGGACGCTATGCCTCATGCCCGTTTTGGGTGTCCTCACCAGCAAGGCT	Homo sapiens tumor necrosis factor receptor superfamily, member 1A (TNFRSF1A), mRNA.
TMEM156	2000364	282.846	0.0105422	369.051	0.00150602	1.30477	279.019	0.00903614	644.776	0.00150602	2.31087	1.77109	0.979129	1.79196	ILMN_13771	ILMN_13771	TMEM156	NM_024943.1	80008	13376422	TMEM156	NP_079219.1	ILMN_2095660	AACCAAGATCACGCCACTGCATTACAGCCTGGTGCAGAGCAAGACTCTGT	Homo sapiens transmembrane protein 156 (TMEM156), mRNA.
RYK	940424	1553.9	0	2074.17	0	1.33481	677.043	0	1339.19	0	1.978	1.48186	0.690165	1.79169	ILMN_138721	ILMN_13061	RYK	NM_001005861.2	6259	116805325	RYK	NP_001005861.1	ILMN_1658526	ACTCCTCTCCAATCCCACACCATCAGGAAGAAGGTGCCTGTCGGGGCTCA	Homo sapiens RYK receptor-like tyrosine kinase (RYK), transcript variant 1, mRNA.
DCTD	4670519	9084.19	0	17165.8	0	1.88963	5329.65	0	13452.9	0	2.52416	1.3358	0.544317	1.79148	ILMN_17664	ILMN_17664	DCTD	NM_001921.2	1635	61742818	DCTD	NP_001912.2	ILMN_1802456	GACAGCTTACTGCAGCACTGTTGGTGTTCGGAGCTCTTCTGTGCCCTGGC	Homo sapiens dCMP deaminase (DCTD), transcript variant 2, mRNA.
C9ORF90	1980112	774.031	0	775.698	0	1.00215	1837.29	0	3254.1	0	1.77115	1.76734	0.977328	1.79001	ILMN_16848	ILMN_16848	C9ORF90	NM_197956.1	203245	37537557	C9orf90	NP_931045.1	ILMN_1714148	TAGCAGCTTGGGCACCTCCACTCTGTGCGGTCTGATGGCCCCAGCAAGGT	Homo sapiens chromosome 9 open reading frame 90 (C9orf90), mRNA.
UBE2E1	2060465	7962.81	0	7957	0	0.999271	16993.6	0	34892.8	0	2.05329	2.05479	1.26563	1.78916	ILMN_7115	ILMN_13672	UBE2E1	NM_182666.1	7324	33359690	UBE2E1	NP_872607.1	ILMN_1806778	CTGTAAGGCGTGGAATAGGAGTTGCTCAGTGGATTGGTTCTATGTTGTGG	Homo sapiens ubiquitin-conjugating enzyme E2E 1 (UBC4/5 homolog, yeast) (UBE2E1), transcript variant 2, mRNA.
DUSP8	4890041	196.561	0.0527108	576.298	0	2.9319	477.185	0	1690.09	0	3.54178	1.20802	0.419458	1.78856	ILMN_21272	ILMN_163770	DUSP8	NM_004420.2	1850	153281157	DUSP8	NP_004411.2	ILMN_1743204	AGCTGTTCATTCTGGCAATGATTTGGCAACAGTGCGGGTGGTCCTCGAGC	Homo sapiens dual specificity phosphatase 8 (DUSP8), mRNA.
RBM9	1260139	4902.61	0	9476.16	0	1.93288	3103.03	0	8126.06	0	2.61875	1.35484	0.566769	1.78807	ILMN_18785	ILMN_307545	RBM9	NM_001082576.1	23543	133925798	RBM9	NP_001076045.1	ILMN_1745130	TTGCCCCTGCCGCTAGCTATGGAGTTGGCGCTGTGGCGAGTTTATACCGA	Homo sapiens RNA binding motif protein 9 (RBM9), transcript variant 3, mRNA.
RGS2	3400019	2449.01	0	11775.3	0	4.8082	2462.43	0	12200.9	0	4.95485	1.0305	0.242824	1.78768	ILMN_26119	ILMN_26119	RGS2	NM_002923.1	5997	4506516	RGS2	NP_002914.1	ILMN_2197365	CTGCAGTGTCCGTTATGAGTGCCAAAAATCTGTCTTGAAGGCAGCTACAC	Homo sapiens regulator of G-protein signalling 2, 24kDa (RGS2), mRNA.
GYLTL1B	1850435	169.862	0.198795	173.238	0.15512	1.01987	171.357	0.176205	354.634	0.00301205	2.06957	2.02925	1.24161	1.78764	ILMN_23778	ILMN_23778	GYLTL1B	NM_152312.3	120071	116235481	GYLTL1B	NP_689525.3	ILMN_1697916	GAATTCCACCAGGACTTGTCCCGCCACCATGGGGCTGCTGCCCTCAAATA	Homo sapiens glycosyltransferase-like 1B (GYLTL1B), mRNA.
NPSR1	7570433	355.313	0.00301205	387.242	0.00150602	1.08986	257.236	0.0105422	502.693	0.00150602	1.95421	1.79309	1.00566	1.78743	ILMN_16921	ILMN_16921	NPSR1	NM_207172.1	387129	46395495	NPSR1	NP_997055.1	ILMN_1704206	CCATCAACCCCCTCATCTACTGTGTCTTCAGCAGCTCCATCTCTTTCCCC	Homo sapiens neuropeptide S receptor 1 (NPSR1), transcript variant 1, mRNA.
RABL2B	2360156	1307.51	0	2329.09	0	1.78132	925.167	0	2094.06	0	2.26344	1.27066	0.483722	1.78693	ILMN_29848	ILMN_29848	RABL2B	NM_007081.2	11158	51317347	RABL2B	NP_009012.1	ILMN_2385688	TTTGAGGAATAGTTTGGACCTTGTGCCTCCTGTGGGAGGCTGAGGACTGC	Homo sapiens RAB, member of RAS oncogene family-like 2B (RABL2B), transcript variant 2, mRNA.
SKP1A	2480739	2722.94	0	2767.7	0	1.01644	2994.39	0	5388.67	0	1.79959	1.77049	0.98383	1.78666	ILMN_2693	ILMN_23520	SKP1A	NM_006930.2	6500	25777710	SKP1A	NP_008861.2	ILMN_1711766	GGAGCTACTAGGATGTCTTCCAGCCTCCTGCAGTCAAGGAGTACCACTGT	Homo sapiens S-phase kinase-associated protein 1A (p19A) (SKP1A), transcript variant 1, mRNA.
RRM1	2850575	4082.44	0	3626.93	0	0.888422	3049.86	0	5048.86	0	1.65544	1.86335	1.07707	1.78628	ILMN_14789	ILMN_14789	RRM1	NM_001033.2	6240	21071083	RRM1	NP_001024.1	ILMN_1771593	TAGTGGGTTTGCTTGAGGTGGTAAGGCTTTGCTGGACCCTGTTGCAGGCA	Homo sapiens ribonucleotide reductase M1 polypeptide (RRM1), mRNA.
LASS2	3370121	1095.43	0	1612.97	0	1.47246	1720.8	0	4146.91	0	2.40987	1.63663	0.850674	1.78595	ILMN_10647	ILMN_10647	LASS2	NM_022075.3	29956	115430220	LASS2	NP_071358.1	ILMN_2400500	CCTCTGCCAAAAAGTGGGGGCTGTACTGGGGACTGCTCGGATGATCTTTC	Homo sapiens LAG1 homolog, ceramide synthase 2 (LASS2), transcript variant 2, mRNA.
FBLN2	7330292	5348.8	0	1135.96	0	0.212377	390.417	0.00301205	376.49	0.00301205	0.964326	4.54064	3.75692	1.78372	ILMN_6449	ILMN_29279	FBLN2	NM_001998.2	2199	51873054	FBLN2	NP_001989.2	ILMN_1774602	CATGTTGGGGCTCTTGGACTCCTCTGGATGACCCGTCCCCAAAGTTGACA	Homo sapiens fibulin 2 (FBLN2), transcript variant 2, mRNA.
FAM103A1	3930730	1389.81	0	2300.93	0	1.65558	2074.17	0	4811.05	0	2.31951	1.40103	0.618505	1.78252	ILMN_28104	ILMN_28104	FAM103A1	NM_031452.2	83640	34147399	FAM103A1	NP_113640.1	ILMN_2151441	CTATAGATGAGTCAGCTCCACACTTGAGTCTCTTTTTAGAGGGAAATCAG	Homo sapiens family with sequence similarity 103, member A1 (FAM103A1), mRNA.
CCDC28A	2000504	1263.06	0	4024.91	0	3.18663	1541.08	0	5340.91	0	3.4657	1.08757	0.30567	1.78191	ILMN_442	ILMN_442	CCDC28A	NM_015439.2	25901	31083115	CCDC28A	NP_056254.1	ILMN_1798659	TCCAGTGTTGATCGCAAGCTGTTGATGCACAGGCGTCTTGTGGCAAGCCC	Homo sapiens coiled-coil domain containing 28A (CCDC28A), mRNA.
TMUB1	1780554	2285.62	0	4319.19	0	1.88972	3920.36	0	10127.5	0	2.5833	1.36703	0.585345	1.78168	ILMN_11025	ILMN_11025	TMUB1	NM_031434.2	83590	31543199	TMUB1	NP_113622.1	ILMN_1666050	TTAGTGTTCTGCCGGAGGACCCAGCCGCCTCCAATCCCTGACAGCTCCTT	Homo sapiens transmembrane and ubiquitin-like domain containing 1 (TMUB1), mRNA.
PARL	5270347	3038.41	0	2962.23	0	0.974927	4684.06	0	7895.88	0	1.68569	1.72904	0.94805	1.78099	ILMN_137393	ILMN_13356	PARL	NM_001037639.1	55486	83641877	PARL	NP_001032728.1	ILMN_1731354	GTAAAACTGGGATTGGACAGTAGTGGTGCATCTGGTCCTTGCCGCCTGAG	Homo sapiens presenilin associated, rhomboid-like (PARL), nuclear gene encoding mitochondrial protein, transcript variant 2, mRNA.
HBEGF	1820594	340.363	0.00301205	485.462	0	1.42631	512.384	0	1141.89	0	2.22858	1.56248	0.781577	1.78091	ILMN_13020	ILMN_13020	HBEGF	NM_001945.1	1839	4503412	HBEGF	NP_001936.1	ILMN_2121408	CTGGTGCTACTCCATGCAGGGGTCAGTGCAGCAGAGGACAGTCTGGAGAA	Homo sapiens heparin-binding EGF-like growth factor (HBEGF), mRNA.
C1ORF212	7040411	1093.87	0	2229.41	0	2.0381	701.794	0	1762.41	0	2.5113	1.23217	0.451362	1.78081	ILMN_15613	ILMN_15613	C1ORF212	NM_138428.3	113444	141802642	C1orf212	NP_612437.2	ILMN_1693226	GCTGGACATTTGAATTGTTTCTGGTTGGTCACTCGTTTAGATACTGCAAC	Homo sapiens chromosome 1 open reading frame 212 (C1orf212), mRNA.
GLRX5	2030484	8246.63	0	9345.5	0	1.13325	25083.8	0	47269.4	0	1.88446	1.66288	0.882417	1.78046	ILMN_11894	ILMN_11894	GLRX5	NM_016417.2	51218	42516575	GLRX5	NP_057501.2	ILMN_1796165	GACCCCTCTGCAAATGTGTCAGTCTCCAAAGAGAGTATCTCCCCCCAAAT	Homo sapiens glutaredoxin 5 (GLRX5), mRNA.
PLXNA3	4150132	762.661	0	656.8	0	0.861195	616.633	0	1081.75	0	1.75428	2.03704	1.25701	1.78002	ILMN_23372	ILMN_162939	PLXNA3	NM_017514.2	55558	59710103	PLXNA3	NP_059984.2	ILMN_1719972	TCCTCCTGAGCCTACTGCCAAACGTCCTCAGTGTTGTCTGCACCTGCTCC	Homo sapiens plexin A3 (PLXNA3), mRNA.
COX19	1450255	348.789	0.00301205	790.735	0	2.26709	668.523	0	1757.02	0	2.62821	1.15929	0.379853	1.77944	ILMN_15655	ILMN_15655	COX19	NM_001031617.2	90639	110349770	COX19	NP_001026788.1	ILMN_1656656	GCTCTCCAGCCTGAGCAACAGAGCCGGACCCTGTCTCACCAAAGGAAAAA	Homo sapiens COX19 cytochrome c oxidase assembly homolog (S. cerevisiae) (COX19), mRNA.
EID1	4220086	407.139	0	523.828	0	1.28661	260.46	0.0105422	480.607	0.00301205	1.84522	1.43418	0.655085	1.77909	ILMN_22267	ILMN_22267	EID1	NM_014335.2	23741	44680150	EID1	NP_055150.1	ILMN_1775269	GCTGGTCTGGGAAAACCTGCCCTATCAATGAGTATGTTGCCGTGGTTACC	Homo sapiens EP300 interacting inhibitor of differentiation 1 (EID1), mRNA.
ISCU	6620397	1339.19	0	1152.91	0	0.860898	1830.28	0	3073.72	0	1.67937	1.95072	1.17183	1.77889	ILMN_1909	ILMN_1909	ISCU	NM_014301.2	23479	56699454	ISCU	NP_055116.1	ILMN_1735432	CCCAAAAAAGGAGAGGCAGAGAAGAAATGAGCCCTCCCTCGGCGAAGCCT	Homo sapiens iron-sulfur cluster scaffold homolog (E. coli) (ISCU), nuclear gene encoding mitochondrial protein, transcript variant 1, mRNA.
RFX1	2900204	719.435	0	572.825	0	0.796216	578.034	0	906.006	0	1.56739	1.96855	1.18969	1.77886	ILMN_7738	ILMN_178968	RFX1	NM_002918.3	5989	52486542	RFX1	NP_002909.3	ILMN_1725787	ATCACTATTTTGTGTGCTCCGCGTGCTATAGCTTTTGGGGCGGCCCTGCC	Homo sapiens regulatory factor X, 1 (influences HLA class II expression) (RFX1), mRNA.
ABCB6	2810367	672.639	0	795.097	0	1.18206	358.211	0.00301205	663.006	0.00150602	1.85088	1.56582	0.787208	1.77861	ILMN_567	ILMN_567	ABCB6	NM_005689.1	10058	9955962	ABCB6	NP_005680.1	ILMN_2193980	GGCCACTTCCCTCTCAAAGACTAACCCAGAAGGGAATAAGATGTGTCTCC	Homo sapiens ATP-binding cassette, sub-family B (MDR/TAP), member 6 (ABCB6), nuclear gene encoding mitochondrial protein, mRNA.
TXNL4A	4730014	221.38	0.0256024	329.511	0.0060241	1.48844	210.867	0.0376506	436.936	0.00301205	2.07209	1.39212	0.614245	1.77788	ILMN_26392	ILMN_26392	TXNL4A	NM_006701.2	10907	20070233	TXNL4A	NP_006692.1	ILMN_1790218	TGGTGTGTGGATACTTCGCCCCATCTCTGCCTTCACCTGTGTCCTCCCTG	Homo sapiens thioredoxin-like 4A (TXNL4A), mRNA.
TBC1D22B	7400070	380.598	0.00301205	778.677	0	2.04593	859.66	0	2681	0	3.11867	1.52433	0.746509	1.77782	ILMN_19841	ILMN_19841	TBC1D22B	NM_017772.2	55633	40068062	TBC1D22B	NP_060242.2	ILMN_2123730	TCCTGGGAAGCCGAGCAGTGTCCCTGGTGGGTAACACCCTCAAGTCTCTT	Homo sapiens TBC1 domain family, member 22B (TBC1D22B), mRNA.
PCNP	6510546	4877.88	0	13661.9	0	2.80078	3937.03	0	13949.2	0	3.54308	1.26503	0.487695	1.77734	ILMN_7617	ILMN_7617	PCNP	NM_020357.1	57092	9966826	PCNP	NP_065090.1	ILMN_1807994	GGAGGCAGCTTCAGACTGTTTTATTGGTGGTAGCTGCTTGCTGAGGTCTT	Homo sapiens PEST proteolytic signal containing nuclear protein (PCNP), mRNA.
ZDHHC8	4590154	10442.7	0	24353	0	2.33206	4496.62	0	12601.3	0	2.80238	1.20168	0.424427	1.77725	ILMN_29624	ILMN_29624	ZDHHC8	NM_013373.2	29801	57863251	ZDHHC8	NP_037505.1	ILMN_1789492	CAGGGACCTGAGAGTAAGCACATGACAGCGTCTGCTTGCGTTGTGTCTGT	Homo sapiens zinc finger, DHHC-type containing 8 (ZDHHC8), mRNA.
LSM11	940221	187.511	0.0722891	341.039	0.00451807	1.81877	226.708	0.0271084	547.416	0.00150602	2.41462	1.32761	0.5519	1.77571	ILMN_29000	ILMN_29000	LSM11	NM_173491.2	134353	142357575	LSM11	NP_775762.1	ILMN_1702698	GGTGAGCAGACTTAACCCCTCCGTGCCTCAGCTTTTTCCCCACAGACACC	Homo sapiens LSM11, U7 small nuclear RNA associated (LSM11), mRNA.
DUSP22	3710626	1060.64	0	3199.39	0	3.01647	2418.8	0	8097.28	0	3.34764	1.10979	0.334089	1.7757	ILMN_15436	ILMN_15436	DUSP22	NM_020185.3	56940	34147625	DUSP22	NP_064570.1	ILMN_1671809	TTCCCCTTATCCCCACTGCTGTGGAGGTTTCTGTACCTCGCTTGGATGCC	Homo sapiens dual specificity phosphatase 22 (DUSP22), mRNA.
NUDT11	7560100	1091.42	0	1392.7	0	1.27605	661.692	0	1222.34	0	1.84729	1.44766	0.672127	1.77553	ILMN_163686	ILMN_163686	NUDT11	NM_018159.2	55190	37221176	NUDT11	NP_060629.2	ILMN_2189668	GTGACACTCTTCCTCATGATACCAGTGAAATGTATTGATTGTGTCCCCAG	Homo sapiens nudix (nucleoside diphosphate linked moiety X)-type motif 11 (NUDT11), mRNA.
CASZ1	2450047	307.267	0.00451807	330.128	0.0060241	1.0744	2509.48	0	4205.59	0	1.67588	1.55983	0.784671	1.77515	ILMN_27214	ILMN_27214	CASZ1	NM_017766.3	54897	119709821	CASZ1	NP_060236.3	ILMN_1655191	CCTTGCAGGGAGAACGGTGACTTTGTATTGTCATGTGTGCGGCTTCCTGT	Homo sapiens castor zinc finger 1 (CASZ1), transcript variant 2, mRNA.
RND3	4210524	22226.6	0	54140.6	0	2.43585	2070.53	0	5783.06	0	2.79303	1.14663	0.372735	1.7739	ILMN_9096	ILMN_9096	RND3	NM_005168.3	390	56676394	RND3	NP_005159.1	ILMN_1759513	GAAGTGTTGAAGCTGTGCTCCCCTTAAATCGTGGCAGGAGAGATTAAGGT	Homo sapiens Rho family GTPase 3 (RND3), mRNA.
D4S234E	2750475	211.149	0.0286145	201.034	0.0436747	0.952096	440.905	0.00150602	766.932	0	1.73945	1.82697	1.05351	1.77346	ILMN_9299	ILMN_173747	D4S234E	NM_001040101.1	27065	91932787	D4S234E	NP_001035190.1	ILMN_1772627	TTGGCGCAGCGGTGTGCATCAGAGGCGTGTGCTGAGAAGGGTGGTGTTAA	Homo sapiens DNA segment on chromosome 4 (unique) 234 expressed sequence (D4S234E), transcript variant 2, mRNA.
IMPG2	6110286	183.813	0.0843374	198.886	0.0466867	1.082	202.585	0.0451807	347.374	0.00451807	1.71471	1.58476	0.811572	1.77319	ILMN_5051	ILMN_180071	IMPG2	NM_016247.2	50939	57242792	IMPG2	NP_057331.2	ILMN_1679690	GCTTCTGAATCACTGGGGGTGTCTCCTAAGAACTGTGCCTCGGGTTTTTC	Homo sapiens interphotoreceptor matrix proteoglycan 2 (IMPG2), mRNA.
PMAIP1	2750367	931.6	0	5161.13	0	5.54007	3499.06	0	18318.5	0	5.23527	0.944982	0.172977	1.772	ILMN_25637	ILMN_25637	PMAIP1	NM_021127.1	5366	10863922	PMAIP1	NP_066950.1	ILMN_2098446	CAGCCTAGAGGCAGCTATTTTACCATCTGGTATTTATGGTCTAATTTGTA	Homo sapiens phorbol-12-myristate-13-acetate-induced protein 1 (PMAIP1), mRNA.
ALKBH5	1400209	17273	0	36519.2	0	2.11423	18469.9	0	47783.2	0	2.58709	1.22366	0.452097	1.77156	ILMN_19293	ILMN_19293	ALKBH5	NM_017758.3	54890	148539641	ALKBH5	NP_060228.3	ILMN_1657283	CTCTCAGGGGCCAGAACTCCTTTGCCAGCGTGGATTTCTCAAGTCGGGAC	Homo sapiens alkB, alkylation repair homolog 5 (E. coli) (ALKBH5), mRNA.
SERPINB7	7200243	1002.87	0	530.649	0	0.529129	183.554	0.0963855	240.573	0.0256024	1.31064	2.47697	1.70591	1.77106	ILMN_8141	ILMN_8141	SERPINB7	NM_003784.2	8710	92859646	SERPINB7	NP_003775.1	ILMN_1767685	GTCTTTCTTCCCACGCTCATTTCTATCATTCTCCCCCATGACCCGTCTGG	Homo sapiens serpin peptidase inhibitor, clade B (ovalbumin), member 7 (SERPINB7), transcript variant 1, mRNA.
KCNK1	6660671	480.031	0	545.886	0	1.13719	427.325	0.00150602	746.839	0	1.74771	1.53687	0.766472	1.77039	ILMN_26460	ILMN_26460	KCNK1	NM_002245.2	3775	15451900	KCNK1	NP_002236.1	ILMN_2071641	CGACCTTACATAGGAGGAGAATACTTGAAGCAGTATGCTGCTGTGGTTAG	Homo sapiens potassium channel, subfamily K, member 1 (KCNK1), mRNA.
TSPAN18	1820279	250.051	0.0165663	382.845	0.00150602	1.53107	371.08	0.00301205	712.078	0	1.91893	1.25333	0.483256	1.77007	ILMN_14181	ILMN_14181	TSPAN18	NM_130783.3	90139	142354947	TSPAN18	NP_570139.2	ILMN_1699980	GGCTGCCCCTCTTGAACCACCCACATGCTTAGCCCCAGCTTTTTGGAAGA	Homo sapiens tetraspanin 18 (TSPAN18), transcript variant 2, mRNA.
RPESP	2600397	5749.32	0	4150.9	0	0.721981	796.985	0	1149.61	0	1.44244	1.9979	1.22869	1.76921	ILMN_24067	ILMN_24067	RPESP	NM_153225.2	157869	48843730	RPESP	NP_694957.2	ILMN_1808245	CCTTTCAACTGGAGTCCTCTCATTCAGCAGGTGGCCCGTGAGACACAGAA	Homo sapiens RPE-spondin (RPESP), mRNA.
SEPN1	780162	1156.82	0	1742.76	0	1.50651	395.333	0.00301205	927.792	0	2.34686	1.55782	0.789501	1.76832	ILMN_179740	ILMN_179740	SEPN1	NM_020451.2	57190	47578098	SEPN1	NP_065184.2	ILMN_2399036	GCTCAGGGTGGGAGAGGGCCCCGGGCTGCCCTGTCACTCCTCTAACACTT	Homo sapiens selenoprotein N, 1 (SEPN1), transcript variant 1, mRNA.
BCL2L1	670673	8351.42	0	8298.68	0	0.993685	3295.98	0	6751.2	0	2.04832	2.06133	1.29307	1.76826	ILMN_12148	ILMN_12148	BCL2L1	NM_138578.1	598	20336334	BCL2L1	NP_612815.1	ILMN_1654118	AGCGTGTCTGTATTTATGTGTGAGGAGCTGCTGGCTTGCAGTGCGCGTGC	Homo sapiens BCL2-like 1 (BCL2L1), nuclear gene encoding mitochondrial protein, transcript variant 1, mRNA.
TUSC1	2450338	636.75	0	526.444	0	0.826768	577.467	0	954.802	0	1.65343	1.99987	1.23169	1.76818	ILMN_18540	ILMN_18540	TUSC1	NM_001004125.2	286319	117306182	TUSC1	NP_001004125.1	ILMN_1707350	GCTAGTTTCCCTGGAGAGAGGCCTAGCCAACAACGAAGGGACGGATTTTA	Homo sapiens tumor suppressor candidate 1 (TUSC1), mRNA.
GNG10	450348	2012.3	0	1245.05	0	0.618721	617.352	0	847.25	0	1.37239	2.21812	1.45004	1.76808	ILMN_139262	ILMN_34149	GNG10	NM_001017998.2	2790	89941472	GNG10	NP_001017998.1	ILMN_1757074	CAGCGCTTGGTAGAGCAGCTCAAGTTGGAGGCTGGCGTGGAGAGGATCAA	Homo sapiens guanine nucleotide binding protein (G protein), gamma 10 (GNG10), mRNA.
SBK1	3850767	189.101	0.0677711	203.604	0.0391566	1.07669	1613.93	0	2841.23	0	1.76044	1.63504	0.867656	1.76739	ILMN_25826	ILMN_25826	SBK1	NM_001024401.2	388228	67906173	SBK1	NP_001019572.1	ILMN_1728298	CAGAGCCCCAGCCCCTCATGTCTTGCCGCCCTTCCTCCATGTGTTTGTAA	Homo sapiens SH3-binding domain kinase 1 (SBK1), mRNA.
SMNDC1	6520605	2143.68	0	3948.82	0	1.84208	2432.67	0	6259.97	0	2.57329	1.39695	0.629586	1.76736	ILMN_27698	ILMN_27698	SMNDC1	NM_005871.2	10285	21361283	SMNDC1	NP_005862.1	ILMN_1691789	CAGGTTGTCTGCATTTGTTGGTGTAAGTGAACATCATCACAGTTATCCTG	Homo sapiens survival motor neuron domain containing 1 (SMNDC1), mRNA.
PRR13	3890300	23481.5	0	18435	0	0.785087	15600	0	25083.8	0	1.60793	2.04809	1.28105	1.76705	ILMN_3613	ILMN_3613	PRR13	NM_018457.2	54458	35250772	PRR13	NP_060927.1	ILMN_2344204	GGTTGATGAGCTTTGACTGCGGTTTTGGAACCTTACCTCTCCTCCTTAGC	Homo sapiens proline rich 13 (PRR13), transcript variant 2, mRNA.
GLT25D1	7380279	4311.04	0	3804.44	0	0.882487	1932.89	0	3369.15	0	1.74306	1.97517	1.20891	1.76626	ILMN_15022	ILMN_15022	GLT25D1	NM_024656.2	79709	31377696	GLT25D1	NP_078932.2	ILMN_1727043	CTGTGCTTTACCTCCTTGCCCTTGTGTCTCAGGTGTGGTCCCTGCCTGCT	Homo sapiens glycosyltransferase 25 domain containing 1 (GLT25D1), mRNA.
TMEM216	520376	1807.48	0	4669.72	0	2.58355	3407.52	0	10412	0	3.0556	1.18272	0.417194	1.76552	ILMN_12172	ILMN_180361	TMEM216	NM_016499.3	51259	115387119	TMEM216	NP_057583.2	ILMN_1732577	TGAGCACGGAGAGCCTCATGTTGGTGGGTTTCCAGAGTGATGTGAAAGCC	Homo sapiens transmembrane protein 216 (TMEM216), mRNA.
PIAS3	4570201	385.305	0.00301205	454.231	0	1.17889	379.603	0.00301205	739.31	0	1.94759	1.65205	0.886945	1.76511	ILMN_28519	ILMN_28519	PIAS3	NM_006099.2	10401	31543399	PIAS3	NP_006090.1	ILMN_1814966	TACTCCAAAGATGACTTCCCCTGCCTCCTACTCCAGTATGACAGAGGAGG	Homo sapiens protein inhibitor of activated STAT, 3 (PIAS3), mRNA.
SAE1	7160753	23417.5	0	12370.5	0	0.528256	32305.3	0	44154.6	0	1.36679	2.58736	1.82273	1.76463	ILMN_1993	ILMN_1993	SAE1	NM_005500.1	10055	4885584	SAE1	NP_005491.1	ILMN_1657204	TGCGGCTCAAGTCACTCAGAGGCTGTTGCATTTCAGGGCTATGTTGGTCC	Homo sapiens SUMO1 activating enzyme subunit 1 (SAE1), mRNA.
FGFR3	6520139	264.657	0.0135542	252.888	0.0165663	0.95553	448.38	0	736.326	0	1.64219	1.71862	0.954098	1.76452	ILMN_22960	ILMN_25429	FGFR3	NM_022965.1	2261	13112047	FGFR3	NP_075254.1	ILMN_1723123	TCACCCAAACCGGCAGGTGCGATTTTGTTAACCCAGCGACGAACTTTCCG	Homo sapiens fibroblast growth factor receptor 3 (achondroplasia, thanatophoric dwarfism) (FGFR3), transcript variant 2, mRNA.
DLC1	1190446	179.636	0.115964	337.619	0.00451807	1.87947	239.176	0.0180723	572.973	0.00150602	2.39561	1.27462	0.510625	1.764	ILMN_3042	ILMN_3042	DLC1	NM_024767.2	10395	33188434	DLC1	NP_079043.2	ILMN_1698020	GTGTGTGCCTGGCAGAACACTGCACTCCAATTTCCTCGGGCAGCCACAAA	Homo sapiens deleted in liver cancer 1 (DLC1), transcript variant 3, mRNA.
TMED2	4290537	4357.96	0	7630.22	0	1.75087	1780.66	0	4655.44	0	2.61444	1.49322	0.729449	1.76378	ILMN_4842	ILMN_177085	TMED2	NM_006815.3	10959	118200338	TMED2	NP_006806.1	ILMN_1654939	GGCCTTTGGGCCACTGTTCAGGGTACTGACCATCAGTGTCAGCATTAGGG	Homo sapiens transmembrane emp24 domain trafficking protein 2 (TMED2), mRNA.
C7ORF44	5090687	2365.83	0	3215.34	0	1.35908	5417.9	0	11720.4	0	2.16327	1.59172	0.828167	1.76355	ILMN_41287	ILMN_41287	C7ORF44	NM_018224.2	55744	90855770	C7orf44	NP_060694.2	ILMN_2081335	GTGACAGACACTCCTGCAACCCAGTTTTCCAGCCACCAGTGGGATGATGG	Homo sapiens chromosome 7 open reading frame 44 (C7orf44), mRNA.
SEC22B	2600500	2300.93	0	3924.29	0	1.70553	1713.54	0	4101.39	0	2.39352	1.40339	0.640151	1.76324	ILMN_2913	ILMN_2913	SEC22B	NM_004892.4	9554	94429049	SEC22B	NP_004883.2	ILMN_1784238	ATAGGATATGGAGAGGCCCCTGGCTTCATGAGAACAAAGGCAGGCCCAGG	Homo sapiens SEC22 vesicle trafficking protein homolog B (S. cerevisiae) (SEC22B), mRNA.
PNPO	3180600	2681	0	4085.24	0	1.52378	2795.12	0	5676.67	0	2.03092	1.33282	0.569624	1.7632	ILMN_2388	ILMN_2388	PNPO	NM_018129.2	55163	114326548	PNPO	NP_060599.1	ILMN_1684289	TATTCCCAGTCCGTCAGGAATTTTGTAGAAGGGCTTCATGTGCTGGTACC	Homo sapiens pyridoxamine 5'-phosphate oxidase (PNPO), mRNA.
CCDC92	4830682	4968.87	0	12282.7	0	2.47193	5908.53	0	16825.8	0	2.84771	1.15202	0.388981	1.76304	ILMN_2877	ILMN_2877	CCDC92	NM_025140.1	80212	13376724	CCDC92	NP_079416.1	ILMN_1731107	AGGGCGGCACCGATCACCGAGCAGCCGTGCGTGTATCTCAAGGAACTAAA	Homo sapiens coiled-coil domain containing 92 (CCDC92), mRNA.
PYCR2	3940639	1437.31	0	793.925	0	0.552368	3571.52	0	5217.98	0	1.461	2.64497	1.88222	1.76275	ILMN_18209	ILMN_18209	PYCR2	NM_013328.2	29920	21361453	PYCR2	NP_037460.2	ILMN_1808568	CCTGTCCCATGTTGGAAGTTGCTCTGAAGGGGTGGTAGATGCTGGAAGCC	Homo sapiens pyrroline-5-carboxylate reductase family, member 2 (PYCR2), mRNA.
METRNL	1510168	281.649	0.0105422	217.612	0.0301205	0.772636	170.812	0.182229	216.154	0.0466867	1.26545	1.63783	0.875415	1.76242	ILMN_13002	ILMN_13002	METRNL	NM_001004431.1	284207	52345386	METRNL	NP_001004431.1	ILMN_2258004	CTGCTGGGCGGCGCGGGCGCGCAGTACTCCAGCGACCGGTGCAGCTGGAA	Homo sapiens meteorin, glial cell differentiation regulator-like (METRNL), mRNA.
SPRY1	6760669	1053.15	0	1912.02	0	1.81553	944.87	0	2247.16	0	2.37827	1.30996	0.547965	1.762	ILMN_6281	ILMN_6281	SPRY1	NM_005841.1	10252	40538725	SPRY1	NP_005832.1	ILMN_2329914	ACTATGCTGCCTAAAGTGATCTTGGCTCCTTAATGGTCCTTTTGGCCCCT	Homo sapiens sprouty homolog 1, antagonist of FGF signaling (Drosophila) (SPRY1), transcript variant 1, mRNA.
SUMF1	5490626	1773.77	0	1027.9	0	0.5795	396.266	0.00301205	558.585	0.00150602	1.40962	2.43247	1.67052	1.76195	ILMN_15497	ILMN_162213	SUMF1	NM_182760.2	285362	38202249	SUMF1	NP_877437.2	ILMN_1753472	GGGCAGTCATAAGCTCTGTTTCCCCCTCTCCCCAAAGCCTTCAGCGAACG	Homo sapiens sulfatase modifying factor 1 (SUMF1), mRNA.
C1S	1300327	378.821	0.00301205	158.256	0.420181	0.417759	145.127	0.737952	164.584	0.346386	1.13407	2.71466	1.95277	1.7619	ILMN_2709	ILMN_2709	C1S	NM_201442.1	716	41393601	C1S	NP_958850.1	ILMN_1677603	ACACTGAGCCCCAGGTGACGCCGCACCACCAAAGAAGGTGCTTGTGTTTG	Homo sapiens complement component 1, s subcomponent (C1S), transcript variant 2, mRNA.
FIBCD1	3830743	503.528	0	418.681	0.00150602	0.831495	382.623	0.00301205	635.265	0.00150602	1.66029	1.99675	1.23603	1.76072	ILMN_23231	ILMN_23231	FIBCD1	NM_032843.3	84929	37059779	FIBCD1	NP_116232.2	ILMN_1727135	GGGGTGTGGGGTTCCGTTCTCCCTTCCCCTCCCACTGAAGTTTGTGCTTA	Homo sapiens fibrinogen C domain containing 1 (FIBCD1), mRNA.
KCNS1	6620259	273.127	0.0120482	283.78	0.0120482	1.039	774.427	0	1311.93	0	1.69407	1.63048	0.870151	1.76033	ILMN_14950	ILMN_14950	KCNS1	NM_002251.3	3787	25777652	KCNS1	NP_002242.2	ILMN_1761903	TGAGGCTGTTTGTGGTCCTGGCAGAAAAGCAACAACTCGCTCCCCTTCCC	Homo sapiens potassium voltage-gated channel, delayed-rectifier, subfamily S, member 1 (KCNS1), mRNA.
UNG	4850612	2338.03	0	1746.89	0	0.747163	3308.94	0	4577.89	0	1.38349	1.85166	1.0919	1.75976	ILMN_686	ILMN_21638	UNG	NM_003362.2	7374	19718744	UNG	NP_003353.1	ILMN_1683120	TTCTCCTAGGGTTATGTCCAGTTGGGGTTTTTAAGGCAGCACAGACTGCC	Homo sapiens uracil-DNA glycosylase (UNG), transcript variant 1, mRNA.
E2F4	3310546	2174.2	0	5332.33	0	2.45254	3396.79	0	10487	0	3.08733	1.25883	0.499373	1.75945	ILMN_6511	ILMN_172230	E2F4	NM_001950.3	1874	44829053	E2F4	NP_001941.2	ILMN_1761828	AGCCCTGATGATTGGCCCCACCTCCTGCTGCCCCATAACCCTCTCTTCAT	Homo sapiens E2F transcription factor 4, p107/p130-binding (E2F4), mRNA.
ATG9A	3190326	789.444	0	1220	0	1.5454	691.906	0	1577.92	0	2.28054	1.4757	0.717575	1.75813	ILMN_162226	ILMN_162226	ATG9A	NM_001077198.1	79065	116089281	ATG9A	NP_001070666.1	ILMN_2410975	CAGCAAAAGAGCTCTGGCCCGCATCTCGCTGTGCCCTGAAGGGGGATGAA	Homo sapiens ATG9 autophagy related 9 homolog A (S. cerevisiae) (ATG9A), transcript variant 1, mRNA.
BAG4	2850646	308.767	0.00451807	316.166	0.0060241	1.02396	302.685	0.00753012	503.755	0.00150602	1.66429	1.62534	0.868394	1.75695	ILMN_30119	ILMN_30119	BAG4	NM_004874.2	9530	14574569	BAG4	NP_004865.1	ILMN_2221014	CTACAAGCTGCTTCTTACCAGCAGGAGGGAAACACACTTCACACAACAGG	Homo sapiens BCL2-associated athanogene 4 (BAG4), mRNA.
DEPDC1B	2370441	327.64	0.00301205	713.098	0	2.17647	501.329	0	1221.17	0	2.43587	1.11918	0.362466	1.75672	ILMN_16725	ILMN_16725	DEPDC1B	NM_018369.1	55789	23510330	DEPDC1B	NP_060839.1	ILMN_2103685	CTTTGGGTACCCTTAGACCTCTGATTCTAAGTCAAATGCAAATGGGTTAA	Homo sapiens DEP domain containing 1B (DEPDC1B), mRNA.
ACP2	2480025	932.747	0	465.796	0	0.499381	881.156	0	1198.32	0	1.35994	2.72325	1.96714	1.75611	ILMN_3044	ILMN_3044	ACP2	NM_001610.1	53	4557009	ACP2	NP_001601.1	ILMN_2104830	GTCACCCCTTCAACTGGAGCAGGACGGAAGGTTGTCTGTACTTGGGAGGG	Homo sapiens acid phosphatase 2, lysosomal (ACP2), mRNA.
NDST2	110561	846.938	0	1609.5	0	1.90038	830.058	0	1945.99	0	2.3444	1.23365	0.478031	1.75562	ILMN_21220	ILMN_21220	NDST2	NM_003635.2	8509	31377809	NDST2	NP_003626.1	ILMN_2206344	CTTTAGCCAGGCAGTGGGATCTACCTGTGGCCCGGCCTCCCTAATGTCAT	Homo sapiens N-deacetylase/N-sulfotransferase (heparan glucosaminyl) 2 (NDST2), mRNA.
SRRM1	6290392	3458.56	0	9333.31	0	2.69861	3269.6	0	9869.06	0	3.01843	1.11851	0.363257	1.75526	ILMN_2484	ILMN_177818	SRRM1	NM_005839.3	10250	115648109	SRRM1	NP_005830.2	ILMN_1697670	CAACTTTCAGAGCCTCTTGTATTTGGAAGGCTGGAAGGGCCCAGACTTTG	Homo sapiens serine/arginine repetitive matrix 1 (SRRM1), mRNA.
CALM3	2750184	21666.7	0	38198.2	0	1.76299	24295.8	0	54477.1	0	2.24224	1.27184	0.516891	1.75495	ILMN_3508	ILMN_3508	CALM3	NM_005184.2	808	58218967	CALM3	NP_005175.2	ILMN_1666385	CAGCCAAGAGCTGAGGGTAAGGGCAGGTAGGCGTGAGGCTGTGGACATTT	Homo sapiens calmodulin 3 (phosphorylase kinase, delta) (CALM3), mRNA.
DIRAS1	6560280	214.085	0.0271084	244.2	0.0195783	1.14067	288.939	0.00903614	561.654	0.00150602	1.94385	1.70413	0.949293	1.75484	ILMN_18199	ILMN_18199	DIRAS1	NM_145173.2	148252	141802213	DIRAS1	NP_660156.1	ILMN_1775048	AGGGACACACCCTGATAGCACAATCTCCTTGGGGCCCTGCCCACCTCCAG	Homo sapiens DIRAS family, GTP-binding RAS-like 1 (DIRAS1), mRNA.
INSIG2	2070039	770.901	0	1678.25	0	2.177	723.166	0	1912.02	0	2.64396	1.2145	0.459854	1.75464	ILMN_3152	ILMN_3152	INSIG2	NM_016133.2	51141	38327532	INSIG2	NP_057217.2	ILMN_1676629	GAGAGAATGTGTCTGTGCATGTGGCCATGCTTTCCTAGAATGTCAAGTAG	Homo sapiens insulin induced gene 2 (INSIG2), mRNA.
BCL2L12	6420379	1899.9	0	1808.18	0	0.95172	4547.69	0	7747.87	0	1.70369	1.79012	1.03594	1.75418	ILMN_177176	ILMN_177176	BCL2L12	NM_001040668.1	83596	100913020	BCL2L12	NP_001035758.1	ILMN_2396982	GGGAGGGCATCCTGGCTGTTTCACCCGTGGACTTGAACTTGCCATTGGAC	Homo sapiens BCL2-like 12 (proline rich) (BCL2L12), transcript variant 3, mRNA.
USF2	6330088	868.973	0	2383.62	0	2.74304	2295.38	0	7262.89	0	3.16413	1.15352	0.400054	1.75346	ILMN_6055	ILMN_6055	USF2	NM_207291.1	7392	46877104	USF2	NP_997174.1	ILMN_2324672	AAAGGAGGGATCCTGTCCAAGGCCTGCGATTACATCCGGGAGTTGCGCCA	Homo sapiens upstream transcription factor 2, c-fos interacting (USF2), transcript variant 2, mRNA.
DAZAP1	7100086	1533.07	0	2359.86	0	1.5393	3104.38	0	7548.1	0	2.43144	1.57958	0.827402	1.75217	ILMN_1850	ILMN_8299	DAZAP1	NM_170711.1	26528	25470889	DAZAP1	NP_733829.1	ILMN_1746257	TTAAAACGGGGTTTCCGTCGGCACTGGTGGAGGGGGTGCGCTGTTAGTCC	Homo sapiens DAZ associated protein 1 (DAZAP1), transcript variant 1, mRNA.
PRNP	3170162	20404.2	0	19709.3	0	0.965941	1492.4	0	2504.23	0	1.67798	1.73715	0.985877	1.75127	ILMN_11177	ILMN_181615	PRNP	NM_001080121.1	5621	122056622	PRNP	NP_001073590.1	ILMN_1737988	GTGGGAAACCCTTTTGCGTGGTCCTTAGGCTTACAATGTGCACTGAATCG	Homo sapiens prion protein (PRNP), transcript variant 3, mRNA.
LPCAT4	5670669	361.944	0.00301205	389.42	0.00150602	1.07591	295.544	0.00753012	552.515	0.00150602	1.86948	1.73758	0.988991	1.74859	ILMN_137968	ILMN_45233	LPCAT4	NM_153613.2	254531	87116680	LPCAT4	NP_705841.2	ILMN_1674759	CACTCTATGGGAAACTCTTCAGCACCTACCTGCGCCCCCCACACACCTCT	Homo sapiens lysophosphatidylcholine acyltransferase 4 (LPCAT4), mRNA.
C11ORF61	2600092	459.187	0	488.809	0	1.06451	320.791	0.00753012	583.423	0.00150602	1.81871	1.70849	0.959942	1.74855	ILMN_19335	ILMN_19335	C11ORF61	NM_024631.1	79684	13375859	C11orf61	NP_078907.1	ILMN_2073263	TCACCAGCCAAGTGTTTTGCTATTTCCAATCAGTATTGCTTGCAGAGACC	Homo sapiens chromosome 11 open reading frame 61 (C11orf61), mRNA.
COMMD2	6560020	1123.82	0	1502.01	0	1.33652	1001.89	0	2056.33	0	2.05244	1.53566	0.787199	1.74846	ILMN_5974	ILMN_5974	COMMD2	NM_016094.2	51122	45545434	COMMD2	NP_057178.2	ILMN_1683305	TTTGTATTTTAAGAGTCTCATGCTCTACCGTTGGAACTAGCCAGATGGCC	Homo sapiens COMM domain containing 2 (COMMD2), mRNA.
C5ORF13	940471	4669.72	0	32122.3	0	6.87886	1723.07	0	10866.8	0	6.30665	0.916816	0.168486	1.74833	ILMN_2442	ILMN_2442	C5ORF13	NM_004772.1	9315	4758865	C5orf13	NP_004763.1	ILMN_1680738	CAGGGCAGGCCTTGTTCTGAACTGTTTCGCTTCTGACTGTTAAACACCGA	Homo sapiens chromosome 5 open reading frame 13 (C5orf13), mRNA.
LLGL1	2470608	1483.67	0	1910.17	0	1.28747	1926.13	0	3975.06	0	2.06376	1.60296	0.854702	1.74826	ILMN_18915	ILMN_18915	LLGL1	NM_004140.3	3996	62912475	LLGL1	NP_004131.3	ILMN_1798212	GTGTGTGCGGGCATGGATGTGACTGGGAGCTCTGCTGGGCACCCACATCT	Homo sapiens lethal giant larvae homolog 1 (Drosophila) (LLGL1), mRNA.
AGBL5	6620403	232.253	0.0210843	381.951	0.00150602	1.64454	426.535	0.00150602	962.775	0	2.2572	1.37254	0.624331	1.74821	ILMN_181524	ILMN_181524	AGBL5	NM_021831.5	60509	118421090	AGBL5	NP_068603.4	ILMN_2290776	ATGCTAGTTCCCCTCCAGGCCGCTGATTCCATGTGACAGCCGTTAAGTCC	Homo sapiens ATP/GTP binding protein-like 5 (AGBL5), transcript variant 1, mRNA.
RNF215	6420288	350.614	0.00301205	558.585	0	1.59316	609.533	0	1649.95	0	2.70692	1.69909	0.951081	1.74801	ILMN_13194	ILMN_13194	RNF215	NM_001017981.1	200312	63025219	RNF215	NP_001017981.1	ILMN_1652313	TCTTGTCAAGGCTGTCTGCCTGTTGCCTTTGGTCCTCAAGCACTGGGAGC	Homo sapiens ring finger protein 215 (RNF215), mRNA.
RAB4B	1010047	496.86	0	606.39	0	1.22044	502.47	0	1032.15	0	2.05416	1.68313	0.935867	1.74726	ILMN_25106	ILMN_25106	RAB4B	NM_016154.3	53916	82659106	RAB4B	NP_057238.3	ILMN_2109994	TCTGAGAGGCCGTGTCCTAACCTGCCCTGGCCCCGGAGAAGCTACGTTGC	Homo sapiens RAB4B, member RAS oncogene family (RAB4B), mRNA.
CXCL14	3520246	425.499	0	357.346	0.00301205	0.839826	263.894	0.0105422	378.821	0.00301205	1.43551	1.70929	0.962085	1.7472	ILMN_27281	ILMN_27281	CXCL14	NM_004887.3	9547	23199988	CXCL14	NP_004878.2	ILMN_1748323	CCTCTGTACATATACCCTTAAGAACGCCCCCTCCACACACTGCCCCCCAG	Homo sapiens chemokine (C-X-C motif) ligand 14 (CXCL14), mRNA.
PERP	4040754	2064.16	0	4440.1	0	2.15105	303.829	0.00753012	830.931	0	2.73486	1.27141	0.52437	1.74704	ILMN_4512	ILMN_4512	PERP	NM_022121.2	64065	31377721	PERP	NP_071404.2	ILMN_1775829	GTCTGATATAAAACATGCCACAGGAGAATTCGGGGATTTGAGTTTCTCTG	Homo sapiens PERP, TP53 apoptosis effector (PERP), mRNA.
C1ORF55	1010435	847.804	0	1063.68	0	1.25463	1506.03	0	2705.16	0	1.79621	1.43166	0.68526	1.7464	ILMN_852	ILMN_852	C1ORF55	NM_152608.3	163859	148664215	C1orf55	NP_689821.3	ILMN_1748291	TAGCCACTGCAGCCTTCTTAAGCTTAGTGTTTGCACAGTATACCTCTTTC	Homo sapiens chromosome 1 open reading frame 55 (C1orf55), mRNA.
COL6A3	2470114	14534.4	0	10442.7	0	0.718482	397.937	0.00301205	591.059	0.00150602	1.48531	2.06729	1.32092	1.74636	ILMN_178962	ILMN_178962	COL6A3	NM_004369.2	1293	55743097	COL6A3	NP_004360.2	ILMN_2307861	CCTATCAATCCAAATTCCCTCTGGAGTTTCATGTTATGCCTGTTGCAGGC	Homo sapiens collagen, type VI, alpha 3 (COL6A3), transcript variant 1, mRNA.
TFPI2	5080543	440.984	0	212.947	0.0331325	0.48289	188.864	0.0677711	226.026	0.0331325	1.19677	2.47835	1.73217	1.74617	ILMN_17570	ILMN_17570	TFPI2	NM_006528.2	7980	31543803	TFPI2	NP_006519.1	ILMN_2068104	GATGCCAAAGCTTCGCTTTGCCAGTAGAATCCGGAAAATTCGGAAGAAGC	Homo sapiens tissue factor pathway inhibitor 2 (TFPI2), mRNA.
SCAMP4	160286	575.907	0	375.249	0.00150602	0.65158	266.308	0.0105422	363.241	0.00301205	1.36399	2.09336	1.3476	1.74576	ILMN_17351	ILMN_17351	SCAMP4	NM_079834.2	113178	50593003	SCAMP4	NP_524558.1	ILMN_1800843	AAGAGGCACCCCCTTCCCCAGCCTCTCGCCTGCACTGATGCAGACAAAAT	Homo sapiens secretory carrier membrane protein 4 (SCAMP4), mRNA.
FAIM	5900398	204.526	0.0346385	173.971	0.153614	0.850606	144.202	0.76506	191.83	0.0978916	1.33029	1.56393	0.819053	1.74488	ILMN_991	ILMN_991	FAIM	NM_001033030.1	55179	74271910	FAIM	NP_001028202.1	ILMN_1723268	CAGAGCTACGACCCTTCCTCTATGGCCCATTCTATCCTATGCTGCTTCCC	Homo sapiens Fas apoptotic inhibitory molecule (FAIM), transcript variant 1, mRNA.
ATXN3	510747	518.232	0	1207.03	0	2.32913	647.899	0	1748.29	0	2.6984	1.15855	0.41378	1.74477	ILMN_12637	ILMN_12637	ATXN3	NM_030660.2	4287	66932883	ATXN3	NP_109376.1	ILMN_2393497	GAAAGGCCAGCCACCAGTTCAGGAGCACTTGGGAGTGATCTAGGTGATGC	Homo sapiens ataxin 3 (ATXN3), transcript variant 2, mRNA.
ELK4	510327	245.133	0.0180723	344.55	0.00451807	1.40556	232.791	0.0210843	457.522	0.00301205	1.96538	1.39828	0.653925	1.74436	ILMN_7899	ILMN_7899	ELK4	NM_001973.2	2005	41872447	ELK4	NP_001964.2	ILMN_2273103	GAGCTTTGTGCTGAAGAAGTTTTTGGTGGGCTTTAGTGACTGTGCTTTGC	Homo sapiens ELK4, ETS-domain protein (SRF accessory protein 1) (ELK4), transcript variant a, mRNA.
MTHFD2	6620689	4486	0	3760.88	0	0.838359	5813.33	0	8720.02	0	1.5	1.78922	1.04498	1.74424	ILMN_167475	ILMN_167475	MTHFD2	NM_001040409.1	10797	94721351	MTHFD2	NP_001035499.1	ILMN_2405521	GTATCATGCAGGGTCCTGTGATCTAGCCAGGAGCAGCCATTAACCTAGTG	Homo sapiens methylenetetrahydrofolate dehydrogenase (NADP+ dependent) 2, methenyltetrahydrofolate cyclohydrolase (MTHFD2), nuclear gene encoding mitochondrial protein, transcript variant 2, mRNA.
NME4	2320079	11488.7	0	35098.4	0	3.05503	11098	0	37919.2	0	3.41675	1.1184	0.374356	1.74405	ILMN_8180	ILMN_8180	NME4	NM_005009.2	4833	37675275	NME4	NP_005000.1	ILMN_1800634	AGAGGAGTTTGAGCCACCAACTTCAGTGCCTTTCTGTACCCCAAGCCAGC	Homo sapiens non-metastatic cells 4, protein expressed in (NME4), nuclear gene encoding mitochondrial protein, mRNA.
LYPD6	6840220	440.905	0	1449.64	0	3.28788	820.946	0	2858.33	0	3.48175	1.05896	0.315632	1.74333	ILMN_11416	ILMN_11416	LYPD6	NM_194317.2	130574	50355992	LYPD6	NP_919298.1	ILMN_1776724	ATCCCCAGCCTCAAGGAGCCAAGGAAGAGTCATTCACATGGAAGGTCCGG	Homo sapiens LY6/PLAUR domain containing 6 (LYPD6), mRNA.
CDC42SE2	2570767	209.51	0.0316265	265.999	0.0135542	1.26963	186.211	0.0798193	324.008	0.00451807	1.74	1.37048	0.627266	1.74322	ILMN_138762	ILMN_28606	CDC42SE2	NM_020240.2	56990	84697024	CDC42SE2	NP_064625.1	ILMN_1735594	CAGCCTAAAAGGCGACGGCGGATTGACAGAAGTATGATTGGAGAGCCCAC	Homo sapiens CDC42 small effector 2 (CDC42SE2), transcript variant 1, mRNA.
MALL	620102	788.719	0	2294.66	0	2.90935	1297.95	0	4137.93	0	3.18804	1.09579	0.352729	1.74306	ILMN_17870	ILMN_17870	MALL	NM_005434.3	7851	36054106	MALL	NP_005425.1	ILMN_2063168	GCTCTTCTGTTGACCCAGACGAATAGGGCACAGCCCTGTAACTGCACGTG	Homo sapiens mal, T-cell differentiation protein-like (MALL), mRNA.
ZWILCH	7000743	1192.2	0	2558.28	0	2.14584	1599.6	0	4470.14	0	2.79453	1.3023	0.561249	1.74105	ILMN_166966	ILMN_166966	ZWILCH	NR_003105.1	55055	110578651	ZWILCH		ILMN_2374633	AGGCACTGGACATCCTCACGTGGAGTTCACAGGCTCATCAGTGAATTCTG	Homo sapiens Zwilch, kinetochore associated, homolog (Drosophila) (ZWILCH), transcript variant 2, transcribed RNA.
COPS7A	7320181	8086.87	0	4277.79	0	0.52898	3794.82	0	5535.95	0	1.45882	2.75779	2.01713	1.74066	ILMN_13902	ILMN_13902	COPS7A	NM_016319.1	50813	7705329	COPS7A	NP_057403.1	ILMN_1758412	GGCCCTGGCCATCTCGGGAAGCTTGATGGCAATCCTGGAAGGGTTTAATC	Homo sapiens COP9 constitutive photomorphogenic homolog subunit 7A (Arabidopsis) (COPS7A), mRNA.
CD1C	1500725	295.751	0.0060241	184.794	0.0858434	0.624829	169.343	0.195783	220.656	0.0376506	1.30301	2.08538	1.34503	1.74035	ILMN_25152	ILMN_173855	CD1C	NM_001765.2	911	110618226	CD1C	NP_001756.2	ILMN_1654210	CTCTTCCCCCTGACTCCCCCATTGTGTTAAGAACCCAGCAACCCAGGAGC	Homo sapiens CD1c molecule (CD1C), mRNA.
C16ORF75	4540072	867.626	0	609.533	0	0.70253	1035.33	0	1386.68	0	1.33936	1.90649	1.16636	1.74012	ILMN_5047	ILMN_5047	C16ORF75	NM_152308.1	116028	24308244	C16orf75	NP_689521.1	ILMN_1790537	CGGCCCCTGAAAGACAACAGCTCCCTTTCTGCTTCGGACACCACTCAAAC	Homo sapiens chromosome 16 open reading frame 75 (C16orf75), mRNA.
FAF2	6450703	4288.02	0	6268.55	0	1.46188	1459.89	0	2823.73	0	1.93421	1.3231	0.583149	1.73995	ILMN_28356	ILMN_28356	FAF2	NM_014613.2	23197	132626732	FAF2	NP_055428.1	ILMN_1670472	TCCATCCACAAAGGATGCAGTGCCCCAACTTGTACTGCGCCTGAATAGTC	Homo sapiens Fas associated factor family member 2 (FAF2), mRNA.
NFATC2IP	4670129	205.997	0.0331325	161.255	0.347892	0.782802	212.295	0.0331325	276.116	0.0120482	1.30062	1.6615	0.922096	1.7394	ILMN_176069	ILMN_176069	NFATC2IP	NM_032815.3	84901	46447822	NFATC2IP	NP_116204.3	ILMN_2278512	AGGATCCTTTTGCTTTTTGGAGAGACAGAGCTATCACCTACTGCCACTCC	Homo sapiens nuclear factor of activated T-cells, cytoplasmic, calcineurin-dependent 2 interacting protein (NFATC2IP), mRNA.
MAL	4040398	171.16	0.186747	137.214	0.887048	0.801668	867.626	0	1357.85	0	1.56502	1.9522	1.21291	1.7393	ILMN_20570	ILMN_20570	MAL	NM_022440.1	4118	12408664	MAL	NP_071885.1	ILMN_2327860	CTCACCCAACAGATCTTTCCAGAGGTCCATGGTGGAAGACGATAACCCTG	Homo sapiens mal, T-cell differentiation protein (MAL), transcript variant d, mRNA.
GNB5	3390682	281.397	0.0105422	275.017	0.0120482	0.977327	234.526	0.0210843	367.217	0.00301205	1.56579	1.60211	0.862876	1.73923	ILMN_2015	ILMN_2015	GNB5	NM_006578.3	10681	61835190	GNB5	NP_006569.1	ILMN_1698395	CTGCTCCTCAGAGAGACTCTTCCAGAGCTGGAGCTGGGCACAGCCATAAG	Homo sapiens guanine nucleotide binding protein (G protein), beta 5 (GNB5), transcript variant 1, mRNA.
BIRC2	7150600	2555.23	0	8945.8	0	3.50098	1665.24	0	6113.49	0	3.67122	1.04863	0.309573	1.73906	ILMN_23760	ILMN_23760	BIRC2	NM_001166.3	329	41349435	BIRC2	NP_001157.1	ILMN_2182704	CCAGGAACTCTGGAGTTCATCAGAGTTATGGTGCCGAATTGTCTTTGGTG	Homo sapiens baculoviral IAP repeat-containing 2 (BIRC2), mRNA.
BSG	20673	4802.44	0	2153.06	0	0.448326	1743.82	0	3164.43	0	1.81466	4.04763	3.30861	1.73903	ILMN_21536	ILMN_21413	BSG	NM_198590.1	682	38372920	BSG	NP_940992.1	ILMN_1778374	TTTATGAGGGCCACGGGTCTGTGTTCGACTCAGCCTCAGGGACGACTCTG	Homo sapiens basigin (Ok blood group) (BSG), transcript variant 3, mRNA.
CDKN2A	6620014	461.062	0	417.278	0.00150602	0.905037	583.682	0	1052.5	0	1.80322	1.99242	1.25406	1.73836	ILMN_30355	ILMN_25302	CDKN2A	NM_000077.3	1029	47132606	CDKN2A	NP_000068.1	ILMN_1717714	CAACTGCCCCCGCCACAACCCACCCCGCTTTCGTAGTTTTCATTTAGAAA	Homo sapiens cyclin-dependent kinase inhibitor 2A (melanoma, p16, inhibits CDK4) (CDKN2A), transcript variant 1, mRNA.
MRGPRF	240228	3994.06	0	853.838	0	0.213777	293.748	0.00753012	328.371	0.00451807	1.11786	5.22912	4.49092	1.7382	ILMN_517	ILMN_517	MRGPRF	NM_145015.2	219928	31543160	MRGPRF	NP_659452.2	ILMN_2075603	CTGCAAACAACCTCCCTTCCCCCCGTCGAGTCATTTGGTGACTTTGATGG	Homo sapiens MAS-related GPR, member F (MRGPRF), mRNA.
DAB2	3930367	11464	0	31164.6	0	2.71849	1961.12	0	6028.04	0	3.07378	1.1307	0.392772	1.73792	ILMN_162394	ILMN_162394	DAB2	NM_001343.1	1601	4503250	DAB2	NP_001334.1	ILMN_2128428	GCTCCTGGGTTCAAGTAGTATTACCACCCTTTCACAAGCAACAGACTCTC	Homo sapiens disabled homolog 2, mitogen-responsive phosphoprotein (Drosophila) (DAB2), mRNA.
RGMA	6020682	680.442	0	1321.29	0	1.94181	1299.72	0	3114.05	0	2.39595	1.23387	0.496339	1.73753	ILMN_26077	ILMN_26077	RGMA	NM_020211.1	56963	24308188	RGMA	NP_064596.1	ILMN_1717636	CGGCCCCTCCCTCTCCCTGCTGGTTTTAGTTGGTCCCTATGTTGGAAGTA	Homo sapiens RGM domain family, member A (RGMA), mRNA.
TSPAN13	3420452	495.001	0	594.589	0	1.20119	1385.49	0	2603.53	0	1.87914	1.5644	0.826966	1.73743	ILMN_17008	ILMN_17008	TSPAN13	NM_014399.3	27075	62422581	TSPAN13	NP_055214.1	ILMN_2130525	TACCTTCAGCCTCCATCAGAATGGAACGAGTTTTGAGTAATCAGGAAGTA	Homo sapiens tetraspanin 13 (TSPAN13), mRNA.
KLHL36	2000767	1068.65	0	881.663	0	0.825021	1352.5	0	1959.9	0	1.4491	1.75643	1.01902	1.73741	ILMN_2072	ILMN_2072	KLHL36	NM_024731.2	79786	31542245	KLHL36	NP_079007.2	ILMN_1703314	ACCATCCTCACCGTCACCTCCCAGGGCTCTGTAGACCAGCAGCAACTTCT	Homo sapiens kelch-like 36 (Drosophila) (KLHL36), mRNA.
MTPN	4210128	12282.7	0	31971.7	0	2.60299	8471.05	0	25351.5	0	2.99272	1.14973	0.412708	1.73702	ILMN_28124	ILMN_28124	MTPN	NM_145808.1	136319	21956644	MTPN	NP_665807.1	ILMN_2180682	GACGCAGTTGGGTTTCTCATAAGTATCCTAGTTCATGTACATCCGAATGC	Homo sapiens myotrophin (MTPN), mRNA.
TDP1	4070538	341.896	0.00301205	546.183	0	1.59751	572.516	0	1224.56	0	2.13892	1.33891	0.601915	1.73699	ILMN_12296	ILMN_12296	TDP1	NM_018319.3	55775	57242803	TDP1	NP_060789.2	ILMN_1726520	AGGGCTGCAGGGCCTCCCACCTTCCAACAGACAGGCTCTGCTGTATCTGT	Homo sapiens tyrosyl-DNA phosphodiesterase 1 (TDP1), transcript variant 1, mRNA.
CCDC53	7040544	4238.13	0	3429.39	0	0.809175	3638.55	0	6918.07	0	1.90132	2.34971	1.61274	1.73697	ILMN_25394	ILMN_25394	CCDC53	NM_016053.2	51019	134254436	CCDC53	NP_057137.1	ILMN_1715569	GGACTAGACCCAGATCTTCTTGAGAGGCCAGATGCTCCAGTGCCTGATGG	Homo sapiens coiled-coil domain containing 53 (CCDC53), mRNA.
GPX7	4200543	2778.38	0	4930.26	0	1.77451	803.099	0	1848.01	0	2.3011	1.29675	0.560329	1.73642	ILMN_9522	ILMN_164820	GPX7	NM_015696.3	2882	142363488	GPX7	NP_056511.2	ILMN_1726030	GAGAGCTCTTGACCAGTGAATCACCAGCCGATACGAACGTCTTGCCAACA	Homo sapiens glutathione peroxidase 7 (GPX7), mRNA.
TGIF1	4260189	2074.17	0	3532.5	0	1.70309	1940.69	0	4285.93	0	2.20845	1.29673	0.560504	1.73623	ILMN_162784	ILMN_162784	TGIF1	NM_170695.2	7050	28178842	TGIF1	NP_733796.2	ILMN_2318638	CTTCTAGTGGATGTTGCACTCAAACGGGCTGCAGAGATGGAGCTTCAGGC	Homo sapiens TGFB-induced factor homeobox 1 (TGIF1), transcript variant 1, mRNA.
C6ORF192	160333	532.511	0	1000.31	0	1.87848	367.217	0.00301205	840.314	0	2.28833	1.21818	0.482137	1.73604	ILMN_6233	ILMN_166002	C6ORF192	NM_052831.2	116843	66933002	C6orf192	NP_439896.1	ILMN_1669831	GGTAGATGTATTTCATCCCTAGAGCAGGTCAGCCTCCTTCCCCTAATGCG	Homo sapiens chromosome 6 open reading frame 192 (C6orf192), mRNA.
C17ORF91	5290161	1682.71	0	2106.23	0	1.25169	703.448	0	1356.6	0	1.9285	1.54072	0.804988	1.73573	ILMN_17772	ILMN_17772	C17ORF91	NM_001001870.1	84981	49355753	C17orf91	NP_001001870.1	ILMN_2390310	CTCCATCCAGATGGTGGAGTACCGCGCAGACATTAAAAGTCATGTAAAAG	Homo sapiens chromosome 17 open reading frame 91 (C17orf91), transcript variant 2, mRNA.
LHX1	630452	193.928	0.061747	183.33	0.0993976	0.94535	202.179	0.0451807	313.157	0.00753012	1.54891	1.63845	0.902863	1.73559	ILMN_26814	ILMN_26814	LHX1	NM_005568.2	3975	30410784	LHX1	NP_005559.2	ILMN_1683405	CTTCTCGTCGCTGTCGGTCAACGGTGGGGCGAGCTACGGAAACCACCTGT	Homo sapiens LIM homeobox 1 (LHX1), mRNA.
NFKBID	3120500	176.822	0.135542	570.111	0	3.22421	209.272	0.0376506	720.983	0	3.44519	1.06854	0.333513	1.73503	ILMN_14325	ILMN_14325	NFKBID	NM_139239.1	84807	41281708	NFKBID	NP_640332.1	ILMN_1763560	CCAATATTTGGGGTGCTGTGATACCCCTCTTCTACCCACAAGGAGCCCTC	Homo sapiens nuclear factor of kappa light polypeptide gene enhancer in B-cells inhibitor, delta (NFKBID), mRNA.
WDR45L	2600646	1649.07	0	4349.38	0	2.63748	1093.87	0	3195.95	0	2.9217	1.10776	0.373142	1.73462	ILMN_10751	ILMN_10751	WDR45L	NM_019613.2	56270	19923554	WDR45L	NP_062559.1	ILMN_1685763	GCCTGTGGTCTTCTCCGTACCCGCAACGTGGTCATCTGTGCCCGTGACGT	Homo sapiens WDR45-like (WDR45L), mRNA.
SLC44A2	1980521	6834.97	0	6907.68	0	1.01064	1381.74	0	2272.76	0	1.64485	1.62754	0.893117	1.73442	ILMN_5176	ILMN_5176	SLC44A2	NM_020428.2	57153	31377726	SLC44A2	NP_065161.2	ILMN_1771987	GCACACCCCTGCGTGTAACTGCATTCCAACCACTAATAAAGTGCCTATTG	Homo sapiens solute carrier family 44, member 2 (SLC44A2), mRNA.
ADRA1B	2140022	478.983	0	349.128	0.00451807	0.728895	478.983	0	610.045	0.00150602	1.27363	1.74734	1.01332	1.73402	ILMN_10629	ILMN_176355	ADRA1B	NM_000679.3	147	73747802	ADRA1B	NP_000670.1	ILMN_1679754	GGGCGTTGTGTGTGTCGTGACTTCGTACCTCTCAAGCCCCTCCTTGTACT	Homo sapiens adrenergic, alpha-1B-, receptor (ADRA1B), mRNA.
KLF5	2230026	282.579	0.0105422	352.791	0.00451807	1.24847	345.925	0.0060241	590.49	0.00150602	1.70699	1.36727	0.63338	1.73389	ILMN_17499	ILMN_17499	KLF5	NM_001730.3	688	52630441	KLF5	NP_001721.2	ILMN_1770293	CGTGGAAACACACCTACATGAAAAGCAGAAATCGGTTGCTGTTTTGCTTC	Homo sapiens Kruppel-like factor 5 (intestinal) (KLF5), mRNA.
DNTTIP1	2100678	2188.72	0	1192.59	0	0.54488	2744.23	0	3690.37	0	1.34477	2.46802	1.73466	1.73336	ILMN_17783	ILMN_17783	DNTTIP1	NM_052951.2	116092	38505265	DNTTIP1	NP_443183.1	ILMN_1691117	GGAGACACTACGGACAGAGAATGAGCATCGTGCTGTTGAAGCACCTCCAC	Homo sapiens deoxynucleotidyltransferase, terminal, interacting protein 1 (DNTTIP1), mRNA.
CCNYL1	2060112	492.982	0	967.199	0	1.96193	441.111	0.00150602	1031.74	0	2.33896	1.19217	0.458847	1.73333	ILMN_15457	ILMN_15457	CCNYL1	NM_152523.1	151195	22749084	CCNYL1	NP_689736.1	ILMN_2166524	GGAGCAGACAGCAGCGTTGTTAGGTACTGAAGGGTTCTTCCTCCCTACTG	Homo sapiens cyclin Y-like 1 (CCNYL1), mRNA.
ZMPSTE24	5390543	4815.09	0	9157.06	0	1.90174	1387.27	0	3529.09	0	2.54392	1.33768	0.604434	1.73324	ILMN_13713	ILMN_176597	ZMPSTE24	NM_005857.3	10269	122939168	ZMPSTE24	NP_005848.2	ILMN_1656413	GGGATCAACTGTACGCCTTTGGTATCTGACCATAAAGTCTTTTGCTCCGC	Homo sapiens zinc metallopeptidase (STE24 homolog, S. cerevisiae) (ZMPSTE24), mRNA.
ST3GAL3	770382	271.685	0.0120482	458.571	0	1.68788	340.86	0.0060241	731.533	0	2.14614	1.2715	0.538463	1.73304	ILMN_13266	ILMN_13266	ST3GAL3	NM_174970.1	6487	28373083	ST3GAL3	NP_777630.1	ILMN_2350315	TACAGGATGGTGGGCAGGATCTCAAGCCAGCCCCCTCCAGCTCATGACAC	Homo sapiens ST3 beta-galactoside alpha-2,3-sialyltransferase 3 (ST3GAL3), transcript variant 8, mRNA.
SAP30	1780673	3054.07	0	1149.61	0	0.376418	3418.12	0	3989.02	0	1.16702	3.10034	2.36737	1.73297	ILMN_138567	ILMN_31250	SAP30	NM_003864.3	8819	91208440	SAP30	NP_003855.1	ILMN_1700896	CAGATCTCAAGGTTGATAGTGGTGTTCACTAGGAGACGTGGAATTGAGAC	Homo sapiens Sin3A-associated protein, 30kDa (SAP30), mRNA.
LRRC8A	5890364	2064.82	0	2541.56	0	1.23089	639.996	0	1289.92	0	2.01552	1.63745	0.904493	1.73295	ILMN_18635	ILMN_18635	LRRC8A	NM_019594.2	56262	62241039	LRRC8A	NP_062540.2	ILMN_1739840	CCTGCTTTAGATCACTCGGGTCCCCACCTTAGAAGGGTCCCCGCCTTAGA	Homo sapiens leucine rich repeat containing 8 family, member A (LRRC8A), mRNA.
IMP3	2120544	8463.57	0	5470.95	0	0.646411	16245.8	0	22524.9	0	1.3865	2.14493	1.41207	1.73285	ILMN_17898	ILMN_17898	IMP3	NM_018285.2	55272	70908369	IMP3	NP_060755.1	ILMN_1733696	CTGGAAATCCCCACGCCCTGTTTCCCTTTATCGTCTTGTGGTTGGACTGG	Homo sapiens IMP3, U3 small nucleolar ribonucleoprotein, homolog (yeast) (IMP3), mRNA.
C1ORF71	6650121	2585.99	0	6538.72	0	2.52851	1191.34	0	3487.7	0	2.92755	1.15781	0.425045	1.73277	ILMN_21085	ILMN_21085	C1ORF71	NM_152609.1	163882	22749246	C1orf71	NP_689822.1	ILMN_1670263	AAATCTGTCCGTTAGGTGGCCTTTCCTTATCTGAGGTGTAGTGGTCTAAC	Homo sapiens chromosome 1 open reading frame 71 (C1orf71), mRNA.
PGBD2	2230465	155.49	0.433735	150.134	0.61747	0.965553	160.449	0.356928	221.852	0.0361446	1.3827	1.43202	0.699954	1.73207	ILMN_751	ILMN_751	PGBD2	NM_170725.2	267002	62953121	PGBD2	NP_733843.1	ILMN_1686326	GTCCTGTGTGAGGACTCTGGCACCGGGGAGGATAATGACGACCTGGAGCT	Homo sapiens piggyBac transposable element derived 2 (PGBD2), transcript variant 1, mRNA.
VPS37A	1090221	2157.71	0	2471.11	0	1.14524	1637.96	0	2966.55	0	1.81113	1.58143	0.850591	1.73084	ILMN_12702	ILMN_12702	VPS37A	NM_152415.1	137492	22748878	VPS37A	NP_689628.1	ILMN_2161832	AGATATTCATAGTGTTAGGAAACACCAAACCTGCCTATGTGCCATCTCAC	Homo sapiens vacuolar protein sorting 37 homolog A (S. cerevisiae) (VPS37A), mRNA.
PABPC1	3060040	8710.73	0	19108.5	0	2.19367	4093.69	0	11802.4	0	2.88308	1.31427	0.58415	1.73012	ILMN_173094	ILMN_173094	PABPC1	NM_002568.3	26986	56676313	PABPC1	NP_002559.2	ILMN_2136133	GAACCTTATGTACCGAGCAAATGCCAGGTCTAGCAAACATAATGCTAGTC	Homo sapiens poly(A) binding protein, cytoplasmic 1 (PABPC1), mRNA.
ACVR1	6940360	3860.39	0	4029.46	0	1.04379	889.783	0	1512.66	0	1.70003	1.6287	0.898591	1.73011	ILMN_21502	ILMN_21502	ACVR1	NM_001105.2	90	10862690	ACVR1	NP_001096.1	ILMN_1760490	TTCAGTTCATATGCAGAACGTATTTAGCCATTACCCACGTGACACCACCG	Homo sapiens activin A receptor, type I (ACVR1), mRNA.
TEX261	5870382	890.991	0	1357.29	0	1.52334	983.496	0	2177.68	0	2.21423	1.45353	0.724154	1.72938	ILMN_27405	ILMN_27405	TEX261	NM_144582.2	113419	42518075	TEX261	NP_653183.2	ILMN_1692272	CAAGGAGCTTTGGCTATACTCTCTCCTCCCGACCCCCACCCTGGCATACT	Homo sapiens testis expressed 261 (TEX261), mRNA.
NOC3L	7560201	1444.39	0	3095.51	0	2.14312	3373.98	0	8368.74	0	2.48038	1.15737	0.428197	1.72917	ILMN_11360	ILMN_11360	NOC3L	NM_022451.9	64318	31377626	NOC3L	NP_071896.8	ILMN_2187727	ACAGCTATTCCCATATTCTAGGAGTGGCCTAAGAAATGCGTGTTTCAGTG	Homo sapiens nucleolar complex associated 3 homolog (S. cerevisiae) (NOC3L), mRNA.
ERO1L	4780671	658.327	0	1742.18	0	2.64637	258.954	0.0105422	813.675	0	3.14216	1.18735	0.458284	1.72906	ILMN_4958	ILMN_4958	ERO1L	NM_014584.1	30001	7657068	ERO1L	NP_055399.1	ILMN_1744963	TCTTCTGTGTCCCTAAGGCCTGGTACAGTGCCAAGCACATACTTGGTATC	Homo sapiens ERO1-like (S. cerevisiae) (ERO1L), mRNA.
ADPGK	5550619	953.334	0	991.654	0	1.0402	668.962	0	1140.56	0	1.70497	1.63908	0.910101	1.72898	ILMN_16425	ILMN_16425	ADPGK	NM_031284.3	83440	31542508	ADPGK	NP_112574.3	ILMN_1793959	CTGCAGTTGTCTGGAAGCCTGGGTGGCGTCATGAGCTGAAGGATCATGCT	Homo sapiens ADP-dependent glucokinase (ADPGK), mRNA.
ERN1	3290008	380.78	0.00301205	395.971	0.00150602	1.03989	468.134	0	837.512	0	1.78904	1.72041	0.99287	1.72754	ILMN_20244	ILMN_20244	ERN1	NM_152461.2	2081	50345998	ERN1	NP_689674.2	ILMN_1698404	ACTGACATGTGTGTGCCTGAGTGCCAGCCACCGTGTGAACTCTTTGGAGG	Homo sapiens endoplasmic reticulum to nucleus signalling 1 (ERN1), transcript variant 2, mRNA.
SLC30A5	1230730	1849.64	0	2012.3	0	1.08795	2444.91	0	4283.24	0	1.7519	1.61028	0.882865	1.72742	ILMN_8356	ILMN_24834	SLC30A5	NM_022902.2	64924	20070322	SLC30A5	NP_075053.2	ILMN_1709728	CATGCAGTTGCTGGGTGTATTATTTCACTCTTGTGGTTTTTTGGCCTCAC	Homo sapiens solute carrier family 30 (zinc transporter), member 5 (SLC30A5), transcript variant 1, mRNA.
RNFT1	780608	319.208	0.00301205	246.969	0.0180723	0.773694	267.838	0.0105422	362.872	0.00301205	1.35482	1.75111	1.02416	1.72695	ILMN_27239	ILMN_27239	RNFT1	NM_016125.3	51136	109134326	RNFT1	NP_057209.3	ILMN_1688606	TACGGGGTCACTCCCACAGTGAAGCAAGGCTGACTGATGATACTGCCGCA	Homo sapiens ring finger protein, transmembrane 1 (RNFT1), mRNA.
RNF166	4280348	226.026	0.0225904	302.279	0.0105422	1.33736	282.879	0.00903614	549.178	0.00150602	1.94139	1.45166	0.72476	1.7269	ILMN_20723	ILMN_20723	RNF166	NM_178841.2	115992	31343485	RNF166	NP_849163.1	ILMN_1695356	GTTTCTCTTTGATGACCAGGAAGAAATCCCAGCACCCCAGCCACAGGCTG	Homo sapiens ring finger protein 166 (RNF166), mRNA.
OVCH1	1170491	175.556	0.14759	148.609	0.653614	0.846504	126.722	0.971386	181.628	0.158133	1.43327	1.69317	0.967678	1.72549	ILMN_23325	ILMN_166719	OVCH1	NM_183378.2	341350	110815797	OVCH1	NP_899234.2	ILMN_1681194	GAGAGCACTTGGTCCCTTGTGAGGATGTTCTTCTGACCAAGCCAGAAGGG	Homo sapiens ovochymase 1 (OVCH1), mRNA.
LOC619207	6960520	159.529	0.364458	153.661	0.527108	0.963217	131.444	0.951807	182.864	0.14759	1.39119	1.44432	0.718847	1.72547	ILMN_45855	ILMN_33561	LOC619207	NR_002934.2	619207	141801873	LOC619207		ILMN_1753973	TGACCTCCGCCATTGCCCCAGCTAAGCAGCGAGAGCTTGCTGAAGCCCAG	Homo sapiens scavenger receptor protein family member (LOC619207), non-coding RNA.
ZNF212	5560411	732.647	0	815.494	0	1.11308	864.334	0	1446.89	0	1.67399	1.50393	0.779676	1.72425	ILMN_14026	ILMN_14026	ZNF212	NM_012256.2	7988	24797064	ZNF212	NP_036388.2	ILMN_1684964	CAGATGGCTTGTCTCAGGAGTGTTGAATGTGTGCCCCGCTGCTGTCTGGG	Homo sapiens zinc finger protein 212 (ZNF212), mRNA.
EIF4H	3800309	6485.93	0	4470.14	0	0.689205	7316.93	0	10145.1	0	1.38652	2.01177	1.28797	1.7238	ILMN_182602	ILMN_182602	EIF4H	NM_022170.1	7458	11559922	EIF4H	NP_071496.1	ILMN_2304624	GCACCCAGCGGAATGTGCTTAGTATTTGGTCACCAGCCGTCATCCTGGGC	Homo sapiens eukaryotic translation initiation factor 4H (EIF4H), transcript variant 1, mRNA.
EXTL2	1770746	291.135	0.00753012	307.696	0.0105422	1.05688	194.683	0.0557229	298.374	0.00903614	1.53262	1.45013	0.726532	1.7236	ILMN_28169	ILMN_28169	EXTL2	NM_001033025.1	2135	74271839	EXTL2	NP_001028197.1	ILMN_2388425	GCACCAGGGTCTGGAAATGGTGACCAGTACTCTATGGTGCTGATTGGAGC	Homo sapiens exostoses (multiple)-like 2 (EXTL2), transcript variant 2, mRNA.
POU3F1	1050097	143.132	0.745482	158.877	0.40512	1.11	253.503	0.0105422	409.068	0.00301205	1.61366	1.45375	0.730184	1.72356	ILMN_668	ILMN_668	POU3F1	NM_002699.3	5453	110624764	POU3F1	NP_002690.3	ILMN_2086981	AACCAGCTGTAGAAATAAGCCGTTCCCTGAGAACCCTCCGCCTGATTCCC	Homo sapiens POU class 3 homeobox 1 (POU3F1), mRNA.
GTF2E2	1570538	7706.93	0	6834.97	0	0.886861	9260.86	0	14604	0	1.57696	1.77814	1.0548	1.72333	ILMN_4316	ILMN_4316	GTF2E2	NM_002095.4	2961	115511050	GTF2E2	NP_002086.1	ILMN_1664931	TCCCTGGGAGAAAGGCGCTGAGCGTGGCATGCAGGTGTCTTTGCTGTGTT	Homo sapiens general transcription factor IIE, polypeptide 2, beta 34kDa (GTF2E2), mRNA.
P15RS	270524	1982.09	0	6296.61	0	3.17675	4470.14	0	14822.6	0	3.31591	1.04381	0.321003	1.7228	ILMN_174036	ILMN_174036	P15RS	NM_018170.2	55197	21361708	P15RS	NP_060640.2	ILMN_2209180	GTTGCCAACTGTTGTTCCAGCCATCCACACAGGAGTCTGTTCTGAGGTGG	Homo sapiens hypothetical protein FLJ10656 (P15RS), mRNA.
OAS2	7320561	211.719	0.0286145	227.948	0.0240964	1.07666	1084.79	0	2090.26	0	1.92687	1.78968	1.06705	1.72263	ILMN_5994	ILMN_5994	OAS2	NM_016817.2	4939	74229018	OAS2	NP_058197.2	ILMN_1674063	GAGCTCTGGGCCCTTCCAGTGCTTGCCACCCTACATACTCTTTGTCTGGC	Homo sapiens 2'-5'-oligoadenylate synthetase 2, 69/71kDa (OAS2), transcript variant 1, mRNA.
DDIT4L	380019	818.529	0	1058.51	0	1.29319	2572.85	0	4604.5	0	1.78965	1.38391	0.662007	1.7219	ILMN_20228	ILMN_20228	DDIT4L	NM_145244.2	115265	34222182	DDIT4L	NP_660287.1	ILMN_1696537	AGCTCCAAAGGTTCACTGTGTTTCTGCCGCTGTCCTGGAGTTGTCACCAC	Homo sapiens DNA-damage-inducible transcript 4-like (DDIT4L), mRNA.
MTA3	2710471	914.66	0	2646.97	0	2.89394	872.162	0	2672.58	0	3.06432	1.05887	0.338223	1.72065	ILMN_14562	ILMN_14562	MTA3	NM_020744.2	57504	50878291	MTA3	NP_065795.1	ILMN_1768751	GCCAGGCCATGCAGGGAATGCCAGTCCGAAACACTGGGAGTCCAAAGTCT	Homo sapiens metastasis associated 1 family, member 3 (MTA3), mRNA.
MFSD5	6900600	1419.1	0	1480.78	0	1.04347	1008.17	0	2087.55	0	2.07064	1.98438	1.26433	1.72006	ILMN_7062	ILMN_7062	MFSD5	NM_032889.3	84975	141803311	MFSD5	NP_116278.2	ILMN_1702065	TGAGGAGCCCTATGCCCCTGAGCTGTAACCCCACTCCAGGACAAGATAGC	Homo sapiens major facilitator superfamily domain containing 5 (MFSD5), mRNA.
SLC1A4	6350392	491.493	0	561.527	0	1.14249	258.841	0.0105422	514.883	0.00150602	1.98918	1.74109	1.02146	1.71963	ILMN_12585	ILMN_12585	SLC1A4	NM_003038.2	6509	21314631	SLC1A4	NP_003029.2	ILMN_1656904	TTCCGAGAGTGTGCAGGTGGCCCTTCCCCTTGGAGGCGAGAAGAGAGAAT	Homo sapiens solute carrier family 1 (glutamate/neutral amino acid transporter), member 4 (SLC1A4), mRNA.
FAM136A	3890671	1525.68	0	4637.56	0	3.03966	4725.54	0	15063.7	0	3.18772	1.04871	0.329085	1.71963	ILMN_13374	ILMN_13374	FAM136A	NM_032822.1	84908	14249519	FAM136A	NP_116211.1	ILMN_1655307	GGCTTGTGCAGCTGGCAGTGTTCCTGCCCCAGCATGGCACCTTATTGTTT	Homo sapiens family with sequence similarity 136, member A (FAM136A), mRNA.
WRNIP1	4200474	393.517	0.00150602	229.099	0.0240964	0.582183	473.75	0	626.716	0.00150602	1.32288	2.27228	1.55294	1.71934	ILMN_30297	ILMN_30297	WRNIP1	NM_020135.2	56897	18426901	WRNIP1	NP_064520.2	ILMN_1703036	CCTTCCTCACGTGGAATGTGGGACGATCACTCTGATTGGGGCAACCACTG	Homo sapiens Werner helicase interacting protein 1 (WRNIP1), transcript variant 1, mRNA.
LHFP	1010139	4225.37	0	3968.5	0	0.939206	636.079	0	1191.34	0	1.87294	1.99417	1.27489	1.71928	ILMN_8393	ILMN_8393	LHFP	NM_005780.1	10186	5031864	LHFP	NP_005771.1	ILMN_1767448	TCCCCACACACGCCTATGCACAAACGTGGATTATCGCACAGACTGGGAGG	Homo sapiens lipoma HMGIC fusion partner (LHFP), mRNA.
IL11	840114	340.399	0.00301205	677.043	0	1.98897	1643.3	0	4189.53	0	2.54946	1.2818	0.562696	1.7191	ILMN_23651	ILMN_23651	IL11	NM_000641.2	3589	24430217	IL11	NP_000632.1	ILMN_1788107	GAGCAGGGACTGTCATTCAGGGAGGCTAAGGAGAGAGGCTTGCTTGGGAT	Homo sapiens interleukin 11 (IL11), mRNA.
RCC2	1340360	3499.06	0	11074.5	0	3.16498	7419.6	0	23966.3	0	3.23013	1.02058	0.302585	1.718	ILMN_2123	ILMN_2123	RCC2	NM_018715.1	55920	29789089	RCC2	NP_061185.1	ILMN_1720124	GTTGGGAATGTGCTTGGCGCTGACCCTGCGGGCATCTGACTGGTCTTCCA	Homo sapiens regulator of chromosome condensation 2 (RCC2), mRNA.
C9ORF78	3890524	4758.57	0	5352.85	0	1.12489	3193.16	0	5838.94	0	1.82858	1.62557	0.908219	1.71735	ILMN_1310	ILMN_7328	C9ORF78	NM_016520.2	51759	118498335	C9orf78	NP_057604.1	ILMN_1697166	GTCTTCTGCTTTCACGTGTCTGGGATGGGGTCAGAAATGCATCCTCCAGC	Homo sapiens chromosome 9 open reading frame 78 (C9orf78), mRNA.
UBE2C	5310471	3911.78	0	3643.35	0	0.931379	3846.59	0	6482.75	0	1.68532	1.80949	1.09235	1.71714	ILMN_6398	ILMN_6398	UBE2C	NM_181803.1	11065	32967290	UBE2C	NP_861519.1	ILMN_1714730	CCCTCATGAACCCAACATTGATAGTCCCTTGAACACACATGCTGCCGAGC	Homo sapiens ubiquitin-conjugating enzyme E2C (UBE2C), transcript variant 6, mRNA.
NUDCD2	670195	993.65	0	1014.49	0	1.02097	907.236	0	1486.25	0	1.63822	1.60457	0.887473	1.7171	ILMN_18475	ILMN_18475	NUDCD2	NM_145266.4	134492	40556270	NUDCD2	NP_660309.1	ILMN_2048822	GACTTCAGTGGAGCAGAAATCTCAGGAAACTACACTAAAGGTGGACCAGA	Homo sapiens NudC domain containing 2 (NUDCD2), mRNA.
SRF	20022	3420.67	0	7419.6	0	2.16905	3928.33	0	9891.99	0	2.51811	1.16093	0.444001	1.71693	ILMN_22299	ILMN_22299	SRF	NM_003131.2	6722	61743976	SRF	NP_003122.1	ILMN_1803398	TATGTGCAGCGACCCTTGGTGTTTCCCTTCCTCGGTGGCTCTGGGGTATG	Homo sapiens serum response factor (c-fos serum response element-binding transcription factor) (SRF), mRNA.
UCN	6590025	189.003	0.0677711	222.376	0.0286145	1.17657	168.639	0.206325	281.058	0.0105422	1.66663	1.41651	0.70019	1.71632	ILMN_25415	ILMN_25415	UCN	NM_003353.2	7349	12056477	UCN	NP_003344.1	ILMN_2084073	CATATTCGACTCGGTGGGCAAGTGATGGCCCGGTTTGGGGCTGCGAAAAC	Homo sapiens urocortin (UCN), mRNA.
WDR57	1690348	1033.88	0	836.753	0	0.809336	2554.06	0	3905.76	0	1.52923	1.88949	1.17434	1.71515	ILMN_25113	ILMN_25113	WDR57	NM_004814.1	9410	4758559	WDR57	NP_004805.1	ILMN_1799814	TGCCCGGCCATGCTGGCTCCATCAATGAAGTGGCTTTCCACCCTGATGAG	Homo sapiens WD repeat domain 57 (U5 snRNP specific) (WDR57), mRNA.
FAM81A	7000494	147.294	0.64759	165.732	0.271084	1.12518	214.361	0.0331325	363.84	0.00301205	1.69732	1.50849	0.794098	1.71439	ILMN_16018	ILMN_16018	FAM81A	NM_152450.2	145773	148613879	FAM81A	NP_689663.2	ILMN_1699623	CTGACAGTGAGACACAACGTTCTGAACTGTGAGGGTGTCCCAGGAAAAAG	Homo sapiens family with sequence similarity 81, member A (FAM81A), mRNA.
TWIST1	4490673	3334.66	0	7008.28	0	2.10165	3106.16	0	8529.71	0	2.74606	1.30662	0.592385	1.71424	ILMN_9324	ILMN_165750	TWIST1	NM_000474.3	7291	68160957	TWIST1	NP_000465.1	ILMN_1672908	AGACGGGCAGCGGCACCATCCTCACACCTCTGCATTCTGATAGAAGTCTG	Homo sapiens twist homolog 1 (acrocephalosyndactyly 3; Saethre-Chotzen syndrome) (Drosophila) (TWIST1), mRNA.
TMEM5	5690358	2518.9	0	3077.84	0	1.2219	2110.1	0	4089.26	0	1.93794	1.58601	0.872124	1.71388	ILMN_26271	ILMN_26271	TMEM5	NM_014254.1	10329	7657177	TMEM5	NP_055069.1	ILMN_1689704	GAGGCTTGCTCCTATGGCTCCATTCCTGTGGTGGAAGACGTGATGACAGC	Homo sapiens transmembrane protein 5 (TMEM5), mRNA.
PRELP	7000446	206.295	0.0331325	171.325	0.186747	0.830484	149.316	0.637048	219.205	0.0391566	1.46806	1.76771	1.05395	1.71377	ILMN_18101	ILMN_18101	PRELP	NM_201348.1	5549	41349453	PRELP	NP_958505.1	ILMN_2395156	GACGCCCTCGCTGCTCCTACCTGGCTACTAAACATCGACTTCGGTTCACT	Homo sapiens proline/arginine-rich end leucine-rich repeat protein (PRELP), transcript variant 2, mRNA.
GOLGA7	1300750	4456.82	0	12006	0	2.69384	2980.28	0	8471.05	0	2.84237	1.05514	0.34147	1.71367	ILMN_553	ILMN_553	GOLGA7	NM_001002296.1	51125	50541945	GOLGA7	NP_001002296.1	ILMN_1778673	AGGATCGGGGCTGCTTATGCCTTTCGTTTATCCTTGGGGTTTGAGAGCGC	Homo sapiens golgi autoantigen, golgin subfamily a, 7 (GOLGA7), transcript variant 2, mRNA.
KLHL13	7380142	261.581	0.0135542	266.115	0.0135542	1.01733	328.023	0.0060241	530.027	0.00150602	1.61583	1.58829	0.874876	1.71342	ILMN_1356	ILMN_1356	KLHL13	NM_033495.2	90293	45643137	KLHL13	NP_277030.2	ILMN_2140510	AGCAGCTTCACCTGGAGAGCTGCTTTTGCTCAGTAAATTCAACTTCCATG	Homo sapiens kelch-like 13 (Drosophila) (KLHL13), mRNA.
IL12A	4120114	229.873	0.0225904	549.832	0	2.3919	352.003	0.00451807	957.201	0	2.7193	1.13688	0.423671	1.71321	ILMN_28240	ILMN_28240	IL12A	NM_000882.2	3592	24430218	IL12A	NP_000873.2	ILMN_1671353	GAGCTATCTGAATGCTTCCTAAAAAGCGAGGTCCCTCCAAACCGTTGTCA	Homo sapiens interleukin 12A (natural killer cell stimulatory factor 1, cytotoxic lymphocyte maturation factor 1, p35) (IL12A), mRNA.
IER3	1190367	2070.53	0	10262.6	0	4.9565	4964.73	0	22145.2	0	4.4605	0.89993	0.186923	1.71301	ILMN_14915	ILMN_29406	IER3	NM_003897.3	8870	119964722	IER3	NP_003888.2	ILMN_1682717	GAGGACGTCCCGGCTGGGATGAAGTCTGGTGGTGGGTCGTAAGTTTAGGA	Homo sapiens immediate early response 3 (IER3), mRNA.
TNFRSF21	3780092	1867.07	0	4065.55	0	2.17751	1490.52	0	3867.82	0	2.59494	1.1917	0.47889	1.71281	ILMN_9651	ILMN_9651	TNFRSF21	NM_014452.3	27242	23238206	TNFRSF21	NP_055267.1	ILMN_1699695	ATAGGTCCAATCTGCTCTCAAGGCCTTGGTCCTGGTGGGATTCCTTCACC	Homo sapiens tumor necrosis factor receptor superfamily, member 21 (TNFRSF21), mRNA.
RAB40B	510484	2192.64	0	5290.3	0	2.41276	779.663	0	2099.19	0	2.69243	1.11591	0.403105	1.71281	ILMN_4889	ILMN_4889	RAB40B	NM_006822.1	10966	5803162	RAB40B	NP_006813.1	ILMN_2230566	GTTGAACACAGCCAGCACAGTTTCGACAGGTCAAGGAAGAGCTGTTTCAG	Homo sapiens RAB40B, member RAS oncogene family (RAB40B), mRNA.
SFRS5	6380445	3043.35	0	2434.78	0	0.800032	7902.82	0	11620	0	1.47036	1.83788	1.12574	1.71214	ILMN_34497	ILMN_34497	SFRS5	NM_006925.3	6430	86991439	SFRS5	NP_008856.2	ILMN_2378868	TGGGCTGGATATCTTTGTAGATGTGGACCACCAAGGGGTTGTTGAAAACT	Homo sapiens splicing factor, arginine/serine-rich 5 (SFRS5), transcript variant 2, mRNA.
SELS	6020474	2058.09	0	1264.82	0	0.614562	1318.8	0	1759.32	0	1.33403	2.1707	1.4592	1.7115	ILMN_13612	ILMN_15886	SELS	NM_018445.4	55829	45439347	SELS	NP_060915.2	ILMN_1803744	GACCTGGACGCAGAGGCCCGTCATCTGGCGGATGAGGCTAAGAATCTTGT	Homo sapiens selenoprotein S (SELS), transcript variant 2, mRNA.
FAM20C	5960376	357.385	0.00301205	319.208	0.0060241	0.893176	233.194	0.0210843	392.403	0.00301205	1.68273	1.88399	1.17278	1.71121	ILMN_5460	ILMN_5460	FAM20C	NM_020223.2	56975	116174741	FAM20C	NP_064608.2	ILMN_1683165	GGAGGCGGCCGTGGACTCCTATCCCAACTGGCTCAAGTTCCACATTGGTA	Homo sapiens family with sequence similarity 20, member C (FAM20C), mRNA.
IL17D	6510519	532.401	0	868.569	0	1.63142	936.181	0	1866.72	0	1.99398	1.22223	0.511124	1.71111	ILMN_5192	ILMN_5192	IL17D	NM_138284.1	53342	19923714	IL17D	NP_612141.1	ILMN_1753823	CTGCAGAGATCAATCTGGAGGCTTCTGTTTCTGCATTCTGCCACGAGAGC	Homo sapiens interleukin 17D (IL17D), mRNA.
SGCG	5670082	135.18	0.908133	146.649	0.685241	1.08484	215.117	0.0316265	371.08	0.00301205	1.72502	1.59011	0.879281	1.71083	ILMN_28150	ILMN_28150	SGCG	NM_000231.1	6445	4557846	SGCG	NP_000222.1	ILMN_1659649	GTGGGCACACACTGAGTGTTGAGTTGCCGTGTGGAGTTAATGTATGACGC	Homo sapiens sarcoglycan, gamma (35kDa dystrophin-associated glycoprotein) (SGCG), mRNA.
ABHD12	7100615	826.611	0	373.743	0.00150602	0.45214	630.696	0	828.094	0	1.31298	2.90394	2.19329	1.71065	ILMN_182545	ILMN_182545	ABHD12	NM_001042472.1	26090	109689717	ABHD12	NP_001035937.1	ILMN_2318685	ACCTTGGCTACAGGCACAAATACATTTACAAGAGCCCTGAGCTGCCACGG	Homo sapiens abhydrolase domain containing 12 (ABHD12), transcript variant 1, mRNA.
CYB5B	510474	11443.8	0	11443.8	0	1	7843.88	0	13700.6	0	1.74667	1.74667	1.03654	1.71013	ILMN_139117	ILMN_432	CYB5B	NM_030579.2	80777	83921613	CYB5B	NP_085056.2	ILMN_1684321	CTCCATTTTCCAAAAGTAAGAGACTCCAGCATGGCCTTCTGTTTGCCCCG	Homo sapiens cytochrome b5 type B (outer mitochondrial membrane) (CYB5B), nuclear gene encoding mitochondrial protein, mRNA.
CDCA7L	3800753	515.928	0	405.76	0.00150602	0.786468	283.743	0.00903614	346.424	0.00451807	1.22091	1.55239	0.842978	1.70941	ILMN_14646	ILMN_14646	CDCA7L	NM_018719.2	55536	31542536	CDCA7L	NP_061189.2	ILMN_2230683	CACTCCAGGCCAAGTGTGCCTTAGCACGAGTGACCACAGTTTAATAGACC	Homo sapiens cell division cycle associated 7-like (CDCA7L), mRNA.
SCARB2	4810435	7401.66	0	17819.3	0	2.40747	911.382	0	2469.52	0	2.70964	1.12551	0.416163	1.70935	ILMN_12802	ILMN_12802	SCARB2	NM_005506.2	950	33598925	SCARB2	NP_005497.1	ILMN_1814726	GCTCGAGATATGAGTTCTGCAAAAGGTGGTCCGCATCCTTGGCCCTCTGG	Homo sapiens scavenger receptor class B, member 2 (SCARB2), mRNA.
IHPK1	6040064	3505.52	0	4744.8	0	1.35352	6214.48	0	11036.2	0	1.77589	1.31205	0.604159	1.70789	ILMN_8379	ILMN_8379	IHPK1	NM_001006115.2	9807	58530861	IHPK1	NP_001006115.1	ILMN_2392286	CCCCGCTTGTGTCTGAGGTCGTGTATGTCAAAAATAAAGCCGCTAGAAAC	Homo sapiens inositol hexaphosphate kinase 1 (IHPK1), transcript variant 2, mRNA.
MARK3	7570706	373.447	0.00301205	847.138	0	2.26843	328.616	0.0060241	817.926	0	2.489	1.09724	0.390279	1.70696	ILMN_12019	ILMN_182203	MARK3	NM_002376.4	4140	46852165	MARK3	NP_002367.4	ILMN_1704795	AGATGTGCAACCTATGCGCCCCCTGCCCTACTTCCGTTACCCTGAGAGTC	Homo sapiens MAP/microtubule affinity-regulating kinase 3 (MARK3), mRNA.
OR1J1	4670626	188.297	0.0692771	218.87	0.0286145	1.16237	136.543	0.89759	245.133	0.0256024	1.79527	1.5445	0.838369	1.70613	ILMN_162775	ILMN_162775	OR1J1	NM_001004451.1	347168	52317163	OR1J1	NP_001004451.1	ILMN_2085933	AGGGAGCCCTAAGAAAACTCTTGAGTAGGTCAGGCGCAGTGGCTCATGCC	Homo sapiens olfactory receptor, family 1, subfamily J, member 1 (OR1J1), mRNA.
TM9SF4	70674	2564.46	0	2305.4	0	0.898982	482.534	0	904.102	0	1.87365	2.08419	1.3783	1.70589	ILMN_3459	ILMN_3459	TM9SF4	NM_014742.2	9777	41281478	TM9SF4	NP_055557.1	ILMN_1674421	GCAGCGCCAAGCGGCATCCACCAAGCATCAAGTTGGAGAAAAGGGAACCC	Homo sapiens transmembrane 9 superfamily protein member 4 (TM9SF4), mRNA.
POLR2D	6900025	675.2	0	1679.99	0	2.48814	1612.33	0	4712.16	0	2.92257	1.1746	0.468862	1.70574	ILMN_24243	ILMN_24243	POLR2D	NM_004805.2	5433	14589949	POLR2D	NP_004796.1	ILMN_1792672	GCCAAAGAGGTCCACAACCAGGTGTGCACTGTTCACTGCAGCCCATTTGC	Homo sapiens polymerase (RNA) II (DNA directed) polypeptide D (POLR2D), mRNA.
BCCIP	2940040	636.962	0	513.3	0	0.805858	972.049	0	1706.19	0	1.75525	2.17812	1.47247	1.70565	ILMN_26223	ILMN_26223	BCCIP	NM_016567.2	56647	17402869	BCCIP	NP_057651.1	ILMN_1786433	GGTTCACGGGGGCAAGTGACAGCCCTGGTTTCTCTGAAGGCTGGACTAAT	Homo sapiens BRCA2 and CDKN1A interacting protein (BCCIP), transcript variant A, mRNA.
PDGFC	4850327	1464.95	0	1308.87	0	0.893457	279.736	0.00903614	391.959	0.00301205	1.40118	1.56826	0.862802	1.70546	ILMN_13763	ILMN_13763	PDGFC	NM_016205.1	56034	9994186	PDGFC	NP_057289.1	ILMN_1683023	GATCCAGCCATTACTAACCTATTCCTTTTTTGGGGAAATCTGAGCCTAGC	Homo sapiens platelet derived growth factor C (PDGFC), mRNA.
SLC44A1	4290605	5227.83	0	8108.44	0	1.55102	898.283	0	1884.58	0	2.09798	1.35265	0.647544	1.70511	ILMN_23525	ILMN_23525	SLC44A1	NM_080546.3	23446	112363101	SLC44A1	NP_536856.2	ILMN_1700695	CCCTGCATCATGGACTGTTGCTGCTCCCTGTTCCATATGCTCGCAATCTC	Homo sapiens solute carrier family 44, member 1 (SLC44A1), mRNA.
SALL4	5050270	129.256	0.965361	211.944	0.0331325	1.63972	256.329	0.0105422	583.583	0.00150602	2.2767	1.38847	0.683361	1.70511	ILMN_18424	ILMN_18424	SALL4	NM_020436.2	57167	37595567	SALL4	NP_065169.1	ILMN_1695687	GCGGTCAGCTAAGGGAGAACTTGCGTGGAAGGAGCAATGCAGACACAGTG	Homo sapiens sal-like 4 (Drosophila) (SALL4), mRNA.
BTBD7	3440259	385.574	0.00301205	779.017	0	2.02041	527.752	0	1338.29	0	2.53582	1.2551	0.550128	1.70498	ILMN_1111	ILMN_1111	BTBD7	NM_018167.3	55727	50843880	BTBD7	NP_060637.1	ILMN_1757298	TCTAGCCCAGACCGGGAGGGTGAAAGTCTCCAAGGAAAGAGGTGTCTCGG	Homo sapiens BTB (POZ) domain containing 7 (BTBD7), transcript variant 2, mRNA.
MRPS14	3290296	284.956	0.0105422	271.603	0.0120482	0.953143	315.777	0.00753012	543.917	0.00150602	1.72247	1.80715	1.10231	1.70484	ILMN_1818	ILMN_1818	MRPS14	NM_022100.1	63931	11559926	MRPS14	NP_071383.1	ILMN_1779423	GTATGGCAGTTTGTAATCCTGGACTAGCTTTGCTGACCTGCAGAGCTCCC	Homo sapiens mitochondrial ribosomal protein S14 (MRPS14), nuclear gene encoding mitochondrial protein, mRNA.
SRD5A1	1050278	586.115	0	1373.46	0	2.34333	273.481	0.00903614	807.638	0	2.95318	1.26025	0.55611	1.70414	ILMN_137031	ILMN_46190	SRD5A1	NM_001047.2	6715	87044897	SRD5A1	NP_001038.1	ILMN_1793241	CATACGGAGTAAGCTGCTCTGCCTGTGTGAGTGGCTCCTGGGCCCTAAAC	Homo sapiens steroid-5-alpha-reductase, alpha polypeptide 1 (3-oxo-5 alpha-steroid delta 4-dehydrogenase alpha 1) (SRD5A1), mRNA.
TMEM62	5050735	770.085	0	1601.08	0	2.07909	960.797	0	2405.7	0	2.50386	1.2043	0.500573	1.70373	ILMN_5004	ILMN_176771	TMEM62	NM_024956.3	80021	52851436	TMEM62	NP_079232.3	ILMN_1745807	AGGACATCCACAGGGTAGAGGTTGGGTGTGTGTACGGGAGTGTCTGAGGC	Homo sapiens transmembrane protein 62 (TMEM62), mRNA.
RECK	3390487	5106.22	0	13381.9	0	2.62071	232.638	0.0210843	694.817	0.00150602	2.98668	1.13965	0.435982	1.70366	ILMN_23308	ILMN_23308	RECK	NM_021111.1	8434	11863155	RECK	NP_066934.1	ILMN_2067269	AAGCTTTCAGAATATGTCAGTGCTGATGTAGCATGCTTGTTGCAATTGCC	Homo sapiens reversion-inducing-cysteine-rich protein with kazal motifs (RECK), mRNA.
ZBTB45	2900255	809.027	0	632.692	0	0.782041	757.493	0	965.328	0	1.27437	1.62955	0.925949	1.7036	ILMN_30296	ILMN_30296	ZBTB45	NM_032792.2	84878	21314759	ZBTB45	NP_116181.1	ILMN_1661484	ATATGGGGGCTGGGCCTCGGGACTCTCGCTCTAATAAAGGACTGTAGGCC	Homo sapiens zinc finger and BTB domain containing 45 (ZBTB45), mRNA.
ZBTB16	5080450	156.537	0.411145	187.389	0.0768072	1.19709	204.183	0.0421687	408.365	0.00301205	1.99999	1.67071	0.967458	1.70325	ILMN_11903	ILMN_11903	ZBTB16	NM_006006.4	7704	66932930	ZBTB16	NP_005997.2	ILMN_2305407	CACAAGCCCGAGGAGATCCCGCCCGACTGGAGGATAGAGAAGACGTACCT	Homo sapiens zinc finger and BTB domain containing 16 (ZBTB16), transcript variant 1, mRNA.
ISCU	780168	7237.95	0	7062.85	0	0.975807	10614.1	0	17652	0	1.66306	1.70429	1.00138	1.70291	ILMN_2025	ILMN_2025	ISCU	NM_213595.1	23479	56699455	ISCU	NP_998760.1	ILMN_2409062	CCAGCTGTTTCCCACCTGCTGTGCAGTCACCTTAGATGTTCAGAAGCCGC	Homo sapiens iron-sulfur cluster scaffold homolog (E. coli) (ISCU), nuclear gene encoding mitochondrial protein, transcript variant 2, mRNA.
DUSP3	6560156	6204.75	0	26373.7	0	4.25057	7630.22	0	31557.6	0	4.13588	0.973018	0.270421	1.7026	ILMN_14523	ILMN_180655	DUSP3	NM_004090.2	1845	37655179	DUSP3	NP_004081.1	ILMN_1797522	CCATGGTGATGGATGGTTTGGAAAGGGAATGTTGGTGCCTTTTGTGCCAC	Homo sapiens dual specificity phosphatase 3 (vaccinia virus phosphatase VH1-related) (DUSP3), mRNA.
C1ORF198	1260576	6597.61	0	15600	0	2.3645	1561.91	0	4181.57	0	2.67722	1.13226	0.430084	1.70217	ILMN_26304	ILMN_26304	C1ORF198	NM_032800.1	84886	14249477	C1orf198	NP_116189.1	ILMN_1657683	GATTTTGGATTCTCCACCTCCCCCCAGTCTCTGCACCTGGGATTCAGCTC	Homo sapiens chromosome 1 open reading frame 198 (C1orf198), mRNA.
SERTAD3	6650379	325.947	0.00301205	440.984	0	1.35293	390.504	0.00301205	702.309	0	1.79847	1.32931	0.627147	1.70216	ILMN_1527	ILMN_1527	SERTAD3	NM_203344.1	29946	42741651	SERTAD3	NP_976219.1	ILMN_1813955	TCGCAACGCTGTGGGCGTTCCAGGAGGTGGTCGTGGCGAACCTGGCAGCT	Homo sapiens SERTA domain containing 3 (SERTAD3), transcript variant 2, mRNA.
GTPBP2	650441	254.957	0.0135542	426.377	0	1.67235	328.471	0.0060241	741.885	0	2.2586	1.35056	0.648481	1.70208	ILMN_28941	ILMN_28941	GTPBP2	NM_019096.3	54676	45593139	GTPBP2	NP_061969.3	ILMN_1694475	CTGGTGGCATCTGAGTTCCCCATCCTACCACTCTCACCCCACTTTCCTGC	Homo sapiens GTP binding protein 2 (GTPBP2), mRNA.
FBXW2	1660332	943.706	0	1551.45	0	1.64399	1037.84	0	2295.91	0	2.2122	1.34563	0.644274	1.70135	ILMN_28252	ILMN_28252	FBXW2	NM_012164.2	26190	7549806	FBXW2	NP_036296.1	ILMN_1775753	TGGGTGCAACCTCTGCGGCAGCCGACTGCATGAACCAAAGTTCTCACCTA	Homo sapiens F-box and WD-40 domain protein 2 (FBXW2), mRNA.
TAZ	2140736	200.725	0.0406627	179.657	0.123494	0.895042	225.837	0.0271084	348.743	0.00451807	1.54423	1.72531	1.02396	1.70135	ILMN_29643	ILMN_29643	TAZ	NM_181314.1	6901	31317264	TAZ	NP_851831.1	ILMN_1776679	GGCCCCACCTGCCTCTGCCCAGATTTGCCCTCCTCCTGCTCTGCCCAGGA	Homo sapiens tafazzin (cardiomyopathy, dilated 3A (X-linked); endocardial fibroelastosis 2; Barth syndrome) (TAZ), transcript variant 5, mRNA.
IL11RA	2760148	2855.92	0	3144.16	0	1.10093	800.385	0	1425.11	0	1.78053	1.6173	0.916027	1.70127	ILMN_3536	ILMN_3536	IL11RA	NM_004512.3	3590	22212920	IL11RA	NP_004503.1	ILMN_1664912	TGCATGTATGTAGGTGCCTGGGGAGTGTGTGTGGGTCCTTGGCTCTTGGC	Homo sapiens interleukin 11 receptor, alpha (IL11RA), transcript variant 1, mRNA.
B3GALTL	4640673	232.482	0.0210843	386.002	0.00150602	1.66035	166.855	0.236446	389.295	0.00301205	2.33313	1.4052	0.704427	1.70078	ILMN_25412	ILMN_25412	B3GALTL	NM_194318.3	145173	154689816	B3GALTL	NP_919299.3	ILMN_1764813	CCCTGGCTGCCTACACCAGTGGAAAAGAGTCTCCAGTTCTGCTCTGGCCT	Homo sapiens beta 1,3-galactosyltransferase-like (B3GALTL), mRNA.
INS	870626	185.553	0.0813253	198.184	0.0466867	1.06807	900.837	0	1686.15	0	1.87176	1.75247	1.05191	1.70056	ILMN_14900	ILMN_14900	INS	NM_000207.2	3630	109148525	INS	NP_000198.1	ILMN_1666966	ACCCGCCGCCTCCTGCACCGAGAGAGATGGAATAAAGCCCTTGAACCAGC	Homo sapiens insulin (INS), mRNA.
CSNK2A2	6110187	2114.01	0	3400.24	0	1.60843	3188.32	0	6899.29	0	2.16393	1.34537	0.644903	1.70046	ILMN_16798	ILMN_16798	CSNK2A2	NM_001896.2	1459	38708325	CSNK2A2	NP_001887.1	ILMN_1723843	AGGCTCACTTGCCTTTGGCTTCCTGTTGACTTCTTCCCGACCCAGAAAGC	Homo sapiens casein kinase 2, alpha prime polypeptide (CSNK2A2), mRNA.
HMGN4	5270689	7055.81	0	5932.07	0	0.840736	4252.21	0	6680.38	0	1.57104	1.86864	1.16891	1.69974	ILMN_25002	ILMN_163483	HMGN4	NM_006353.2	10473	23238232	HMGN4	NP_006344.1	ILMN_1700518	CCTCTGTCTCCAGTATCACCACAAAATTGTTCTTCCTTGGAGTGTCTTGG	Homo sapiens high mobility group nucleosomal binding domain 4 (HMGN4), mRNA.
DPF1	6020554	159.431	0.365964	238.118	0.0210843	1.49355	444.944	0	879.613	0	1.97691	1.32363	0.623921	1.69971	ILMN_13188	ILMN_13188	DPF1	NM_004647.1	8193	4758797	DPF1	NP_004638.1	ILMN_1769961	CGACTCTGGGGTGGTGCTCGCCTACCTGCCTCTCCGAGCTCCTCAATTCT	Homo sapiens D4, zinc and double PHD fingers family 1 (DPF1), mRNA.
PARP12	2340072	547.504	0	592.002	0	1.08128	1351.21	0	2370.16	0	1.7541	1.62225	0.922901	1.69935	ILMN_27762	ILMN_27762	PARP12	NM_022750.2	64761	52345407	PARP12	NP_073587.1	ILMN_1718558	GTCACATTGTCAGAACAGGTGGCTGCTGTGTGGTGCCATCGAGTCCCTGC	Homo sapiens poly (ADP-ribose) polymerase family, member 12 (PARP12), mRNA.
C22ORF32	990014	262.107	0.0135542	384.654	0.00150602	1.46755	884.589	0	1788.42	0	2.02176	1.37764	0.678461	1.69918	ILMN_9476	ILMN_9476	C22ORF32	NM_033318.3	91689	34222144	C22orf32	NP_201575.2	ILMN_1706859	TTGCAAAGTGGCACGCCTGGAGAGAACTTGGAAGCTCCACGCCCCTTCTA	Homo sapiens chromosome 22 open reading frame 32 (C22orf32), mRNA.
TM2D3	2710025	241.784	0.0180723	226.594	0.0256024	0.937177	183.715	0.0963855	266.408	0.0150602	1.45012	1.54733	0.850322	1.697	ILMN_28191	ILMN_28191	TM2D3	NM_078474.2	80213	91807116	TM2D3	NP_510883.2	ILMN_1697472	TAAAGGATCCGGGCCCAACACGCACATTCACAGTAGTTCCCAGGGCAGCA	Homo sapiens TM2 domain containing 3 (TM2D3), transcript variant 1, mRNA.
MYO16	1710692	177.997	0.126506	218.972	0.0286145	1.2302	344.441	0.0060241	602.009	0.00150602	1.74778	1.42073	0.723794	1.69694	ILMN_29446	ILMN_29446	MYO16	NM_015011.1	23026	62177126	MYO16	NP_055826.1	ILMN_1801889	CAAATGAGCACGCTGCCATGTACTGGTTTGAGCAGTAGGGGCTGCATCGC	Homo sapiens myosin XVI (MYO16), mRNA.
MRPL42	5080239	425.883	0	619.218	0	1.45396	374.686	0.00301205	700.552	0	1.8697	1.28593	0.589533	1.6964	ILMN_11502	ILMN_11502	MRPL42	NM_172177.1	28977	26667170	MRPL42	NP_751917.1	ILMN_2356890	GAACCTTACCCAAACAAGTGGGAGAGCCAGGAGCCAAACTATCAGGCTCC	Homo sapiens mitochondrial ribosomal protein L42 (MRPL42), nuclear gene encoding mitochondrial protein, transcript variant 2, mRNA.
PTDSS1	60128	2720.18	0	3361.6	0	1.2358	1177.43	0	2154.91	0	1.83018	1.48097	0.784919	1.69605	ILMN_4241	ILMN_4241	PTDSS1	NM_014754.1	9791	7662646	PTDSS1	NP_055569.1	ILMN_1688753	GGCGAGTATACACCAATCAGGAGAGGGTAGCTGCCTGCATAGGAGCCTCG	Homo sapiens phosphatidylserine synthase 1 (PTDSS1), mRNA.
RNASE4	5910382	653.868	0	201.637	0.0436747	0.308375	182.241	0.10241	185.931	0.134036	1.02025	3.30847	2.61379	1.69468	ILMN_182182	ILMN_182182	RNASE4	NM_194430.1	6038	37577169	RNASE4	NP_919411.1	ILMN_2408572	CCTGCGGCAACACGTGCACCCTGAGGAGACAGGTGGCAGTGATCGCTACT	Homo sapiens ribonuclease, RNase A family, 4 (RNASE4), transcript variant 1, mRNA.
CDK5R2	3420367	156.514	0.411145	176.37	0.138554	1.12686	189.518	0.0677711	337.225	0.00451807	1.77939	1.57906	0.884411	1.69465	ILMN_13874	ILMN_13874	CDK5R2	NM_003936.3	8941	42741664	CDK5R2	NP_003927.1	ILMN_1717803	GGGGCTGCCGGCTTCTTTCAGGAGGCTGAGGTTTGGAGGCAAAATCAACC	Homo sapiens cyclin-dependent kinase 5, regulatory subunit 2 (p39) (CDK5R2), mRNA.
RHBDL3	3370725	169.674	0.198795	208.751	0.0376506	1.23031	738.783	0	1249.68	0	1.69153	1.37489	0.681457	1.69343	ILMN_7496	ILMN_7496	RHBDL3	NM_138328.2	162494	75750481	RHBDL3	NP_612201.1	ILMN_1716019	CGGTTCTCCTCTGCCTTAAAAACAGTGCCCAACAGTGAACTGCCCCTCCG	Homo sapiens rhomboid, veinlet-like 3 (Drosophila) (RHBDL3), mRNA.
MSI2	2320132	175.866	0.144578	173.731	0.153614	0.987863	324.631	0.0060241	482.423	0.00301205	1.48607	1.50432	0.811172	1.69315	ILMN_525	ILMN_525	MSI2	NM_138962.2	124540	25121991	MSI2	NP_620412.1	ILMN_2302075	ATGGCCGTGGCTACCCCGGATTTGCTCCAAGCTATGGCTATCAGTTCCCA	Homo sapiens musashi homolog 2 (Drosophila) (MSI2), transcript variant 1, mRNA.
ARPC2	7160327	22289.9	0	22145.2	0	0.993506	28756.9	0	53845.2	0	1.87243	1.88466	1.19264	1.69203	ILMN_1434	ILMN_1434	ARPC2	NM_005731.2	10109	23238209	ARPC2	NP_005722.1	ILMN_1792489	GAGGAAGCGGCTGGCAACTGAAGGCTGGAACACTTGCTACTGGATAATCG	Homo sapiens actin related protein 2/3 complex, subunit 2, 34kDa (ARPC2), transcript variant 2, mRNA.
LIN54	3440301	424.842	0	1090.57	0	2.567	695.045	0	1930.24	0	2.77714	1.08186	0.39003	1.69183	ILMN_26192	ILMN_26192	LIN54	NM_194282.1	132660	34996482	LIN54	NP_919258.1	ILMN_1724062	CTGAAGCACTAAACACAACCTGTAGGTCTTATCTCTGGGGTCTGGGAAAC	Homo sapiens lin-54 homolog (C. elegans) (LIN54), mRNA.
PPAP2A	1030630	895.757	0	264.262	0.0135542	0.295016	176.203	0.143072	181.857	0.156627	1.03208	3.49841	2.80677	1.69163	ILMN_5309	ILMN_5309	PPAP2A	NM_003711.2	8611	29171735	PPAP2A	NP_003702.2	ILMN_1739161	CAAGGCATACCCCCTTCCAACGAGGAGTATTCTGTAATGATGAGTCCATC	Homo sapiens phosphatidic acid phosphatase type 2A (PPAP2A), transcript variant 1, mRNA.
EIF4E3	3390221	892.334	0	1966.32	0	2.20357	1343.57	0	3188.86	0	2.37342	1.07708	0.38548	1.6916	ILMN_21239	ILMN_21239	EIF4E3	NM_173359.3	317649	60685217	EIF4E3	NP_775495.1	ILMN_2225144	TCTGCTTATGGAAGTTGTGCCCTTCACTTGGTTAGTAACCACCTCAGCCA	Homo sapiens eukaryotic translation initiation factor 4E family member 3 (EIF4E3), mRNA.
EIF4G2	6220044	13700.6	0	16937.6	0	1.23626	14033.4	0	24382.7	0	1.73748	1.40543	0.714276	1.69115	ILMN_19314	ILMN_19314	EIF4G2	NM_001418.3	1982	111494227	EIF4G2	NP_001409.1	ILMN_1761519	GCAGAGGCAGTCTATTGCAAGGACCTTCTTTGCTGCCAGTTATCATAGGC	Homo sapiens eukaryotic translation initiation factor 4 gamma, 2 (EIF4G2), transcript variant 1, mRNA.
SUMO2	520133	5165.85	0	6012.19	0	1.16383	4648.68	0	8619.54	0	1.85419	1.59317	0.902217	1.69096	ILMN_16713	ILMN_16713	SUMO2	NM_001005849.1	6613	54792070	SUMO2	NP_001005849.1	ILMN_1738150	CTTTTTTGTACGTAGCTGTTACATGTAGGGCAATCTGTCTTTAAGTAGGG	Homo sapiens SMT3 suppressor of mif two 3 homolog 2 (S. cerevisiae) (SUMO2), transcript variant 2, mRNA.
SREBF1	3390343	1069.29	0	412.861	0.00150602	0.386108	202.512	0.0451807	248.169	0.0256024	1.22545	3.17387	2.48322	1.69065	ILMN_21143	ILMN_20555	SREBF1	NM_001005291.1	6720	52630418	SREBF1	NP_001005291.1	ILMN_1663035	CCTCCTGTGTACAGGGAAGAGAGGGGTACATTTCCCTGTGCTGACGGAAG	Homo sapiens sterol regulatory element binding transcription factor 1 (SREBF1), transcript variant 1, mRNA.
PRPF38A	4390370	313.02	0.00451807	478.471	0	1.52856	327.603	0.0060241	637.813	0.00150602	1.94691	1.27369	0.583763	1.68993	ILMN_25348	ILMN_14856	PRPF38A	NM_032864.3	84950	149274632	PRPF38A	NP_116253.2	ILMN_1675626	CTCCCGAAAGGTCTAAGAAGAGCCACAAGAAGAGCCGGAGAGGGAATGAG	Homo sapiens PRP38 pre-mRNA processing factor 38 (yeast) domain containing A (PRPF38A), mRNA.
MOXD1	3310520	5308.27	0	4917.19	0	0.926327	615.386	0	1017.43	0	1.65332	1.78482	1.09511	1.68971	ILMN_25648	ILMN_25648	MOXD1	NM_015529.2	26002	118421086	MOXD1	NP_056344.2	ILMN_1687501	CCGTGTGAGCCAGTCCAGGAGGGTGTAAGTTCTGAATGGTTCCTTGCTGA	Homo sapiens monooxygenase, DBH-like 1 (MOXD1), transcript variant 2, mRNA.
LEMD2	4780446	1059.26	0	881.156	0	0.831859	1156.15	0	1656.43	0	1.43271	1.7223	1.03266	1.68963	ILMN_23860	ILMN_23860	LEMD2	NM_181336.2	221496	31341428	LEMD2	NP_851853.1	ILMN_1680860	AATCTGAGCGCTGGCCCCGTGGTGAGGCCATGTTCTCATAATCAGGCTCC	Homo sapiens LEM domain containing 2 (LEMD2), mRNA.
CCM2	7400050	6189.45	0	9472.11	0	1.53037	7380.6	0	14020.3	0	1.89961	1.24128	0.55265	1.68863	ILMN_4086	ILMN_4736	CCM2	NM_001029835.1	83605	71067340	CCM2	NP_001025006.1	ILMN_1784352	AGAGCCAGTCCTGTCGGCTGGGCCCTTGGACGGCTGTCAGTTTTGCACAT	Homo sapiens cerebral cavernous malformation 2 (CCM2), transcript variant 1, mRNA.
SLC37A1	2140463	194.29	0.0587349	225.152	0.0256024	1.15884	433.47	0.00150602	802.281	0	1.85083	1.59714	0.909	1.68814	ILMN_28349	ILMN_28349	SLC37A1	NM_018964.3	54020	49619230	SLC37A1	NP_061837.3	ILMN_1687495	CTGTTCAGCTCAGGCACAGGGGCACAGCAGAGGTTTGGGAAGCGGTCTCC	Homo sapiens solute carrier family 37 (glycerol-3-phosphate transporter), member 1 (SLC37A1), mRNA.
SEH1L	580196	631.457	0	1187.23	0	1.88014	573.845	0	1436.35	0	2.50303	1.3313	0.643167	1.68813	ILMN_1392	ILMN_1506	SEH1L	NM_001013437.1	81929	61743970	SEH1L	NP_001013455.1	ILMN_1708619	ATGCTGACACTGCCAACCTCCAGTATCCTCACCCTCGCAGACGATATCTC	Homo sapiens SEH1-like (S. cerevisiae) (SEH1L), transcript variant 1, mRNA.
APTX	6590674	982.387	0	1061.76	0	1.08079	761.915	0	1380	0	1.81123	1.67584	0.988396	1.68744	ILMN_6152	ILMN_6739	APTX	NM_175071.1	54840	28329426	APTX	NP_778241.1	ILMN_1726752	GATGGTGTGGGGGGTTGGAGTTTTCTTCTAATACCGAGGGTTCCTGGCTG	Homo sapiens aprataxin (APTX), transcript variant 5, mRNA.
ANPEP	5810612	2426.38	0	2115.51	0	0.871879	384.971	0.00301205	523.299	0.00150602	1.35932	1.55907	0.871982	1.68709	ILMN_20088	ILMN_20088	ANPEP	NM_001150.1	290	4502094	ANPEP	NP_001141.1	ILMN_1763837	CTCCAGCCCACGTTCTCTCTGCCTGTGAGCCAGTCTAGTTCCTGATGACC	Homo sapiens alanyl (membrane) aminopeptidase (aminopeptidase N, aminopeptidase M, microsomal aminopeptidase, CD13, p150) (ANPEP), mRNA.
ATP6V0A1	1660215	2305.4	0	1525.14	0	0.661551	1420.11	0	1919.73	0	1.35182	2.0434	1.3564	1.687	ILMN_138088	ILMN_28612	ATP6V0A1	NM_005177.3	535	77539781	ATP6V0A1	NP_005168.2	ILMN_1752579	GCCCTGGTGTCCTGGGTTTTCGTGATGATCTTTGCTCTGTTTCCAGTGGG	Homo sapiens ATPase, H+ transporting, lysosomal V0 subunit a1 (ATP6V0A1), transcript variant 3, mRNA.
RAC1	630204	15620.1	0	18372.5	0	1.17621	14348.4	0	26809.7	0	1.86848	1.58856	0.901706	1.68686	ILMN_15342	ILMN_15342	RAC1	NM_006908.3	5879	38505163	RAC1	NP_008839.2	ILMN_2359789	ACACTGTCACTTGACCAATACTGACCCTCTTTACCTCGCCCACGCGGACA	Homo sapiens ras-related C3 botulinum toxin substrate 1 (rho family, small GTP binding protein Rac1) (RAC1), transcript variant Rac1, mRNA.
NFIX	5720129	11612.2	0	13410.7	0	1.15488	2035.12	0	4445.52	0	2.1844	1.89146	1.20467	1.68678	ILMN_6223	ILMN_6223	NFIX	NM_002501.2	4784	56549648	NFIX	NP_002492.2	ILMN_1694325	CTGGGTTTTCAGTGTCCTAGCGGAATGCAAGTAGGCAGCCAGCCCGTCTG	Homo sapiens nuclear factor I/X (CCAAT-binding transcription factor) (NFIX), mRNA.
KLK3	460202	256.025	0.0135542	184.387	0.0903614	0.720191	119.263	0.993976	134.36	0.912651	1.12659	1.56429	0.87889	1.6854	ILMN_19163	ILMN_19163	KLK3	NM_001030050.1	354	71834858	KLK3	NP_001025221.1	ILMN_1663787	GTTCTGGTGCACCCCCAGTGGGTCCTCACAGCTGCCCACTGCATCAGGAA	Homo sapiens kallikrein-related peptidase 3 (KLK3), transcript variant 6, mRNA.
SLC2A10	6520598	4381.21	0	3710.96	0	0.847019	258.197	0.0105422	389.67	0.00301205	1.5092	1.78178	1.09668	1.6851	ILMN_1430	ILMN_1430	SLC2A10	NM_030777.3	81031	39777591	SLC2A10	NP_110404.1	ILMN_2120247	ACCAGCATTCATGCCGAACCTATACCCATTCTTCAGTGCCTAGCTGTACA	Homo sapiens solute carrier family 2 (facilitated glucose transporter), member 10 (SLC2A10), mRNA.
ZNF204	2320327	141.284	0.786145	166.154	0.263554	1.17603	224.038	0.0271084	397.937	0.00301205	1.7762	1.51034	0.825448	1.68489	ILMN_4731	ILMN_4731	ZNF204	NR_002722.1	7754	84872002	ZNF204		ILMN_2079508	TCCTCATCTGAAAAACTGGAAGGCCTGACTTGTTGAGCTTTAAGATCCTC	Homo sapiens zinc finger protein 204 pseudogene (ZNF204), non-coding RNA. XR_001264 XR_001265 XR_001266
RNF39	1980255	150.151	0.578313	152.482	0.554217	1.01552	235.206	0.0210843	376.713	0.00301205	1.60163	1.57714	0.892403	1.68474	ILMN_9911	ILMN_24646	RNF39	NM_170769.1	80352	25777715	RNF39	NP_739575.1	ILMN_1730223	TCCCCTCTCTCCTCCTCAACCTGGGAATACTTCAGACATCTCCAAACTCA	Homo sapiens ring finger protein 39 (RNF39), transcript variant 2, mRNA.
TGOLN2	5700672	3753.39	0	3446.49	0	0.918235	473.905	0	765.979	0	1.61631	1.76024	1.07555	1.68469	ILMN_10057	ILMN_179291	TGOLN2	NM_006464.2	10618	42518067	TGOLN2	NP_006455.2	ILMN_1651735	GTATGTCAAACTGCCAGTAAGCCAGCCCCTCACCCTCTGATAGATATTCC	Homo sapiens trans-golgi network protein 2 (TGOLN2), mRNA.
BTG1	4730369	6553.56	0	6159.93	0	0.939936	12753.8	0	22089.6	0	1.732	1.84268	1.15821	1.68447	ILMN_18038	ILMN_18038	BTG1	NM_001731.1	694	4502472	BTG1	NP_001722.1	ILMN_1775743	GACCCTTAAAAAGACACTGTCTCAACTGTGGTGTTAGCACCAGCCAGCTC	Homo sapiens B-cell translocation gene 1, anti-proliferative (BTG1), mRNA.
SOX3	3310037	146.893	0.65512	163.958	0.295181	1.11617	294.13	0.00753012	498.077	0.00301205	1.69339	1.51714	0.832948	1.68419	ILMN_16823	ILMN_16823	SOX3	NM_005634.2	6658	30061555	SOX3	NP_005625.2	ILMN_1653055	GCCAATGTTAATTTATAGCCAGGTGTGCGTGTGTCTCCCGCCTCGCCGCC	Homo sapiens SRY (sex determining region Y)-box 3 (SOX3), mRNA.
DHRS2	2850020	188.259	0.0692771	188.583	0.0677711	1.00172	156.56	0.441265	244.592	0.0256024	1.56228	1.5596	0.875428	1.68417	ILMN_25760	ILMN_25760	DHRS2	NM_182908.3	10202	40548401	DHRS2	NP_878912.1	ILMN_1725726	GGAGCCTGAGGGGGTGTCTAGGTGATCATTTGGATCTGGAGGCAGAGTCT	Homo sapiens dehydrogenase/reductase (SDR family) member 2 (DHRS2), transcript variant 1, mRNA.
EGLN1	4670102	371.715	0.00301205	243.744	0.0195783	0.655729	431.188	0.00150602	520.418	0.00150602	1.20694	1.84061	1.15677	1.68383	ILMN_27999	ILMN_27999	EGLN1	NM_022051.1	54583	13489072	EGLN1	NP_071334.1	ILMN_1749892	CATGAGCAGCATGGACGACCTGATACGCCACTGTAACGGGAAGCTGGGCA	Homo sapiens egl nine homolog 1 (C. elegans) (EGLN1), mRNA.
PPP1R14C	5490437	158.27	0.385542	237.579	0.0210843	1.50111	481.359	0	1162.96	0	2.41599	1.60947	0.925789	1.68368	ILMN_28257	ILMN_174702	PPP1R14C	NM_030949.2	81706	118722343	PPP1R14C	NP_112211.1	ILMN_1664855	CTGGTGGCGTGCTCTAGCCCTCTCAGTTACCAGCTCTTTGGAGAAGGATC	Homo sapiens protein phosphatase 1, regulatory (inhibitor) subunit 14C (PPP1R14C), mRNA.
BHMT2	4210075	323.613	0.00301205	471.873	0	1.45814	251.299	0.0105422	566.434	0.00150602	2.25402	1.54582	0.862324	1.68349	ILMN_171742	ILMN_171742	BHMT2	NM_017614.3	23743	20544175	BHMT2	NP_060084.2	ILMN_2070521	CTTAAAGATATTAGGTCTGGCCAGGCGAAGTGACTCACACCTGCAATCCC	Homo sapiens betaine-homocysteine methyltransferase 2 (BHMT2), mRNA.
RAB11FIP5	1260193	2133.41	0	2112.28	0	0.990097	3491.5	0	5152.86	0	1.47583	1.49059	0.807806	1.68278	ILMN_2041	ILMN_2041	RAB11FIP5	NM_015470.2	26056	144446108	RAB11FIP5	NP_056285.1	ILMN_1740604	AGCCACACTTGGAGGAAAGTTGCAGGTGGGTTGGGCAGGGAGCAGGCATG	Homo sapiens RAB11 family interacting protein 5 (class I) (RAB11FIP5), mRNA.
SKP2	1710286	4292.67	0	14020.3	0	3.2661	1181.17	0	3850.81	0	3.26016	0.998182	0.315635	1.68255	ILMN_13630	ILMN_13630	SKP2	NM_032637.2	6502	16306593	SKP2	NP_116026.1	ILMN_1665538	AGTGACAAGAGCTGGGGTTAGGATCCGGTTGGACTCTGACATCGGATGCC	Homo sapiens S-phase kinase-associated protein 2 (p45) (SKP2), transcript variant 2, mRNA.
CA13	3130703	249.327	0.0165663	327.807	0.0060241	1.31477	269.78	0.0105422	486.842	0.00301205	1.80459	1.37255	0.690376	1.68218	ILMN_25318	ILMN_164274	CA13	NM_198584.1	377677	38348435	CA13	NP_940986.1	ILMN_1802414	GTGGAGGGGCATGTAGGACAGGGGTTCTAATTACTGTCTGTGAGAGTTAC	Homo sapiens carbonic anhydrase XIII (CA13), mRNA.
SHH	290386	238.6	0.0195783	177.6	0.137048	0.74434	149.7	0.623494	212.455	0.0481928	1.41921	1.90667	1.22534	1.68133	ILMN_27314	ILMN_27314	SHH	NM_000193.2	6469	21071042	SHH	NP_000184.1	ILMN_1652693	ACCATTCTCATCAACCGGGTGCTGGCCTCGTGCTACGCGGTCATCGAGGA	Homo sapiens sonic hedgehog homolog (Drosophila) (SHH), mRNA.
EI24	770541	4609.44	0	15714	0	3.4091	1165.41	0	3780.23	0	3.2437	0.951485	0.270312	1.68117	ILMN_8791	ILMN_25825	EI24	NM_001007277.1	9538	55956767	EI24	NP_001007278.1	ILMN_1669394	CACTAAACCTGAACTTTTCAACTCCGTTGGTGGTGGGAGGCAGCGGGCAG	Homo sapiens etoposide induced 2.4 mRNA (EI24), transcript variant 2, mRNA.
KCTD20	7000086	991.654	0	5227.83	0	5.27183	676.121	0	3240.14	0	4.79225	0.909029	0.228704	1.68032	ILMN_5272	ILMN_5272	KCTD20	NM_173562.3	222658	40255181	KCTD20	NP_775833.2	ILMN_1803476	GCCCAGGAAGGTTAGATGTGTTTGCAAATAAGTTGCCCAAAGGGTCCCCC	Homo sapiens potassium channel tetramerisation domain containing 20 (KCTD20), mRNA.
SERTAD3	3370474	1324.63	0	4375.6	0	3.30325	2063.15	0	7033.9	0	3.4093	1.0321	0.352064	1.68004	ILMN_1527	ILMN_162786	SERTAD3	NM_013368.2	29946	15718683	SERTAD3	NP_037500.2	ILMN_1801934	AAAGAAAGCTGGGCCTGTCGAAGGATGACAGGGATGTGCTGCCAGGTTGC	Homo sapiens SERTA domain containing 3 (SERTAD3), transcript variant 1, mRNA.
AK3L1	160148	443.357	0	613.665	0	1.38413	929.62	0	1793.45	0	1.92923	1.39382	0.713896	1.67992	ILMN_28560	ILMN_28560	AK3L1	NM_013410.2	205	53831999	AK3L1	NP_037542.1	ILMN_2338038	GGGGTTGAGCAGAATGTTGTACTAGCTGTGCCTGGACTGAGTATAACAGC	Homo sapiens adenylate kinase 3-like 1 (AK3L1), nuclear gene encoding mitochondrial protein, transcript variant 6, mRNA.
FAM124A	7380411	168.423	0.212349	123.239	0.980422	0.731722	186.474	0.0783133	297.845	0.00903614	1.59725	2.18286	1.5031	1.67976	ILMN_18616	ILMN_18616	FAM124A	NM_145019.2	220108	31542759	FAM124A	NP_659456.2	ILMN_1674827	CGAAACACACAAACTCAGAGACACAGACTCAGGCCCCACTGCCCCTCTGG	Homo sapiens family with sequence similarity 124A (FAM124A), mRNA.
RYK	770372	1026.33	0	1358.37	0	1.32353	504.412	0	884.589	0	1.7537	1.32502	0.645492	1.67953	ILMN_14452	ILMN_14452	RYK	NM_002958.3	6259	116805328	RYK	NP_002949.2	ILMN_2363439	CCCTTCGAGATGGCCGCATACCTGAAAGATGGTTACCGAATAGCCCAGCC	Homo sapiens RYK receptor-like tyrosine kinase (RYK), transcript variant 2, mRNA.
C6ORF145	1850424	307.39	0.00451807	451.49	0	1.46879	372.001	0.00301205	853.111	0	2.2933	1.56136	0.882437	1.67892	ILMN_8767	ILMN_41640	C6ORF145	XM_937537.2	221749	113417902	C6orf145	XP_942630.1	ILMN_1709026	GGTTTGGGTCAACCCCAGGAGTATTTGCAGAAGGCCCAGCACAGTGGGGG	PREDICTED: Homo sapiens chromosome 6 open reading frame 145 (C6orf145), mRNA.
ILF3	1450075	1147.49	0	1368.84	0	1.19289	1785.85	0	3171.95	0	1.77616	1.48895	0.810174	1.67878	ILMN_3208	ILMN_175838	ILF3	NM_012218.2	3609	24234749	ILF3	NP_036350.2	ILMN_1698463	GCAGCATAGTTGGGAGCTTCTGGATTCCATCTGCACCTGTGAGCCCCATG	Homo sapiens interleukin enhancer binding factor 3, 90kDa (ILF3), transcript variant 1, mRNA.
TMEM101	1400397	2090.26	0	3157.58	0	1.51062	855.927	0	1775.35	0	2.07418	1.37306	0.694597	1.67847	ILMN_24128	ILMN_24128	TMEM101	NM_032376.2	84336	39725655	TMEM101	NP_115752.1	ILMN_1667716	GAAGTCACATGGGTTCTCAGGGTATGCCAGGGGCAGAAACAGTACCGGCT	Homo sapiens transmembrane protein 101 (TMEM101), mRNA.
UHMK1	2340682	244.281	0.0180723	795.807	0	3.25775	237.065	0.0195783	842.968	0	3.55585	1.0915	0.413316	1.67819	ILMN_10092	ILMN_10092	UHMK1	NM_175866.2	127933	52851453	UHMK1	NP_787062.1	ILMN_2096012	TGTCCCTGAGTAGAGGATGCTGCTATGCGTGAGTTCATGGACACAAGTTG	Homo sapiens U2AF homology motif (UHM) kinase 1 (UHMK1), mRNA.
AKT1	6200431	11202.3	0	11464	0	1.02336	12839.2	0	24915	0	1.94055	1.89626	1.21812	1.67814	ILMN_16661	ILMN_16661	AKT1	NM_001014431.1	207	62241012	AKT1	NP_001014431.1	ILMN_2410909	CCACGGTAGCACTTGACCTTTTCGACGCTTAACCTTTCCGCTGTCGCCCC	Homo sapiens v-akt murine thymoma viral oncogene homolog 1 (AKT1), transcript variant 3, mRNA.
LYPD3	2470524	183.74	0.0843374	255.445	0.0165663	1.39025	229.373	0.0256024	444.138	0.00301205	1.93631	1.39278	0.714949	1.67783	ILMN_23267	ILMN_23267	LYPD3	NM_014400.2	27076	93004087	LYPD3	NP_055215.2	ILMN_1739605	TCCCCACTCTAAGCACTGCCTCCCCTACTCCCCGCATCTTTGGGGAATCG	Homo sapiens LY6/PLAUR domain containing 3 (LYPD3), mRNA.
SYT17	1470176	148.848	0.605422	157.065	0.445783	1.0552	833.661	0	1633.39	0	1.9593	1.8568	1.17916	1.67765	ILMN_7354	ILMN_180653	SYT17	NM_016524.2	51760	40068037	SYT17	NP_057608.2	ILMN_1657760	TCATCGGGAGGATCGTCATTGGCCAGTACTCTTCAGGCCCCTCTGAGACC	Homo sapiens synaptotagmin XVII (SYT17), mRNA.
HCG2P7	4780470	2682.18	0	8730.11	0	3.25485	2722.94	0	10065.6	0	3.69658	1.13571	0.458469	1.67724	ILMN_5556	ILMN_5556	HCG2P7	NR_001318.1	80867	30231216	HCG2P7		ILMN_2091123	AATTAGCCGGGCGTGGTGGCAGGCTCCTCGGGAGGCTGAGGCAGAAAAAT	Homo sapiens HLA complex group 2 pseudogene 7 (HCG2P7), non-coding RNA.
SORT1	160019	857.608	0	1262.62	0	1.47226	1034.79	0	1988.08	0	1.92125	1.30496	0.627947	1.67701	ILMN_11307	ILMN_165748	SORT1	NM_002959.4	6272	52352810	SORT1	NP_002950.3	ILMN_1707077	GGTCCCCATGTGCCTGTTGTTCAGCCCTCTCTCTTGTTCCCTTTCTGAGC	Homo sapiens sortilin 1 (SORT1), mRNA.
FAM107B	6040603	1215.18	0	7694.63	0	6.33206	1663.36	0	9184.57	0	5.52171	0.872024	0.195196	1.67683	ILMN_2236	ILMN_2236	FAM107B	NM_031453.2	83641	40254981	FAM107B	NP_113641.2	ILMN_1758672	GGGGCCCTGGTAGGCTCCTTTAGAAGGACCATTTCTGTTCCTAGAGCTTA	Homo sapiens family with sequence similarity 107, member B (FAM107B), mRNA.
ZNF706	7610189	552.33	0	1400.22	0	2.53512	863.082	0	2269.61	0	2.62966	1.03729	0.360508	1.67679	ILMN_9764	ILMN_9764	ZNF706	NM_016096.3	51123	110227592	ZNF706	NP_057180.1	ILMN_1702384	CATCCCCATGTTTAACTGACACACTGGGGGCTCAGTTGTGTGCTGTAATG	Homo sapiens zinc finger protein 706 (ZNF706), transcript variant 2, mRNA.
SPSB4	2690025	176.562	0.137048	174.124	0.153614	0.986191	162.199	0.325301	243.077	0.0256024	1.49863	1.51962	0.842888	1.67673	ILMN_24150	ILMN_24150	SPSB4	NM_080862.1	92369	18254459	SPSB4	NP_543138.1	ILMN_1736682	CATGGGGGCAGCCTTGTGACTGGAAGGGTGGATATGGGAGACACATTCTC	Homo sapiens splA/ryanodine receptor domain and SOCS box containing 4 (SPSB4), mRNA.
EPC2	630750	212.572	0.0286145	251.261	0.0165663	1.182	216.594	0.0301205	409.468	0.00301205	1.89049	1.59939	0.922869	1.67652	ILMN_26742	ILMN_26742	EPC2	NM_015630.2	26122	21361488	EPC2	NP_056445.2	ILMN_1656496	AGCCATCCCAGGTGTTGGGCGGGGGGAGGGTTGTGGCAAGATTGTCTTTT	Homo sapiens enhancer of polycomb homolog 2 (Drosophila) (EPC2), mRNA.
FEZ2	6200053	9316.5	0	5435.14	0	0.583389	1761.24	0	2648.16	0	1.50357	2.57731	1.90104	1.67627	ILMN_4341	ILMN_4341	FEZ2	NM_005102.2	9637	110349753	FEZ2	NP_005093.2	ILMN_1739586	AGTGTGTGTCCTCTGAGGTGCTTGAGAAAGTGTACACTGCAGAACTGCCC	Homo sapiens fasciculation and elongation protein zeta 2 (zygin II) (FEZ2), transcript variant 1, mRNA.
TMEM39A	3460575	509.462	0	442.495	0	0.868554	274.309	0.00903614	356.118	0.00301205	1.29824	1.49471	0.818573	1.67614	ILMN_5837	ILMN_5837	TMEM39A	NM_018266.1	55254	8922755	TMEM39A	NP_060736.1	ILMN_1770373	GAGGCTGAGGGTTTTGCTGCCACTTTTCCTGTGTTTCCACTTCTGCTTCC	Homo sapiens transmembrane protein 39A (TMEM39A), mRNA.
TTYH3	770754	1696.64	0	3840.37	0	2.26352	763.785	0	2024.89	0	2.65113	1.17124	0.495585	1.67566	ILMN_22026	ILMN_22026	TTYH3	NM_025250.2	80727	53831992	TTYH3	NP_079526.1	ILMN_1692731	CATCCAGGAACTGAGGCCTGAACCATTTTGCATTTCCCCCTCCTCCAGCC	Homo sapiens tweety homolog 3 (Drosophila) (TTYH3), mRNA.
TMEM42	1410736	2158.45	0	3476.13	0	1.61048	1658.72	0	3313.47	0	1.99761	1.24038	0.565013	1.67537	ILMN_27701	ILMN_27701	TMEM42	NM_144638.1	131616	21389472	TMEM42	NP_653239.1	ILMN_1760245	CAGTGAGCCTTCGCAGATGCTGGAGATCCTGGGGTTGGTCTGCTTTGTGT	Homo sapiens transmembrane protein 42 (TMEM42), mRNA.
HOXD11	5290142	1016.97	0	823.921	0	0.810171	1489.47	0	1963.71	0	1.31839	1.6273	0.952077	1.67522	ILMN_750	ILMN_750	HOXD11	NM_021192.2	3237	23510367	HOXD11	NP_067015.2	ILMN_1746158	TCTGTAGGAAGTTGGGCCGGGTTGGGGGTTGCTAGAAGGCGCTGGTGTTT	Homo sapiens homeobox D11 (HOXD11), mRNA.
SYPL1	1190452	4785.99	0	3767.14	0	0.787118	594.163	0	900.035	0	1.51479	1.92448	1.24946	1.67502	ILMN_20394	ILMN_20394	SYPL1	NM_182715.1	6856	33239442	SYPL1	NP_874384.1	ILMN_2377174	GTTTCCTGTCCTTTGTTGCTCATGCTGTTTAAGTGCAGGCTGAGACCCAG	Homo sapiens synaptophysin-like 1 (SYPL1), transcript variant 2, mRNA.
TCF20	3450707	1014.49	0	2357.74	0	2.32407	1977.02	0	5091.18	0	2.57518	1.10805	0.433208	1.67484	ILMN_25080	ILMN_25080	TCF20	NM_181492.1	6942	31652241	TCF20	NP_852469.1	ILMN_2368068	GAGGGACTGTCGCTGTGATCAGAGTGGGTTAAGCTGACCAGGAACACCCA	Homo sapiens transcription factor 20 (AR1) (TCF20), transcript variant 2, mRNA.
APLP1	7000008	233.685	0.0210843	172.832	0.164157	0.739593	197.28	0.0512048	307.164	0.00753012	1.557	2.10521	1.43085	1.67436	ILMN_22183	ILMN_22853	APLP1	NM_001024807.1	333	67782337	APLP1	NP_001019978.1	ILMN_1763834	CCAAAATTCCATCCCTAAGAATTCCCAGATAGTCCCAGCAGCCTCCCCAC	Homo sapiens amyloid beta (A4) precursor-like protein 1 (APLP1), transcript variant 1, mRNA.
KIAA1191	3610088	5122.26	0	12520.1	0	2.44425	5566.89	0	15454.2	0	2.77609	1.13577	0.461445	1.67432	ILMN_15219	ILMN_167553	KIAA1191	NM_001079685.1	57179	119120891	KIAA1191	NP_001073153.1	ILMN_1749405	CAGGGCCTGGAACGCCTGTGCGGGGAGGTCACTCAATTCAAAATTTTCTG	Homo sapiens KIAA1191 (KIAA1191), transcript variant 3, mRNA.
CADM4	6420019	142.818	0.754518	153.224	0.536145	1.07286	501.348	0	972.049	0	1.93887	1.8072	1.13351	1.67369	ILMN_19958	ILMN_19958	CADM4	NM_145296.1	199731	21686976	CADM4	NP_660339.1	ILMN_1812096	TGAAAATATCAGATTGCACCCCCCTCTCCCCATTCCTGGCTTTTGCCCCC	Homo sapiens cell adhesion molecule 4 (CADM4), mRNA.
CRTC2	4260187	257.978	0.0135542	254.957	0.0165663	0.98829	353.459	0.00301205	588.143	0.00150602	1.66396	1.68368	1.01057	1.6731	ILMN_28825	ILMN_28825	CRTC2	NM_181715.1	200186	32171214	CRTC2	NP_859066.1	ILMN_1657771	TGAAGGATGCCAAGAATGAGAAAAAGCAAGGGGTTTGTCCAGGTGGCCCC	Homo sapiens CREB regulated transcription coactivator 2 (CRTC2), mRNA.
MAZ	4830689	258.749	0.0135542	1153.16	0	4.45668	290.575	0.00903614	1201.4	0	4.13456	0.927723	0.256185	1.67154	ILMN_183664	ILMN_183664	MAZ	NM_001042539.1	4150	110347458	MAZ	NP_001036004.1	ILMN_2409793	CTTTTCCCACCAACTCCTATTTCCCTACCAACCAAGGAGCCTCCAGAAGG	Homo sapiens MYC-associated zinc finger protein (purine-binding transcription factor) (MAZ), transcript variant 2, mRNA.
VAMP2	4200575	487.19	0	629.94	0	1.29301	2737.39	0	7101.63	0	2.5943	2.00641	1.33488	1.67153	ILMN_15829	ILMN_15829	VAMP2	NM_014232.1	6844	7657674	VAMP2	NP_055047.1	ILMN_1713491	GCCCAGAGAGAGCTGTCCTCTCATTGGGTGAACTGATTGAGGAAGGGTCT	Homo sapiens vesicle-associated membrane protein 2 (synaptobrevin 2) (VAMP2), mRNA.
OR5AY1	6940286	190.548	0.064759	158.36	0.417169	0.831078	143.171	0.786145	208.96	0.0512048	1.45951	1.75617	1.08585	1.67032	ILMN_20201	ILMN_162243	OR5AY1	NM_001004732.2	343170	118766342	OR5AY1	NP_001004732.2	ILMN_1697466	TGCCACAGTCCCCAAATCCATCCTCAACTCTGTCGCCTCCACTGACTCCA	Homo sapiens olfactory receptor, family 5, subfamily AY, member 1 (OR5AY1), mRNA.
COL18A1	5290132	1632.85	0	509.697	0	0.312152	241.219	0.0150602	211.232	0.0496988	0.875687	2.80532	2.13508	1.67024	ILMN_6591	ILMN_13022	COL18A1	NM_130445.2	80781	110611232	COL18A1	NP_569712.2	ILMN_1806733	AGTCATTCGTTCTGTGGAGGGACAAGTGGACTCAGGGCAGCGCCAGGCTG	Homo sapiens collagen, type XVIII, alpha 1 (COL18A1), transcript variant 2, mRNA.
DOLPP1	1260154	838.258	0	576.64	0	0.687903	1331.46	0	1864.65	0	1.40045	2.03583	1.36584	1.66999	ILMN_27873	ILMN_27873	DOLPP1	NM_020438.3	57171	48976059	DOLPP1	NP_065171.2	ILMN_1672042	GGTCACTCGGGATCTGTGTTCGAATCCTCCCCACCCCTTTCTTTGTGGAG	Homo sapiens dolichyl pyrophosphate phosphatase 1 (DOLPP1), mRNA.
ODC1	4070017	4046.79	0	11950.3	0	2.95303	16152.2	0	48684	0	3.01408	1.02067	0.351013	1.66966	ILMN_21065	ILMN_21065	ODC1	NM_002539.1	4953	4505488	ODC1	NP_002530.1	ILMN_1748591	CCTGTGTCTTGTGCCTGGGAGAGTGGGATGAAACGCCACAGAGCAGCCTG	Homo sapiens ornithine decarboxylase 1 (ODC1), mRNA.
ERGIC1	830039	2627.73	0	3736.32	0	1.42188	1187.23	0	2285.27	0	1.92488	1.35375	0.684678	1.66907	ILMN_7272	ILMN_7272	ERGIC1	NM_001031711.1	57222	72534711	ERGIC1	NP_001026881.1	ILMN_1664068	GGAGTCCCTTTGGTGTGTGAATATGTGTGCCTGTAGAGGGTGGGGCAGGG	Homo sapiens endoplasmic reticulum-golgi intermediate compartment (ERGIC) 1 (ERGIC1), transcript variant 1, mRNA.
PLK1	5130128	687.644	0	331.688	0.0060241	0.482354	346.899	0.0060241	450.611	0.00301205	1.29897	2.69298	2.02395	1.66903	ILMN_1127	ILMN_1127	PLK1	NM_005030.3	5347	34147632	PLK1	NP_005021.2	ILMN_1736176	TACAGCCTTGTCCCCCTCCCCCTCAACCCCACCATATGAATTGTACAGAA	Homo sapiens polo-like kinase 1 (Drosophila) (PLK1), mRNA.
ARL5A	6270195	4712.16	0	30208.4	0	6.41074	5763.52	0	31327	0	5.43539	0.847857	0.179086	1.66877	ILMN_137185	ILMN_12840	ARL5A	NM_001037174.1	26225	82546835	ARL5A	NP_001032251.1	ILMN_1688526	CTCTGTGTTCTCTGTATTGTACTAACCAACCTCCCAAATCGCTGAGCTGC	Homo sapiens ADP-ribosylation factor-like 5A (ARL5A), transcript variant 3, mRNA.
RNF185	290307	418.331	0	492.092	0	1.17632	627.788	0	991.654	0	1.5796	1.34283	0.67488	1.66795	ILMN_27974	ILMN_27974	RNF185	NM_152267.2	91445	31542782	RNF185	NP_689480.2	ILMN_1691293	TAAGTAAGGCAGGAGAGCTGACTTGGGACTCCTGGCTCGGCCCCAACAGG	Homo sapiens ring finger protein 185 (RNF185), mRNA.
BLCAP	2690524	1152.55	0	3496.99	0	3.03414	1188.18	0	3626.93	0	3.05252	1.00606	0.338127	1.66793	ILMN_16211	ILMN_16211	BLCAP	NM_006698.2	10904	53759114	BLCAP	NP_006689.1	ILMN_1675612	AGTGTTGGCAAACGAGACTTTCTCCTGGCCCCTGCCTGCTGGAGATCAGC	Homo sapiens bladder cancer associated protein (BLCAP), mRNA.
TMEM178	6520064	168.552	0.210843	224.666	0.0271084	1.33292	245.673	0.0120482	499.108	0.00301205	2.03159	1.52417	0.856403	1.66777	ILMN_27772	ILMN_27772	TMEM178	NM_152390.1	130733	22748834	TMEM178	NP_689603.1	ILMN_2104295	ATGCAGCATCTTCAGAACTTGTCCTGATGGTGTCTTATTGTGTCAGCACC	Homo sapiens transmembrane protein 178 (TMEM178), mRNA.
DYRK2	2100743	1013.45	0	6052.84	0	5.97254	1621.76	0	8436.87	0	5.20229	0.871035	0.203528	1.66751	ILMN_3688	ILMN_3688	DYRK2	NM_003583.2	8445	5922002	DYRK2	NP_003574.1	ILMN_2374244	AGTACTTAAAAGCGTGGTCCCCAGTGAGGCCAAGAAAGTTTCCGGTTAAG	Homo sapiens dual-specificity tyrosine-(Y)-phosphorylation regulated kinase 2 (DYRK2), transcript variant 1, mRNA.
ABCC5	6580553	413.433	0	1344.62	0	3.25233	349.128	0.00451807	1070.59	0	3.06646	0.942851	0.275387	1.66746	ILMN_25223	ILMN_25223	ABCC5	NM_005688.2	10057	66529004	ABCC5	NP_005679.2	ILMN_1706531	GTTTGGTGTGTTCCCGCAAACCCCCTTTGTGCTGTGGGGCTGGTAGCTCA	Homo sapiens ATP-binding cassette, sub-family C (CFTR/MRP), member 5 (ABCC5), transcript variant 1, mRNA.
SPIN4	3420075	731.466	0	1629.22	0	2.22733	1027.53	0	2643.91	0	2.57308	1.15523	0.488034	1.66719	ILMN_4105	ILMN_4105	SPIN4	NM_001012968.2	139886	108796660	SPIN4	NP_001012986.2	ILMN_1684563	TATTGCTGATTGTACTGGTTGTTGCTTGTTGACTGTACTATTCAGATGGC	Homo sapiens spindlin family, member 4 (SPIN4), mRNA.
TMEM41B	1230546	2125.87	0	4831.87	0	2.27289	500.358	0	1201.87	0	2.40202	1.05681	0.389962	1.66685	ILMN_8205	ILMN_8205	TMEM41B	NM_015012.1	440026	66392189	TMEM41B	NP_055827.1	ILMN_1678004	CACAAGAAGACAAGCATCTGTGGTGCGGAGGCAAGCAGGCTAACTAGGAG	Homo sapiens transmembrane protein 41B (TMEM41B), mRNA.
SUPT4H1	1770070	2091.05	0	1693.28	0	0.809776	4166.55	0	7095.16	0	1.70288	2.10291	1.43612	1.66679	ILMN_16133	ILMN_16133	SUPT4H1	NM_003168.1	6827	4507310	SUPT4H1	NP_003159.1	ILMN_1766245	GGCGACCATTGAGTCCTAGTCTCCCTTGTTTGTGCCCCTGTAGGAGGTAG	Homo sapiens suppressor of Ty 4 homolog 1 (S. cerevisiae) (SUPT4H1), mRNA.
ISCA1	5960221	1104.05	0	2549.42	0	2.30914	525.113	0	1403.1	0	2.67199	1.15714	0.49051	1.66663	ILMN_171173	ILMN_171173	ISCA1	NM_030940.3	81689	52426767	ISCA1	NP_112202.2	ILMN_2219556	ACCCAGAATTATGCTTTTGGAATGTGGTCCTCACTGTACAGGAGAATGTG	Homo sapiens iron-sulfur cluster assembly 1 homolog (S. cerevisiae) (ISCA1), mRNA.
MT1A	6200402	11044.7	0	11620	0	1.05208	15378.9	0	27607.8	0	1.79517	1.7063	1.03991	1.66639	ILMN_1797	ILMN_1797	MT1A	NM_005946.2	4489	71274112	MT1A	NP_005937.2	ILMN_1691156	TGCTGCTCCTGCTGCCCCATGAGCTGTGCCAAGTGTGCCCAGGGCTGCAT	Homo sapiens metallothionein 1A (MT1A), mRNA.
ZBP1	1260021	635.953	0	378.595	0.00150602	0.595319	374.591	0.00301205	495.001	0.00301205	1.32145	2.21973	1.55396	1.66577	ILMN_24934	ILMN_24934	ZBP1	NM_030776.1	81030	13540544	ZBP1	NP_110403.1	ILMN_1765994	GGGGCATCTGCCTGGAGTTACCTTCCATCATGGCTACCTGCTGTGGTTTG	Homo sapiens Z-DNA binding protein 1 (ZBP1), mRNA.
FYTTD1	1470050	234.065	0.0210843	574.561	0	2.45471	324.075	0.0060241	957.407	0	2.95428	1.20351	0.537818	1.66569	ILMN_5513	ILMN_5513	FYTTD1	NM_001011537.1	84248	58374124	FYTTD1	NP_001011537.1	ILMN_1683786	GGTGAGAGCAAGAGGATTGCTTAAGCCAAGGACTTCAGGACCAGCGTGGG	Homo sapiens forty-two-three domain containing 1 (FYTTD1), transcript variant 2, mRNA.
PARP9	3140707	356.587	0.00301205	367.166	0.00150602	1.02967	231.043	0.0240964	340.86	0.00451807	1.47531	1.4328	0.767438	1.66537	ILMN_12926	ILMN_12926	PARP9	NM_031458.1	83666	13899296	PARP9	NP_113646.1	ILMN_2053527	CTTGGGGTTGGGGTAGGTAGATACCAAATGAAACACTTTCAGGACCTTCC	Homo sapiens poly (ADP-ribose) polymerase family, member 9 (PARP9), mRNA.
ITGB1	610452	32421.1	0	49618.7	0	1.53045	1875.26	0	3994.06	0	2.12987	1.39167	0.726596	1.66507	ILMN_4738	ILMN_178157	ITGB1	NM_002211.2	3688	19743812	ITGB1	NP_002202.2	ILMN_1723467	GTGGCTATGCAACAGCTCTCACCTACGCGAGTCTTACTTTGAGTTAGTGC	Homo sapiens integrin, beta 1 (fibronectin receptor, beta polypeptide, antigen CD29 includes MDF2, MSK12) (ITGB1), transcript variant 1A, mRNA.
DAGLB	2680020	838.428	0	483.969	0	0.577234	416.955	0.00150602	487.749	0.00301205	1.16979	2.02654	1.36169	1.66485	ILMN_1764	ILMN_1764	DAGLB	NM_139179.1	221955	21040276	DAGLB	NP_631918.1	ILMN_1658885	CTGGCTCTGGGGTCGGCCAGTGGATTCAGGAGTTGAAACAATAAAGCGCG	Homo sapiens diacylglycerol lipase, beta (DAGLB), mRNA.
PMP22	7560138	14120	0	34348.2	0	2.43258	1544.06	0	3938.88	0	2.55099	1.04868	0.38418	1.6645	ILMN_5694	ILMN_9212	PMP22	NM_153321.1	5376	24430162	PMP22	NP_696996.1	ILMN_1785646	TAGAGCTTGGCTGGGTCTAGGCTGTTCTGTGCCTCCAAGGACTGTCTGGC	Homo sapiens peripheral myelin protein 22 (PMP22), transcript variant 2, mRNA.
KDELR1	2510209	9171.08	0	7194.46	0	0.784473	1822.32	0	2931.72	0	1.60879	2.05079	1.38674	1.66405	ILMN_28854	ILMN_28854	KDELR1	NM_006801.2	10945	32307173	KDELR1	NP_006792.1	ILMN_2130411	TGGTCTTCTCCTGGTTTTTTGGCAAATTAGGGGGGCCCGGGGCTCAAGTG	Homo sapiens KDEL (Lys-Asp-Glu-Leu) endoplasmic reticulum protein retention receptor 1 (KDELR1), mRNA.
C1ORF115	770564	671.28	0	1931.57	0	2.87744	2495.77	0	8167.73	0	3.27263	1.13734	0.473836	1.6635	ILMN_30321	ILMN_30321	C1ORF115	NM_024709.4	79762	121582459	C1orf115	NP_078985.3	ILMN_1674817	GGGCTGCCCTGGGTTTCTCTTACTCAATCCCTGGAGTGTAAGCATTTGGA	Homo sapiens chromosome 1 open reading frame 115 (C1orf115), mRNA.
SAMD11	2340431	175.057	0.153614	218.844	0.0286145	1.25013	236.94	0.0195783	403.566	0.00301205	1.70325	1.36245	0.699043	1.66341	ILMN_17141	ILMN_17141	SAMD11	NM_152486.2	148398	76881818	SAMD11	NP_689699.2	ILMN_2195138	TATGCCGTCAGCCCCTACTTCCACACAGGCGCGGTAGGGGGACTCTCCAT	Homo sapiens sterile alpha motif domain containing 11 (SAMD11), mRNA.
RARRES1	1010132	318.591	0.00301205	177.87	0.134036	0.5583	151.246	0.581325	162.118	0.381024	1.07188	1.9199	1.25652	1.66338	ILMN_10965	ILMN_10965	RARRES1	NM_002888.2	5918	46255040	RARRES1	NP_002879.2	ILMN_1743620	GCACAGAGCGCTACAACCCAGAGTCTTTACTTCAGGAAGGTGAGGGACGT	Homo sapiens retinoic acid receptor responder (tazarotene induced) 1 (RARRES1), transcript variant 2, mRNA.
LSM8	770593	389.67	0.00301205	641.285	0	1.64571	465.473	0	980.47	0	2.10639	1.27993	0.616952	1.66297	ILMN_7799	ILMN_7799	LSM8	NM_016200.3	51691	93141217	LSM8	NP_057284.1	ILMN_1805590	GCTAGTGCTTCTAAAAGTTGCTCCCTAGCACTGAGAGGTGTGGGTAGGTA	Homo sapiens LSM8 homolog, U6 small nuclear RNA associated (S. cerevisiae) (LSM8), mRNA.
PAM	4210670	16152.2	0	8254.12	0	0.511021	1833.15	0	2270.68	0	1.23868	2.42392	1.76111	1.66282	ILMN_2475	ILMN_2475	PAM	NM_138821.1	5066	21070979	PAM	NP_620176.1	ILMN_2313901	GCCAGTGTCTTTCTTTGGTGCCTTTCCTGTTCAGCATTCTTAGCCTGTGG	Homo sapiens peptidylglycine alpha-amidating monooxygenase (PAM), transcript variant 3, mRNA.
DMWD	3850731	350.433	0.00301205	399.065	0.00150602	1.13878	513.023	0	874.129	0	1.70388	1.49624	0.833698	1.66254	ILMN_3514	ILMN_170828	DMWD	NM_004943.1	1762	62945416	DMWD	NP_004934.1	ILMN_1714352	AAGGAGCTATTTTGGGGTCTCGTTTGCCCAGGGAGGGCTTGGCTCCACCA	Homo sapiens dystrophia myotonica, WD repeat containing (DMWD), mRNA.
FGA	5130114	442.376	0	496.86	0	1.12316	674.824	0	1227.89	0	1.81957	1.62004	0.957618	1.66242	ILMN_11182	ILMN_11182	FGA	NM_021871.2	2243	70906433	FGA	NP_068657.1	ILMN_1656487	TCCTTGGGGGCAGGGCCTTTGTCTGTCTCATCTCTGTATTCCCAAATGCC	Homo sapiens fibrinogen alpha chain (FGA), transcript variant alpha, mRNA.
SLCO1C1	460474	169.804	0.198795	126.854	0.966867	0.747059	112.971	0.998494	140.212	0.838855	1.24113	1.66135	0.999403	1.66195	ILMN_22034	ILMN_22034	SLCO1C1	NM_017435.2	53919	21361594	SLCO1C1	NP_059131.1	ILMN_2144297	CTTAGGATGGAGCAGAACATGGAGAGGAAGATTTCATTTTAAGCTCCTCC	Homo sapiens solute carrier organic anion transporter family, member 1C1 (SLCO1C1), mRNA.
ANGEL2	1820441	1425.11	0	6047.55	0	4.24357	738.007	0	2880.08	0	3.90251	0.919628	0.25846	1.66117	ILMN_20781	ILMN_20781	ANGEL2	NM_144567.3	90806	70794817	ANGEL2	NP_653168.2	ILMN_1736340	GTTGACCAGAATAGTTGGTAACTCTGCCAGAGCCTGTACTTACCTGCCAA	Homo sapiens angel homolog 2 (Drosophila) (ANGEL2), mRNA.
B4GALT5	2060047	3401.61	0	6875.74	0	2.02132	2518.9	0	5898.77	0	2.34181	1.15856	0.497913	1.66064	ILMN_5773	ILMN_5773	B4GALT5	NM_004776.2	9334	13929470	B4GALT5	NP_004767.1	ILMN_1685824	CCTCTTGTCAGAGATCCTCTACCACAGACATTAATAGCTGAGCAGGAGCC	Homo sapiens UDP-Gal:betaGlcNAc beta 1,4- galactosyltransferase, polypeptide 5 (B4GALT5), mRNA.
HOXA4	7160553	170.389	0.191265	216.174	0.0301205	1.26871	577.727	0	1151.84	0	1.99375	1.57148	0.91114	1.66034	ILMN_138508	ILMN_9899	HOXA4	NM_002141.4	3201	148613881	HOXA4	NP_002132.3	ILMN_1677018	GGATGCTGGCTGGTGGAACAACCTGCTGGCCCGAAACAAGGCTGCCAGGT	Homo sapiens homeobox A4 (HOXA4), mRNA.
TIPRL	4670468	869.865	0	1456.83	0	1.67477	700.836	0	1381.74	0	1.97156	1.17721	0.516928	1.66028	ILMN_13476	ILMN_13476	TIPRL	NM_152902.3	261726	73088904	TIPRL	NP_690866.1	ILMN_2249288	TTTTAACTTGTTGATTCAGATGTCTTGGTCCCTGAATAGTCCTAGATTAC	Homo sapiens TIP41, TOR signaling pathway regulator-like (S. cerevisiae) (TIPRL), transcript variant 1, mRNA.
MKNK2	1300347	5882.04	0	20036.4	0	3.40636	5775.02	0	18435	0	3.1922	0.937127	0.276894	1.66023	ILMN_22850	ILMN_22850	MKNK2	NM_017572.2	2872	40018630	MKNK2	NP_060042.2	ILMN_2347068	GGTCAGAACCGTTACTGTGAATGAGTGAAGATCCTGGAGGACCCTGGGCC	Homo sapiens MAP kinase interacting serine/threonine kinase 2 (MKNK2), transcript variant 1, mRNA.
CHCHD7	3850180	306.163	0.00451807	387.299	0.00150602	1.26501	429.461	0.00150602	712.994	0	1.66021	1.31241	0.652544	1.65986	ILMN_27243	ILMN_27243	CHCHD7	NM_001011670.1	79145	58761517	CHCHD7	NP_001011670.1	ILMN_2324375	GCAAGAGTGTGAGGCAAGAGAAGCTGGAACCACATTCAGAGAGTATCCTG	Homo sapiens coiled-coil-helix-coiled-coil-helix domain containing 7 (CHCHD7), transcript variant 5, mRNA.
MCCC2	7040114	240.908	0.0180723	206.508	0.0391566	0.857205	202.318	0.0451807	248.806	0.0256024	1.22978	1.43464	0.774904	1.65973	ILMN_19445	ILMN_19445	MCCC2	NM_022132.3	64087	14251210	MCCC2	NP_071415.1	ILMN_1769264	GCATAAAGTGCCCTCACACTGCTGTGCAGCCATTACCACCATTCATCTCC	Homo sapiens methylcrotonoyl-Coenzyme A carboxylase 2 (beta) (MCCC2), mRNA.
RAP1B	6590703	1504.12	0	2184.31	0	1.45222	552.515	0	1060.13	0	1.91874	1.32125	0.662118	1.65913	ILMN_20588	ILMN_27682	RAP1B	NM_015646.4	5908	58219793	RAP1B	NP_056461.1	ILMN_1701434	TGGATTGCCATGCAAGGGCTTGCATTATAATTACTTGCCACTTGAATGTG	Homo sapiens RAP1B, member of RAS oncogene family (RAP1B), transcript variant 1, mRNA.
SSR1	110451	4173.57	0	7197.5	0	1.72454	571.063	0	1204.96	0	2.11003	1.22353	0.564824	1.65871	ILMN_23274	ILMN_23274	SSR1	NM_003144.2	6745	6552340	SSR1	NP_003135.1	ILMN_1750693	CCTCAGATGCCAGGGGTCTGCTCTAGCATCAGTAAGTATTTAGCAGAAAC	Homo sapiens signal sequence receptor, alpha (translocon-associated protein alpha) (SSR1), mRNA.
GLG1	2030376	5432.46	0	1608.78	0	0.296142	913.951	0	939.966	0	1.02847	3.47288	2.81445	1.65843	ILMN_29553	ILMN_29553	GLG1	NM_012201.4	2734	55742888	GLG1	NP_036333.2	ILMN_1772261	GGCAGTCCAGCCTGACCTTTCTGCACACTCCAGACAAACTTCCCAGACAA	Homo sapiens golgi apparatus protein 1 (GLG1), mRNA.
EMP1	3940435	8619.54	0	9506.45	0	1.10289	662.389	0	1145.28	0	1.72901	1.5677	0.909422	1.65828	ILMN_25097	ILMN_163266	EMP1	NM_001423.1	2012	4503558	EMP1	NP_001414.1	ILMN_1801616	GAGGGCAAGCCACCAAATTACCTAGGCTGAGGTTAGAGAGATTGGCCAGC	Homo sapiens epithelial membrane protein 1 (EMP1), mRNA.
BTD	1410091	410.235	0	259.746	0.0165663	0.633166	225.302	0.0271084	301.733	0.00903614	1.33923	2.11514	1.457	1.65814	ILMN_24816	ILMN_24816	BTD	NM_000060.2	686	59806340	BTD	NP_000051.1	ILMN_1699728	GTATGAGAGGGACTAGGAAAAGTGTGTGGTCTGTGGGGCGGACTCTGGCC	Homo sapiens biotinidase (BTD), mRNA.
RHOG	4010753	3742.09	0	2801.28	0	0.748587	6075.68	0	10099.2	0	1.66224	2.2205	1.56316	1.65734	ILMN_16348	ILMN_16348	RHOG	NM_001665.3	391	147899824	RHOG	NP_001656.2	ILMN_1739792	TCAGCCATCTCTAACCTCTGCCCTCGCTGCTCTTGGAATTGCGCCCCCAA	Homo sapiens ras homolog gene family, member G (rho G) (RHOG), mRNA.
ATP1A1	4210095	4713.71	0	2570.69	0	0.545363	932.036	0	1336.91	0	1.4344	2.63018	1.97304	1.65714	ILMN_2141	ILMN_2141	ATP1A1	NM_001001586.1	476	48762681	ATP1A1	NP_001001586.1	ILMN_2415189	GGAGTTTGGAACTCTACCCTGGTAGGAAAGCACCGCAGCATGTGGGGAAG	Homo sapiens ATPase, Na+/K+ transporting, alpha 1 polypeptide (ATP1A1), transcript variant 2, mRNA.
C10ORF61	4390494	167.343	0.228916	156.742	0.451807	0.936653	153.406	0.534639	233.268	0.0286145	1.5206	1.62344	0.966392	1.65704	ILMN_7866	ILMN_7866	C10ORF61	NM_015631.2	26123	62079293	C10orf61	NP_056446.1	ILMN_1795563	CCTGGGAGAGTTTGGGGATCTTCATCCCACTCACTCTGTGTCGTACTTTC	Homo sapiens chromosome 10 open reading frame 61 (C10orf61), transcript variant 2, mRNA.
LARGE	10768	2418.8	0	2125.87	0	0.878895	1507.27	0	2217.09	0	1.47093	1.67362	1.01677	1.65685	ILMN_5209	ILMN_5209	LARGE	NM_004737.3	9215	59853527	LARGE	NP_004728.1	ILMN_1662038	TGCCCTACCCTCTGCTGGGCTGTTTGTATTGAGTTGCAATGTGACCAGCG	Homo sapiens like-glycosyltransferase (LARGE), transcript variant 1, mRNA.
DNAJC15	2190707	1610.07	0	3641.12	0	2.26148	592.978	0	1555	0	2.62236	1.15958	0.502748	1.65683	ILMN_18054	ILMN_18054	DNAJC15	NM_013238.2	29103	66472919	DNAJC15	NP_037370.2	ILMN_1812666	TTCTGAGAGCAGGCATTGTATCTGTCTTGTTTGGTGTTACATTGGCACCC	Homo sapiens DnaJ (Hsp40) homolog, subfamily C, member 15 (DNAJC15), mRNA.
ADAM19	6900209	3271.81	0	7143.18	0	2.18325	450.143	0	1191.66	0	2.64729	1.21255	0.555902	1.65664	ILMN_12727	ILMN_12727	ADAM19	NM_033274.2	8728	73747890	ADAM19	NP_150377.1	ILMN_1713751	TCCAAGCCCACATTTCCAAAGTCACCCCCAACGCGTCCTCTCACACCGTC	Homo sapiens ADAM metallopeptidase domain 19 (meltrin beta) (ADAM19), transcript variant 2, mRNA.
LOC440145	60369	536.499	0	572.973	0	1.06799	339.787	0.0060241	493.862	0.00301205	1.45345	1.36092	0.704349	1.65657	ILMN_35014	ILMN_163591	LOC440145	NM_001071775.1	440145	115392147	LOC440145	NP_001065243.1	ILMN_1809662	CCAGAAGCTTTATCATCGGTTATTAAGGAGCTTCGCAAGGCTACTGAAGC	Homo sapiens similar to RIKEN cDNA 2410129H14 (LOC440145), mRNA.
CAPN10	2510008	302.862	0.0060241	406.573	0.00150602	1.34244	283.485	0.00903614	544.675	0.00150602	1.92135	1.43124	0.775182	1.65606	ILMN_41807	ILMN_41807	CAPN10	NM_023083.2	11132	89353288	CAPN10	NP_075571.1	ILMN_2252186	CACTGCCGGCCCAGTGACACCGAGTTCCACCCCATCGGCTTCCATATCTT	Homo sapiens calpain 10 (CAPN10), transcript variant 1, mRNA.
PHF10	1780544	484.552	0	275.363	0.0120482	0.568283	591.059	0	716.322	0	1.21193	2.13262	1.47664	1.65598	ILMN_18932	ILMN_18932	PHF10	NM_133325.1	55274	19747275	PHF10	NP_579866.1	ILMN_1690138	ACAGCTCCTCTGGCAATGTATCTGAAGGGGAAAGCCCTCCTGACAGCCAG	Homo sapiens PHD finger protein 10 (PHF10), transcript variant 2, mRNA.
SAP30L	2320053	1745.1	0	2629.69	0	1.5069	2106.94	0	4013.06	0	1.90468	1.26398	0.608234	1.65574	ILMN_18384	ILMN_18384	SAP30L	NM_024632.4	79685	141801098	SAP30L	NP_078908.1	ILMN_1757781	GAAGAGTAACAAGAGTAGACTGGACCAGAAATCGGAGGGTGGCAAGCAGC	Homo sapiens SAP30-like (SAP30L), mRNA.
SLC35D1	5310296	225.105	0.0225904	200.725	0.0436747	0.891697	149.422	0.635542	201.734	0.0677711	1.35009	1.51407	0.85843	1.65564	ILMN_20373	ILMN_20373	SLC35D1	NM_015139.1	23169	14028874	SLC35D1	NP_055954.1	ILMN_2057768	GCCCACCCTGGCCATTGCGTATTTCACAGGAGATGCACAAAAGGCTGTGG	Homo sapiens solute carrier family 35 (UDP-glucuronic acid/UDP-N-acetylgalactosamine dual transporter), member D1 (SLC35D1), mRNA.
NKD1	5570025	146.286	0.665663	166.218	0.262048	1.13626	277.872	0.00903614	461.26	0.00301205	1.65997	1.46091	0.805666	1.65525	ILMN_17319	ILMN_17319	NKD1	NM_033119.3	85407	31982882	NKD1	NP_149110.1	ILMN_1692674	GGGATCAAGCCCTTTTCCCCAAGAGTCCCATCTCTTCTGCCATGCACGAC	Homo sapiens naked cuticle homolog 1 (Drosophila) (NKD1), mRNA.
GPR63	3420528	174.897	0.156627	166.077	0.26506	0.949572	190.688	0.061747	289.412	0.00903614	1.51773	1.59833	0.943258	1.65507	ILMN_25570	ILMN_25570	GPR63	NM_030784.1	81491	13540556	GPR63	NP_110411.1	ILMN_1653648	CCTGGACATGATGCCTAAGTCCTTCAAGTTTTTGCCGCAGCTCCCTGGTC	Homo sapiens G protein-coupled receptor 63 (GPR63), mRNA.
SNAP23	5810435	1508.59	0	2249.5	0	1.49113	915.404	0	1776.39	0	1.94055	1.3014	0.646542	1.65485	ILMN_679	ILMN_29211	SNAP23	NM_003825.2	8773	18765728	SNAP23	NP_003816.2	ILMN_1748911	GCATCTGAACACTTCAAAGCTGTCAGTGTGTATTGGTTTCACCAATAACC	Homo sapiens synaptosomal-associated protein, 23kDa (SNAP23), transcript variant 1, mRNA.
RTN3	4920129	1914.77	0	2762.85	0	1.44291	847.804	0	1615.76	0	1.90582	1.32081	0.666122	1.65469	ILMN_21716	ILMN_21716	RTN3	NM_201430.1	10313	41393605	RTN3	NP_958833.1	ILMN_2363065	CTCCCAGGAAGTCAGTGATTGTCTTTTTGGGCTTCCCCTCCAAAGGACCT	Homo sapiens reticulon 3 (RTN3), transcript variant 4, mRNA.
RPN2	3370112	2697.76	0	1639.03	0	0.607554	689.057	0	941.507	0	1.36637	2.24897	1.59443	1.65454	ILMN_30123	ILMN_30123	RPN2	NM_002951.2	6185	35493915	RPN2	NP_002942.2	ILMN_1693421	GCCCAGCAGGCAGTCAAGAGAACAGCACATTAGTTCCAGAAGAAAGATGG	Homo sapiens ribophorin II (RPN2), mRNA.
BOLA3	6520576	8861	0	13493.1	0	1.52275	15432.5	0	28152.8	0	1.82425	1.198	0.54359	1.65441	ILMN_28776	ILMN_28776	BOLA3	NM_212552.2	388962	78486585	BOLA3	NP_997717.2	ILMN_2343010	CATGGATTGCGGATATTTACCTCTGTCCCCAAACGCTGACCACGCCCTGG	Homo sapiens bolA homolog 3 (E. coli) (BOLA3), transcript variant 1, mRNA.
RNF13	20487	706.462	0	871.3	0	1.23333	230.731	0.0240964	368.808	0.00301205	1.59843	1.29603	0.64203	1.654	ILMN_13348	ILMN_13348	RNF13	NM_183381.1	11342	34577086	RNF13	NP_899237.1	ILMN_2339748	GACCTGCCAATCATTAGGGAGAGGCAACAAGGTAATTCAGCCTTTCCTCC	Homo sapiens ring finger protein 13 (RNF13), transcript variant 4, mRNA.
SRI	6770392	1001.49	0	1207.85	0	1.20605	846.251	0	1430.31	0	1.69017	1.40141	0.747834	1.65358	ILMN_170642	ILMN_170642	SRI	NM_003130.2	6717	38679886	SRI	NP_003121.1	ILMN_2400219	TGCTGGCTTGTGCCTCTTACTATGTGGTTTGGTCATTATAGATAATGCCC	Homo sapiens sorcin (SRI), transcript variant 1, mRNA.
TMPRSS7	2320176	146.257	0.665663	132.64	0.924699	0.906895	138.917	0.861446	209.691	0.0512048	1.50947	1.66444	1.01097	1.65346	ILMN_36290	ILMN_36290	TMPRSS7	XM_938469.1	344805	88970767	TMPRSS7	XP_943562.1	ILMN_1747932	ACGCTCTGTGTTTCCACCTACGGGATCATCACTTCTCGGATGCTCTGTGC	PREDICTED: Homo sapiens transmembrane protease, serine 7, transcript variant 3 (TMPRSS7), mRNA.
C6ORF47	4150279	782.266	0	742.494	0	0.949158	1534.62	0	2097.71	0	1.36692	1.44014	0.786895	1.65325	ILMN_25721	ILMN_25721	C6ORF47	NM_021184.3	57827	57165365	C6orf47	NP_067007.3	ILMN_1795286	AGAAGGGCTGGTAGCTCAGGCAGTGTGGGGGAAGCACTGAAGCCTGTAGT	Homo sapiens chromosome 6 open reading frame 47 (C6orf47), mRNA.
PRSS12	2480692	454.231	0	305.823	0.0105422	0.673276	248.806	0.0105422	432.101	0.00301205	1.7367	2.57948	1.92629	1.65319	ILMN_19375	ILMN_19375	PRSS12	NM_003619.2	8492	21327713	PRSS12	NP_003610.1	ILMN_1672720	CCTCCTGGGGGTATGGCTGTGGAGTCAAGGATTCTCCTGGTGTTTATACC	Homo sapiens protease, serine, 12 (neurotrypsin, motopsin) (PRSS12), mRNA.
DUSP7	1090273	170.376	0.191265	213.758	0.0331325	1.25463	231.014	0.0240964	403.206	0.00301205	1.74538	1.39115	0.738127	1.65302	ILMN_139221	ILMN_779	DUSP7	NM_001947.2	1849	85662716	DUSP7	NP_001938.1	ILMN_1782581	CTTCATTGACGAAGCCCGCTCCAAGAAGTGTGGTGTCCTGGTGCACTGCC	Homo sapiens dual specificity phosphatase 7 (DUSP7), mRNA.
FLJ21986	7510551	1416.79	0	2462.43	0	1.73803	280.485	0.00903614	592.612	0.00150602	2.11281	1.21563	0.562906	1.65273	ILMN_22149	ILMN_22149	FLJ21986	NM_024913.3	79974	31542726	FLJ21986	NP_079189.3	ILMN_1677038	ACTGTTACCATCTGACTGAGGTTACTCTGGTATTTATCTCTTCGCTGCTG	Homo sapiens hypothetical protein FLJ21986 (FLJ21986), mRNA.
ZIC3	670414	144.776	0.703313	146.51	0.692771	1.01198	172.042	0.167169	235.229	0.0286145	1.36728	1.35109	0.698526	1.65257	ILMN_3993	ILMN_3993	ZIC3	NM_003413.2	7547	22547199	ZIC3	NP_003404.1	ILMN_1681805	AGGCTTAAGTACCTCCTTTAAGGGGCAATGCTCTAGGTTTTTGGTGGCAG	Homo sapiens Zic family member 3 heterotaxy 1 (odd-paired homolog, Drosophila) (ZIC3), mRNA.
SLC35F5	3290682	1455.22	0	1144.13	0	0.786221	314.984	0.00753012	397.612	0.00301205	1.26233	1.60556	0.953059	1.6525	ILMN_22210	ILMN_22210	SLC35F5	NM_025181.2	80255	21361958	SLC35F5	NP_079457.2	ILMN_2206554	CAGTCTACAGTCCATCCAAAGGACCAACCTGCCTTACACATCTCAAGGAA	Homo sapiens solute carrier family 35, member F5 (SLC35F5), mRNA.
PIGV	2070279	1360.24	0	927.692	0	0.682007	445.467	0	646.075	0.00150602	1.45033	2.12657	1.47414	1.65243	ILMN_3048	ILMN_3048	PIGV	NM_017837.2	55650	21361770	PIGV	NP_060307.2	ILMN_1762993	GGCATTAGCTGACAGGCTGGTAACAGTCCACACAAGATGGTATAGGCCTG	Homo sapiens phosphatidylinositol glycan anchor biosynthesis, class V (PIGV), mRNA.
HIST1H3H	1690706	179.393	0.11747	175.9	0.146084	0.980529	287.043	0.00903614	425.241	0.00301205	1.48146	1.51087	0.858756	1.65212	ILMN_452	ILMN_452	HIST1H3H	NM_003536.2	8357	15718725	HIST1H3H	NP_003527.1	ILMN_1749368	TCAAGAAGCCCCATCGCTATCGGCCTGGTACAGTGGCTCTCCGCGAGATT	Homo sapiens histone cluster 1, H3h (HIST1H3H), mRNA.
GNB1	2710114	14541	0	15816.2	0	1.0877	8821.06	0	15223.8	0	1.72585	1.58669	0.934831	1.65186	ILMN_26098	ILMN_26098	GNB1	NM_002074.2	2782	20357526	GNB1	NP_002065.1	ILMN_1760320	TTCCGTCCAACAACTCTGTAGAGCTCTCTGCACCCTTACCCCTTTCCACC	Homo sapiens guanine nucleotide binding protein (G protein), beta polypeptide 1 (GNB1), mRNA.
CHUK	3520541	774.987	0	1389.81	0	1.79333	1139.29	0	2733.22	0	2.39905	1.33777	0.686618	1.65115	ILMN_30263	ILMN_30263	CHUK	NM_001278.3	1147	62241000	CHUK	NP_001269.3	ILMN_1677041	CCTTTATTTTGCTGCTTGATGATGAGAGGGAGGGCTGCTGCCACAGACTG	Homo sapiens conserved helix-loop-helix ubiquitous kinase (CHUK), mRNA.
MST150	130364	515.98	0	2220.9	0	4.30423	496.86	0	1992.63	0	4.01044	0.931745	0.281116	1.65063	ILMN_12737	ILMN_12737	MST150	NM_032947.3	85027	40805107	MST150	NP_116565.2	ILMN_1684368	CTGTAATTAGCTCCACGTGTACCCCCTTCACTCCCTCCCACCAGCTCTGC	Homo sapiens MSTP150 (MST150), mRNA.
CITED4	5810142	555.334	0	660.163	0	1.18877	1309.94	0	2677.58	0	2.04404	1.71947	1.06934	1.65013	ILMN_15271	ILMN_15271	CITED4	NM_133467.2	163732	38455425	CITED4	NP_597724.1	ILMN_1787691	GCTTCAGCTTTCGGACTCTGGTTCTTGGATCGTGTCCTCTCCCCCTCGCC	Homo sapiens Cbp/p300-interacting transactivator, with Glu/Asp-rich carboxy-terminal domain, 4 (CITED4), mRNA.
GAS6	70730	20111	0	13834.2	0	0.687894	1100.27	0	1567.55	0	1.42469	2.0711	1.42121	1.64988	ILMN_10723	ILMN_10723	GAS6	NM_000820.1	2621	4557616	GAS6	NP_000811.1	ILMN_1779558	GCCATGCTGAGAGCTGGGCTTTCCTCTGTGACCATCCCGGCCTGTAACAT	Homo sapiens growth arrest-specific 6 (GAS6), mRNA.
RHBDF1	1710189	6062.98	0	2397.02	0	0.395354	1361.2	0	1328.62	0	0.976067	2.46884	1.81897	1.64987	ILMN_20892	ILMN_20892	RHBDF1	NM_022450.2	64285	21359942	RHBDF1	NP_071895.2	ILMN_1808404	CCTCTTTCTTGTGCCTTGTTCACTTCTGTTGAACCCCTCGTACTGCCGGG	Homo sapiens rhomboid 5 homolog 1 (Drosophila) (RHBDF1), mRNA.
GFRA2	4490072	259.491	0.0135542	247.554	0.0180723	0.954002	428.953	0.00150602	668.782	0.00150602	1.5591	1.63428	0.984738	1.64954	ILMN_24176	ILMN_24176	GFRA2	NM_001495.4	2675	47078234	GFRA2	NP_001486.4	ILMN_1656300	CTCTGGTGGGGGCTCCTGATCCGCATCCAAGCTTAACCAAGGCTCCAATA	Homo sapiens GDNF family receptor alpha 2 (GFRA2), mRNA.
SCG5	5260343	1058.51	0	439.247	0	0.414967	219.148	0.0301205	254.529	0.0240964	1.16145	2.79889	2.14939	1.6495	ILMN_6950	ILMN_6950	SCG5	NM_003020.1	6447	4506916	SCG5	NP_003011.1	ILMN_2065773	AGAAGGCTGTACTCAAGAGGAGGAGCTGACACATTTCACTTGGCTGCGTC	Homo sapiens secretogranin V (7B2 protein) (SCG5), mRNA.
TXNIP	1240440	3081.28	0	6971.75	0	2.26262	586.617	0	1349.35	0	2.30022	1.01662	0.367493	1.64912	ILMN_9057	ILMN_9057	TXNIP	NM_006472.2	10628	142352859	TXNIP	NP_006463.2	ILMN_1697448	CAGCCATAGCACTTTGTTCACTGTCCTGTGTCAGAGCACTGAGCTCCACC	Homo sapiens thioredoxin interacting protein (TXNIP), mRNA.
ACP1	1500152	1942.3	0	2850.93	0	1.46781	1644.73	0	2967.5	0	1.80424	1.2292	0.580084	1.64912	ILMN_18542	ILMN_18542	ACP1	NM_007099.2	52	30090001	ACP1	NP_009030.1	ILMN_1669633	CCTAGGGCCTTTTGTGGATTGACAGTAGTCCCCTCCGTAGGAGCTCACAG	Homo sapiens acid phosphatase 1, soluble (ACP1), transcript variant 2, mRNA.
WDR82	5360086	2372.19	0	4273.94	0	1.80169	1967.45	0	4381.21	0	2.22684	1.23598	0.587352	1.64862	ILMN_1229	ILMN_1229	WDR82	NM_025222.3	80335	147904339	WDR82	NP_079498.2	ILMN_1679655	CTTCACATATCTGCAACCAGAGCAGCCACCAAGCATTACTTAGCAGCAGG	Homo sapiens WD repeat domain 82 (WDR82), mRNA.
RAB6IP1	2640408	6356.89	0	12173.8	0	1.91505	6798.95	0	16097.7	0	2.36767	1.23635	0.587881	1.64847	ILMN_24051	ILMN_24051	RAB6IP1	NM_015213.2	23258	44889474	RAB6IP1	NP_056028.2	ILMN_1785356	CATGCCGGGATGTGTCATCGTGCCAAATACCACATTTCCTGTTGGCACAG	Homo sapiens RAB6 interacting protein 1 (RAB6IP1), mRNA.
FNTA	5810274	679.81	0	345.925	0.00451807	0.508855	528.612	0	591.752	0.00150602	1.11944	2.19993	1.55208	1.64785	ILMN_5092	ILMN_5092	FNTA	NM_002027.2	2339	66882377	FNTA	NP_002018.1	ILMN_1746494	CCGGTGCCGCAGAATGATGGCCCCAATCCCGTGGTCCAGATCATTTATAG	Homo sapiens farnesyltransferase, CAAX box, alpha (FNTA), transcript variant 1, mRNA.
RAPH1	4280398	169.513	0.200301	177.463	0.137048	1.0469	242.866	0.0135542	397.154	0.00301205	1.63528	1.56202	0.914216	1.64781	ILMN_7647	ILMN_7647	RAPH1	NM_025252.3	65059	47132517	RAPH1	NP_079528.1	ILMN_1718405	GCTCTCTTATGTCTTTATCGGGGATCTTATTTGGCCTTATTTCAGTCTCC	Homo sapiens Ras association (RalGDS/AF-6) and pleckstrin homology domains 1 (RAPH1), transcript variant 2, mRNA.
CDR2L	3940482	6241.18	0	11612.2	0	1.86058	10335.8	0	22584.2	0	2.18504	1.17439	0.52666	1.64773	ILMN_26231	ILMN_26231	CDR2L	NM_014603.1	30850	32698689	CDR2L	NP_055418.1	ILMN_2128770	CTGCTCCCCAGCTCTGTAGTGGCAGACCAGCGTCACCTTTGAAGTATACG	Homo sapiens cerebellar degeneration-related protein 2-like (CDR2L), mRNA.
SLC9A4	3130360	322.855	0.00301205	483.706	0	1.49822	389.353	0.00301205	746.656	0	1.91768	1.27998	0.632424	1.64755	ILMN_21811	ILMN_21811	SLC9A4	NM_001011552.1	389015	58531220	SLC9A4	NP_001011552.1	ILMN_2112730	GTGCCATGCTGGTGTGCTGCACCCGCTAACTCGTCATCTAGCATTAGGTG	Homo sapiens solute carrier family 9 (sodium/hydrogen exchanger), member 4 (SLC9A4), mRNA.
SLC41A1	580332	630.831	0	777.371	0	1.2323	838.428	0	1561.58	0	1.8625	1.51141	0.864149	1.64726	ILMN_2825	ILMN_2825	SLC41A1	NM_173854.4	254428	51702205	SLC41A1	NP_776253.3	ILMN_1656186	AGGCCCTGAGTGAGCAGAGGAGGACTGTAGGGTGAGAGGGAAAGAAAATG	Homo sapiens solute carrier family 41, member 1 (SLC41A1), mRNA.
ISLR2	7400184	201.119	0.0406627	158.573	0.412651	0.788453	250.084	0.0105422	394.789	0.00301205	1.57862	2.00218	1.35522	1.64696	ILMN_19345	ILMN_19345	ISLR2	NM_020851.1	57611	39930400	ISLR2	NP_065902.1	ILMN_1692739	AATCGTGTTTGCCCGGCGTGTAGTCCCTGACAAGCGTGCCCTGTAGGAGA	Homo sapiens immunoglobulin superfamily containing leucine-rich repeat 2 (ISLR2), mRNA.
DLX3	6380193	205.072	0.0346385	190.193	0.0662651	0.927445	467.303	0	749.986	0	1.60493	1.73048	1.08375	1.64673	ILMN_4634	ILMN_165302	DLX3	NM_005220.2	1747	38327640	DLX3	NP_005211.1	ILMN_1789357	GGCTGGATTTGGGTTTTGTGGGAGGTGCAGGGGCCAAGAGAGACGTGGTA	Homo sapiens distal-less homeobox 3 (DLX3), mRNA.
MFAP3L	2750332	146.169	0.667169	167.067	0.246988	1.14297	332.951	0.0060241	545.886	0.00150602	1.63954	1.43445	0.787781	1.64667	ILMN_22921	ILMN_22921	MFAP3L	NM_021647.6	9848	153792328	MFAP3L	NP_067679.6	ILMN_1723277	GCATCCCTGACCCACAGTTCAAGTGGTATAATTCCATTGGCAAGCTGCTG	Homo sapiens microfibrillar-associated protein 3-like (MFAP3L), transcript variant 1, mRNA.
DET1	3990605	639.655	0	557.147	0	0.871012	830.931	0	1199.84	0	1.44397	1.65781	1.01131	1.6465	ILMN_164954	ILMN_164954	DET1	NM_017996.2	55070	33354282	DET1	NP_060466.2	ILMN_2145423	GCTCTGTTAGTTCCAGCCTGCTATACCTCAGATGGGAGAGAGCCAGAGAG	Homo sapiens de-etiolated homolog 1 (Arabidopsis) (DET1), mRNA.
RDH11	2340494	1261.25	0	827.175	0	0.655838	377.166	0.00301205	521.517	0.00150602	1.38272	2.10833	1.46237	1.64596	ILMN_26810	ILMN_26810	RDH11	NM_016026.2	51109	20070271	RDH11	NP_057110.2	ILMN_2128741	CTTTGGTGGGGGAAAGAGTTATAGGACCACAGTCTTCACTTCTGATACTT	Homo sapiens retinol dehydrogenase 11 (all-trans/9-cis/11-cis) (RDH11), mRNA.
PMEPA1	240400	478.093	0	642.044	0	1.34293	1153.85	0	1897.02	0	1.64408	1.22425	0.57838	1.64587	ILMN_13834	ILMN_13834	PMEPA1	NM_199169.1	56937	40317615	PMEPA1	NP_954638.1	ILMN_1734276	CGTGGGAACTGCTCTCCTTTGCAGCCCCATTTCCCAAGCTCTGTTCAAGT	Homo sapiens prostate transmembrane protein, androgen induced 1 (PMEPA1), transcript variant 2, mRNA.
CFHR2	3120601	195.632	0.0542169	206.081	0.0391566	1.05341	180.082	0.114458	309.852	0.00753012	1.72062	1.63338	0.987887	1.64549	ILMN_18380	ILMN_18380	CFHR2	NM_005666.2	3080	49574530	CFHR2	NP_005657.1	ILMN_2045453	GGCTGGTCCACTCCTCCCAAATGCAGGTCCACTATTTCTGCAGAAAAATG	Homo sapiens complement factor H-related 2 (CFHR2), mRNA.
ACVR1B	4570240	1086.53	0	2872.75	0	2.64398	574.078	0	1468.88	0	2.55869	0.967741	0.323084	1.64466	ILMN_22498	ILMN_22498	ACVR1B	NM_004302.3	91	33598913	ACVR1B	NP_004293.1	ILMN_2243308	CACAGACCAAGTCCAAGCCCGTTCTTACGTCGCCATAAAGGCCCCCGAAC	Homo sapiens activin A receptor, type IB (ACVR1B), transcript variant 1, mRNA.
SUZ12	4920619	2648.16	0	9869.06	0	3.72676	3436.02	0	12282.7	0	3.57468	0.959193	0.314558	1.64464	ILMN_7988	ILMN_7988	SUZ12	NM_015355.1	23512	15149469	SUZ12	NP_056170.1	ILMN_1797813	CTCTGATTTTTGCCTCTGGATAGTAGATCTCGAGCGTTTATCTCGGGCTT	Homo sapiens suppressor of zeste 12 homolog (Drosophila) (SUZ12), mRNA.
SEMA4D	4880408	366.245	0.00301205	840.557	0	2.29507	1040.97	0	2373.69	0	2.28027	0.99355	0.349256	1.64429	ILMN_24615	ILMN_24615	SEMA4D	NM_006378.2	10507	33942063	SEMA4D	NP_006369.2	ILMN_1687533	GGCGCTGTTCCTGCCACTGTCCTGAAGATGTGAATGGGTGGTACGATTTC	Homo sapiens sema domain, immunoglobulin domain (Ig), transmembrane domain (TM) and short cytoplasmic domain, (semaphorin) 4D (SEMA4D), mRNA.
FURIN	3870706	305.195	0.0060241	584.24	0	1.91432	677.288	0	1792.88	0	2.64715	1.38281	0.738776	1.64404	ILMN_6716	ILMN_165409	FURIN	NM_002569.2	5045	20336193	FURIN	NP_002560.1	ILMN_1790228	ACTGTGCCCTGGTGGAGAAAGCACTGACCTGTCATGCCCCCCTCAAACCT	Homo sapiens furin (paired basic amino acid cleaving enzyme) (FURIN), mRNA.
LIPG	7210681	182.951	0.0888554	154.763	0.5	0.845925	223.698	0.0286145	323.751	0.00451807	1.44726	1.71087	1.06706	1.64381	ILMN_13411	ILMN_13411	LIPG	NM_006033.2	9388	62422575	LIPG	NP_006024.1	ILMN_2189027	GGTTGCTCAACCCATATTATTGGCTGTACATCCTGGTCACTTCTGACTTC	Homo sapiens lipase, endothelial (LIPG), mRNA.
SLC29A1	6180687	348.221	0.00301205	597.133	0	1.71481	316.511	0.00753012	668.962	0.00150602	2.11355	1.23253	0.588847	1.64368	ILMN_163932	ILMN_163932	SLC29A1	NM_001078174.1	2030	118582259	SLC29A1	NP_001071642.1	ILMN_2338963	GTCTGACCGTTGTATGGTTTGACCTGATATACTCCATTCTCCCCTGCGCC	Homo sapiens solute carrier family 29 (nucleoside transporters), member 1 (SLC29A1), nuclear gene encoding mitochondrial protein, transcript variant 4, mRNA.
EPHA10	1400088	193.804	0.063253	188.149	0.0722891	0.970821	208.618	0.0376506	326.076	0.00451807	1.56303	1.61001	0.966346	1.64366	ILMN_16282	ILMN_16282	EPHA10	NM_173641.2	284656	150456468	EPHA10	NP_775912.2	ILMN_1663263	GCTAGTGGGGGCATTAGGAACAGACCTCTCATTCTCTCTCTTGCCTGTGG	Homo sapiens EPH receptor A10 (EPHA10), transcript variant 2, mRNA.
DLX4	990241	134.344	0.914157	153.239	0.536145	1.14065	222.976	0.0286145	470.133	0.00301205	2.10845	1.84847	1.20504	1.64342	ILMN_3647	ILMN_21276	DLX4	NM_138281.1	1748	20143961	DLX4	NP_612138.1	ILMN_1750941	ATTGGCTGGAGTTGAGACTGTCCCCAGAACCCTTGGTCTTGCCACTCCCC	Homo sapiens distal-less homeobox 4 (DLX4), transcript variant 1, mRNA.
SERINC3	7380139	2015.83	0	1750.11	0	0.868183	669.297	0	1071.78	0	1.60135	1.84449	1.20128	1.64321	ILMN_10116	ILMN_10490	SERINC3	NM_006811.2	10955	39812087	SERINC3	NP_006802.1	ILMN_1815656	AGCTGGGTCTGCCTCCTGCTTTACGTCTGGACCCTTGTGGCTCCACTTGT	Homo sapiens serine incorporator 3 (SERINC3), transcript variant 1, mRNA.
MAP1LC3B	2490754	3550.9	0	5407.9	0	1.52297	3557.69	0	7076.25	0	1.989	1.30601	0.664041	1.64196	ILMN_29693	ILMN_29693	MAP1LC3B	NM_022818.3	81631	61676203	MAP1LC3B	NP_073729.1	ILMN_1703244	CGGGGAAAACCAGATTCTTTGCATCTGGGCCCTCTACTGATTGTTAAAGG	Homo sapiens microtubule-associated protein 1 light chain 3 beta (MAP1LC3B), mRNA.
NFIB	5960133	222.574	0.0256024	360.761	0.00150602	1.62086	317.599	0.00753012	592.002	0.00150602	1.86399	1.15	0.508403	1.6416	ILMN_14904	ILMN_14904	NFIB	NM_005596.2	4781	93004091	NFIB	NP_005587.2	ILMN_1778991	ATCACTATTCCTGGTTATCTCACCAACGAAGGCTAGGAGGCGGCGTCAGA	Homo sapiens nuclear factor I/B (NFIB), mRNA.
LOC387856	5550259	197.174	0.0496988	191.152	0.064759	0.969458	310.451	0.00753012	475.381	0.00301205	1.53126	1.5795	0.938379	1.64112	ILMN_30286	ILMN_30286	LOC387856	NM_001013635.2	387856	62177141	LOC387856	NP_001013657.2	ILMN_1779428	GTCAATATGTCCTTGCCCACTGCCTCTCGGTGTTGCCTTCATAATGTCTT	Homo sapiens similar to expressed sequence AI836003 (LOC387856), mRNA.
JMJD3	3520239	215.809	0.0256024	457.669	0	2.12072	239.222	0.0180723	614.933	0.00150602	2.57055	1.21212	0.571014	1.6411	ILMN_177332	ILMN_177332	JMJD3	NM_001080424.1	23135	122937250	JMJD3	NP_001073893.1	ILMN_2397521	AGAACTATGAGGAAAAGGAACCCCGTCCTTCCCAGCCCCGGCCAACTTTA	Homo sapiens jumonji domain containing 3, histone lysine demethylase (JMJD3), mRNA.
DUT	6280242	818.133	0	610.245	0	0.7459	726.304	0	1114.86	0	1.53497	2.05788	1.4179	1.63998	ILMN_6595	ILMN_163345	DUT	NM_001025248.1	1854	70906440	DUT	NP_001020419.1	ILMN_1732688	GAAATCAACTCAGTGGGACATAGCCAGCATTTTTGCATACCAGGTTGGGC	Homo sapiens deoxyuridine triphosphatase (DUT), nuclear gene encoding mitochondrial protein, transcript variant 1, mRNA.
TMEM98	6040600	1225.81	0	453.097	0	0.369632	307.62	0.00753012	345.312	0.00451807	1.12253	3.03688	2.39741	1.63947	ILMN_12943	ILMN_12943	TMEM98	NM_015544.2	26022	75677342	TMEM98	NP_056359.2	ILMN_1652456	GTGGAGGAACCTAGCACCTGCCATCCTCTTCCCCAATTTGCCACTTCCAG	Homo sapiens transmembrane protein 98 (TMEM98), transcript variant 1, mRNA.
APH1A	1850221	2276.19	0	6096.49	0	2.67838	3136.48	0	9060.04	0	2.8886	1.07849	0.439747	1.63874	ILMN_24581	ILMN_180233	APH1A	NM_001077628.1	51107	117606361	APH1A	NP_001071096.1	ILMN_1658472	TCCTCATGGCTGGGCTCATTTCGGTCCCTTTCTCCTTGGTCCCAGACCTT	Homo sapiens anterior pharynx defective 1 homolog A (C. elegans) (APH1A), transcript variant 1, mRNA.
LEF1	4570255	412.95	0	1280.73	0	3.10142	597.601	0	1832.56	0	3.06653	0.988751	0.35033	1.63842	ILMN_30265	ILMN_30265	LEF1	NM_016269.2	51176	19923451	LEF1	NP_057353.1	ILMN_2213136	GTAATAGCCAAACCCCACTCTGTTGGTAGCAATTGGCAGCCCTATTTCAG	Homo sapiens lymphoid enhancer-binding factor 1 (LEF1), mRNA.
MAPK7	1780068	741.131	0	1078.03	0	1.45457	784.232	0	1537.15	0	1.96007	1.34753	0.709261	1.63827	ILMN_8102	ILMN_14297	MAPK7	NM_139032.1	5598	20986498	MAPK7	NP_620601.1	ILMN_1709623	AGGCTTTAGCCCTGGACCCAGCAGGTGAGGCTCGGCTTGGATTATTCTGC	Homo sapiens mitogen-activated protein kinase 7 (MAPK7), transcript variant 2, mRNA.
EPB41L4B	1770278	171.475	0.182229	194.061	0.0557229	1.13172	254.198	0.0105422	386.792	0.00301205	1.52162	1.34452	0.706361	1.63816	ILMN_8980	ILMN_8980	EPB41L4B	NM_018424.2	54566	110624793	EPB41L4B	NP_060894.2	ILMN_1784967	GTGCTGAGTAGAGAGAAGTGGTGGCAGTGGGATTTCCTCAGTAATAGTCC	Homo sapiens erythrocyte membrane protein band 4.1 like 4B (EPB41L4B), transcript variant 1, mRNA.
ENPP2	840678	1657.18	0	635.265	0	0.383341	202.887	0.0451807	211.885	0.0481928	1.04435	2.72434	2.08708	1.63726	ILMN_26722	ILMN_177018	ENPP2	NM_001040092.1	5168	91823601	ENPP2	NP_001035181.1	ILMN_1780799	CCGAAAGACCAGCCGCAGCTACCCAGAAATCCTGACACTCAAGACATACC	Homo sapiens ectonucleotide pyrophosphatase/phosphodiesterase 2 (ENPP2), transcript variant 2, mRNA.
SLC27A3	1440300	553.227	0	295.312	0.0105422	0.533799	286.513	0.00903614	311.335	0.00753012	1.08664	2.03567	1.39871	1.63696	ILMN_820	ILMN_820	SLC27A3	NM_024330.1	11000	13236578	SLC27A3	NP_077306.1	ILMN_1719627	GGTGGGGGCCGTTGCAGGTGTACTGGGCTGTCAGGGATCTTTTCTATACC	Homo sapiens solute carrier family 27 (fatty acid transporter), member 3 (SLC27A3), mRNA.
SRFBP1	2260176	259.257	0.0135542	484.178	0	1.86756	292.149	0.00903614	597.455	0.00150602	2.04504	1.09503	0.458425	1.6366	ILMN_15262	ILMN_15262	SRFBP1	NM_152546.1	153443	22749138	SRFBP1	NP_689759.1	ILMN_1721024	CAGCAATTGCAGCTGCCTCTTCATCCTTCATGGGAAGCAAGCAGAAGGCG	Homo sapiens serum response factor binding protein 1 (SRFBP1), mRNA.
THOC3	2480328	678.569	0	292.091	0.0120482	0.430452	1598.96	0	1786.35	0	1.11719	2.59539	1.959	1.63639	ILMN_17969	ILMN_17969	THOC3	NM_032361.1	84321	14150170	THOC3	NP_115737.1	ILMN_2415926	CGTGGCACCCCAAAAGGCCTCTGCTGGCATTTGCCTGTGATGACAAAGAC	Homo sapiens THO complex 3 (THOC3), mRNA.
ATPBD1C	4150431	207.619	0.0316265	181.905	0.115964	0.876146	216.635	0.0301205	325.694	0.00451807	1.50342	1.71595	1.07995	1.636	ILMN_15678	ILMN_15678	ATPBD1C	NM_016301.2	51184	21361522	ATPBD1C	NP_057385.2	ILMN_1704943	GTCCGAAGGGAAAAAGCTGCAAGGATATATATAAGACCACTGCTTATCTG	Homo sapiens ATP binding domain 1 family, member C (ATPBD1C), mRNA.
C2ORF34	4120356	396.883	0.00150602	363.396	0.00150602	0.915625	785.424	0	1337.97	0	1.7035	1.86047	1.22517	1.6353	ILMN_14025	ILMN_14025	C2ORF34	NM_024766.2	79823	142382558	C2orf34	NP_079042.1	ILMN_1738099	CCTCCCCGCCTCTTTTTACACTCTGCTTGTTGCTCGTCCTGCCCTAAACC	Homo sapiens chromosome 2 open reading frame 34 (C2orf34), mRNA.
C10ORF58	2120468	5546.32	0	11864.2	0	2.13911	6376.43	0	15816.2	0	2.48042	1.15956	0.524374	1.63519	ILMN_17906	ILMN_17906	C10ORF58	NM_032333.2	84293	31543190	C10orf58	NP_115709.2	ILMN_2118472	GGTGAGCTGAGATCACACCACTGTATTCCAGCCTGGGTGACTGAGACTCT	Homo sapiens chromosome 10 open reading frame 58 (C10orf58), mRNA.
MPRIP	4880563	3841.61	0	4459.86	0	1.16094	1931.57	0	3502.8	0	1.81345	1.56206	0.926959	1.6351	ILMN_557	ILMN_1540	MPRIP	NM_015134.2	23164	50980306	MPRIP	NP_055949.2	ILMN_1774547	GCCCAGCCAGCACGCCTCAAGGTAGATGGAATCCCCACTGGTCAGAGAAA	Homo sapiens myosin phosphatase Rho interacting protein (MPRIP), transcript variant 1, mRNA.
TTC5	3440201	519.659	0	510.932	0	0.983206	1237.2	0	1858.07	0	1.50183	1.52748	0.89239	1.63509	ILMN_2965	ILMN_2965	TTC5	NM_138376.1	91875	24308431	TTC5	NP_612385.1	ILMN_1706455	CTCTCTCCTCTGTCCTCATCATGTTCCAGCTCTCTACAGGGCCACATACT	Homo sapiens tetratricopeptide repeat domain 5 (TTC5), mRNA.
RAF1	6100703	2118.88	0	1507.27	0	0.711353	2323.93	0	3224.62	0	1.38757	1.95061	1.31565	1.63497	ILMN_26090	ILMN_171188	RAF1	NM_002880.2	5894	52486392	RAF1	NP_002871.1	ILMN_1813489	CAGGGAGCAGTCTTCCATCATGCTGAATTTTGTCTTCCAGGAGCTGCCCC	Homo sapiens v-raf-1 murine leukemia viral oncogene homolog 1 (RAF1), mRNA.
ING3	7550707	772.12	0	1613.37	0	2.08953	712.395	0	1530.16	0	2.14791	1.02794	0.393239	1.6347	ILMN_177083	ILMN_177083	ING3	NM_019071.2	54556	38201654	ING3	NP_061944.2	ILMN_2237746	GCAGGCTGAAGGAAATGGTTCATGTGATAATGTGGGCTGGTATCCTCTAG	Homo sapiens inhibitor of growth family, member 3 (ING3), transcript variant 1, mRNA.
DGCR5	60491	162.47	0.304217	159.809	0.38253	0.98362	228.814	0.0256024	357.524	0.00301205	1.56251	1.58853	0.953949	1.63458	ILMN_6458	ILMN_6458	DGCR5	NR_002733.1	26220	84872017	DGCR5		ILMN_2221808	AGCCACACGGCCAGCTTCGAGGTGCTCATGGACGTCTCCAGGTGTGAGAT	Homo sapiens DiGeorge syndrome critical region gene 5 (non-protein coding) (DGCR5), non-coding RNA.
TCF21	5360112	760.022	0	325.766	0.0060241	0.428627	179.328	0.114458	196.561	0.0828313	1.0961	2.55723	1.92276	1.63447	ILMN_24347	ILMN_24347	TCF21	NM_003206.2	6943	38202236	TCF21	NP_003197.2	ILMN_1766712	CCTCTCTCTGTCCCACCCCGCGAGAACACTTTACAACGACGAGGAGATTC	Homo sapiens transcription factor 21 (TCF21), transcript variant 2, mRNA.
TMEM183B	5720364	8978.07	0	17069	0	1.90119	10632.4	0	23133	0	2.1757	1.14439	0.510081	1.63431	ILMN_168962	ILMN_168962	TMEM183B	NM_001079809.1	653659	119369511	TMEM183B	NP_001073277.1	ILMN_2172269	GCATTCAAAAGGAGTGGCCCTGTTTTCTGTGTTAAAACCCCATTTGGTGC	Homo sapiens transmembrane protein 183B (TMEM183B), mRNA.
TCF4	2510672	525.534	0	1499.91	0	2.85407	559.636	0	1715.15	0	3.06477	1.07382	0.439766	1.63406	ILMN_12126	ILMN_12126	TCF4	NM_003199.2	6925	145386535	TCF4	NP_003190.1	ILMN_1814194	CGGCCCACACCCTGGAATGGGAGACGCATCGAATCACATGGGACAGATGT	Homo sapiens transcription factor 4 (TCF4), transcript variant 2, mRNA.
EXTL3	10184	1116.06	0	2209.21	0	1.97948	517.517	0	1184.98	0	2.28974	1.15674	0.523316	1.63342	ILMN_10725	ILMN_10725	EXTL3	NM_001440.2	2137	41281366	EXTL3	NP_001431.1	ILMN_1778226	GTTCTCTGGGTGGCCGGCTTGCTGCTCCGGTTTGGGCTGTCTTACCATAA	Homo sapiens exostoses (multiple)-like 3 (EXTL3), mRNA.
PWP2	2970133	191.659	0.063253	166.022	0.266566	0.866236	194.094	0.0557229	267.546	0.0135542	1.37844	1.59129	0.958118	1.63318	ILMN_28098	ILMN_28098	PWP2	NM_005049.2	5822	48762925	PWP2	NP_005040.2	ILMN_1698950	GGGCCAGCAAAGAGGAGGGGTCCAGAGAACAGCTGAAATACTGTCACTAG	Homo sapiens PWP2 periodic tryptophan protein homolog (yeast) (PWP2), mRNA.
FLJ34931	5570504	193.632	0.063253	197.183	0.0481928	1.01834	148.672	0.659639	224.792	0.0346385	1.512	1.48477	0.851694	1.63307	ILMN_4853	ILMN_175465	FLJ34931	NM_001029883.1	388939	71274151	FLJ34931	NP_001025054.1	ILMN_1701186	AACTTGAGTCTGCCTTGGAGCACGCATTGCTGGTGGCAGGAGGGGCAAAC	Homo sapiens similar to cDNA sequence BC027072 (FLJ34931), mRNA.
PANX1	1940343	749.088	0	623.214	0	0.831963	232.35	0.0210843	349.66	0.00451807	1.50489	1.80884	1.17644	1.6324	ILMN_13242	ILMN_182792	PANX1	NM_015368.3	24145	39995063	PANX1	NP_056183.2	ILMN_1697817	GTGCCTTGAAGGGCAGCAGGCCCAAGTGCTGCTCTGACTGAAAACTGAGT	Homo sapiens pannexin 1 (PANX1), mRNA.
FLJ41841	3710241	154.115	0.475904	174.802	0.150602	1.13423	122.005	0.989458	179.627	0.170181	1.47229	1.29806	0.665945	1.63211	ILMN_12999	ILMN_12999	FLJ41841	NM_207499.1	401263	46409623	FLJ41841	NP_997382.1	ILMN_2150049	CCCTGCTGGGAATCCCGTTCTTCGCCATGGGCATCTCCACTGAATTTACC	Homo sapiens FLJ41841 protein (FLJ41841), mRNA.
ERMAP	6770279	1375.88	0	1653.54	0	1.2018	263.293	0.0105422	462.452	0.00301205	1.75642	1.46149	0.829554	1.63193	ILMN_26588	ILMN_162581	ERMAP	NM_001017922.1	114625	63054854	ERMAP	NP_001017922.1	ILMN_1715013	GTCCGAAGGCAAGGAAAAAGCTGATGGTCCTGTCCAAAGGCTATTAGGCA	Homo sapiens erythroblast membrane-associated protein (Scianna blood group) (ERMAP), transcript variant 1, mRNA.
RAB2B	670609	2739.9	0	14388.4	0	5.25142	2390.29	0	10232.4	0	4.28084	0.815177	0.183546	1.63163	ILMN_20609	ILMN_20609	RAB2B	NM_032846.2	84932	21361883	RAB2B	NP_116235.2	ILMN_1753002	GCCAAACTTGCCTTTGCTTCACTCATCATGCAGCCTTCTGGGTTGGTTGC	Homo sapiens RAB2B, member RAS oncogene family (RAB2B), mRNA.
C10ORF132	1710333	165.462	0.256024	148.321	0.661145	0.896405	305.026	0.00753012	555.048	0.00150602	1.81968	2.02997	1.39848	1.63149	ILMN_4547	ILMN_4547	C10ORF132	NM_001010917.1	401647	58219039	C10orf132	NP_001010917.1	ILMN_1717887	ACTTGCCCAGCGTGAAGCTCTGTGATGCTTTCTCTGCCCCGTGACGATGG	Homo sapiens chromosome 10 open reading frame 132 (C10orf132), mRNA.
SLC37A4	5130577	951.83	0	753.941	0	0.792096	1701.44	0	2279.49	0	1.33975	1.69139	1.0601	1.63129	ILMN_24454	ILMN_24454	SLC37A4	NM_001467.4	2542	116686112	SLC37A4	NP_001458.1	ILMN_1678678	GACTGCTGTTGCCAATACCTCAGACTCCAGGGAAAGAGAGGAGGCCATCA	Homo sapiens solute carrier family 37 (glucose-6-phosphate transporter), member 4 (SLC37A4), mRNA.
ATP1B1	4220468	951.169	0	1197.69	0	1.25917	464.28	0	822.25	0	1.77102	1.4065	0.775486	1.63101	ILMN_10855	ILMN_10855	ATP1B1	NM_001001787.1	481	49574488	ATP1B1	NP_001001787.1	ILMN_2407824	GTTATGCTTGTATTGAATGCTGTCTTGACATCTCTTGCCTTGTCCTCCGG	Homo sapiens ATPase, Na+/K+ transporting, beta 1 polypeptide (ATP1B1), transcript variant 2, mRNA.
CDC7	4900044	321.444	0.00301205	630.149	0	1.96037	362.306	0.00301205	746.294	0	2.05984	1.05074	0.420406	1.63034	ILMN_20584	ILMN_20584	CDC7	NM_003503.2	8317	11038647	CDC7	NP_003494.1	ILMN_1741801	GACAGCATATCAAACTTCCTATGGGAAAAAGTCTGGTGGGTGGTCAGCTG	Homo sapiens cell division cycle 7 homolog (S. cerevisiae) (CDC7), mRNA.
CDYL	1050114	458.77	0	512.271	0	1.11662	414.399	0.00150602	651.732	0.00150602	1.57272	1.40847	0.778292	1.63017	ILMN_788	ILMN_174383	CDYL	NM_170751.1	9425	25777618	CDYL	NP_736607.1	ILMN_1678075	AGTTTATACTTAGAACTGACCACCTCCCCGGCCACGCGGAGAGCTGTACA	Homo sapiens chromodomain protein, Y-like (CDYL), transcript variant 2, mRNA.
MTHFD2L	5310161	283.435	0.0105422	428.328	0	1.5112	400.849	0.00301205	809.027	0	2.01828	1.33555	0.705445	1.6301	ILMN_11631	ILMN_11631	MTHFD2L	NM_001004346.2	441024	62243411	MTHFD2L	NP_001004346.2	ILMN_1652434	TGACTCTTACCCAGCGCATGTCTTTATCAGTGTGTACTCGTGACGATTTG	Homo sapiens methylenetetrahydrofolate dehydrogenase (NADP+ dependent) 2-like (MTHFD2L), mRNA.
SNX3	6100523	23291.1	0	25351.5	0	1.08846	22483.7	0	38597.1	0	1.71667	1.57715	0.94711	1.63004	ILMN_2577	ILMN_3389	SNX3	NM_003795.3	8724	34304374	SNX3	NP_003786.1	ILMN_1740180	GATGTCACTTGACCCCATTTATGTGTAGGAGCACTACACCATTGGTTTCC	Homo sapiens sorting nexin 3 (SNX3), mRNA.
SSU72	1500768	17384.4	0	18296.7	0	1.05247	9618.34	0	14726.2	0	1.53105	1.45471	0.824969	1.62975	ILMN_29116	ILMN_29116	SSU72	NM_014188.2	29101	46370096	SSU72	NP_054907.1	ILMN_1664956	GTTTGTGTGCACTTCCCGACATACCTGTGTCTTCGTGTGCCTGCCTTCCC	Homo sapiens SSU72 RNA polymerase II CTD phosphatase homolog (S. cerevisiae) (SSU72), mRNA.
RNF126P1	1400332	342.396	0.00301205	445.467	0	1.30103	319.743	0.00753012	531.473	0.00150602	1.66219	1.2776	0.648878	1.62872	ILMN_137258	ILMN_16316	RNF126P1	NR_002818.2	376412	144226242	RNF126P1		ILMN_1737698	AACCCTATGGATTACGCCTGAGTGGCCAACGGCCTGGACGCCTTCGCACA	Homo sapiens ring finger protein 126 pseudogene 1 (RNF126P1), non-coding RNA.
SLC30A7	3120402	1778.22	0	8101.06	0	4.5557	849.894	0	3480.49	0	4.09521	0.89892	0.270363	1.62856	ILMN_20389	ILMN_20389	SLC30A7	NM_133496.3	148867	41529827	SLC30A7	NP_598003.2	ILMN_1789999	CCCCCAGAAGCCTTAGTGACCCAGATCTCAACCAGAGACTCAAGATAGCC	Homo sapiens solute carrier family 30 (zinc transporter), member 7 (SLC30A7), mRNA.
SLC7A2	3710154	137.543	0.864458	168.007	0.228916	1.22149	224.533	0.0271084	351.73	0.00301205	1.56649	1.28245	0.653936	1.62851	ILMN_6862	ILMN_10012	SLC7A2	NM_001008539.2	6542	134304857	SLC7A2	NP_001008539.2	ILMN_1781400	GTGCCACGTGTCTCACCAAGACCCAGTTGGGAAAGAGCGTCATATTGCCA	Homo sapiens solute carrier family 7 (cationic amino acid transporter, y+ system), member 2 (SLC7A2), transcript variant 2, mRNA.
MAGT1	3190626	1592.64	0	4583.51	0	2.87792	1201.59	0	3846.59	0	3.20124	1.11234	0.484709	1.62763	ILMN_25069	ILMN_25069	MAGT1	NM_032121.4	84061	141801933	MAGT1	NP_115497.3	ILMN_1721349	GATATGAAAATTGGCTGGGCTTGGTGGCTCATGCCTGTGGTCCTAGCTAC	Homo sapiens magnesium transporter 1 (MAGT1), mRNA.
C16ORF70	4670520	407.019	0	419.267	0.00150602	1.03009	630.37	0	960.183	0	1.52321	1.47871	0.851288	1.62742	ILMN_20432	ILMN_20432	C16ORF70	NM_025187.3	80262	34147691	C16orf70	NP_079463.2	ILMN_1711703	TTGGAGTCAGCTTTCAAGATTGCCTGTGCCCCTGCTCTGCCCCATCCTGG	Homo sapiens chromosome 16 open reading frame 70 (C16orf70), mRNA.
PTGS2	1820632	617.043	0	3562.95	0	5.77423	499.29	0	2333.88	0	4.6744	0.809528	0.182553	1.62698	ILMN_176524	ILMN_176524	PTGS2	NM_000963.1	5743	4506264	PTGS2	NP_000954.1	ILMN_2054297	CAAAACCTGGGAATTTGGGTTGTGTATGCGAATGTTTCAGTGCCTCAGAC	Homo sapiens prostaglandin-endoperoxide synthase 2 (prostaglandin G/H synthase and cyclooxygenase) (PTGS2), mRNA.
ZYG11B	7400296	2411.84	0	5239.02	0	2.17221	2104.58	0	5147.72	0	2.44596	1.12602	0.499707	1.62632	ILMN_16610	ILMN_16610	ZYG11B	NM_024646.1	79699	55742692	ZYG11B	NP_078922.1	ILMN_1656676	GGAAGTTGCCCTTACAGGTGGGACCTTTTGTGTTAATCTGTTTTCTCCCC	Homo sapiens zyg-11 homolog B (C. elegans) (ZYG11B), mRNA.
ZFP36L1	830164	10016.1	0	34892.8	0	3.48368	1913.59	0	5945.56	0	3.10702	0.891877	0.266027	1.62585	ILMN_9425	ILMN_181445	ZFP36L1	NM_004926.2	677	15812179	ZFP36L1	NP_004917.2	ILMN_1675448	TGGATTCCAGGTCTGGAGTTTTCCAATGTTAATGTAAACAGAACTGGCAC	Homo sapiens zinc finger protein 36, C3H type-like 1 (ZFP36L1), mRNA.
C9ORF123	70753	622.753	0	1119.77	0	1.79809	980.04	0	2178.68	0	2.22305	1.23634	0.610959	1.62538	ILMN_1979	ILMN_176681	C9ORF123	NM_033428.1	90871	62955828	C9orf123	NP_219500.1	ILMN_1769409	CGCTGAGTAGTCTGAGGAGCAAGAGGAGTTGGTCTTTCTGTCCCAGTGGC	Homo sapiens chromosome 9 open reading frame 123 (C9orf123), mRNA.
ZNRF2	3290722	159.196	0.370482	272.654	0.0120482	1.71269	169.661	0.194277	350.025	0.00451807	2.06308	1.20459	0.579328	1.62526	ILMN_964	ILMN_964	ZNRF2	NM_147128.3	223082	40316919	ZNRF2	NP_667339.1	ILMN_1769503	CTGTTTCACATTTTTTAAAAGGGCAAGTACAGGAGCAACTGCTGCTACCC	Homo sapiens zinc and ring finger 2 (ZNRF2), mRNA.
ARHGEF11	7150070	330.381	0.00301205	397.28	0.00150602	1.20249	432.798	0.00150602	726.121	0	1.67774	1.39522	0.770178	1.62504	ILMN_2012	ILMN_2012	ARHGEF11	NM_014784.2	9826	38026914	ARHGEF11	NP_055599.1	ILMN_1733861	CCTCTTCCCCACCCTGTCCCTGTAGAAAACCAGTGAAGCAGGTACGGAGC	Homo sapiens Rho guanine nucleotide exchange factor (GEF) 11 (ARHGEF11), transcript variant 1, mRNA.
PRMT8	1190477	188.852	0.0677711	152.748	0.551205	0.808824	138.482	0.868976	194.17	0.0918675	1.40213	1.73354	1.10899	1.62455	ILMN_24459	ILMN_24459	PRMT8	NM_019854.3	56341	74099698	PRMT8	NP_062828.3	ILMN_1714121	GTGATTAGTTCGCCCCTTCCCCACCCCTTACCAGATGTTAAGCAGCTATG	Homo sapiens protein arginine methyltransferase 8 (PRMT8), mRNA.
ZNF706	150139	558.162	0	1327.44	0	2.37823	748.637	0	2052.85	0	2.74212	1.15301	0.528676	1.62433	ILMN_163112	ILMN_163112	ZNF706	NM_001042511.1	51123	110227590	ZNF706	NP_001035976.1	ILMN_2366490	GGATATACATCCCCATGTTTAACTGACACACTGGGGGCTCAGTTGTGTGC	Homo sapiens zinc finger protein 706 (ZNF706), transcript variant 3, mRNA.
ACPT	2690369	244.324	0.0180723	275.943	0.0120482	1.12941	376.408	0.00301205	691.906	0.00150602	1.83818	1.62756	1.00472	1.62284	ILMN_8402	ILMN_8402	ACPT	NM_033068.2	93650	18375509	ACPT	NP_149059.1	ILMN_1728331	AATGTCACCGTCTCCCTCTTCTACCGCAATGACTCCGCCCACCTGCCCCT	Homo sapiens acid phosphatase, testicular (ACPT), mRNA.
EFHD2	1070544	3407.52	0	4239.48	0	1.24415	3135.47	0	5380.55	0	1.71603	1.37927	0.756459	1.62282	ILMN_13273	ILMN_13273	EFHD2	NM_024329.4	79180	42734435	EFHD2	NP_077305.2	ILMN_1761463	CAGCGCAGCAGCCTCGGACCCGGATTGCGTTTGCCTTAGCGGATATGTTT	Homo sapiens EF-hand domain family, member D2 (EFHD2), mRNA.
SCAP	3140382	2331.93	0	1206.13	0	0.517222	1117.81	0	1462.3	0	1.30818	2.52925	1.90654	1.62271	ILMN_7502	ILMN_179214	SCAP	NM_012235.2	22937	66932901	SCAP	NP_036367.2	ILMN_1677534	AATGCACTGAACCTGGACTTGGGGGAAAGAGCCGAGTATCTTCCAGCCGC	Homo sapiens SREBF chaperone (SCAP), mRNA.
TRA2A	3610619	568.227	0	393.92	0.00150602	0.693244	396.426	0.00301205	514.011	0.00150602	1.29661	1.87035	1.24787	1.62249	ILMN_8090	ILMN_8090	TRA2A	NM_013293.3	29896	110227858	TRA2A	NP_037425.1	ILMN_1731043	GCGCACACACCAACACCAGGCATCTACATGGGCAGACCAACTCATAGTGG	Homo sapiens transformer-2 alpha (TRA2A), mRNA.
TSC22D3	6350446	585.474	0	1326	0	2.26482	2969.12	0	6695.03	0	2.25488	0.995611	0.373448	1.62216	ILMN_9893	ILMN_9893	TSC22D3	NM_004089.3	1831	62865622	TSC22D3	NP_004080.2	ILMN_2376403	AGGGCCTAACCAGCCTTGGGAGTATTGACTGGTCCCTTACCTCTTATGGC	Homo sapiens TSC22 domain family, member 3 (TSC22D3), transcript variant 2, mRNA.
RFTN1	1260497	8993.55	0	9122.42	0	1.01433	3144.16	0	4583.51	0	1.45778	1.43719	0.815315	1.62187	ILMN_29470	ILMN_29470	RFTN1	NM_015150.1	23180	41872576	RFTN1	NP_055965.1	ILMN_1800787	CTGGCGAACCTTGGAGAGGGAATGCTGATTGTCTTGACCAAACCCACAGC	Homo sapiens raftlin, lipid raft linker 1 (RFTN1), mRNA.
UBE2G2	2750750	1576.3	0	1853.71	0	1.17599	1070.27	0	1496.3	0	1.39807	1.18884	0.567105	1.62174	ILMN_22176	ILMN_26110	UBE2G2	NM_003343.4	7327	33359699	UBE2G2	NP_003334.2	ILMN_1785179	ACAATTGCCTGGAGGCTTCTGTGAGATCGGGAGAGGGAGGAGAGGCAGTC	Homo sapiens ubiquitin-conjugating enzyme E2G 2 (UBC7 homolog, yeast) (UBE2G2), transcript variant 1, mRNA.
C6ORF1	360209	508.333	0	804.391	0	1.58241	522.869	0	1042.97	0	1.99472	1.26056	0.638927	1.62163	ILMN_12091	ILMN_12091	C6ORF1	NM_001008704.1	221491	56786150	C6orf1	NP_001008704.1	ILMN_2370685	TCCCCATGTACAGCTATGACCCAGCTGAGGAACTGCATGAGGCTGAGCAG	Homo sapiens chromosome 6 open reading frame 1 (C6orf1), transcript variant 3, mRNA.
STK40	3840521	3943.43	0	19980.7	0	5.06682	7689.39	0	32932.9	0	4.2829	0.845283	0.223814	1.62147	ILMN_25410	ILMN_25410	STK40	NM_032017.1	83931	31543197	STK40	NP_114406.1	ILMN_2075927	GACAGACTGGGCCCTTCCAAGGTCAAGCCATGTGTCTGATGACATTCCTG	Homo sapiens serine/threonine kinase 40 (STK40), mRNA.
[truncated: 23,275 more rows]
