# Supplementary material for: Systematic MicroRNA Analysis Identifies ATP6V0C as an Essential Host Factor for Human Cytomegalovirus Replication
Source: PLoS Pathog. 2013 Dec 26;9(12):e1003820. doi: 10.1371/journal.ppat.1003820 (PMC3873435; doi:10.1371/journal.ppat.1003820)
Supplement: Table S3 — Full analysis of transcripts for HCMV miRNA seed targets. Transcript sequences were down loaded from NCBI using RefSeq ID's. Transcript data sets were searched for seed sequence matches using a Java based script program. Seed matches for either 1 to 7 or 2 to 8 nucleotides are given. Results are shown for either the ORF, 5′ or 3′ UTR regions of the transcripts. The position of the target site is given as nucleotide coordinates. (XLSX) [file ppat.1003820.s010.xlsx]

## Sheet: NHDF vs AD 3_UTR
TargetID	ProbeID	Corrected	REFSEQ_ID	UL112-1 1-7mer	UL112-2 2-8mer	UL148D-1 1-7mer	UL148D-1 2-8mer	UL22A-1 1-7mer	UL22A-1 2-8mer	UL36-1 1-7mer	UL36-1 2-8mer	US25-1 1-7mer	US25-1 2-8mer	US25-2 1-7mer	US25-2 2-8mer	US33-1 1-7mer	US33-2 2-8mer	US5-1 1-7mer	US5-1 2-8mer	US5-2 1-7mer	US5-2 2-8mer
ATP6V0C	2360138	28.888	XM_001130742.1
GRN	1940021	22.7697	NM_002087.2	[]	[]	[]	[]	[]	[]	[]	[]	[]	[]	[]	[]	[]	[]	[]	[]	[]	[]
COMMD10	6510719	14.2773	NM_016144.2	[]	[]	[]	[]	[]	[]	[]	[]	[]	[]	[]	[]	[319]	[]	[]	[]	[]	[]
GRN	6840184	13.3224	NM_002087.2	[]	[]	[]	[]	[]	[]	[]	[]	[]	[]	[]	[]	[]	[]	[]	[]	[]	[]
CTRB2	4010315	12.7814	NM_001025200.3	[]	[]	[]	[]	[]	[]	[]	[]	[]	[]	[]	[]	[]	[]	[]	[]	[]	[]
SGSH	1340538	10.9221	NM_000199.2	[]	[]	[]	[]	[]	[]	[]	[]	[]	[]	[]	[]	[919]	[]	[]	[]	[]	[]
LGALS3	5420377	9.92527	NM_002306.1	[]	[]	[]	[]	[]	[]	[]	[]	[]	[]	[]	[]	[]	[]	[]	[]	[]	[]
PIGH	1580544	8.98176	NM_004569.3	[]	[]	[]	[]	[]	[]	[]	[]	[]	[]	[]	[]	[]	[]	[]	[]	[]	[]
BSG	20673	7.20053	NM_198590.1	[]	[]	[]	[12, 656]	[]	[]	[]	[]	[]	[]	[]	[]	[]	[]	[]	[]	[]	[]
LEPRE1	1240739	7.12165	NM_022356.2	[]	[]	[]	[]	[]	[]	[]	[]	[]	[]	[]	[]	[]	[]	[]	[]	[]	[]
LIN28B	4220482	6.97785	NM_001004317.2	[2049]	[]	[]	[]	[]	[]	[]	[]	[]	[]	[]	[]	[]	[1109]	[]	[]	[3714]	[3713]
SRPRB	4480224	6.64226	NM_021203.2	[]	[]	[]	[]	[]	[392]	[]	[]	[]	[]	[]	[]	[]	[]	[612]	[611]	[]	[]
PDIA5	3170491	6.13184	NM_006810.2	[]	[]	[]	[]	[]	[]	[]	[]	[]	[]	[]	[]	[]	[]	[]	[]	[]	[]
CCNE1	3990026	6.05486	NM_001238.1	[]	[]	[]	[]	[]	[]	[]	[]	[]	[]	[]	[]	[]	[135]	[]	[]	[]	[]
FLJ39061	4200468	6.02456	NM_001080445.1
NUCB1	6520026	5.99032	NM_006184.3	[]	[]	[]	[]	[]	[]	[]	[]	[]	[]	[]	[]	[56]	[]	[]	[]	[]	[]
PRSS8	7210139	5.88901	NM_002773.3	[]	[]	[]	[]	[]	[]	[]	[]	[]	[]	[]	[]	[]	[]	[]	[]	[]	[]
BCKDHA	2810296	5.88653	NM_000709.2	[]	[]	[]	[]	[]	[]	[]	[]	[]	[]	[]	[]	[]	[]	[]	[]	[]	[]
C1ORF35	5820500	5.71291	NM_024319.2	[]	[]	[]	[]	[]	[]	[]	[]	[]	[313]	[]	[]	[]	[]	[]	[]	[]	[]
TMEM74	3310767	5.60855	NM_153015.1	[]	[]	[]	[]	[]	[]	[]	[]	[]	[]	[]	[]	[]	[]	[]	[]	[]	[]
NUCB2	60427	5.49826	NM_005013.2	[]	[]	[]	[]	[]	[]	[]	[]	[]	[]	[]	[]	[]	[]	[]	[]	[]	[]
DSC2	2710400	5.18917	NM_004949.2	[1945]	[]	[]	[]	[]	[]	[]	[]	[]	[1988]	[]	[]	[]	[]	[]	[]	[]	[]
FALZ	6290463	5.17581	NM_004459.5	[1674]	[]	[]	[]	[]	[]	[189]	[]	[]	[]	[]	[]	[]	[]	[205]	[]	[]	[]
CCNE2	4760154	5.13213	NM_057735.1	[823]	[]	[]	[]	[]	[1157]	[]	[]	[]	[]	[]	[]	[]	[]	[]	[]	[]	[]
STX10	6220273	5.04627	NM_003765.1	[]	[]	[]	[]	[]	[]	[]	[]	[]	[]	[]	[]	[]	[]	[]	[]	[]	[]
COL1A1	6960142	4.93525	NM_000088.3	[]	[]	[]	[]	[]	[]	[]	[]	[]	[]	[]	[]	[]	[1026]	[]	[]	[]	[]
KRTAP10-7	3710050	4.89034	NM_198689.2	[]	[314]	[]	[]	[]	[]	[]	[]	[]	[]	[]	[]	[]	[]	[]	[]	[]	[]
FAM38A	4590390	4.69806	NM_014745.1
ACP2	2480025	4.67745	NM_001610.1	[]	[]	[]	[]	[]	[]	[]	[]	[]	[]	[]	[]	[]	[]	[646]	[645]	[]	[]
ATP1A3	770338	4.65914	NM_152296.3	[]	[]	[]	[]	[]	[]	[]	[]	[]	[]	[]	[]	[]	[]	[]	[]	[]	[]
PROK2	1030463	4.64718	NM_021935.2	[844]	[]	[]	[]	[]	[]	[]	[]	[]	[]	[]	[]	[]	[]	[]	[]	[]	[]
C2ORF42	5420719	4.47656	NM_017880.1	[]	[]	[]	[]	[67]	[66]	[]	[]	[]	[]	[]	[]	[]	[]	[]	[]	[]	[]
NCSTN	7210719	4.43142	NM_015331.2	[]	[]	[]	[]	[283]	[]	[]	[]	[]	[]	[]	[]	[]	[]	[]	[]	[]	[]
LENEP	3710242	4.42337	NM_018655.2	[]	[]	[]	[]	[]	[]	[]	[]	[]	[]	[]	[]	[]	[]	[]	[]	[]	[]
MRAP	4070341	4.41447	NM_178817.3	[]	[]	[]	[]	[]	[]	[]	[]	[]	[]	[]	[]	[]	[]	[]	[]	[]	[]
CLPTM1L	1050750	4.33823	NM_030782.3	[]	[]	[]	[]	[]	[]	[]	[]	[]	[]	[]	[]	[]	[]	[]	[]	[]	[]
ITM2C	1110669	4.20423	NM_001012516.1	[]	[]	[]	[]	[]	[]	[]	[]	[]	[]	[]	[]	[]	[]	[]	[]	[]	[]
TMEM185A	4640196	4.18615	NM_032508.1	[]	[]	[]	[]	[]	[]	[]	[]	[]	[]	[]	[]	[]	[]	[]	[]	[]	[]
PTP4A3	1110561	4.17407	NM_007079.2	[]	[]	[]	[]	[]	[]	[]	[]	[]	[]	[]	[]	[]	[]	[]	[]	[]	[]
CLSTN1	1470184	4.14921	NM_001009566.1	[]	[]	[]	[]	[]	[1276]	[]	[]	[]	[]	[]	[]	[]	[]	[]	[]	[]	[]
SCAMP5	7510164	4.1486	NM_138967.2	[]	[]	[]	[]	[]	[]	[]	[]	[]	[]	[]	[]	[]	[]	[]	[1547]	[]	[]
CERCAM	7550048	4.1485	NM_016174.3	[]	[]	[]	[]	[]	[]	[]	[]	[]	[]	[]	[]	[]	[]	[]	[]	[]	[]
DLX4	990241	4.1291	NM_138281.1	[]	[]	[]	[]	[]	[]	[]	[]	[]	[]	[]	[]	[]	[]	[]	[]	[]	[]
PNPLA6	1690446	4.10797	NM_006702.3	[]	[]	[]	[]	[]	[]	[]	[]	[]	[]	[]	[]	[]	[]	[]	[]	[]	[]
PHF21B	6350672	4.07756	NM_138415.1	[]	[]	[]	[]	[]	[]	[]	[]	[]	[]	[]	[]	[]	[]	[1253]	[1252]	[]	[]
CKAP4	4490528	4.0747	NM_006825.2	[]	[]	[]	[]	[]	[]	[]	[]	[]	[]	[]	[]	[]	[]	[]	[]	[]	[]
SLC22A17	4010367	4.06792	NM_016609.3	[]	[]	[]	[]	[]	[]	[]	[]	[]	[]	[]	[]	[]	[]	[]	[]	[]	[]
FBXL20	4900240	4.02151	NM_032875.1	[]	[]	[]	[]	[]	[]	[]	[]	[]	[]	[]	[]	[]	[]	[]	[]	[]	[]
SDC1	6590592	3.9931	NM_001006946.1	[]	[]	[]	[]	[]	[]	[]	[]	[]	[]	[]	[]	[]	[1553]	[1952]	[]	[]	[]
GPR150	5570541	3.99272	NM_199243.1	[]	[]	[]	[]	[]	[]	[]	[]	[]	[]	[]	[]	[]	[]	[]	[]	[]	[]
MGAT1	5900592	3.91308	NM_002406.2	[]	[]	[]	[]	[]	[]	[]	[]	[]	[]	[]	[]	[]	[]	[483]	[]	[]	[]
OLFM1	2680072	3.90764	NM_014279.4	[]	[]	[]	[]	[]	[]	[]	[]	[]	[]	[]	[]	[]	[714]	[]	[]	[]	[]
LOC644096	3930349	3.89461	NM_001042631.1
SCN1B	6560154	3.89219	NM_001037.3	[]	[]	[]	[]	[]	[]	[]	[]	[]	[]	[]	[]	[]	[]	[]	[]	[]	[]
TPP1	670113	3.87604	NM_000391.3	[]	[]	[]	[]	[]	[]	[]	[]	[]	[]	[]	[]	[1065]	[]	[]	[22]	[]	[]
PTPLB	6980253	3.86537	NM_198402.2	[]	[]	[]	[]	[]	[]	[]	[]	[]	[]	[]	[]	[]	[]	[]	[]	[]	[]
TMED9	5390202	3.74079	NM_017510.4	[]	[]	[]	[]	[]	[]	[]	[]	[]	[]	[]	[]	[]	[]	[]	[]	[]	[]
CTSA	6840246	3.68311	NM_000308.2	[]	[]	[]	[]	[]	[]	[]	[]	[]	[]	[]	[]	[]	[]	[]	[]	[]	[]
COMT	6940243	3.68219	NM_007310.1	[]	[]	[]	[]	[]	[]	[]	[]	[]	[]	[]	[]	[]	[]	[]	[]	[]	[]
TCF7L1	5050678	3.68178	NM_031283.1	[]	[]	[]	[]	[]	[]	[]	[]	[]	[]	[]	[]	[]	[267]	[]	[]	[]	[]
HYAL2	4120133	3.6719	NM_003773.2	[]	[]	[]	[]	[]	[]	[]	[]	[]	[]	[]	[]	[]	[]	[]	[]	[]	[]
FICD	3850687	3.63669	NM_007076.2	[74]	[]	[]	[]	[]	[]	[]	[]	[]	[]	[]	[]	[]	[]	[]	[]	[]	[]
TOB1	4390300	3.60199	NM_005749.2	[]	[]	[]	[]	[]	[]	[]	[]	[]	[]	[]	[]	[]	[]	[]	[]	[]	[]
DPM3	2850520	3.58461	NM_018973.3	[]	[]	[]	[]	[]	[]	[]	[]	[]	[]	[]	[]	[]	[]	[]	[]	[]	[]
APP	650110	3.5768	NM_201414.1	[]	[]	[]	[]	[]	[]	[]	[]	[]	[]	[]	[]	[]	[]	[]	[]	[]	[]
FBLN5	4670441	3.57186	NM_006329.2	[358]	[]	[]	[]	[]	[443]	[]	[]	[]	[]	[]	[]	[]	[]	[]	[]	[]	[]
TMBIM1	5820097	3.5698	NM_022152.4	[]	[]	[]	[]	[]	[]	[]	[]	[]	[]	[]	[]	[]	[]	[]	[]	[]	[]
DBNDD1	7210674	3.56562	NM_001042610.1	[]	[]	[]	[]	[]	[]	[]	[]	[]	[]	[]	[]	[]	[]	[]	[]	[]	[]
ZNFX1	3800487	3.54751	NM_021035.2	[]	[]	[]	[]	[]	[]	[]	[]	[]	[]	[]	[]	[]	[]	[]	[]	[]	[]
LAMC1	4120086	3.54551	NM_002293.2	[]	[]	[]	[261]	[]	[2229, 2312]	[]	[]	[]	[]	[]	[]	[]	[]	[]	[]	[]	[]
MFSD10	3870577	3.53548	NM_001120.3	[]	[]	[]	[]	[]	[]	[]	[]	[]	[]	[]	[]	[]	[]	[]	[]	[]	[]
PUNC	4920131	3.52721	NM_004884.3	[]	[]	[]	[]	[]	[]	[]	[]	[]	[]	[]	[]	[]	[1587]	[]	[]	[]	[]
TRIM28	3890600	3.51357	NM_005762.2	[]	[]	[]	[]	[]	[]	[]	[]	[]	[]	[]	[]	[]	[]	[]	[]	[]	[]
COL6A1	7570598	3.51135	NM_001848.2	[]	[]	[]	[]	[]	[]	[]	[]	[]	[]	[]	[]	[]	[]	[]	[]	[]	[]
CMTM7	4250048	3.50319	NM_138410.2	[]	[]	[]	[42]	[]	[]	[]	[]	[]	[]	[]	[]	[]	[]	[414]	[413]	[]	[]
GYLTL1B	1850435	3.47867	NM_152312.3	[]	[]	[]	[]	[]	[]	[]	[]	[]	[]	[]	[]	[]	[]	[]	[]	[]	[]
DCN	5550719	3.47371	NM_133503.2	[]	[]	[]	[]	[]	[]	[]	[]	[]	[]	[]	[]	[]	[98]	[]	[]	[]	[]
TRAM1	110167	3.47362	NM_014294.4	[]	[]	[]	[]	[]	[]	[]	[]	[]	[]	[]	[]	[]	[]	[]	[]	[]	[]
PTP4A3	5910594	3.4523	NM_007079.2	[]	[]	[]	[]	[]	[]	[]	[]	[]	[]	[]	[]	[]	[]	[]	[]	[]	[]
COL1A2	6060612	3.45045	NM_000089.3	[]	[]	[]	[]	[]	[]	[]	[]	[]	[]	[]	[]	[]	[]	[]	[]	[]	[]
NEU1	4200692	3.44512	NM_000434.2	[]	[]	[]	[]	[]	[]	[]	[]	[]	[]	[]	[]	[]	[]	[]	[]	[]	[]
RAC3	5890273	3.42846	NM_005052.2	[]	[]	[]	[]	[]	[]	[]	[]	[]	[97]	[]	[]	[]	[]	[]	[]	[]	[]
TM2D3	3890220	3.42203	NM_078474.2	[]	[]	[]	[]	[552]	[]	[]	[]	[]	[]	[]	[]	[]	[]	[]	[]	[]	[]
RFX1	2900204	3.37575	NM_002918.3	[]	[]	[]	[]	[]	[]	[]	[]	[]	[]	[]	[]	[]	[]	[]	[]	[]	[]
MOXD1	3310520	3.37028	NM_015529.2	[]	[]	[]	[]	[]	[]	[]	[]	[]	[]	[]	[]	[]	[]	[983]	[]	[]	[]
HLA-A	3400438	3.36939	NM_002116.5	[]	[]	[]	[]	[]	[]	[]	[]	[]	[]	[]	[]	[]	[]	[]	[]	[]	[]
LASS2	3370121	3.36121	NM_022075.3	[70]	[]	[]	[]	[]	[]	[]	[]	[]	[]	[]	[]	[]	[]	[135]	[134]	[]	[]
SERPINE2	5080192	3.35749	NM_006216.2	[]	[]	[]	[]	[]	[]	[]	[]	[]	[]	[]	[]	[]	[]	[]	[]	[]	[]
CDS1	5860010	3.34853	NM_001263.2	[]	[]	[]	[]	[]	[]	[]	[]	[]	[]	[]	[]	[]	[]	[]	[]	[]	[]
APP	3370577	3.33279	NM_201414.1	[]	[]	[]	[]	[]	[]	[]	[]	[]	[]	[]	[]	[]	[]	[]	[]	[]	[]
DNAJB9	2760164	3.32372	NM_012328.1	[]	[]	[]	[]	[]	[]	[167]	[166]	[]	[]	[]	[]	[]	[]	[]	[]	[]	[]
GPNMB	1570154	3.29584	NM_002510.2	[]	[]	[]	[]	[]	[]	[]	[]	[]	[]	[]	[]	[]	[]	[]	[]	[]	[]
ITM2C	2650762	3.27915	NM_001012516.1	[]	[]	[]	[]	[]	[]	[]	[]	[]	[]	[]	[]	[]	[]	[]	[]	[]	[]
ATG9A	3890528	3.25957	NM_001077198.1	[]	[]	[]	[]	[]	[]	[]	[]	[]	[]	[]	[]	[]	[]	[]	[]	[]	[]
LAMP1	6270100	3.25755	NM_005561.2	[]	[]	[]	[]	[]	[]	[]	[]	[]	[]	[]	[]	[]	[]	[]	[]	[]	[]
SEC61A1	1030471	3.25098	NM_013336.3	[]	[]	[]	[]	[]	[]	[]	[]	[]	[]	[]	[]	[]	[]	[]	[]	[]	[]
PKD2	70161	3.25044	NM_000297.2	[]	[]	[]	[]	[]	[]	[]	[]	[]	[252]	[]	[]	[]	[]	[]	[]	[]	[]
RTN2	3460376	3.24707	NM_206901.1	[]	[]	[]	[]	[]	[]	[]	[]	[]	[]	[]	[]	[]	[]	[]	[]	[]	[]
SLC35F1	1850138	3.23661	NM_001029858.2	[]	[]	[]	[]	[]	[]	[]	[]	[]	[]	[]	[]	[2348]	[2347]	[]	[]	[]	[]
DPM3	7320435	3.22631	NM_153741.1	[]	[]	[]	[]	[]	[]	[]	[]	[]	[]	[]	[]	[]	[]	[]	[]	[]	[]
SLC39A1	5670368	3.22411	NM_014437.3	[]	[]	[]	[]	[]	[]	[]	[]	[]	[]	[]	[]	[]	[]	[]	[]	[]	[]
NBL1	5090156	3.20985	NM_182744.1	[]	[]	[979]	[]	[]	[]	[]	[1314]	[]	[]	[]	[]	[]	[]	[1256]	[1255]	[]	[]
FBXL16	6840390	3.19574	NM_153350.2	[]	[]	[]	[]	[]	[]	[]	[]	[]	[]	[]	[]	[]	[]	[]	[]	[]	[]
IGF2	3420682	3.1825	NM_001007139.3
B3GNT6	2260220	3.1752	NM_006876.1	[]	[]	[]	[]	[]	[]	[]	[608]	[]	[]	[]	[]	[]	[]	[]	[]	[]	[]
GABRB3	5390669	3.16783	NM_000814.4	[502]	[]	[]	[]	[]	[487]	[]	[]	[]	[]	[]	[]	[]	[]	[]	[]	[410]	[409]
THRA	7380047	3.16748	NM_003250.4	[]	[]	[]	[]	[]	[]	[]	[]	[]	[]	[]	[]	[]	[]	[]	[]	[]	[]
SQLE	3120367	3.15619	NM_003129.3	[]	[]	[]	[]	[]	[]	[]	[]	[]	[]	[]	[]	[]	[]	[]	[]	[]	[]
ATP1A1	4210095	3.14761	NM_001001586.1	[]	[]	[]	[]	[]	[]	[]	[]	[]	[]	[]	[]	[]	[]	[]	[]	[]	[]
C2ORF30	4920274	3.13962	NM_015701.2	[]	[]	[]	[]	[]	[]	[]	[]	[]	[]	[]	[]	[]	[]	[]	[]	[]	[]
SYT17	1470176	3.1062	NM_016524.2	[]	[]	[]	[]	[]	[]	[]	[]	[]	[]	[]	[]	[]	[]	[]	[]	[]	[]
TAOK2	520333	3.10031	NM_016151.2	[]	[]	[]	[]	[]	[]	[]	[]	[]	[]	[]	[]	[]	[]	[]	[]	[]	[]
REEP1	1340192	3.09827	NM_022912.1	[]	[]	[962]	[]	[]	[]	[]	[]	[]	[]	[]	[]	[]	[]	[2799]	[2798]	[]	[]
TMEM155	2900162	3.09336	NM_152399.2	[]	[]	[]	[]	[]	[]	[]	[]	[]	[]	[]	[]	[1078]	[]	[]	[]	[]	[]
TMCO1	1470209	3.09056	NM_019026.2	[]	[]	[]	[]	[2323]	[2592]	[]	[]	[]	[]	[]	[]	[1338, 2332]	[]	[]	[]	[2512]	[]
SALL4	5050270	3.0859	NM_020436.2	[]	[]	[]	[]	[]	[]	[]	[]	[]	[]	[]	[]	[]	[]	[]	[]	[]	[]
SAMD4B	1780156	3.084	NM_018028.2	[]	[]	[]	[]	[]	[]	[]	[1200]	[]	[]	[318]	[317]	[]	[]	[]	[]	[1061]	[1060]
PVRL2	2140746	3.08285	NM_001042724.1	[]	[]	[]	[]	[]	[]	[]	[]	[]	[]	[]	[]	[]	[]	[]	[]	[]	[]
SLC15A4	160279	3.0781	NM_145648.1	[]	[]	[]	[]	[]	[]	[]	[]	[]	[]	[]	[]	[]	[]	[239]	[238]	[]	[]
SEMA6B	160368	3.07522	NM_032108.2	[]	[]	[]	[]	[]	[]	[]	[]	[]	[]	[]	[]	[]	[]	[]	[]	[]	[]
TMBIM6	650519	3.06849	NM_003217.2	[]	[]	[]	[]	[]	[]	[]	[]	[]	[]	[]	[]	[]	[529]	[700]	[]	[]	[]
VKORC1L1	6510189	3.05839	NM_173517.3	[]	[]	[]	[]	[]	[]	[]	[]	[]	[]	[]	[]	[]	[]	[]	[]	[]	[]
TDP1	2060110	3.05134	NM_018319.3	[]	[]	[]	[]	[]	[]	[]	[]	[]	[]	[]	[]	[]	[]	[]	[]	[]	[]
HOOK1	3120053	3.04983	NM_015888.4	[]	[]	[]	[]	[]	[]	[]	[]	[]	[]	[]	[]	[]	[]	[535]	[]	[]	[899, 1131]
SREBF1	3390343	3.04901	NM_001005291.1	[]	[]	[]	[]	[]	[]	[]	[]	[]	[]	[]	[]	[]	[]	[]	[]	[]	[]
NFIB	5960133	3.04849	NM_005596.2	[]	[]	[]	[]	[5229]	[445]	[4520]	[]	[]	[]	[]	[]	[2792]	[2791]	[]	[3772]	[]	[5858]
C9ORF25	3850494	3.04839	NM_147202.1	[]	[]	[]	[]	[]	[]	[]	[]	[]	[]	[]	[]	[]	[]	[]	[]	[]	[]
UNC84B	2640411	3.04736	NM_015374.1	[]	[]	[]	[]	[]	[]	[]	[]	[]	[]	[]	[]	[]	[]	[]	[]	[]	[]
ITGB1	650066	3.03882	NM_033669.1	[]	[]	[]	[]	[436]	[435]	[]	[]	[]	[]	[]	[]	[]	[]	[214]	[]	[]	[]
ITGAL	4180494	3.03445	NM_002209.1	[]	[]	[]	[]	[]	[]	[]	[]	[]	[]	[]	[]	[]	[]	[223]	[222]	[]	[]
TOLLIP	6650612	3.03075	NM_019009.2	[]	[]	[]	[1833]	[]	[]	[]	[]	[]	[2126]	[]	[]	[2191]	[540, 2190]	[]	[2221]	[]	[]
RTN4R	3180195	3.01934	NM_023004.5	[]	[]	[]	[]	[]	[]	[]	[]	[]	[]	[]	[]	[]	[]	[]	[]	[]	[]
ABLIM2	2260471	3.01843	NM_032432.3	[]	[]	[]	[]	[]	[]	[]	[]	[]	[]	[]	[]	[1358]	[1357]	[]	[]	[]	[]
GLT25D1	7380279	3.01441	NM_024656.2	[]	[]	[]	[]	[]	[626]	[]	[]	[]	[]	[]	[]	[]	[]	[]	[]	[]	[]
AFAP1L2	4590133	3.0141	NM_001001936.1	[]	[]	[]	[]	[]	[]	[]	[]	[]	[]	[]	[]	[]	[]	[]	[]	[]	[]
COL6A2	3390458	3.00732	NM_001849.3	[]	[]	[]	[]	[]	[]	[]	[]	[]	[]	[]	[]	[]	[]	[]	[]	[]	[]
SCAMP4	160286	3.00543	NM_079834.2	[]	[]	[]	[]	[]	[]	[]	[]	[]	[]	[]	[]	[]	[]	[]	[]	[]	[]
TMEM158	3130220	3.00247	NM_015444.2	[]	[]	[]	[]	[]	[]	[]	[]	[]	[]	[]	[]	[]	[]	[]	[]	[]	[]
SULT4A1	5050463	2.99216	NM_176874.1	[]	[]	[]	[]	[]	[]	[]	[]	[]	[]	[]	[]	[]	[]	[]	[]	[]	[]
FGFRL1	5860112	2.98444	NM_001004358.1	[]	[1056]	[]	[60]	[]	[]	[]	[]	[]	[]	[]	[]	[]	[]	[]	[]	[]	[]
CTGF	2640292	2.98367	NM_001901.2	[]	[]	[]	[]	[]	[]	[]	[]	[]	[]	[]	[]	[]	[]	[]	[747]	[]	[]
CTXN1	360114	2.97264	NM_206833.2	[]	[]	[]	[]	[]	[]	[]	[]	[]	[]	[]	[]	[]	[]	[]	[]	[]	[]
BLVRA	2940022	2.97218	NM_000712.3	[]	[]	[]	[]	[]	[]	[]	[]	[]	[]	[]	[]	[]	[]	[]	[]	[]	[]
SC5DL	6220397	2.96926	NM_006918.4	[]	[]	[]	[]	[]	[]	[]	[455]	[]	[]	[]	[]	[]	[1639]	[]	[]	[1109]	[]
SEMA4B	5080280	2.96883	NM_198925.1	[]	[]	[]	[13]	[]	[]	[]	[]	[]	[]	[]	[]	[]	[]	[]	[]	[]	[]
AFAP1L2	6620711	2.9684	NM_032550.2	[]	[]	[]	[]	[]	[]	[]	[]	[]	[]	[]	[]	[]	[]	[]	[]	[]	[]
SPOCK1	6380669	2.96505	NM_004598.3	[42, 2609]	[]	[]	[]	[]	[]	[]	[]	[]	[]	[]	[]	[]	[]	[]	[760]	[]	[]
BATF3	5900253	2.95876	NM_018664.1	[]	[]	[]	[]	[]	[]	[]	[]	[]	[]	[]	[]	[]	[]	[]	[]	[]	[]
TSPAN9	7570196	2.95695	NM_006675.3	[]	[]	[]	[]	[]	[]	[]	[]	[]	[]	[1914]	[1913]	[]	[2980]	[1687]	[]	[]	[]
CAMTA1	3930411	2.95276	NM_015215.1	[]	[]	[]	[]	[]	[]	[]	[]	[]	[]	[2712]	[]	[]	[1154]	[]	[]	[1554]	[]
GRINA	70070	2.95019	NM_000837.1	[]	[]	[]	[]	[]	[]	[]	[]	[]	[]	[]	[]	[]	[]	[]	[]	[]	[]
FBLN1	580739	2.94725	NM_001996.2	[]	[]	[]	[]	[]	[]	[]	[]	[]	[]	[]	[]	[]	[]	[]	[]	[]	[]
LAMP3	7320546	2.94539	NM_014398.2	[]	[]	[]	[]	[]	[]	[]	[]	[]	[]	[]	[]	[]	[]	[537]	[]	[]	[]
LAPTM4B	580132	2.93352	NM_018407.4	[]	[]	[]	[]	[]	[]	[]	[]	[]	[]	[]	[]	[]	[]	[]	[]	[]	[]
STT3A	2570692	2.92319	NM_152713.2	[]	[]	[]	[]	[]	[]	[]	[]	[]	[]	[]	[]	[]	[]	[]	[]	[]	[]
PTPN4	3390075	2.92086	NM_002830.2	[]	[]	[]	[]	[]	[]	[]	[]	[]	[]	[]	[]	[]	[]	[]	[]	[]	[]
XYLT2	7100220	2.91877	NM_022167.2	[]	[]	[]	[]	[]	[]	[]	[]	[]	[]	[]	[]	[]	[]	[]	[]	[]	[]
MSI1	7200725	2.91701	NM_002442.2	[]	[]	[]	[]	[]	[]	[]	[]	[]	[]	[]	[]	[]	[]	[]	[]	[]	[676]
CENTG3	6220164	2.917	NM_031946.3	[]	[]	[110]	[109, 341]	[]	[]	[]	[]	[]	[]	[]	[]	[366]	[]	[]	[]	[]	[]
IDH3A	3360100	2.90385	NM_005530.2	[1389]	[]	[]	[]	[]	[]	[]	[]	[]	[]	[]	[]	[]	[157]	[]	[]	[]	[]
TP53I13	1010647	2.89568	NM_138349.2	[]	[]	[]	[]	[]	[]	[]	[]	[]	[]	[]	[]	[]	[]	[]	[]	[]	[]
DBN1	6760008	2.89426	NM_004395.2	[]	[]	[]	[]	[]	[]	[]	[]	[]	[]	[]	[]	[]	[]	[]	[]	[]	[]
SORT1	160019	2.89319	NM_002959.4	[]	[]	[]	[]	[2549]	[2548]	[]	[]	[]	[]	[]	[]	[]	[1629]	[]	[]	[]	[]
MFAP2	5090615	2.88778	NM_017459.1	[]	[]	[]	[]	[]	[]	[]	[]	[]	[]	[]	[]	[]	[]	[]	[]	[]	[]
LASS2	6380154	2.88665	NM_181746.2	[70]	[]	[]	[]	[]	[]	[]	[]	[]	[]	[]	[]	[]	[]	[135]	[134]	[]	[]
ZBTB16	1240474	2.88477	NM_001018011.1	[]	[]	[]	[]	[]	[]	[]	[]	[]	[]	[]	[]	[]	[]	[]	[]	[]	[]
SLC11A2	1820037	2.88161	NM_000617.1	[]	[]	[]	[]	[]	[]	[]	[]	[]	[]	[]	[]	[]	[]	[]	[]	[]	[]
ZBTB16	5080450	2.87561	NM_006006.4	[]	[]	[]	[]	[]	[]	[]	[]	[]	[]	[]	[]	[]	[]	[]	[]	[]	[]
PLOD2	7040477	2.86796	NM_000935.2	[]	[]	[]	[]	[]	[]	[]	[]	[]	[]	[]	[]	[33]	[]	[]	[]	[]	[]
P2RX4	2060605	2.86418	NM_002560.2	[]	[]	[]	[]	[]	[]	[]	[]	[]	[]	[]	[]	[]	[]	[]	[]	[]	[]
ENTPD4	2900224	2.85593	NM_004901.2	[]	[]	[]	[]	[]	[]	[]	[]	[]	[]	[]	[]	[]	[]	[]	[]	[]	[]
NBL1	7100010	2.85382	NM_005380.4	[]	[]	[979]	[]	[]	[]	[]	[1314]	[]	[]	[]	[]	[]	[]	[1256]	[1255]	[]	[]
SLC35A1	6510204	2.85281	NM_006416.3	[695]	[]	[]	[]	[]	[501]	[]	[]	[]	[]	[]	[]	[]	[]	[]	[]	[]	[]
ABHD6	2690402	2.83601	NM_020676.4	[]	[]	[]	[]	[850]	[]	[]	[]	[]	[]	[]	[]	[]	[]	[]	[]	[]	[]
SEC61A2	5700364	2.82624	NM_018144.2	[]	[]	[]	[]	[]	[]	[]	[]	[]	[]	[]	[]	[]	[]	[]	[]	[]	[]
TRIM16L	6510373	2.8259	NM_001037330.1
PMEPA1	3830041	2.82333	NM_199169.1	[]	[]	[]	[2198]	[]	[]	[]	[]	[]	[]	[]	[]	[]	[803, 2650]	[2962]	[]	[]	[]
CHPF	4250291	2.81775	NM_024536.4	[]	[]	[]	[]	[]	[]	[]	[]	[]	[]	[]	[]	[]	[]	[]	[]	[]	[]
TNFRSF12A	6510377	2.81451	NM_016639.1	[]	[]	[]	[]	[]	[]	[]	[]	[]	[]	[]	[]	[]	[]	[]	[]	[]	[]
SLIT2	4560592	2.81413	NM_004787.1	[]	[]	[]	[]	[]	[]	[]	[]	[]	[]	[]	[]	[]	[]	[]	[]	[]	[]
SEMA4D	4880408	2.81246	NM_006378.2	[]	[]	[]	[]	[]	[]	[]	[]	[]	[]	[]	[]	[882]	[]	[]	[]	[]	[]
FAM100B	520278	2.81123	NM_182565.2	[]	[]	[]	[]	[]	[]	[]	[]	[]	[]	[]	[]	[]	[]	[]	[]	[]	[]
OSR1	3940500	2.81091	NM_145260.2	[]	[]	[]	[]	[]	[]	[]	[]	[]	[]	[]	[]	[]	[]	[]	[]	[]	[]
ITGB1	110440	2.80044	NM_033668.1	[]	[]	[]	[]	[508]	[507]	[]	[]	[]	[]	[]	[]	[]	[]	[286]	[]	[]	[]
TSPAN4	540619	2.79984	NM_001025238.1	[]	[]	[]	[]	[]	[]	[]	[]	[]	[]	[]	[]	[]	[]	[]	[]	[]	[]
KIAA2013	2710672	2.79757	NM_138346.1	[]	[]	[]	[]	[]	[]	[]	[]	[]	[]	[]	[]	[]	[]	[]	[]	[]	[]
LOC285016	130128	2.79608	NM_001002919.1	[207]	[]	[]	[]	[]	[]	[]	[]	[]	[]	[]	[]	[]	[]	[]	[]	[]	[]
FAM62B	510762	2.79139	NM_020728.1	[]	[]	[]	[]	[]	[]	[]	[]	[]	[]	[]	[]	[]	[]	[]	[]	[1709]	[]
SERPINH1	7650017	2.78682	NM_001235.2	[]	[]	[]	[]	[]	[]	[]	[]	[]	[]	[]	[]	[]	[]	[]	[]	[]	[]
ATP6AP1	6590201	2.78601	NM_001183.4	[]	[]	[]	[]	[]	[]	[]	[]	[]	[]	[]	[]	[]	[]	[]	[]	[]	[]
HPCAL1	520184	2.78155	NM_134421.1	[]	[]	[]	[]	[]	[]	[]	[]	[]	[]	[]	[]	[]	[68]	[]	[35]	[]	[]
SPIN1	7570670	2.78119	NM_006717.2	[]	[]	[]	[]	[]	[]	[]	[]	[]	[]	[]	[]	[]	[]	[1574]	[1573]	[825]	[261]
ATP2A2	5810189	2.78083	NM_170665.2	[]	[]	[]	[]	[2551]	[]	[]	[]	[]	[]	[]	[]	[]	[]	[]	[]	[]	[]
CCL3L3	2810010	2.77879	NM_001001437.3
DDOST	6450605	2.77676	NM_005216.4	[]	[]	[]	[]	[]	[]	[]	[]	[]	[]	[]	[]	[]	[]	[]	[]	[]	[]
CITED4	5810142	2.7761	NM_133467.2	[508]	[]	[]	[]	[]	[]	[]	[]	[]	[]	[]	[]	[]	[]	[]	[]	[]	[]
ATG9A	3190326	2.76677	NM_001077198.1	[]	[]	[]	[]	[]	[]	[]	[]	[]	[]	[]	[]	[]	[]	[]	[]	[]	[]
ZDHHC1	3370093	2.76625	NM_013304.1	[]	[]	[]	[]	[]	[]	[]	[]	[]	[]	[]	[]	[]	[]	[]	[]	[]	[]
H3F3B	1440296	2.7511	NM_005324.3	[]	[]	[]	[]	[815]	[]	[]	[]	[]	[]	[]	[]	[2128]	[1485]	[587]	[]	[]	[]
HPS1	4670494	2.74909	NM_182637.1	[]	[]	[]	[891]	[]	[]	[]	[]	[]	[]	[]	[]	[]	[]	[]	[]	[]	[]
TRIOBP	5570110	2.74883	NM_001039141.1	[]	[]	[]	[]	[]	[]	[]	[]	[]	[]	[]	[]	[]	[]	[]	[]	[]	[]
SELK	2710161	2.73589	NM_021237.3	[]	[]	[]	[]	[]	[]	[]	[]	[]	[]	[]	[]	[]	[]	[]	[]	[]	[]
CMTM7	4290403	2.73351	NM_181472.1	[]	[]	[]	[42]	[]	[]	[]	[]	[]	[]	[]	[]	[]	[]	[414]	[413]	[]	[]
LOC729021	2750678	2.73336	XR_015834.1	[991]	[]	[2665]	[]	[]	[]	[]	[]	[]	[]	[]	[]	[]	[]	[]	[]	[]	[]
DPM2	1850041	2.72954	NM_003863.2	[]	[]	[]	[]	[]	[]	[]	[]	[]	[]	[]	[]	[]	[]	[]	[]	[]	[]
TMUB1	1780554	2.72688	NM_031434.2	[]	[]	[]	[]	[]	[]	[]	[]	[]	[]	[]	[]	[]	[]	[]	[]	[]	[]
ATP6AP2	7560097	2.7214	NM_005765.2	[]	[]	[]	[]	[]	[]	[]	[]	[]	[]	[]	[]	[]	[]	[]	[]	[]	[]
IGF2R	2810156	2.71626	NM_000876.2	[]	[]	[]	[]	[]	[]	[]	[]	[]	[]	[]	[]	[]	[]	[]	[]	[]	[]
PVRL3	540156	2.71553	NM_015480.1	[]	[]	[]	[]	[]	[]	[]	[]	[]	[]	[]	[]	[]	[]	[]	[]	[]	[]
SNX10	3360634	2.71305	NM_013322.2	[]	[]	[]	[]	[]	[]	[]	[]	[]	[]	[]	[]	[]	[]	[]	[]	[]	[]
FSTL1	2650220	2.71275	NM_007085.3	[]	[]	[]	[]	[516]	[515]	[]	[]	[]	[]	[]	[]	[]	[]	[]	[]	[]	[]
INSIG1	1820332	2.70798	NM_198336.1	[]	[]	[]	[]	[]	[]	[]	[]	[]	[]	[]	[]	[]	[]	[537]	[536]	[]	[]
ADAM19	6900209	2.70501	NM_033274.2	[]	[]	[]	[]	[]	[]	[]	[]	[]	[]	[]	[]	[]	[]	[]	[]	[]	[]
CHST1	5720451	2.70327	NM_003654.3	[]	[]	[]	[]	[]	[]	[]	[]	[]	[]	[]	[]	[]	[]	[]	[]	[]	[]
ACTRT1	2710368	2.70257	NM_138289.2	[]	[]	[]	[]	[]	[]	[]	[]	[]	[]	[]	[]	[]	[]	[]	[]	[]	[]
FAM57A	5910600	2.69719	NM_024792.1	[]	[]	[]	[]	[]	[]	[]	[]	[]	[]	[]	[]	[]	[]	[]	[]	[]	[]
FAM20C	4860646	2.69005	NM_020223.2	[]	[]	[]	[505]	[]	[]	[]	[]	[]	[]	[]	[]	[]	[]	[]	[]	[]	[]
RNF157	20382	2.68118	NM_052916.1	[]	[]	[]	[]	[]	[]	[]	[]	[]	[]	[]	[]	[]	[]	[]	[]	[393]	[]
AGBL5	6620403	2.68055	NM_021831.5	[]	[]	[]	[]	[]	[60]	[]	[]	[]	[]	[]	[]	[]	[]	[]	[]	[]	[]
GPAA1	2480288	2.67935	NM_003801.3	[]	[]	[]	[]	[]	[]	[]	[]	[]	[]	[]	[]	[]	[]	[]	[]	[]	[]
TOR2A	4760164	2.67704	NM_130459.1	[]	[]	[]	[]	[]	[]	[1033]	[]	[]	[]	[]	[]	[]	[]	[]	[]	[]	[]
NPTN	830553	2.6713	NM_017455.2	[]	[]	[]	[]	[]	[]	[]	[]	[]	[]	[]	[]	[]	[]	[]	[]	[]	[]
DNLZ	3830605	2.66716	NM_001080849.1
ISCU	6620397	2.66375	NM_014301.2	[]	[]	[]	[]	[216]	[]	[]	[]	[]	[]	[]	[]	[]	[]	[]	[]	[]	[]
SLC6A9	3190608	2.66123	NM_001024845.1	[]	[]	[]	[]	[]	[]	[]	[]	[]	[]	[]	[]	[]	[]	[461]	[]	[]	[]
ATP1A1	3370164	2.66107	NM_000701.6	[]	[]	[]	[]	[]	[]	[]	[]	[]	[]	[]	[]	[]	[]	[]	[]	[]	[]
PQLC1	4640131	2.66022	NM_025078.3	[]	[]	[8]	[7]	[]	[]	[]	[]	[]	[]	[]	[]	[]	[]	[682, 1114]	[]	[]	[]
LIPA	5360148	2.65964	NM_000235.2	[]	[]	[]	[]	[]	[]	[]	[]	[]	[]	[]	[]	[]	[]	[]	[]	[]	[]
TMED4	5220682	2.65108	NM_182547.2	[]	[]	[]	[]	[]	[]	[]	[]	[]	[]	[]	[]	[]	[]	[]	[]	[]	[]
FLOT1	3780181	2.64548	NM_005803.2	[]	[]	[]	[]	[]	[]	[]	[]	[]	[]	[]	[]	[]	[]	[]	[]	[]	[]
PLAU	5360670	2.64318	NM_002658.2	[]	[]	[]	[]	[]	[]	[]	[]	[437]	[]	[]	[]	[]	[]	[]	[]	[]	[]
SLC39A14	2630563	2.64095	NM_015359.2	[]	[]	[]	[]	[]	[]	[]	[]	[]	[]	[]	[]	[]	[]	[621]	[]	[]	[1383]
PRKCDBP	7550307	2.6356	NM_145040.2	[]	[]	[]	[]	[]	[]	[]	[]	[]	[]	[]	[]	[]	[]	[]	[]	[]	[]
METRNL	10224	2.63417	XM_941466.2	[]	[]	[]	[]	[]	[]	[]	[]	[]	[]	[]	[]	[]	[]	[]	[]	[]	[]
TMED2	4290537	2.63071	NM_006815.3	[]	[]	[]	[]	[]	[]	[]	[]	[]	[]	[]	[]	[]	[]	[]	[]	[]	[]
DNAL4	270678	2.62826	NM_005740.2	[]	[]	[]	[]	[]	[]	[]	[]	[]	[]	[]	[]	[]	[]	[403]	[]	[]	[]
CALR	2760370	2.62695	NM_004343.2	[]	[]	[]	[]	[]	[]	[]	[]	[]	[]	[]	[]	[]	[]	[]	[]	[]	[]
FGFRL1	4480220	2.62575	NM_021923.3	[]	[1056]	[]	[60]	[]	[]	[]	[]	[]	[]	[]	[]	[]	[]	[]	[]	[]	[]
ITGB1	610452	2.62223	NM_002211.2	[]	[]	[]	[]	[436]	[435]	[]	[]	[]	[]	[]	[]	[]	[]	[214]	[]	[]	[]
DNAJB11	3190452	2.62126	NM_016306.4	[]	[]	[]	[]	[]	[]	[]	[]	[]	[]	[]	[]	[]	[]	[]	[]	[]	[]
C20ORF3	4040204	2.61919	NM_020531.2	[]	[]	[]	[]	[]	[]	[]	[]	[]	[]	[]	[]	[656]	[]	[]	[179]	[]	[]
LOC91461	4590561	2.61839	NM_138370.1	[]	[]	[]	[]	[]	[]	[]	[]	[]	[]	[]	[]	[]	[]	[]	[]	[]	[]
ATP1A1	5570152	2.61819	NM_000701.6	[]	[]	[]	[]	[]	[]	[]	[]	[]	[]	[]	[]	[]	[]	[]	[]	[]	[]
SLC44A1	4290605	2.61237	NM_080546.3	[]	[]	[]	[]	[]	[]	[]	[]	[]	[]	[]	[]	[]	[]	[]	[]	[]	[]
CLPTM1	770168	2.60158	NM_001294.1	[]	[]	[]	[]	[]	[]	[]	[]	[]	[]	[]	[380]	[]	[]	[]	[]	[]	[]
PTPRA	3170593	2.59959	NM_080840.2	[]	[]	[]	[]	[]	[]	[]	[]	[]	[476]	[]	[]	[]	[]	[]	[]	[]	[]
TMEM109	6130193	2.59711	NM_024092.1	[]	[]	[]	[]	[]	[]	[]	[]	[]	[]	[]	[]	[]	[1091]	[]	[]	[]	[]
SIRPA	1940129	2.5965	NM_001040023.1	[]	[]	[]	[]	[]	[1906]	[]	[]	[]	[]	[]	[]	[]	[]	[]	[]	[]	[]
PTPRA	5270743	2.59592	NM_080841.2	[]	[]	[]	[]	[]	[]	[]	[]	[]	[476]	[]	[]	[]	[]	[]	[]	[]	[]
DUSP12	460280	2.59552	NM_007240.1	[]	[]	[]	[]	[]	[]	[]	[]	[]	[]	[]	[]	[]	[]	[]	[]	[]	[]
TRIM71	3120088	2.59164	NM_001039111.1
TSPAN13	3420452	2.5856	NM_014399.3	[]	[]	[]	[]	[]	[]	[]	[]	[]	[]	[]	[]	[]	[]	[883]	[]	[]	[]
SEPN1	1780402	2.58523	NM_206926.1	[]	[]	[]	[]	[]	[]	[]	[]	[]	[]	[]	[]	[]	[]	[]	[]	[]	[]
GAA	1190634	2.57814	NM_001079804.1	[]	[]	[]	[]	[]	[]	[]	[]	[]	[]	[411]	[]	[]	[]	[]	[]	[]	[]
B2M	240195	2.57472	NM_004048.2	[]	[]	[]	[]	[]	[]	[]	[]	[]	[]	[]	[]	[37]	[]	[]	[]	[539]	[]
TMEM50B	3460307	2.57134	NM_006134.5	[]	[]	[]	[]	[]	[]	[]	[]	[]	[]	[]	[]	[]	[]	[287]	[]	[]	[]
C19ORF22	150020	2.5684	NM_138774.2	[]	[]	[]	[]	[]	[]	[]	[]	[]	[]	[]	[]	[]	[]	[]	[]	[]	[]
ATP2A2	770079	2.56313	NM_170665.2	[]	[]	[]	[]	[2551]	[]	[]	[]	[]	[]	[]	[]	[]	[]	[]	[]	[]	[]
ACPT	2690369	2.55687	NM_033068.2	[]	[]	[]	[]	[]	[]	[]	[]	[]	[]	[]	[]	[]	[]	[]	[]	[]	[]
SEC11A	2570088	2.55515	NM_014300.2	[]	[]	[]	[]	[]	[]	[]	[]	[]	[]	[]	[]	[]	[]	[]	[]	[]	[]
TMEM178	6520064	2.55407	NM_152390.1	[]	[]	[]	[]	[]	[]	[]	[]	[]	[]	[]	[]	[]	[]	[383, 493]	[]	[576]	[]
B4GALT5	2060047	2.55147	NM_004776.2	[767, 2693]	[]	[]	[]	[]	[]	[]	[]	[]	[]	[]	[]	[]	[]	[3054]	[]	[]	[2785]
SH3GL3	1300603	2.55001	NM_003027.2	[]	[]	[]	[]	[]	[]	[287]	[]	[]	[]	[]	[]	[]	[]	[]	[]	[]	[]
JPH3	290703	2.54651	NM_020655.2	[]	[]	[]	[907]	[]	[]	[]	[]	[]	[]	[]	[80]	[]	[348]	[]	[]	[]	[]
CPSF4	5560010	2.54606	NM_001081559.1	[]	[]	[]	[]	[]	[]	[]	[]	[539]	[]	[]	[]	[]	[]	[]	[]	[]	[]
CECR1	6200064	2.54419	NM_177405.1	[45]	[]	[]	[]	[2146]	[2145]	[]	[]	[]	[]	[]	[]	[]	[]	[]	[]	[]	[]
ANPEP	5810612	2.54282	NM_001150.1	[]	[]	[]	[]	[]	[]	[]	[]	[]	[]	[]	[]	[]	[]	[]	[]	[]	[]
SCAMP1	1050544	2.5421	NM_004866.4	[]	[]	[]	[]	[2758, 4710]	[]	[]	[]	[]	[]	[]	[]	[]	[2044]	[]	[]	[]	[]
MAD2L2	2510278	2.54059	NM_006341.2	[]	[]	[]	[]	[]	[]	[]	[]	[]	[]	[]	[]	[]	[]	[]	[]	[]	[]
TAP1	7330392	2.53707	NM_000593.5	[]	[]	[]	[]	[]	[]	[]	[]	[]	[]	[]	[]	[]	[]	[]	[]	[]	[]
SLC30A3	4490475	2.53487	NM_003459.4	[]	[]	[]	[]	[]	[]	[]	[]	[]	[]	[]	[]	[]	[]	[]	[]	[]	[]
TMCO3	1410020	2.53198	NM_017905.3	[]	[]	[]	[]	[]	[]	[]	[]	[]	[]	[]	[]	[]	[]	[]	[]	[]	[]
DHCR7	5360678	2.53009	NM_001360.2	[]	[]	[]	[]	[]	[]	[]	[]	[]	[]	[]	[]	[]	[]	[]	[]	[]	[]
GLCE	2350524	2.52932	NM_015554.1	[]	[]	[]	[]	[]	[]	[]	[]	[]	[]	[]	[]	[2500]	[]	[]	[]	[]	[]
C19ORF10	1030458	2.52597	NM_019107.3	[]	[]	[]	[]	[]	[]	[]	[]	[]	[]	[]	[]	[]	[]	[]	[]	[]	[]
REXO1	5720767	2.5207	NM_020695.3	[]	[]	[]	[]	[]	[]	[]	[]	[]	[]	[]	[]	[]	[]	[]	[365]	[]	[]
TCF7L2	6900491	2.52039	NM_030756.2	[]	[]	[]	[]	[]	[]	[]	[]	[]	[]	[]	[]	[]	[]	[]	[]	[]	[]
VAMP5	2630195	2.52036	NM_006634.2	[]	[]	[]	[]	[]	[]	[]	[]	[]	[]	[]	[]	[]	[]	[]	[]	[]	[]
EXTL3	10184	2.52023	NM_001440.2	[]	[]	[]	[]	[]	[]	[]	[]	[]	[]	[]	[]	[]	[]	[]	[]	[]	[]
SLC43A2	1820053	2.51919	NM_152346.1	[]	[]	[]	[]	[]	[]	[]	[]	[]	[]	[]	[]	[]	[]	[]	[953]	[]	[]
TC2N	1850300	2.51809	NM_152332.3	[]	[]	[]	[]	[]	[]	[]	[]	[]	[]	[]	[]	[]	[]	[]	[]	[2427]	[]
NPC1	7570358	2.51561	NM_000271.3	[]	[]	[]	[]	[]	[]	[]	[]	[]	[]	[]	[]	[]	[]	[]	[]	[]	[]
HPS1	1570139	2.51543	NM_000195.2	[]	[]	[]	[891]	[]	[]	[]	[]	[]	[]	[]	[]	[]	[]	[]	[]	[]	[]
PPME1	830411	2.51335	NM_016147.1	[]	[]	[]	[]	[]	[]	[]	[]	[]	[551]	[]	[]	[]	[]	[]	[]	[]	[]
FAM89A	4040242	2.51115	NM_198552.1	[]	[]	[]	[]	[]	[]	[]	[]	[]	[]	[]	[]	[]	[]	[]	[]	[]	[]
CENPH	5820315	2.51114	NM_022909.3	[]	[]	[]	[]	[]	[]	[]	[]	[]	[]	[]	[]	[]	[]	[]	[]	[]	[]
SNRP70	3870010	2.50949	NM_003089.4	[]	[]	[]	[]	[]	[]	[]	[]	[]	[]	[]	[]	[]	[]	[]	[]	[]	[]
DUSP2	6960687	2.50573	NM_004418.2	[]	[]	[]	[]	[]	[]	[]	[]	[]	[]	[]	[]	[]	[]	[]	[]	[]	[]
SLC35B2	1580402	2.50187	NM_178148.1	[]	[]	[]	[]	[]	[]	[]	[]	[]	[]	[]	[]	[]	[]	[]	[]	[]	[]
ZMAT3	6560601	2.49478	NM_152240.1	[]	[]	[]	[]	[]	[]	[]	[]	[]	[]	[]	[]	[]	[]	[]	[891]	[]	[4]
USP12	2360521	2.49409	NM_182488.1	[]	[]	[]	[]	[]	[]	[]	[]	[]	[]	[]	[]	[]	[]	[]	[]	[]	[]
SEMA4F	3060754	2.49297	NM_004263.3	[]	[]	[]	[]	[]	[]	[]	[]	[]	[]	[]	[]	[]	[]	[]	[]	[]	[]
SIRPA	5360193	2.49058	NM_080792.2	[]	[]	[]	[]	[]	[1906]	[]	[]	[]	[]	[]	[]	[]	[]	[]	[]	[]	[]
MEMO1	5870736	2.48779	NM_015955.2
HSPA5	870131	2.48745	NM_005347.2	[]	[]	[]	[]	[]	[]	[]	[]	[]	[]	[]	[]	[]	[]	[]	[]	[]	[]
ZFYVE21	380594	2.48358	NM_024071.2	[]	[]	[]	[]	[]	[]	[]	[]	[]	[]	[]	[]	[]	[]	[478]	[]	[]	[]
SEPN1	780162	2.48292	NM_020451.2	[]	[]	[]	[]	[]	[]	[]	[]	[]	[]	[]	[]	[]	[]	[]	[]	[]	[]
PSG5	4480292	2.48242	NM_002781.2	[]	[]	[]	[]	[]	[]	[]	[]	[]	[]	[]	[]	[]	[]	[]	[]	[]	[]
GAS6	4280632	2.48219	NM_000820.1	[]	[]	[]	[]	[]	[]	[]	[]	[]	[]	[]	[]	[]	[]	[]	[]	[]	[]
RYK	1090523	2.48165	NM_001005861.1	[]	[]	[]	[]	[]	[]	[]	[]	[]	[]	[]	[]	[]	[]	[]	[]	[]	[]
PSMA4	3420543	2.48044	NM_002789.3	[]	[]	[]	[]	[]	[]	[]	[]	[]	[]	[]	[]	[]	[]	[132]	[]	[]	[]
ZNF280B	2750044	2.47994	NM_080764.2	[3140]	[]	[]	[]	[2052]	[450]	[]	[]	[]	[]	[]	[]	[]	[]	[]	[]	[]	[]
DPF1	6020554	2.47738	NM_004647.1	[]	[]	[]	[]	[]	[]	[]	[]	[]	[]	[]	[]	[]	[]	[]	[]	[]	[]
ZNF451	2060373	2.47559	NM_001031623.2	[1250]	[]	[]	[]	[]	[368]	[]	[]	[]	[]	[]	[]	[]	[]	[992]	[991]	[]	[]
DOLK	3390730	2.47469	NM_014908.3	[]	[]	[]	[]	[]	[]	[]	[]	[]	[]	[]	[]	[]	[]	[]	[]	[]	[]
BRI3	6270095	2.47312	NM_015379.3	[]	[]	[]	[]	[]	[]	[]	[]	[]	[]	[]	[]	[]	[]	[]	[]	[]	[]
PPP1R14B	5290097	2.47246	NM_138689.2	[]	[]	[]	[]	[]	[]	[]	[]	[]	[]	[]	[]	[]	[]	[]	[]	[]	[]
HBEGF	1820594	2.47201	NM_001945.1	[]	[]	[]	[]	[]	[]	[]	[]	[]	[]	[]	[]	[]	[]	[]	[]	[]	[]
STAC2	70086	2.47197	NM_198993.2	[]	[]	[]	[]	[]	[]	[]	[]	[]	[]	[]	[]	[]	[]	[]	[]	[]	[]
TBC1D22B	7400070	2.47111	NM_017772.2	[172]	[]	[]	[]	[]	[]	[]	[]	[]	[]	[]	[]	[]	[205]	[]	[]	[]	[]
TTC7B	4290161	2.46987	NM_001010854.1	[]	[]	[]	[]	[]	[]	[]	[]	[]	[]	[]	[]	[]	[]	[]	[]	[]	[]
TNRC6A	1780563	2.46692	NM_014494.2	[]	[]	[]	[]	[]	[]	[]	[]	[]	[]	[]	[]	[]	[]	[]	[]	[]	[]
DYRK1B	4640181	2.46427	NM_004714.1	[]	[]	[]	[]	[]	[]	[]	[]	[]	[]	[]	[]	[]	[]	[]	[]	[]	[]
TP53BP2	5570201	2.46342	NM_005426.2	[]	[]	[]	[]	[]	[]	[]	[]	[]	[]	[]	[]	[]	[]	[]	[]	[]	[832]
SLC7A2	3710154	2.45629	NM_001008539.2	[]	[]	[]	[]	[]	[]	[]	[]	[]	[]	[]	[]	[1655]	[]	[]	[]	[4704]	[]
TMEM54	4890563	2.45575	NM_033504.2	[]	[]	[]	[]	[]	[]	[]	[]	[]	[]	[]	[]	[]	[]	[]	[]	[]	[]
PLAT	3710044	2.45558	NM_000930.2	[]	[]	[]	[]	[]	[]	[]	[]	[]	[]	[]	[]	[]	[]	[]	[1177]	[]	[]
ARPC5L	4830056	2.45372	NM_030978.1	[]	[]	[]	[]	[]	[]	[]	[]	[]	[]	[]	[]	[]	[]	[]	[]	[]	[]
CTBP1	7510538	2.45358	NM_001012614.1	[]	[]	[]	[]	[]	[]	[]	[]	[]	[]	[]	[]	[]	[]	[]	[156, 480]	[]	[]
NOMO1	2650040	2.45298	NM_014287.3	[]	[]	[]	[]	[]	[]	[]	[]	[]	[]	[]	[]	[]	[]	[137]	[]	[]	[]
ARHGEF11	7150070	2.45277	NM_014784.2	[441]	[]	[]	[]	[]	[]	[]	[]	[]	[]	[]	[]	[]	[]	[]	[]	[]	[]
SLC35A2	4860195	2.45238	NM_001032289.1	[]	[]	[]	[]	[]	[]	[]	[]	[]	[]	[]	[]	[]	[]	[]	[]	[]	[]
CMTM7	2140239	2.4493	NM_181472.1	[]	[]	[]	[42]	[]	[]	[]	[]	[]	[]	[]	[]	[]	[]	[414]	[413]	[]	[]
COL5A1	4920369	2.44906	NM_000093.3	[1210]	[1209]	[]	[]	[]	[]	[]	[]	[]	[]	[]	[]	[]	[]	[]	[]	[]	[]
FJX1	6270437	2.44889	NM_014344.2	[]	[]	[187]	[186]	[]	[]	[]	[]	[]	[]	[]	[]	[40]	[]	[623]	[]	[]	[]
LINGO1	1430189	2.44719	NM_032808.5	[]	[]	[]	[]	[]	[]	[]	[]	[]	[]	[]	[]	[]	[]	[]	[]	[]	[]
RAD17	5310475	2.44718	NM_133340.1	[]	[]	[]	[]	[]	[]	[]	[]	[]	[236]	[]	[]	[]	[]	[]	[]	[]	[]
C7ORF42	60326	2.44413	NM_017994.4	[]	[]	[]	[]	[633]	[]	[]	[]	[]	[]	[]	[]	[724]	[]	[]	[2316]	[]	[]
LPCAT4	5670669	2.44087	NM_153613.2	[]	[]	[]	[]	[]	[]	[]	[]	[]	[]	[]	[]	[]	[]	[]	[]	[]	[]
GLTSCR1	7050746	2.43911	NM_015711.2	[]	[]	[]	[]	[]	[]	[]	[]	[]	[]	[]	[]	[]	[]	[]	[]	[]	[]
CIC	5550600	2.4385	NM_015125.3	[]	[]	[]	[]	[]	[]	[]	[]	[]	[]	[]	[]	[]	[]	[]	[]	[]	[]
NME4	2320079	2.43534	NM_005009.2	[]	[]	[]	[]	[]	[]	[]	[]	[]	[]	[]	[]	[]	[]	[]	[]	[255]	[254]
ATP1B1	4220468	2.43423	NM_001001787.1	[970]	[]	[]	[]	[]	[]	[]	[436]	[]	[]	[]	[]	[]	[]	[]	[]	[]	[]
FAM18B	5690762	2.427	NM_016078.4	[]	[]	[]	[]	[]	[]	[]	[]	[]	[]	[]	[]	[]	[]	[]	[]	[]	[]
PHCA	1230017	2.42665	NM_018367.4	[]	[]	[]	[]	[]	[1123]	[]	[]	[]	[]	[]	[]	[]	[]	[]	[]	[587]	[]
GNA11	7650246	2.42545	NM_002067.1	[]	[]	[]	[]	[]	[]	[]	[]	[]	[]	[]	[]	[]	[]	[]	[]	[]	[]
PP8961	3520408	2.42457	NM_001080113.1
KIAA0152	1990546	2.42411	NM_014730.2	[]	[]	[]	[]	[]	[]	[]	[]	[]	[]	[]	[]	[]	[1559]	[4934]	[616, 4933]	[]	[]
MCOLN3	6760706	2.42372	NM_018298.9	[559]	[]	[]	[]	[]	[]	[]	[]	[]	[]	[]	[]	[]	[]	[]	[]	[]	[]
TSPAN6	240736	2.42337	NM_003270.2	[]	[]	[]	[]	[]	[]	[]	[]	[]	[]	[]	[]	[]	[]	[902]	[]	[]	[]
ZDHHC12	580204	2.42177	NM_032799.4	[]	[]	[]	[]	[]	[]	[]	[]	[]	[]	[]	[]	[]	[]	[]	[]	[]	[]
DGCR5	60491	2.42138	NR_002733.1
CCDC56	1850468	2.41892	NM_001040431.1
CA2	2060674	2.4181	NM_000067.1	[]	[]	[]	[]	[388]	[387]	[]	[]	[]	[]	[]	[]	[]	[]	[]	[]	[645]	[644]
TXNDC5	4850398	2.40793	NM_022085.3	[]	[]	[]	[]	[]	[]	[]	[]	[]	[]	[]	[]	[]	[]	[665]	[]	[]	[]
B3GALNT2	160376	2.40792	NM_152490.1	[]	[]	[]	[]	[]	[]	[]	[]	[]	[]	[]	[]	[]	[]	[]	[]	[]	[]
LMO2	3850059	2.40546	NM_005574.2	[]	[]	[]	[]	[]	[]	[]	[]	[]	[]	[]	[]	[]	[]	[]	[]	[]	[]
NCAN	540326	2.40441	NM_004386.2	[]	[]	[]	[]	[]	[]	[]	[]	[]	[]	[]	[]	[]	[]	[]	[]	[]	[]
CCL3L1	610524	2.40182	NM_021006.4	[]	[]	[]	[]	[]	[]	[]	[]	[]	[]	[]	[]	[]	[]	[]	[]	[]	[]
JSRP1	6020037	2.40003	NM_144616.2	[]	[]	[]	[]	[]	[]	[]	[]	[]	[]	[]	[]	[]	[]	[]	[]	[]	[]
MBTPS1	3390020	2.39893	NM_003791.2	[399]	[]	[]	[]	[]	[]	[]	[]	[]	[]	[]	[]	[]	[]	[]	[]	[]	[]
RPESP	2600397	2.39868	NM_153225.2	[]	[]	[]	[]	[]	[]	[]	[]	[]	[]	[]	[]	[]	[]	[]	[]	[]	[]
LYPD6	6840220	2.39855	NM_194317.2	[]	[]	[]	[]	[]	[]	[]	[]	[]	[]	[]	[]	[]	[]	[]	[]	[619]	[]
RECK	3390487	2.39545	NM_021111.1	[]	[]	[]	[]	[]	[]	[]	[]	[]	[]	[]	[]	[]	[]	[]	[]	[]	[]
RTN3	4920129	2.39195	NM_201430.1	[]	[730]	[]	[]	[]	[]	[]	[]	[]	[]	[]	[]	[]	[]	[]	[]	[]	[]
DERL1	2370129	2.39161	NM_024295.3	[999]	[]	[]	[]	[]	[]	[]	[]	[]	[]	[]	[]	[]	[]	[]	[]	[]	[]
SHANK3	10767	2.39085	NM_001080420.1
NFE2L1	4210176	2.38545	NM_003204.1	[]	[]	[]	[]	[]	[]	[]	[]	[]	[]	[]	[]	[1828]	[]	[]	[]	[]	[]
ASPHD2	7400102	2.38451	NM_020437.3	[]	[]	[]	[]	[]	[]	[]	[]	[]	[]	[]	[]	[]	[]	[]	[]	[]	[]
CADM4	6420019	2.38043	NM_145296.1	[]	[]	[]	[]	[]	[]	[]	[]	[]	[]	[]	[]	[]	[]	[]	[]	[]	[]
GPR137B	1240392	2.37724	NM_003272.1	[]	[]	[]	[]	[]	[]	[]	[]	[]	[]	[]	[]	[]	[]	[]	[]	[]	[]
DAZAP1	7100086	2.37695	NM_170711.1	[]	[]	[]	[]	[]	[]	[]	[]	[]	[]	[]	[]	[]	[]	[]	[]	[]	[]
CAMK2N1	4060008	2.37501	NM_018584.5	[]	[]	[]	[]	[]	[]	[]	[]	[]	[]	[]	[]	[]	[]	[]	[]	[]	[]
CD55	2340220	2.37414	NM_000574.2	[]	[]	[]	[]	[]	[]	[]	[]	[]	[]	[]	[]	[]	[]	[1142]	[]	[]	[]
FAM131A	3940564	2.37258	NM_144635.3	[]	[]	[]	[]	[]	[]	[]	[]	[]	[]	[]	[]	[]	[]	[]	[]	[]	[]
HOMER2	1570767	2.37241	NM_199332.2	[]	[]	[]	[]	[]	[]	[]	[]	[]	[]	[]	[]	[]	[]	[]	[]	[]	[]
TPM3	5290386	2.37186	NM_001043353.1	[]	[]	[]	[]	[]	[]	[]	[]	[]	[]	[]	[]	[]	[]	[2163]	[]	[]	[]
ORMDL3	1500112	2.36993	NM_139280.1	[]	[]	[]	[]	[]	[]	[]	[]	[]	[]	[]	[]	[]	[]	[]	[]	[]	[1394]
EIF2C2	290468	2.3648	NM_012154.2	[]	[]	[]	[]	[]	[]	[]	[]	[]	[]	[]	[]	[]	[]	[]	[]	[]	[]
PAQR3	6960019	2.3604	NM_001040202.1	[]	[]	[]	[]	[]	[]	[]	[]	[]	[]	[]	[]	[]	[]	[]	[2509]	[232]	[1143]
DNM3	2190475	2.35853	NM_015569.2	[]	[]	[]	[]	[3195]	[]	[]	[]	[]	[]	[]	[]	[]	[]	[]	[4578]	[]	[]
RUNDC3B	240035	2.35719	NM_138290.1	[]	[]	[]	[]	[]	[]	[]	[]	[]	[]	[]	[]	[]	[]	[]	[]	[]	[]
ISCA1	5960221	2.35656	NM_030940.3	[1199]	[]	[]	[]	[]	[]	[]	[]	[]	[1357]	[]	[]	[]	[]	[]	[]	[1488]	[]
IGFBP3	6590132	2.35489	NM_000598.4	[]	[]	[]	[]	[]	[]	[]	[]	[]	[]	[]	[]	[]	[]	[]	[]	[]	[]
LGI2	5390128	2.35443	NM_018176.2	[]	[]	[]	[]	[]	[]	[]	[]	[]	[]	[]	[]	[]	[1423]	[574]	[573]	[]	[]
DOLPP1	1260154	2.35205	NM_020438.3	[]	[]	[]	[]	[]	[]	[]	[]	[]	[]	[]	[]	[]	[]	[]	[]	[]	[]
ADAM23	110731	2.35131	NM_003812.2	[]	[]	[]	[]	[]	[]	[]	[]	[]	[]	[]	[]	[]	[]	[]	[]	[]	[]
MKNK2	5050553	2.3511	NM_199054.2	[1791]	[]	[]	[]	[]	[]	[]	[]	[]	[]	[]	[]	[]	[]	[]	[267]	[]	[]
KIF20B	5900433	2.35035	NM_016195.2	[]	[]	[]	[]	[]	[]	[]	[]	[]	[]	[]	[]	[]	[]	[]	[]	[]	[]
C1ORF2	4180132	2.34883	NM_198264.1	[]	[]	[]	[]	[]	[]	[]	[]	[]	[]	[]	[]	[]	[]	[9]	[]	[]	[]
FLJ20489	2900139	2.34676	NM_017842.1	[689]	[]	[]	[]	[]	[]	[]	[]	[]	[]	[]	[]	[]	[]	[]	[]	[]	[]
VASN	2900274	2.34675	NM_138440.2	[]	[]	[]	[]	[]	[]	[]	[]	[]	[]	[]	[]	[]	[]	[]	[]	[]	[]
SIVA	4670487	2.34603	NM_021709.1	[]	[]	[]	[]	[]	[]	[]	[]	[]	[]	[]	[]	[]	[]	[]	[]	[]	[]
C15ORF59	6660445	2.34419	NM_001039614.1
HOXD1	3890735	2.34223	NM_024501.1	[]	[]	[]	[]	[437]	[436]	[]	[]	[516]	[]	[]	[]	[]	[]	[]	[]	[]	[]
THSD3	2370056	2.34179	NM_199296.1	[]	[]	[]	[]	[]	[]	[]	[]	[]	[]	[]	[]	[]	[]	[779]	[778]	[]	[]
PRNP	3170162	2.34133	NM_001080121.1	[]	[]	[]	[]	[]	[]	[]	[]	[]	[]	[]	[]	[]	[]	[]	[]	[]	[]
WNT5B	4850370	2.339	NM_032642.2	[]	[]	[]	[]	[]	[]	[]	[]	[]	[]	[]	[]	[]	[]	[]	[]	[]	[]
C14ORF151	2140360	2.33828	NM_032714.1	[]	[]	[]	[]	[]	[]	[]	[]	[]	[521]	[]	[]	[]	[258]	[]	[]	[]	[]
TMED10P	1260129	2.33756	NR_002807.1
RDH14	6110739	2.33529	NM_020905.1	[]	[]	[]	[]	[]	[]	[]	[]	[]	[]	[]	[]	[275]	[]	[]	[]	[]	[]
GNG4	4050671	2.33409	NM_001098721.1	[]	[]	[]	[]	[]	[]	[]	[]	[]	[]	[]	[]	[2267]	[906]	[]	[122]	[1772]	[309, 1771]
INSIG2	2070039	2.33188	NM_016133.2	[]	[]	[]	[]	[]	[]	[]	[]	[]	[]	[]	[]	[1044]	[1043]	[]	[]	[]	[]
MAL2	3170594	2.33183	NM_052886.2	[]	[]	[]	[]	[]	[]	[]	[]	[]	[]	[]	[]	[]	[]	[]	[]	[]	[]
RHBDD2	6650746	2.33174	NM_001040456.1	[]	[]	[]	[]	[]	[]	[]	[]	[]	[]	[]	[]	[]	[]	[]	[]	[]	[]
SELS	5490608	2.33101	NM_018445.4	[13]	[]	[]	[]	[]	[244]	[]	[]	[]	[]	[]	[]	[]	[]	[]	[]	[]	[]
SIPA1L3	840626	2.32753	NM_015073.1	[]	[]	[]	[]	[]	[]	[]	[]	[]	[]	[]	[]	[]	[1539]	[]	[]	[]	[]
BPNT1	5360039	2.32115	NM_006085.4	[]	[]	[]	[]	[]	[]	[]	[]	[]	[]	[]	[]	[]	[]	[]	[]	[]	[]
RYK	940424	2.32111	NM_001005861.2	[]	[]	[]	[]	[]	[]	[]	[]	[]	[]	[]	[]	[]	[]	[]	[]	[]	[]
STOM	6290519	2.31956	NM_004099.4	[]	[]	[]	[]	[]	[]	[]	[]	[]	[]	[]	[]	[]	[]	[853]	[]	[]	[]
TMEM66	6280270	2.3166	NM_016127.4	[]	[]	[]	[]	[]	[]	[]	[]	[]	[]	[]	[]	[]	[]	[]	[]	[]	[]
LASS6	5690064	2.31646	NM_203463.1	[405]	[]	[]	[]	[]	[687]	[]	[]	[]	[]	[]	[]	[]	[1849]	[]	[]	[1874]	[]
NETO2	1580161	2.31555	NM_018092.3	[]	[]	[]	[]	[537]	[536]	[]	[]	[]	[]	[]	[]	[994]	[]	[]	[]	[]	[]
PXDN	6400397	2.31475	NM_012293.1
ITGA5	6330338	2.31189	NM_002205.2	[]	[]	[]	[]	[]	[]	[]	[]	[]	[]	[]	[]	[]	[]	[]	[]	[]	[]
NFKBID	3120500	2.31114	NM_139239.1	[]	[]	[]	[]	[]	[]	[]	[]	[]	[]	[]	[]	[]	[]	[]	[]	[]	[]
ADM	5670465	2.31031	NM_001124.1	[]	[]	[]	[]	[]	[]	[]	[]	[]	[74]	[]	[]	[]	[]	[]	[]	[]	[]
MYLIP	4830424	2.31001	NM_013262.3	[1233]	[]	[]	[]	[]	[]	[]	[]	[]	[]	[]	[]	[]	[]	[]	[]	[]	[]
PPIL3	3780048	2.30977	NM_032472.3	[]	[]	[]	[]	[]	[]	[]	[]	[]	[]	[]	[]	[]	[]	[]	[]	[]	[]
LRAP	1010296	2.3085	NM_022350.1	[]	[]	[]	[]	[]	[]	[]	[]	[]	[]	[]	[]	[]	[]	[]	[]	[]	[]
RHBDL3	3370725	2.30662	NM_138328.2	[2617]	[]	[]	[]	[]	[]	[]	[]	[]	[]	[]	[]	[1404]	[]	[]	[]	[]	[]
GTPBP2	650441	2.30519	NM_019096.3	[]	[]	[]	[]	[]	[]	[]	[]	[]	[]	[]	[]	[]	[]	[]	[]	[]	[]
LTBR	4640064	2.30356	NM_002342.1	[]	[]	[]	[467]	[]	[]	[]	[]	[]	[]	[]	[]	[]	[]	[]	[]	[]	[]
TXNDC14	610762	2.29564	NM_015959.1	[]	[]	[]	[]	[]	[]	[]	[]	[]	[]	[]	[]	[]	[]	[]	[]	[]	[]
APPL2	4180100	2.29482	NM_018171.3	[]	[]	[]	[]	[]	[]	[]	[]	[]	[]	[]	[]	[]	[]	[]	[]	[]	[]
MDM2	6840438	2.29459	NM_006879.2	[]	[]	[]	[]	[]	[]	[]	[]	[]	[]	[]	[]	[]	[]	[]	[]	[]	[]
B3GALT6	2510477	2.29434	NM_080605.3	[]	[]	[]	[]	[]	[]	[]	[]	[]	[]	[]	[]	[]	[]	[]	[]	[]	[]
GPR137	5310088	2.29401	NM_020155.2	[]	[]	[]	[]	[]	[]	[]	[]	[]	[]	[]	[]	[]	[]	[]	[]	[]	[]
PSG4	3400474	2.28797	NM_002780.3	[]	[]	[]	[]	[]	[]	[]	[]	[]	[]	[]	[]	[]	[577]	[]	[]	[]	[]
TGFBR2	5490070	2.28774	NM_001024847.1	[]	[]	[]	[]	[]	[728]	[]	[]	[]	[]	[]	[]	[]	[]	[]	[]	[]	[]
STK40	3840521	2.28089	NM_032017.1	[]	[]	[]	[]	[]	[]	[]	[]	[]	[]	[]	[]	[]	[1140]	[]	[]	[]	[]
FURIN	3870706	2.27818	NM_002569.2	[]	[]	[]	[]	[]	[]	[]	[]	[]	[]	[]	[]	[]	[]	[]	[]	[]	[]
FOXF2	1660470	2.27722	NM_001452.1	[]	[]	[]	[]	[]	[]	[]	[]	[]	[]	[]	[]	[]	[]	[]	[]	[]	[]
SGK	4390450	2.27659	NM_005627.2	[]	[]	[]	[]	[]	[]	[]	[]	[]	[]	[]	[]	[]	[]	[]	[]	[]	[]
KRAS	2470050	2.27567	NM_033360.2	[]	[]	[]	[]	[]	[1449]	[]	[]	[]	[]	[]	[]	[]	[]	[2417]	[]	[]	[]
TMEM123	4610102	2.27477	NM_052932.2	[]	[]	[]	[]	[]	[]	[]	[]	[]	[]	[]	[]	[]	[]	[]	[]	[]	[]
ZNF266	5820670	2.27407	NM_006631.2	[]	[]	[]	[]	[]	[]	[]	[]	[]	[]	[]	[]	[333]	[]	[]	[]	[]	[]
TMEM62	5050735	2.27327	NM_024956.3	[]	[]	[]	[]	[]	[]	[]	[]	[]	[]	[]	[]	[]	[]	[]	[]	[]	[]
SEMA3E	1580608	2.27154	NM_012431.1	[]	[]	[]	[]	[]	[]	[]	[]	[]	[]	[]	[]	[]	[]	[]	[]	[2794]	[924]
DDN	1230129	2.27058	NM_015086.1	[545]	[]	[]	[]	[]	[]	[]	[]	[]	[]	[]	[]	[]	[]	[]	[]	[]	[]
FGF9	6420746	2.27048	NM_002010.1	[]	[]	[]	[]	[]	[]	[]	[]	[]	[]	[]	[]	[]	[]	[]	[]	[]	[]
SLC20A2	6590037	2.26772	NM_006749.3	[]	[]	[]	[]	[]	[]	[]	[]	[]	[]	[]	[]	[]	[]	[885]	[]	[]	[]
ADAR	5490433	2.26662	NM_015840.2	[]	[1000]	[]	[]	[]	[]	[]	[]	[]	[]	[]	[]	[]	[]	[]	[]	[]	[]
COL4A1	5910431	2.26578	NM_001845.4	[]	[]	[]	[]	[]	[]	[]	[]	[]	[]	[]	[]	[]	[]	[]	[]	[]	[]
TTYH3	770754	2.26577	NM_025250.2	[]	[]	[]	[]	[]	[]	[]	[]	[]	[]	[845, 1950]	[]	[]	[]	[]	[]	[]	[]
SLC39A3	4560671	2.26538	NM_144564.4	[]	[]	[]	[]	[]	[]	[]	[]	[]	[]	[]	[]	[]	[]	[]	[]	[]	[]
FVT1	160537	2.26245	NM_002035.1	[]	[]	[]	[]	[]	[]	[]	[]	[]	[813]	[]	[]	[]	[]	[2252]	[]	[]	[]
CCNG2	5360672	2.25982	NM_004354.1	[]	[]	[]	[]	[1800]	[719]	[]	[]	[]	[]	[]	[]	[2744]	[2743]	[2616]	[]	[]	[424]
KIAA0746	1470551	2.25947	NM_015187.3	[]	[]	[]	[]	[]	[]	[]	[]	[]	[]	[]	[]	[]	[]	[100]	[]	[]	[]
MDK	4560717	2.25744	NM_001012334.1	[]	[]	[]	[]	[]	[]	[]	[]	[]	[]	[]	[]	[]	[]	[]	[]	[]	[]
CRTC2	4260187	2.25451	NM_181715.1	[]	[]	[]	[]	[]	[]	[]	[]	[]	[]	[]	[]	[]	[]	[]	[]	[]	[]
FGF13	7380239	2.25317	NM_004114.2	[559]	[558]	[]	[]	[]	[]	[]	[]	[]	[]	[]	[]	[]	[]	[]	[]	[]	[]
MAZ	4830689	2.2526	NM_001042539.1	[]	[]	[]	[]	[]	[]	[]	[]	[]	[]	[]	[]	[]	[]	[]	[]	[]	[]
LEPROT	6980255	2.25213	NM_017526.2	[]	[]	[]	[]	[]	[]	[]	[]	[]	[]	[]	[]	[]	[]	[]	[]	[]	[]
CHRAC1	610300	2.25156	NM_017444.3	[]	[]	[]	[]	[]	[]	[]	[]	[]	[]	[]	[]	[]	[]	[]	[1111]	[837]	[836]
RGS19	730685	2.25134	NM_005873.2	[]	[]	[]	[]	[]	[]	[]	[]	[]	[]	[]	[]	[]	[]	[]	[]	[]	[]
F3	10079	2.25087	NM_001993.2	[178]	[]	[]	[]	[]	[]	[]	[]	[]	[]	[]	[]	[]	[]	[]	[]	[]	[]
SERINC3	7380139	2.24947	NM_006811.2	[]	[]	[]	[]	[]	[]	[]	[]	[]	[]	[]	[]	[]	[]	[]	[]	[]	[766]
PTPRF	5870553	2.24785	NM_130440.1	[]	[]	[]	[]	[]	[]	[]	[]	[]	[]	[]	[]	[1511]	[190, 1539]	[]	[]	[]	[]
SLC38A6	4010452	2.24199	NM_153811.1	[]	[]	[]	[]	[]	[]	[]	[]	[]	[]	[]	[]	[]	[]	[]	[]	[]	[]
MGAT4A	6220593	2.23843	NM_012214.2	[5753]	[]	[]	[]	[1732]	[]	[]	[]	[]	[]	[]	[]	[]	[]	[]	[]	[3768]	[3767]
TCF20	3450707	2.23797	NM_181492.1	[]	[]	[]	[]	[]	[]	[]	[]	[]	[]	[]	[]	[]	[]	[]	[]	[]	[]
TMEM87A	7150196	2.23516	NM_015497.2	[]	[]	[]	[]	[]	[]	[]	[]	[]	[]	[]	[]	[]	[]	[]	[]	[]	[]
HMGCR	6550603	2.2348	NM_000859.1	[]	[]	[]	[]	[]	[1025]	[]	[]	[]	[]	[]	[]	[]	[]	[]	[]	[]	[]
HCN2	5720440	2.23469	NM_001194.2	[]	[]	[]	[]	[]	[]	[]	[]	[]	[]	[]	[]	[]	[]	[]	[]	[]	[]
DIRAS1	6560280	2.23173	NM_145173.2	[]	[]	[]	[]	[]	[]	[]	[]	[]	[]	[]	[]	[]	[]	[]	[]	[]	[]
C5ORF15	3420692	2.2299	NM_020199.1	[]	[]	[]	[]	[]	[]	[]	[]	[]	[]	[]	[]	[]	[]	[]	[]	[1029]	[1028]
C3ORF34	1850040	2.22769	NM_032898.2	[958]	[]	[]	[]	[]	[]	[]	[]	[]	[]	[]	[]	[]	[]	[]	[]	[]	[]
BCL2L1	670673	2.22561	NM_138578.1	[]	[]	[]	[]	[]	[150]	[]	[]	[]	[]	[]	[]	[]	[]	[]	[]	[]	[]
TYRO3	5820193	2.22471	NM_006293.2	[]	[]	[]	[]	[]	[]	[]	[]	[]	[]	[]	[]	[]	[303]	[]	[]	[]	[]
JMJD3	3520239	2.22467	NM_001080424.1
RAB3IL1	3460161	2.22464	NM_013401.2	[]	[]	[]	[]	[]	[]	[]	[]	[]	[]	[]	[]	[]	[]	[638]	[373]	[]	[]
CACNG6	5080180	2.22363	NM_031897.2	[]	[]	[]	[]	[]	[]	[]	[]	[]	[]	[]	[]	[]	[]	[]	[]	[]	[]
PVRL2	6370022	2.22339	NM_001042724.1	[]	[]	[]	[]	[]	[]	[]	[]	[]	[]	[]	[]	[]	[]	[]	[]	[]	[]
CCM2	7400050	2.22075	NM_001029835.1	[]	[]	[]	[]	[]	[]	[]	[]	[]	[]	[]	[]	[]	[6]	[]	[]	[]	[]
CTSD	1110092	2.22021	NM_001909.3	[]	[]	[]	[]	[]	[]	[]	[]	[]	[]	[]	[]	[]	[]	[]	[]	[]	[]
ELOVL5	4210129	2.21937	NM_021814.3	[]	[]	[]	[]	[]	[]	[]	[]	[]	[]	[]	[]	[]	[]	[]	[]	[1215]	[1214]
SYNGR3	5860609	2.21806	NM_004209.4	[]	[]	[]	[]	[]	[]	[]	[]	[]	[]	[]	[]	[]	[]	[]	[]	[]	[]
SLC29A1	5910424	2.21672	NM_001078174.1	[]	[]	[]	[]	[]	[]	[]	[]	[]	[]	[]	[]	[]	[]	[]	[]	[]	[]
HIATL1	4640427	2.21615	NM_032558.2	[]	[]	[]	[]	[]	[]	[]	[]	[]	[]	[]	[]	[]	[]	[]	[]	[]	[]
CD151	6550259	2.21595	NM_001039490.1	[]	[]	[]	[]	[]	[]	[]	[]	[]	[]	[]	[]	[]	[]	[]	[]	[]	[]
TAPT1	610768	2.2139	NM_153365.2	[]	[]	[]	[]	[]	[]	[]	[]	[]	[]	[]	[]	[1491]	[]	[]	[2403]	[]	[1275]
C19ORF6	4280193	2.21211	NM_001033026.1	[]	[]	[]	[]	[]	[]	[]	[]	[]	[]	[]	[]	[]	[]	[]	[]	[]	[]
CD248	2490113	2.21106	NM_020404.2	[]	[]	[]	[]	[]	[]	[]	[]	[]	[]	[]	[]	[]	[]	[]	[]	[]	[]
C6ORF117	6040458	2.21069	NM_138409.1	[]	[]	[]	[]	[]	[]	[]	[]	[]	[]	[]	[]	[]	[]	[1010]	[245, 1009]	[]	[]
CCNY	5310605	2.21058	NM_145012.3	[1378]	[]	[]	[]	[]	[]	[]	[]	[]	[]	[]	[]	[132]	[362]	[]	[]	[]	[]
DGCR2	5670167	2.20969	NM_005137.2	[]	[114]	[1747]	[1746]	[]	[]	[]	[]	[]	[]	[]	[276]	[]	[]	[]	[]	[]	[]
HEY1	3840753	2.20932	NM_001040708.1	[]	[]	[]	[]	[]	[]	[]	[]	[]	[]	[]	[]	[]	[]	[]	[]	[]	[]
ELAVL3	5960070	2.20827	NM_001420.3	[]	[]	[]	[]	[]	[]	[]	[]	[]	[]	[]	[]	[]	[1501]	[1545]	[]	[]	[]
TPST1	4760747	2.20777	NM_003596.2	[]	[]	[]	[]	[]	[]	[]	[]	[]	[]	[]	[]	[]	[]	[]	[]	[]	[]
PURG	5670450	2.20771	NM_001015508.1	[]	[]	[]	[]	[]	[]	[]	[]	[]	[]	[]	[]	[]	[647]	[]	[]	[503]	[]
TFPI2	5080543	2.20643	NM_006528.2	[128]	[]	[]	[]	[]	[]	[]	[]	[]	[]	[]	[]	[]	[]	[]	[]	[307]	[]
RHOD	4180270	2.20528	NM_014578.2
CD276	5900575	2.20367	NM_001024736.1	[]	[]	[]	[]	[]	[]	[]	[]	[]	[]	[]	[]	[]	[]	[]	[]	[]	[]
DUSP8	4890041	2.20355	NM_004420.2	[]	[]	[]	[]	[]	[]	[]	[]	[]	[]	[]	[]	[]	[2455]	[]	[]	[]	[]
PMEPA1	240400	2.203	NM_199169.1	[]	[]	[]	[2198]	[]	[]	[]	[]	[]	[]	[]	[]	[]	[803, 2650]	[2962]	[]	[]	[]
HPS1	2570131	2.19929	NM_182639.1	[]	[]	[]	[]	[]	[]	[]	[]	[]	[]	[]	[]	[]	[]	[]	[]	[]	[]
CPXM2	5890139	2.19881	NM_198148.1	[]	[]	[]	[]	[]	[]	[]	[]	[]	[]	[]	[]	[]	[]	[]	[]	[]	[]
FGFR4	70520	2.19857	NM_213647.1	[]	[]	[]	[]	[]	[]	[]	[]	[]	[]	[]	[]	[]	[]	[]	[]	[]	[]
IL28RA	3520398	2.19812	NM_170743.2	[]	[]	[]	[]	[482]	[]	[]	[]	[]	[]	[]	[]	[]	[]	[]	[878, 1970]	[]	[]
RCAN1	2850551	2.19796	NM_203417.1	[]	[]	[]	[13]	[]	[]	[]	[]	[]	[]	[]	[]	[]	[]	[]	[]	[]	[]
COX4NB	2630553	2.19548	NM_006067.3	[]	[]	[]	[]	[]	[]	[]	[]	[]	[917]	[]	[]	[]	[]	[]	[]	[]	[]
PIGN	4920414	2.19536	NM_176787.3	[]	[]	[]	[]	[]	[]	[]	[]	[]	[]	[]	[]	[]	[]	[]	[]	[865]	[864]
SRPR	6290112	2.19507	NM_003139.2	[]	[]	[]	[]	[]	[]	[]	[]	[]	[]	[]	[]	[461]	[]	[]	[]	[]	[]
SFRP1	6960379	2.19403	NM_003012.3	[]	[]	[]	[]	[1733]	[]	[]	[]	[]	[]	[]	[]	[1874, 2948]	[]	[]	[]	[]	[]
PRR3	5670458	2.19288	NM_025263.2	[]	[]	[]	[]	[]	[]	[]	[]	[372]	[371]	[]	[]	[]	[]	[]	[]	[]	[]
ATP6V0B	7160059	2.19184	NM_004047.3	[]	[]	[]	[]	[]	[]	[]	[]	[]	[]	[]	[]	[]	[]	[]	[]	[]	[]
PHC1	4730209	2.18868	NM_004426.2	[505]	[]	[]	[]	[]	[]	[]	[]	[]	[]	[]	[]	[1524]	[]	[]	[]	[]	[]
TNFAIP8L3	5820474	2.1875	NM_207381.2	[]	[]	[]	[]	[]	[]	[]	[]	[]	[]	[]	[]	[]	[]	[88]	[]	[]	[]
BMP2	4280577	2.18677	NM_001200.2	[]	[]	[]	[]	[]	[]	[]	[]	[]	[]	[]	[]	[]	[]	[]	[]	[]	[]
TMEM59	10725	2.18676	NM_004872.3	[]	[]	[]	[]	[]	[]	[]	[]	[]	[]	[]	[]	[]	[186]	[]	[]	[]	[]
FBN2	3440204	2.18602	NM_001999.3	[]	[]	[]	[]	[]	[]	[]	[]	[]	[]	[]	[]	[]	[]	[]	[]	[]	[1127]
PRPF38A	4390370	2.18601	NM_032864.3	[]	[]	[]	[]	[]	[]	[]	[]	[]	[]	[]	[]	[]	[]	[]	[]	[171]	[672]
TMEM98	5390333	2.18419	NM_001033504.1	[]	[]	[]	[]	[]	[]	[]	[]	[]	[]	[]	[]	[]	[]	[]	[]	[]	[]
TMEM119	3830762	2.18415	NM_181724.1	[]	[]	[]	[]	[]	[]	[]	[]	[]	[]	[]	[]	[554]	[]	[]	[]	[]	[]
RAC1	630204	2.18323	NM_006908.3	[1224]	[]	[]	[]	[]	[]	[]	[]	[]	[]	[]	[]	[]	[]	[]	[]	[]	[]
UBTD1	6770097	2.18096	NM_024954.3	[]	[]	[]	[]	[]	[]	[]	[]	[]	[]	[]	[]	[]	[]	[207]	[]	[]	[]
KIAA1026	1990427	2.17799	NM_001018000.2	[595]	[]	[]	[]	[]	[]	[]	[]	[]	[]	[]	[]	[]	[]	[1502]	[]	[]	[]
MFSD1	510288	2.17739	NM_022736.1	[]	[]	[]	[]	[]	[]	[]	[]	[]	[]	[]	[]	[]	[]	[]	[]	[]	[]
MPRIP	4880563	2.17736	NM_015134.2	[]	[]	[]	[]	[]	[]	[]	[]	[]	[]	[]	[]	[]	[]	[]	[]	[]	[]
GPR108	5390682	2.17702	NM_001080452.1
SLC29A2	20609	2.17639	NM_001532.2	[]	[]	[]	[]	[]	[]	[]	[]	[]	[]	[]	[]	[]	[]	[]	[]	[]	[]
SDC4	2650193	2.1742	NM_002999.2	[]	[1487]	[]	[]	[]	[]	[]	[]	[]	[]	[]	[]	[]	[1300]	[99]	[]	[]	[]
CLDND1	4640626	2.17417	NM_001040181.1	[]	[]	[]	[]	[]	[]	[]	[]	[]	[]	[]	[]	[]	[]	[]	[]	[]	[]
SLC2A1	4590370	2.17069	NM_006516.1	[]	[]	[]	[]	[]	[]	[]	[]	[]	[]	[]	[]	[67]	[]	[]	[]	[]	[]
OAF	4200025	2.17057	NM_178507.2	[]	[]	[]	[]	[]	[]	[]	[]	[]	[]	[]	[]	[]	[]	[]	[]	[]	[]
CCDC92	4830682	2.17027	NM_025140.1	[]	[291]	[]	[]	[]	[]	[]	[]	[]	[]	[]	[]	[]	[]	[430]	[]	[]	[]
IL11RA	2760148	2.16983	NM_004512.3	[]	[]	[]	[]	[]	[]	[]	[]	[]	[]	[]	[]	[]	[]	[]	[]	[]	[]
SLC9A4	3130360	2.16783	NM_001011552.1	[]	[]	[]	[]	[]	[]	[]	[]	[]	[]	[]	[]	[]	[]	[]	[]	[]	[]
FBXW2	1660332	2.16631	NM_012164.2	[]	[]	[]	[]	[]	[]	[]	[]	[]	[]	[]	[]	[693]	[3312]	[5768]	[]	[3261]	[]
LGMN	4560129	2.16537	NM_001008530.1	[]	[]	[]	[]	[]	[]	[]	[]	[]	[]	[]	[]	[]	[]	[]	[]	[]	[]
GMCL1	3290717	2.1653	NM_178439.3	[]	[]	[]	[]	[]	[]	[]	[]	[]	[]	[]	[]	[]	[]	[]	[]	[]	[]
ZMYND19	4860437	2.16158	NM_138462.2	[]	[]	[]	[]	[]	[]	[]	[]	[]	[]	[]	[]	[]	[]	[]	[]	[]	[]
VSTM2L	4390575	2.16056	NM_080607.2	[]	[]	[]	[]	[]	[]	[]	[]	[1081]	[]	[]	[]	[]	[]	[]	[338]	[]	[]
EFNA1	3710397	2.16001	NM_004428.2	[]	[]	[]	[]	[]	[]	[]	[]	[]	[]	[]	[]	[]	[339]	[353]	[352]	[]	[]
SLC38A1	7320382	2.15991	NM_030674.3	[]	[]	[]	[]	[2670]	[966]	[]	[]	[]	[]	[]	[]	[]	[]	[]	[2026]	[]	[]
CXXC5	1010048	2.15899	NM_016463.5	[]	[]	[]	[]	[]	[]	[]	[]	[]	[]	[]	[]	[]	[]	[]	[]	[]	[]
FAM38B	2510753	2.15816	NM_022068.1	[]	[]	[]	[]	[]	[]	[]	[]	[]	[]	[]	[]	[]	[]	[]	[]	[]	[]
ZNF213	5130332	2.15737	NM_004220.1	[]	[]	[]	[]	[]	[]	[]	[]	[]	[]	[]	[]	[]	[]	[]	[]	[]	[]
GPNMB	6840164	2.15717	NM_001005340.1	[]	[]	[]	[]	[]	[]	[]	[]	[]	[]	[]	[]	[]	[]	[]	[]	[]	[]
ADCY3	3800050	2.15712	NM_004036.3	[]	[]	[]	[]	[]	[]	[]	[]	[]	[]	[]	[]	[]	[137]	[]	[]	[]	[]
CNTFR	6560487	2.15479	NM_001842.3	[]	[]	[]	[]	[]	[]	[]	[]	[]	[]	[]	[]	[]	[]	[]	[]	[]	[]
TNFSF9	5420441	2.15438	NM_003811.2	[]	[]	[]	[]	[]	[]	[]	[]	[]	[]	[]	[]	[]	[]	[]	[]	[]	[]
PKIA	510435	2.15341	NM_181839.1	[]	[]	[]	[]	[]	[]	[]	[]	[]	[]	[]	[]	[]	[]	[]	[]	[]	[]
SCARB1	1170338	2.15334	NM_005505.3	[]	[]	[]	[]	[]	[]	[]	[]	[]	[]	[]	[]	[]	[]	[]	[]	[]	[]
SCD5	3610671	2.15271	NM_001037582.1	[]	[]	[]	[]	[]	[]	[]	[]	[]	[]	[]	[]	[]	[]	[]	[]	[]	[]
SLC26A6	150692	2.15239	NM_134426.2	[]	[]	[]	[]	[]	[]	[]	[]	[]	[]	[]	[]	[]	[]	[]	[]	[]	[]
PIP5K1C	2570008	2.15229	NM_012398.1	[]	[]	[]	[2232]	[]	[]	[]	[]	[]	[]	[]	[]	[]	[989]	[]	[]	[]	[]
KIAA1467	1580333	2.15187	NM_020853.1	[]	[]	[]	[]	[]	[]	[]	[]	[]	[]	[]	[]	[]	[]	[]	[]	[]	[]
LOC205251	4180431	2.15038	XR_017711.1	[]	[]	[]	[]	[]	[]	[]	[]	[]	[151]	[]	[414]	[]	[]	[]	[]	[]	[]
D4S234E	2750475	2.14734	NM_001040101.1	[26]	[]	[]	[]	[]	[]	[]	[]	[]	[]	[]	[]	[]	[]	[]	[]	[]	[]
FZD7	460670	2.14412	NM_003507.1	[]	[]	[]	[]	[]	[]	[]	[]	[190]	[]	[]	[]	[197]	[]	[472]	[471]	[]	[]
YPEL1	5130288	2.14395	NM_013313.3	[1565]	[]	[]	[]	[273]	[]	[]	[]	[]	[]	[]	[]	[]	[]	[]	[]	[]	[]
TSKU	830201	2.14357	NM_015516.3	[1196]	[]	[]	[]	[]	[]	[]	[]	[]	[]	[]	[]	[]	[]	[]	[]	[]	[]
ISCU	780168	2.14217	NM_213595.1	[]	[]	[]	[]	[216]	[]	[]	[]	[]	[]	[]	[]	[]	[]	[]	[]	[]	[]
TSPAN18	1820279	2.14057	NM_130783.3	[]	[]	[]	[]	[]	[]	[]	[]	[]	[]	[]	[]	[]	[]	[]	[]	[]	[]
TBL2	1570162	2.14046	NM_012453.2	[]	[]	[]	[]	[1492]	[]	[]	[]	[]	[]	[]	[]	[]	[]	[]	[]	[]	[]
SHOC2	4590128	2.14005	NM_007373.2
ATP6V0E1	4730343	2.13714	NM_003945.3	[]	[]	[]	[]	[]	[]	[]	[]	[]	[]	[]	[]	[]	[]	[]	[]	[]	[]
C1ORF85	2640086	2.13676	NM_144580.1	[]	[]	[]	[]	[]	[]	[]	[]	[]	[]	[]	[]	[]	[]	[]	[]	[]	[]
ZMPSTE24	5390543	2.13649	NM_005857.3	[]	[]	[]	[]	[]	[]	[]	[]	[]	[]	[]	[]	[]	[]	[]	[]	[]	[]
NOTCH3	2340692	2.1359	NM_000435.1	[]	[]	[]	[]	[]	[]	[]	[]	[]	[]	[]	[]	[]	[]	[]	[]	[]	[]
GAS6	70730	2.1344	NM_000820.1	[]	[]	[]	[]	[]	[]	[]	[]	[]	[]	[]	[]	[]	[]	[]	[]	[]	[]
KCTD20	7000086	2.13417	NM_173562.3	[]	[]	[]	[]	[]	[]	[]	[]	[]	[]	[]	[]	[701]	[]	[]	[]	[]	[]
RTN4	2230161	2.13367	NM_007008.2	[]	[]	[]	[]	[]	[]	[]	[]	[]	[]	[]	[]	[]	[]	[]	[]	[]	[]
ABHD12	7610382	2.13052	NM_001042472.1	[]	[]	[]	[]	[]	[]	[]	[]	[]	[]	[]	[]	[]	[]	[]	[]	[]	[]
B4GALT1	3460386	2.13042	NM_001497.2	[]	[]	[148]	[]	[]	[]	[]	[]	[]	[]	[]	[]	[]	[]	[]	[]	[]	[]
PSEN2	4040605	2.13028	NM_012486.1	[]	[]	[]	[]	[]	[]	[]	[]	[]	[]	[]	[]	[]	[]	[]	[]	[]	[]
ATP2C1	780367	2.12783	NM_014382.2	[]	[]	[]	[]	[]	[]	[]	[]	[]	[]	[]	[]	[]	[]	[]	[]	[]	[186]
TM2D2	110711	2.12644	NM_078473.2	[]	[]	[]	[]	[]	[]	[]	[]	[]	[]	[]	[]	[]	[274]	[]	[]	[]	[]
IER5	650241	2.12636	NM_016545.4	[]	[]	[199]	[75, 198]	[]	[]	[]	[]	[]	[]	[]	[87]	[]	[]	[]	[]	[]	[]
DVL3	1070612	2.12621	NM_004423.3	[]	[]	[]	[]	[]	[]	[2178]	[]	[]	[]	[]	[]	[]	[]	[]	[]	[1528]	[2540]
LEPROTL1	6370164	2.12609	NM_015344.1	[]	[]	[1731]	[]	[2093]	[2092]	[]	[]	[]	[]	[]	[]	[]	[]	[]	[]	[]	[1207]
TPK1	1050079	2.12469	NM_001042482.1	[]	[]	[]	[]	[1456]	[]	[]	[]	[971]	[]	[]	[]	[]	[]	[]	[]	[]	[]
TRIM33	2450446	2.12399	NM_015906.3	[365]	[]	[]	[]	[460, 639]	[]	[]	[]	[]	[]	[]	[]	[]	[]	[179, 3414]	[]	[]	[]
PSEN2	20040	2.12361	NM_000447.1	[]	[]	[]	[]	[]	[]	[]	[]	[]	[]	[]	[]	[]	[]	[]	[]	[]	[]
LARP6	4830433	2.12137	NM_018357.2	[]	[]	[]	[]	[]	[]	[]	[]	[]	[]	[]	[]	[]	[]	[]	[]	[]	[]
KLHL5	1410161	2.12014	NM_001007075.1	[]	[]	[251]	[250]	[]	[]	[]	[]	[]	[]	[]	[]	[]	[159]	[]	[]	[399]	[398]
LRP1	2710286	2.11918	NM_002332.2	[]	[]	[]	[]	[]	[]	[]	[]	[]	[]	[]	[]	[]	[]	[]	[]	[]	[]
PPP2R2C	3450047	2.11901	NM_181876.2	[]	[]	[2511]	[2510]	[]	[]	[]	[]	[]	[]	[]	[]	[]	[]	[]	[]	[247]	[]
CLCN7	2060088	2.11774	NM_001287.3	[]	[]	[]	[]	[]	[]	[]	[]	[1681]	[]	[]	[]	[]	[]	[]	[]	[]	[]
C12ORF49	3170102	2.11768	NM_024738.1	[340]	[]	[]	[]	[]	[]	[]	[]	[]	[]	[]	[]	[279, 2011]	[2010]	[]	[]	[]	[]
CD99L2	1780079	2.11626	NM_134445.2	[]	[]	[]	[]	[]	[]	[]	[]	[]	[]	[]	[]	[]	[]	[40]	[39, 1819]	[]	[]
SALL3	5090288	2.11609	NM_171999.2	[]	[]	[]	[]	[]	[]	[]	[]	[]	[]	[]	[]	[]	[]	[]	[]	[]	[]
SUMO3	5900682	2.11571	NM_006936.2	[465]	[]	[]	[]	[]	[]	[]	[]	[]	[]	[]	[]	[]	[]	[]	[]	[]	[]
RABGAP1	2850538	2.11321	NM_012197.2	[]	[]	[]	[]	[]	[]	[]	[]	[]	[]	[]	[]	[]	[]	[]	[]	[]	[]
MT2A	450615	2.11095	NM_005953.2	[]	[]	[]	[]	[]	[]	[]	[]	[]	[]	[]	[]	[]	[]	[]	[]	[]	[]
MFSD5	6900600	2.10948	NM_032889.3	[]	[]	[]	[]	[]	[]	[]	[]	[]	[]	[]	[]	[]	[]	[]	[]	[]	[]
LEMD3	6580349	2.10927	NM_014319.3	[]	[]	[]	[]	[]	[]	[]	[]	[]	[]	[]	[]	[]	[542]	[]	[]	[]	[]
VLDLR	5390661	2.10865	NM_001018056.1	[]	[]	[]	[]	[]	[]	[]	[]	[]	[]	[]	[]	[]	[]	[]	[]	[]	[]
FAM89A	7400747	2.10558	NM_198552.1	[]	[]	[]	[]	[]	[]	[]	[]	[]	[]	[]	[]	[]	[]	[]	[]	[]	[]
MRAS	6940215	2.10429	NM_012219.3	[]	[]	[]	[]	[2316]	[]	[]	[]	[]	[]	[]	[]	[]	[]	[]	[]	[]	[]
F10	5340358	2.10356	NM_000504.3	[]	[]	[]	[]	[]	[]	[]	[]	[]	[]	[]	[]	[]	[]	[]	[]	[]	[]
UBL4A	5700324	2.10346	NM_014235.3	[]	[]	[]	[1110]	[]	[]	[]	[]	[]	[]	[]	[]	[]	[]	[]	[774]	[]	[]
TRIM36	1690402	2.10279	NM_018700.3	[]	[]	[]	[]	[]	[]	[]	[]	[]	[]	[]	[]	[]	[]	[]	[]	[]	[]
MEGF9	1260136	2.10278	NM_001080497.1
IL11	840114	2.10277	NM_000641.2	[]	[]	[1264]	[1263]	[108]	[]	[]	[]	[]	[]	[]	[]	[]	[]	[]	[]	[]	[]
ABCA1	4060358	2.10191	NM_005502.2	[]	[]	[]	[]	[]	[]	[]	[]	[]	[]	[]	[]	[]	[]	[]	[]	[]	[]
CALU	940431	2.1013	NM_001219.2	[]	[]	[]	[]	[]	[]	[]	[]	[]	[]	[]	[]	[]	[]	[]	[]	[]	[]
PRR3	3930754	2.10086	NM_001077497.1	[]	[]	[]	[]	[]	[]	[]	[]	[372]	[371]	[]	[]	[]	[]	[]	[]	[]	[]
FAM171A1	5670706	2.10059	NM_001010924.1	[]	[]	[]	[]	[922]	[]	[]	[]	[]	[]	[]	[]	[]	[]	[]	[]	[]	[]
SLC7A1	20241	2.09858	NM_003045.3	[]	[]	[]	[2271, 3852]	[]	[]	[]	[]	[]	[]	[]	[]	[]	[1671]	[]	[]	[1762]	[2454]
LSM11	940221	2.09846	NM_173491.2	[]	[]	[]	[118]	[1255]	[]	[]	[]	[]	[]	[]	[]	[]	[]	[]	[]	[]	[]
H19	5340017	2.09786	NR_002196.1
SYPL1	1190452	2.09713	NM_182715.1	[]	[]	[]	[]	[]	[]	[]	[]	[]	[]	[]	[]	[]	[]	[]	[]	[1029]	[]
CMTM3	3890551	2.09636	NM_144601.2	[]	[]	[]	[]	[]	[]	[]	[]	[]	[]	[]	[]	[]	[]	[]	[]	[]	[]
ZFYVE26	5890241	2.09635	NM_015346.2	[]	[]	[]	[]	[]	[]	[]	[]	[]	[]	[]	[]	[]	[]	[]	[]	[]	[]
ERP29	4120333	2.09577	NM_001034025.1	[]	[]	[]	[]	[]	[]	[]	[]	[]	[]	[]	[]	[]	[]	[]	[]	[]	[]
IL12A	4120114	2.09445	NM_000882.2	[]	[]	[]	[]	[]	[]	[]	[]	[]	[]	[]	[]	[]	[]	[]	[]	[]	[]
SSR1	110451	2.09301	NM_003144.2	[]	[]	[]	[]	[]	[]	[]	[]	[]	[]	[]	[]	[2120]	[]	[]	[]	[]	[]
ZDHHC3	5420593	2.09204	NM_016598.1	[]	[]	[]	[]	[]	[]	[]	[]	[]	[]	[]	[]	[]	[351]	[]	[]	[]	[]
CYBRD1	2450465	2.09099	NM_024843.2	[]	[]	[]	[]	[]	[]	[]	[]	[]	[]	[]	[]	[]	[]	[]	[]	[]	[]
RAB6IP1	2640408	2.09099	NM_015213.2	[]	[]	[]	[]	[]	[]	[]	[]	[]	[]	[]	[]	[]	[]	[742]	[741]	[]	[]
CRELD1	3400619	2.09083	NM_001031717.2	[]	[]	[]	[]	[]	[]	[]	[]	[]	[]	[]	[]	[]	[]	[]	[]	[]	[]
SEMA4A	2850576	2.09067	NM_022367.2	[]	[]	[]	[]	[]	[]	[]	[]	[]	[]	[]	[]	[]	[]	[704]	[703]	[]	[]
PSAP	7650333	2.09022	NM_001042465.1	[]	[]	[]	[]	[]	[]	[]	[]	[]	[]	[]	[]	[]	[]	[]	[]	[]	[]
IL11RA	2570646	2.08886	NM_004512.3	[]	[]	[]	[]	[]	[]	[]	[]	[]	[]	[]	[]	[]	[]	[]	[]	[]	[]
RPN1	1340689	2.08852	NM_002950.3	[]	[]	[]	[]	[]	[]	[]	[]	[]	[]	[]	[]	[]	[]	[]	[]	[]	[]
ANKRD21	4490414	2.08758	NM_174981.2	[]	[]	[]	[]	[]	[]	[]	[]	[]	[]	[]	[]	[]	[]	[]	[]	[]	[]
C5ORF13	940471	2.08631	NM_004772.1	[]	[]	[]	[]	[]	[]	[]	[]	[]	[]	[]	[]	[]	[]	[]	[]	[]	[55]
TSPAN15	5080075	2.08485	NM_012339.3	[]	[]	[]	[]	[]	[]	[]	[]	[]	[]	[]	[]	[]	[]	[]	[]	[]	[]
PCNX	7050626	2.084	NM_014982.2	[]	[]	[]	[]	[]	[]	[]	[]	[]	[]	[]	[]	[]	[]	[1884]	[]	[2541, 2665]	[]
RRAGC	2810112	2.08271	NM_022157.2	[]	[]	[]	[]	[]	[]	[]	[]	[]	[]	[]	[]	[140]	[]	[]	[]	[]	[]
RAB4A	5810097	2.08206	NM_004578.2	[]	[]	[]	[]	[]	[]	[]	[]	[]	[]	[]	[]	[]	[]	[]	[]	[]	[]
LRP11	240615	2.08202	NM_032832.4	[]	[]	[]	[886]	[]	[]	[]	[]	[]	[]	[]	[]	[]	[]	[]	[]	[]	[]
ANTXR2	10685	2.08061	NM_058172.3	[1362]	[]	[]	[]	[]	[]	[]	[]	[]	[]	[]	[]	[]	[]	[579]	[]	[]	[]
CLDND1	4810286	2.08041	NM_001040181.1	[]	[]	[]	[]	[]	[]	[]	[]	[]	[]	[]	[]	[]	[]	[]	[]	[]	[]
CD44	5860152	2.08039	NM_001001391.1	[]	[]	[]	[]	[467]	[]	[]	[]	[]	[]	[]	[]	[]	[]	[1470]	[1469]	[]	[]
DNAJB2	3830653	2.07875	NM_006736.5	[]	[]	[]	[]	[]	[]	[]	[]	[]	[1494]	[]	[]	[]	[]	[1332]	[1331]	[]	[]
GPC4	6330270	2.07867	NM_001448.2	[]	[]	[]	[]	[]	[910]	[]	[]	[]	[]	[]	[]	[]	[]	[605]	[]	[]	[]
AGPAT2	3520671	2.07843	NM_006412.3	[]	[]	[]	[]	[]	[]	[]	[]	[]	[]	[]	[]	[]	[]	[]	[]	[]	[]
ADRB2	7570326	2.07822	NM_000024.4	[]	[]	[]	[]	[]	[]	[]	[]	[]	[]	[]	[]	[]	[]	[]	[]	[]	[]
GRINA	3800392	2.07776	NM_001009184.1	[]	[]	[]	[]	[]	[]	[]	[]	[]	[]	[]	[]	[]	[]	[]	[]	[]	[]
TMEM39A	3460575	2.07696	NM_018266.1	[1055]	[]	[]	[]	[]	[]	[]	[]	[]	[]	[]	[]	[]	[]	[1059]	[]	[]	[]
CHAC1	1500082	2.0754	NM_024111.2	[]	[]	[]	[]	[]	[]	[]	[]	[]	[]	[77]	[]	[433]	[]	[]	[]	[]	[]
SLC35D2	4060576	2.07518	NM_007001.1	[]	[]	[]	[]	[]	[]	[]	[]	[]	[]	[]	[]	[]	[]	[]	[]	[]	[]
FAM134B	6420309	2.07381	NM_001034850.1	[1068]	[]	[]	[]	[]	[]	[]	[453]	[]	[]	[]	[]	[]	[]	[]	[]	[]	[]
NCAM1	4040725	2.07231	NM_000615.5	[]	[]	[602]	[]	[]	[]	[]	[]	[]	[]	[]	[]	[]	[1537]	[1919, 2243]	[]	[]	[]
MAZ	4120603	2.06943	NM_001042539.1	[]	[]	[]	[]	[]	[]	[]	[]	[]	[]	[]	[]	[]	[]	[]	[]	[]	[]
ITFG3	6250553	2.06865	NM_032039.1	[]	[]	[]	[]	[]	[]	[]	[]	[]	[]	[]	[]	[]	[]	[]	[]	[]	[]
ATP2C1	5080228	2.06818	NM_001001486.1	[]	[]	[]	[]	[]	[]	[]	[]	[]	[]	[]	[]	[]	[]	[]	[]	[]	[186]
QDPR	6900450	2.06765	NM_000320.1	[]	[]	[]	[]	[]	[]	[]	[]	[]	[]	[]	[]	[]	[]	[]	[]	[]	[]
MYADM	2970730	2.06691	NM_001020820.1	[]	[]	[]	[]	[]	[1707]	[]	[]	[]	[]	[]	[]	[]	[]	[]	[1734]	[]	[]
OPRM1	630139	2.06561	NM_001008505.1	[]	[]	[]	[]	[]	[]	[]	[]	[]	[]	[]	[]	[]	[]	[]	[]	[]	[]
MYCN	430204	2.06542	NM_005378.4	[]	[]	[]	[]	[]	[]	[]	[]	[]	[]	[]	[]	[]	[]	[]	[]	[]	[]
FAM12A	7560082	2.06502	NM_006683.4	[]	[]	[]	[]	[]	[]	[]	[]	[]	[]	[]	[]	[]	[]	[]	[]	[]	[]
FLJ35409	4060026	2.06448	XR_017838.1
ACTR2	5570196	2.06247	NM_001005386.1	[1743]	[]	[]	[]	[]	[]	[]	[]	[]	[]	[]	[]	[]	[]	[]	[]	[1210]	[]
SKI	2140164	2.06158	NM_003036.1	[2325]	[]	[]	[]	[]	[]	[]	[]	[]	[]	[]	[]	[]	[]	[]	[]	[]	[]
PCGF2	3830296	2.0615	NM_007144.2	[]	[]	[]	[]	[]	[]	[]	[]	[]	[]	[]	[]	[]	[]	[]	[1216]	[]	[]
USF2	7210382	2.06046	NM_207291.1	[]	[]	[]	[]	[]	[]	[]	[]	[]	[]	[]	[]	[]	[]	[]	[]	[]	[]
PRR6	1030026	2.05957	NM_181716.2	[]	[]	[]	[]	[]	[]	[]	[]	[]	[]	[]	[]	[]	[]	[]	[]	[]	[]
GLI3	110424	2.05907	NM_000168.2	[2542]	[]	[]	[]	[]	[531]	[]	[]	[]	[]	[]	[]	[]	[1214]	[2885]	[]	[]	[]
LEPREL1	4280524	2.05813	NM_018192.2	[]	[]	[]	[]	[]	[]	[]	[]	[]	[]	[]	[]	[737]	[]	[]	[]	[]	[]
MAGED4B	1820180	2.05787	NM_030801.2	[]	[]	[]	[]	[]	[]	[]	[]	[]	[]	[]	[]	[]	[]	[]	[]	[]	[]
RCE1	3520288	2.05766	NM_001032279.1	[]	[]	[]	[]	[]	[128]	[]	[]	[]	[]	[]	[]	[]	[]	[]	[]	[]	[]
SAMD10	6060092	2.05705	NM_080621.4	[391]	[]	[]	[]	[]	[]	[]	[]	[]	[]	[]	[]	[]	[]	[]	[]	[]	[]
ALG6	6960243	2.05669	NM_013339.2	[]	[]	[]	[]	[]	[]	[]	[]	[]	[]	[]	[]	[]	[]	[]	[]	[]	[]
NIPA2	4670020	2.05665	NM_030922.5	[]	[]	[]	[]	[]	[]	[]	[]	[]	[]	[]	[]	[]	[]	[]	[]	[]	[]
PLXNA3	4150132	2.05656	NM_017514.2	[]	[]	[]	[]	[]	[]	[]	[]	[]	[]	[]	[]	[]	[]	[]	[]	[]	[]
CELSR3	6350437	2.05543	NM_001407.2	[]	[]	[]	[]	[]	[]	[]	[]	[]	[]	[]	[]	[]	[593]	[]	[]	[]	[]
SLC6A10P	7610615	2.05439	NR_003083.2	[]	[]	[]	[]	[]	[]	[]	[3140]	[9]	[]	[3032]	[]	[3083]	[]	[]	[]	[]	[]
WWC3	1400376	2.05432	NM_015691.2	[]	[]	[]	[]	[]	[]	[]	[]	[]	[]	[]	[]	[]	[]	[2520]	[2519]	[]	[507]
C2CD2	6770209	2.05206	NM_015500.1	[]	[]	[]	[]	[]	[]	[]	[]	[]	[]	[859]	[]	[2897]	[3463]	[]	[98]	[]	[]
AES	1230458	2.05196	NM_001130.5	[]	[]	[]	[]	[]	[503]	[]	[]	[]	[]	[]	[]	[]	[]	[]	[711]	[]	[]
CDC37	4150670	2.0506	NM_007065.3	[]	[325]	[]	[]	[]	[]	[]	[]	[]	[]	[]	[]	[]	[]	[]	[]	[]	[]
SHISA5	160731	2.05031	NM_016479.3	[]	[]	[]	[]	[]	[]	[]	[]	[]	[]	[]	[]	[]	[]	[]	[]	[]	[]
PSKH1	4060491	2.04996	NM_006742.1	[]	[]	[]	[]	[]	[]	[]	[]	[]	[]	[]	[]	[]	[1921]	[]	[]	[]	[]
RAMP2	5560474	2.04855	NM_005854.2	[]	[]	[]	[]	[]	[]	[]	[]	[]	[]	[]	[]	[]	[]	[]	[]	[]	[]
CANT1	5860358	2.04838	NM_138793.2	[224]	[]	[]	[]	[]	[]	[]	[]	[]	[]	[630]	[]	[]	[]	[]	[]	[]	[]
FZD5	4890102	2.04819	NM_003468.3	[71]	[]	[]	[]	[]	[]	[]	[]	[621]	[]	[]	[]	[2289]	[2288]	[]	[]	[]	[]
TNFRSF21	3780092	2.04811	NM_014452.3	[]	[]	[]	[]	[]	[]	[]	[]	[]	[]	[]	[]	[]	[]	[]	[]	[]	[]
TOR3A	430411	2.04751	NM_022371.3	[]	[]	[]	[]	[]	[]	[]	[]	[]	[]	[]	[]	[]	[]	[]	[]	[]	[]
FLJ20254	1240639	2.0472	NM_017727.3	[]	[]	[]	[]	[]	[]	[]	[]	[]	[]	[]	[]	[]	[]	[]	[]	[]	[]
FAT	4280100	2.04535	NM_005245.3	[]	[]	[]	[]	[]	[]	[]	[]	[]	[]	[]	[]	[]	[]	[]	[]	[]	[]
SELS	6020474	2.04483	NM_018445.4	[13]	[]	[]	[]	[]	[244]	[]	[]	[]	[]	[]	[]	[]	[]	[]	[]	[]	[]
NPR2	2810372	2.04476	NM_003995.3	[]	[]	[]	[]	[]	[]	[]	[]	[]	[]	[]	[]	[]	[]	[]	[]	[]	[]
SLC25A36	3870242	2.04378	NM_018155.1	[]	[]	[]	[]	[779]	[]	[]	[]	[]	[]	[]	[]	[]	[]	[]	[]	[]	[]
ELOVL4	4760056	2.04274	NM_022726.2	[]	[]	[]	[]	[]	[]	[]	[]	[]	[]	[]	[]	[]	[]	[]	[]	[810]	[46]
SBK1	3850767	2.04191	NM_001024401.2	[]	[]	[]	[]	[]	[]	[]	[]	[]	[]	[]	[]	[]	[]	[]	[]	[]	[]
CD63	3520167	2.04146	NM_001040034.1	[]	[]	[]	[]	[]	[]	[]	[]	[]	[]	[]	[]	[]	[]	[]	[]	[]	[]
DLK2	1070279	2.04109	NM_206539.1	[]	[]	[]	[]	[]	[]	[]	[]	[]	[]	[]	[]	[]	[]	[]	[]	[]	[]
TWSG1	940041	2.04083	NM_020648.3	[]	[]	[]	[]	[]	[]	[]	[]	[]	[]	[]	[]	[]	[]	[]	[]	[512, 2390]	[2389]
TFRC	2940435	2.0398	NM_003234.1	[1224, 2061]	[]	[]	[]	[]	[]	[]	[]	[]	[]	[]	[]	[]	[]	[]	[]	[]	[]
MMD	5550431	2.03912	NM_012329.2	[963]	[]	[]	[]	[]	[]	[]	[]	[]	[]	[]	[]	[]	[]	[]	[]	[]	[]
IFNGR1	2470358	2.03867	NM_000416.1	[]	[]	[]	[]	[]	[]	[]	[]	[]	[]	[]	[]	[]	[]	[]	[]	[]	[]
CYR61	3930605	2.03825	NM_001554.3	[]	[]	[]	[]	[]	[]	[]	[]	[]	[]	[]	[]	[]	[]	[]	[]	[]	[]
RAB5B	2850626	2.03818	NM_002868.2	[]	[]	[]	[]	[]	[]	[]	[]	[]	[]	[]	[]	[]	[]	[]	[]	[]	[1569]
USF2	6330088	2.03787	NM_207291.1	[]	[]	[]	[]	[]	[]	[]	[]	[]	[]	[]	[]	[]	[]	[]	[]	[]	[]
C1QL1	6770121	2.03726	NM_006688.3	[]	[]	[]	[]	[]	[]	[]	[]	[]	[]	[]	[]	[]	[]	[]	[]	[]	[]
TM9SF4	70674	2.03688	NM_014742.2	[]	[]	[]	[]	[]	[]	[]	[]	[]	[]	[]	[]	[]	[]	[]	[]	[]	[]
KIRREL	2100673	2.03663	NM_018240.4	[]	[]	[]	[]	[]	[]	[]	[]	[]	[]	[]	[]	[]	[]	[]	[]	[]	[]
C20ORF20	7380634	2.03411	NM_018270.3	[]	[]	[]	[]	[]	[]	[]	[]	[791]	[]	[]	[]	[835]	[]	[]	[]	[]	[]
FAM101B	580767	2.03379	NM_182705.2	[]	[]	[]	[2478, 2793]	[]	[]	[]	[]	[]	[]	[]	[]	[]	[]	[]	[]	[]	[]
SLC7A8	4860537	2.03376	NM_182728.1	[]	[]	[]	[]	[]	[]	[]	[]	[]	[]	[]	[]	[]	[]	[]	[]	[]	[]
MICALL1	670296	2.03371	NM_033386.2	[]	[]	[]	[]	[]	[]	[]	[]	[]	[]	[]	[]	[]	[]	[]	[]	[]	[]
ARPC1A	7610692	2.03321	NM_006409.2	[]	[]	[]	[]	[]	[]	[]	[]	[]	[]	[]	[]	[]	[]	[]	[]	[]	[]
RTN3	2470719	2.03252	NM_006054.2	[]	[730]	[]	[]	[]	[]	[]	[]	[]	[]	[]	[]	[]	[]	[]	[]	[]	[]
UBE2E3	5340048	2.03199	NM_006357.2	[]	[]	[]	[]	[]	[]	[]	[]	[]	[]	[]	[]	[]	[]	[]	[]	[]	[]
C9ORF10OS	1170446	2.03048	NM_198841.1	[]	[]	[]	[]	[]	[]	[]	[]	[]	[]	[]	[]	[]	[]	[]	[]	[]	[]
ACVR1B	4570240	2.02945	NM_004302.3	[]	[]	[]	[]	[]	[]	[]	[]	[]	[]	[]	[]	[]	[]	[]	[]	[]	[]
B4GALT7	520332	2.02911	NM_007255.1	[]	[]	[]	[]	[]	[]	[]	[]	[]	[]	[]	[]	[]	[]	[]	[]	[]	[]
SH3GL2	2600465	2.02878	NM_003026.1	[]	[]	[]	[]	[]	[]	[]	[]	[]	[]	[]	[]	[170]	[]	[]	[]	[]	[]
INPP5A	510739	2.02853	XM_001133189.1	[]	[]	[]	[]	[]	[]	[]	[]	[]	[]	[]	[]	[]	[]	[]	[]	[]	[]
BCAP31	6450138	2.02829	NM_005745.6	[]	[]	[]	[]	[]	[]	[]	[]	[]	[]	[]	[]	[]	[]	[]	[]	[]	[]
LIPG	7210681	2.02421	NM_006033.2	[2132]	[]	[]	[]	[1330]	[]	[]	[]	[]	[]	[]	[]	[]	[]	[]	[]	[]	[]
ICMT	5550348	2.02372	NM_012405.3	[]	[]	[]	[]	[]	[]	[]	[]	[]	[]	[459]	[458]	[]	[2360]	[3688]	[]	[]	[]
MFGE8	5560075	2.02346	NM_005928.1	[]	[]	[]	[]	[]	[]	[]	[]	[]	[]	[]	[]	[]	[]	[]	[]	[]	[]
CTBP1	4900088	2.02303	NM_001328.2	[]	[]	[]	[]	[]	[]	[]	[]	[]	[]	[]	[]	[]	[]	[]	[156, 480]	[]	[]
CYYR1	1030632	2.0226	NM_052954.2	[]	[]	[]	[]	[]	[]	[]	[]	[]	[]	[]	[]	[]	[]	[]	[]	[]	[]
COL11A1	3460743	2.022	NM_001854.3	[]	[]	[]	[]	[]	[]	[]	[]	[]	[]	[]	[]	[]	[]	[]	[]	[180]	[]
LOXL3	7200706	2.02191	NM_032603.2	[]	[]	[]	[]	[]	[]	[]	[]	[]	[]	[]	[]	[]	[]	[]	[]	[]	[]
RPIA	3400482	2.02138	NM_144563.2	[]	[]	[]	[]	[507]	[]	[]	[]	[]	[548]	[]	[]	[]	[]	[]	[]	[]	[]
UGT1A1	2630332	2.02066	NM_000463.2	[]	[]	[]	[247]	[]	[]	[]	[]	[]	[]	[]	[]	[]	[]	[]	[]	[]	[]
GOLGA6B	1450600	2.01958	NM_018652.4	[]	[]	[]	[]	[]	[]	[]	[]	[]	[]	[]	[]	[]	[924]	[]	[]	[]	[]
POLR1D	1090687	2.01947	NM_152705.1	[]	[]	[]	[]	[1326]	[]	[]	[]	[]	[]	[]	[]	[]	[]	[]	[]	[]	[]
CYB5R1	1230025	2.01804	NM_016243.2	[]	[]	[]	[]	[]	[298]	[]	[]	[]	[]	[]	[]	[]	[]	[]	[]	[]	[513]
NPTN	430307	2.01745	NM_012428.2	[]	[]	[]	[]	[]	[]	[]	[]	[]	[]	[]	[]	[]	[]	[]	[]	[]	[]
NKD1	5570025	2.01726	NM_033119.3	[]	[]	[]	[]	[]	[]	[]	[]	[]	[]	[]	[]	[]	[]	[]	[]	[]	[]
PCDHB2	7570753	2.01707	NM_018936.2	[]	[]	[]	[]	[]	[]	[]	[]	[]	[]	[]	[]	[]	[]	[]	[]	[]	[]
SRM	5570088	2.01655	NM_003132.2	[]	[]	[]	[]	[]	[]	[]	[]	[]	[]	[]	[]	[]	[]	[]	[]	[]	[]
FSTL3	2360356	2.01651	NM_005860.2	[]	[]	[]	[]	[]	[]	[]	[]	[]	[]	[]	[]	[]	[]	[]	[]	[]	[]
KIAA2026	6860612	2.01449	NM_001017969.1	[]	[]	[]	[]	[]	[]	[]	[]	[]	[]	[]	[]	[]	[]	[]	[]	[]	[]
GALNT11	4480669	2.01339	NM_022087.2	[]	[]	[]	[]	[]	[]	[]	[]	[]	[]	[]	[]	[]	[1]	[438]	[]	[]	[]
PDK1	2370630	2.01334	NM_002610.3	[]	[]	[]	[]	[]	[]	[]	[]	[]	[]	[]	[]	[]	[]	[]	[]	[]	[]
PODXL2	3360669	2.0131	NM_015720.1	[]	[]	[]	[]	[]	[]	[]	[]	[]	[]	[]	[]	[]	[]	[]	[]	[]	[]
RAP2A	780050	2.01296	NM_021033.5	[]	[]	[]	[]	[]	[]	[]	[]	[]	[]	[]	[]	[]	[]	[]	[]	[]	[]
GNAI2	1090167	2.00981	NM_002070.2	[]	[782]	[]	[]	[]	[]	[]	[]	[]	[]	[]	[]	[]	[]	[]	[]	[]	[]
CYGB	7100731	2.00927	NM_134268.3	[]	[]	[]	[]	[]	[]	[]	[]	[]	[]	[828]	[]	[]	[]	[]	[]	[]	[]
BAT5	5910220	2.0073	NM_021160.1	[]	[]	[]	[]	[]	[]	[]	[]	[]	[]	[]	[]	[]	[]	[]	[]	[]	[]
TMEM132A	1690370	2.00532	NM_178031.2
TMEM9B	7550608	2.00504	NM_020644.1	[431]	[]	[]	[]	[]	[693]	[]	[]	[]	[]	[]	[]	[]	[]	[]	[]	[]	[]
SERTAD3	6650379	2.0035	NM_203344.1	[]	[]	[]	[]	[]	[288]	[]	[]	[]	[]	[]	[]	[]	[]	[]	[]	[]	[]
CPSF4	5720347	2.00325	NM_001081559.1	[]	[]	[]	[]	[]	[]	[]	[]	[539]	[]	[]	[]	[]	[]	[]	[]	[]	[]
GRIPAP1	6370682	2.00318	NM_207672.1	[]	[]	[]	[]	[]	[]	[]	[]	[]	[]	[]	[]	[]	[]	[64]	[]	[]	[]
DLX3	6380193	2.00301	NM_005220.2	[]	[]	[]	[]	[]	[]	[]	[]	[]	[]	[]	[]	[]	[]	[]	[]	[]	[]
PPAP2B	6220097	2.00223	NM_177414.1	[]	[]	[]	[]	[]	[]	[]	[]	[]	[]	[]	[]	[]	[]	[]	[]	[]	[1573]
RGMB	840553	2.00211	NM_001012761.1	[]	[]	[]	[1663]	[]	[]	[]	[]	[]	[]	[]	[]	[]	[]	[]	[]	[]	[]
IRF9	2000022	2.00153	NM_006084.4	[]	[]	[]	[]	[]	[]	[]	[]	[]	[]	[]	[]	[]	[]	[]	[]	[]	[]
SLC37A1	2140463	1.99989	NM_018964.3	[]	[]	[]	[]	[]	[]	[]	[]	[]	[]	[]	[]	[]	[]	[]	[]	[]	[]
SLC16A3	110719	1.9991	NM_004207.2	[]	[]	[]	[]	[]	[]	[]	[]	[]	[]	[]	[]	[]	[]	[]	[]	[]	[]
ZDHHC18	540274	1.99893	NM_032283.1	[]	[]	[]	[]	[]	[]	[]	[]	[]	[]	[]	[]	[]	[]	[]	[]	[]	[]
ULK3	4480132	1.9989	NM_001099436.1	[]	[]	[]	[]	[]	[]	[]	[]	[]	[]	[]	[]	[]	[]	[]	[]	[]	[]
2013-03-02	1470196	1.99877	NM_001005416.1	[]	[]	[]	[]	[]	[]	[]	[]	[]	[]	[]	[]	[]	[]	[]	[]	[]	[]
GAL	60452	1.99849	NM_015973.3	[]	[]	[]	[]	[]	[]	[]	[]	[]	[]	[]	[]	[]	[]	[]	[]	[]	[]
OSBPL7	1440575	1.99845	NM_145798.2	[]	[]	[]	[]	[]	[]	[]	[]	[610]	[]	[]	[]	[]	[]	[]	[]	[]	[]
RHBDD2	510373	1.99842	NM_001040456.1	[]	[]	[]	[]	[]	[]	[]	[]	[]	[]	[]	[]	[]	[]	[]	[]	[]	[]
UBAC2	6580521	1.99791	NM_177967.2	[]	[]	[]	[]	[]	[]	[]	[]	[]	[]	[]	[]	[]	[]	[]	[]	[]	[]
EPHA10	1400088	1.99762	NM_173641.2	[]	[]	[]	[]	[]	[]	[]	[]	[]	[]	[]	[]	[]	[]	[]	[]	[]	[]
VPS37B	3830647	1.99748	NM_024667.1	[1341]	[]	[1519]	[]	[]	[]	[]	[]	[]	[1577]	[]	[]	[]	[870]	[]	[1009]	[]	[]
NXF4	4920687	1.99738	NR_002216.1
LRFN4	4490044	1.99737	NM_024036.3	[]	[]	[]	[]	[]	[]	[]	[]	[]	[]	[]	[]	[]	[]	[]	[]	[]	[]
SLC38A10	6590333	1.99735	NM_138570.2	[15]	[]	[]	[]	[]	[]	[]	[]	[]	[]	[]	[]	[]	[]	[]	[]	[]	[]
POFUT2	6510133	1.9971	NM_133635.4	[]	[]	[]	[]	[]	[]	[]	[]	[]	[]	[]	[]	[]	[42]	[]	[]	[]	[]
PRKCB1	5090563	1.99704	NM_002738.5	[]	[]	[]	[]	[]	[]	[]	[]	[]	[]	[]	[]	[]	[]	[]	[]	[]	[]
INS	870626	1.99584	NM_000207.2	[]	[]	[]	[]	[]	[]	[]	[]	[]	[]	[]	[]	[]	[]	[]	[]	[]	[]
DERL2	4010189	1.99466	NM_016041.3	[]	[]	[]	[]	[]	[]	[]	[]	[]	[]	[]	[]	[]	[]	[]	[]	[]	[]
LOC401357	3370762	1.99465	NM_001013685.1
LEMD2	4780446	1.99405	NM_181336.2	[]	[]	[]	[]	[]	[]	[]	[]	[]	[]	[]	[]	[1246, 1370]	[]	[]	[]	[]	[]
EID2B	2350543	1.99346	NM_152361.1	[]	[]	[]	[]	[]	[]	[]	[]	[]	[]	[]	[]	[]	[]	[]	[]	[]	[]
IL18R1	3370326	1.99311	NM_003855.2	[]	[]	[]	[]	[]	[]	[]	[]	[]	[]	[]	[]	[1614]	[]	[133]	[]	[]	[]
PRKX	1470367	1.99169	NM_005044.1	[]	[]	[]	[]	[]	[]	[]	[]	[]	[]	[]	[]	[2673, 2712]	[]	[]	[]	[]	[]
UBTD2	4760458	1.99103	NM_152277.2	[]	[]	[]	[]	[]	[]	[]	[]	[]	[]	[]	[]	[]	[]	[]	[]	[]	[]
SGCB	1190162	1.99098	NM_000232.3	[1607]	[]	[]	[]	[1013]	[2773]	[]	[]	[]	[]	[]	[]	[]	[]	[]	[]	[]	[]
FNDC5	3390739	1.99043	NM_153756.1	[]	[]	[]	[]	[]	[]	[]	[]	[]	[]	[]	[]	[]	[]	[]	[]	[]	[]
TMEM165	460672	1.98988	NM_018475.2	[]	[]	[]	[]	[]	[]	[]	[]	[]	[]	[]	[]	[]	[]	[]	[]	[]	[]
C11ORF59	290035	1.98962	NM_017907.1	[]	[]	[]	[]	[]	[]	[]	[]	[]	[]	[]	[]	[413]	[]	[]	[]	[]	[]
ST8SIA2	150066	1.98942	NM_006011.3	[1199, 3725]	[]	[]	[]	[]	[]	[]	[]	[]	[]	[]	[]	[321, 365]	[]	[1196]	[]	[]	[]
IFI30	2000300	1.98815	NM_006332.3	[]	[]	[]	[]	[]	[]	[]	[]	[]	[]	[]	[]	[]	[]	[]	[]	[]	[]
RNF165	10019	1.98799	NM_152470.2	[]	[]	[]	[3328]	[2351]	[2350, 3775]	[]	[]	[]	[]	[]	[]	[]	[407]	[1858]	[]	[3820]	[]
CDS2	510673	1.98789	NM_003818.2	[970]	[]	[]	[]	[]	[]	[]	[]	[]	[]	[]	[]	[]	[]	[]	[]	[]	[]
PABPC1	3060040	1.98779	NM_002568.3	[]	[]	[]	[]	[]	[]	[]	[]	[]	[]	[]	[]	[]	[]	[]	[]	[]	[]
EPHB4	1260730	1.98762	NM_004444.4	[]	[]	[]	[]	[]	[]	[]	[]	[]	[]	[]	[]	[]	[]	[589]	[]	[]	[]
DUSP19	5260195	1.98706	NM_080876.2	[]	[]	[]	[]	[2802]	[]	[]	[]	[]	[]	[]	[]	[]	[]	[610]	[]	[]	[]
MKNK2	1300347	1.9867	NM_017572.2	[1791]	[]	[]	[]	[]	[]	[]	[]	[]	[]	[]	[]	[]	[]	[]	[267]	[]	[]
DYRK2	2100743	1.98641	NM_003583.2	[1111]	[]	[]	[]	[2931]	[]	[]	[]	[]	[]	[]	[]	[]	[]	[]	[2255]	[]	[]
RNF166	4280348	1.98489	NM_178841.2	[]	[]	[]	[]	[]	[]	[]	[]	[]	[]	[]	[]	[]	[]	[]	[]	[]	[]
MAPK8IP3	5270575	1.98411	NM_001040439.1	[]	[]	[]	[]	[]	[]	[]	[]	[]	[]	[]	[]	[]	[]	[]	[]	[]	[]
TFDP1	510487	1.97951	NM_007111.3	[]	[]	[]	[]	[]	[]	[]	[]	[]	[]	[]	[]	[]	[177, 361]	[]	[]	[]	[]
KIAA0494	1090072	1.97831	NM_014774.1	[]	[]	[]	[]	[]	[]	[]	[]	[]	[]	[]	[]	[]	[]	[]	[1998, 2151]	[]	[]
TXNDC13	6660356	1.97775	NM_021156.2	[]	[]	[]	[]	[]	[]	[]	[]	[]	[]	[]	[]	[]	[]	[]	[]	[]	[]
GRAMD4	6380112	1.97609	NM_015124.2	[]	[]	[]	[]	[]	[]	[]	[]	[]	[]	[]	[]	[]	[]	[]	[1345]	[]	[]
SLC35A2	6520468	1.97522	NM_001032289.1	[]	[]	[]	[]	[]	[]	[]	[]	[]	[]	[]	[]	[]	[]	[]	[]	[]	[]
SSU72	1500768	1.97441	NM_014188.2	[]	[]	[]	[]	[]	[]	[]	[]	[]	[]	[]	[]	[]	[]	[]	[]	[]	[]
INHBB	50446	1.97374	NM_002193.1	[]	[]	[]	[]	[]	[]	[]	[]	[]	[]	[]	[986]	[]	[]	[]	[]	[]	[]
SPNS1	1230192	1.97346	NM_032038.1	[]	[]	[]	[]	[]	[]	[]	[]	[]	[]	[]	[]	[]	[]	[]	[]	[]	[]
FCAR	4250193	1.97217	NM_133279.1	[]	[]	[]	[]	[]	[]	[]	[]	[]	[]	[]	[]	[]	[]	[]	[]	[]	[]
DAGLB	2680020	1.97102	NM_139179.1	[]	[]	[213]	[]	[]	[]	[]	[]	[]	[]	[]	[]	[]	[268]	[]	[]	[]	[]
KIAA0195	380743	1.97086	NM_014738.2	[]	[]	[]	[]	[]	[]	[]	[]	[]	[]	[]	[]	[]	[]	[]	[]	[]	[]
FLJ38482	6020674	1.97014	NM_152681.1
KCNK12	1940193	1.9697	NM_022055.1	[]	[]	[]	[]	[]	[]	[]	[]	[]	[]	[]	[]	[]	[]	[]	[]	[]	[]
TSPAN3	4490615	1.96877	NM_005724.4	[]	[]	[]	[]	[]	[]	[]	[]	[]	[]	[]	[]	[]	[]	[]	[]	[]	[]
GGCX	5360241	1.96873	NM_000821.3	[]	[]	[]	[]	[]	[]	[]	[]	[]	[]	[]	[]	[]	[]	[]	[]	[]	[]
PCMT1	6220487	1.96805	NM_005389.1	[]	[]	[]	[]	[]	[]	[]	[]	[]	[]	[]	[]	[]	[]	[]	[]	[]	[]
LRRFIP1	3400754	1.96735	NM_004735.2	[]	[]	[]	[]	[]	[]	[]	[]	[]	[]	[]	[]	[]	[]	[]	[]	[]	[]
AKTIP	4480338	1.96734	NM_001012398.1	[]	[]	[]	[]	[]	[]	[]	[]	[]	[]	[]	[]	[]	[]	[]	[]	[]	[]
SCG5	5260343	1.9673	NM_003020.1	[]	[]	[]	[]	[]	[]	[]	[]	[]	[]	[]	[]	[]	[]	[]	[]	[232]	[]
TGOLN2	5700672	1.96714	NM_006464.2	[]	[]	[]	[]	[3967]	[3966]	[]	[]	[]	[]	[]	[]	[3664]	[3663]	[]	[]	[]	[]
LPPR2	4480221	1.96619	NM_022737.1	[]	[]	[]	[]	[]	[]	[]	[]	[]	[]	[]	[]	[]	[]	[]	[]	[]	[]
DKK3	4070133	1.96553	NM_015881.5	[]	[]	[]	[]	[]	[]	[]	[]	[]	[]	[]	[]	[]	[]	[]	[]	[]	[]
SERTAD3	3370474	1.96523	NM_013368.2	[]	[]	[]	[]	[]	[288]	[]	[]	[]	[]	[]	[]	[]	[]	[]	[]	[]	[]
SLC36A4	380484	1.96514	NM_152313.2	[]	[]	[]	[]	[]	[]	[]	[]	[]	[]	[]	[]	[]	[]	[]	[]	[138]	[]
ATP1B3	4220632	1.96357	XM_001133534.1	[]	[]	[]	[]	[]	[]	[]	[]	[]	[]	[]	[]	[]	[]	[]	[]	[128]	[]
MEIS3P1	4610280	1.96298	NR_002211.1
LHFPL2	360132	1.96289	NM_005779.1	[]	[]	[]	[]	[1025]	[1024]	[]	[]	[]	[]	[]	[]	[]	[]	[]	[]	[]	[]
PTPN12	3140364	1.96281	NM_002835.2	[]	[]	[]	[]	[]	[]	[]	[]	[]	[]	[]	[]	[]	[]	[]	[]	[]	[]
FIT1	6660187	1.96254	NM_203402.1	[]	[]	[]	[]	[]	[]	[]	[]	[]	[]	[]	[]	[]	[]	[]	[]	[]	[]
FAM134A	5080494	1.96241	NM_024293.3	[]	[]	[]	[]	[]	[]	[]	[]	[]	[]	[]	[]	[]	[229]	[]	[]	[]	[]
NXPH4	1510382	1.96227	XM_938935.2	[]	[]	[]	[]	[]	[]	[]	[]	[]	[]	[]	[]	[]	[]	[]	[402]	[]	[]
CD83	6620026	1.96193	NM_004233.3	[]	[]	[]	[]	[]	[]	[]	[]	[]	[]	[]	[]	[]	[]	[660]	[]	[]	[]
DKFZP564O0823	1240037	1.96074	NM_015393.2	[]	[]	[]	[]	[]	[3672]	[1074]	[]	[]	[]	[]	[]	[]	[]	[]	[]	[]	[]
LOC203547	7550743	1.96027	NM_001017980.2	[3454]	[]	[]	[]	[979]	[1194]	[]	[]	[]	[]	[]	[]	[]	[]	[]	[]	[]	[]
ELF4	1410168	1.95918	NM_001421.2	[]	[]	[]	[]	[]	[]	[]	[]	[]	[]	[]	[]	[]	[]	[]	[]	[]	[]
NXF1	5490356	1.95883	NM_001081491.1	[]	[]	[]	[]	[]	[]	[]	[]	[]	[]	[]	[]	[]	[732]	[]	[]	[]	[]
B3GAT3	7510563	1.95862	NM_012200.2	[]	[]	[]	[]	[]	[]	[]	[]	[]	[]	[]	[]	[]	[]	[]	[]	[]	[]
TRAPPC2L	1450082	1.95861	NM_016209.2	[]	[]	[]	[]	[]	[]	[]	[]	[]	[]	[]	[]	[]	[]	[]	[]	[]	[]
SLCO4A1	4560736	1.95757	NM_016354.3	[]	[]	[]	[]	[]	[]	[]	[]	[]	[]	[]	[]	[]	[]	[]	[]	[]	[]
PSG6	5960392	1.9566	NM_001031850.2	[]	[]	[]	[]	[]	[]	[]	[]	[]	[]	[]	[]	[]	[]	[]	[]	[]	[]
ARTN	6560494	1.95648	NM_057091.1	[]	[]	[]	[]	[]	[]	[]	[]	[]	[]	[]	[]	[]	[]	[]	[]	[]	[]
SDCCAG3	7040553	1.9564	NM_001039708.1	[]	[]	[]	[]	[]	[]	[]	[]	[]	[]	[]	[]	[]	[]	[]	[]	[]	[]
CPZ	5340064	1.95636	NM_001014447.1	[]	[]	[]	[]	[]	[]	[]	[]	[]	[]	[]	[]	[]	[]	[]	[]	[]	[]
SGCD	4490563	1.95609	NM_172244.2	[]	[]	[]	[]	[]	[]	[]	[]	[]	[]	[]	[]	[]	[]	[206]	[]	[]	[]
PAM	4210670	1.95569	NM_138821.1	[]	[]	[]	[]	[]	[]	[]	[]	[]	[]	[]	[]	[]	[303]	[]	[]	[245]	[]
RYK	770372	1.95491	NM_002958.3	[]	[]	[]	[]	[]	[]	[]	[]	[]	[]	[]	[]	[]	[]	[]	[]	[]	[]
RAB40B	510484	1.95462	NM_006822.1	[]	[]	[]	[]	[536, 663]	[535]	[]	[]	[]	[]	[]	[]	[]	[66, 175]	[]	[]	[]	[]
TMEM147	2600324	1.95414	NM_032635.2	[]	[]	[]	[]	[]	[]	[]	[]	[]	[]	[]	[]	[]	[]	[]	[]	[]	[]
CDKN2D	7050326	1.95393	NM_079421.2	[]	[]	[]	[]	[]	[]	[]	[]	[]	[]	[]	[]	[]	[]	[]	[]	[]	[]
TM9SF3	2030270	1.95393	NM_020123.2	[]	[]	[]	[]	[]	[]	[]	[]	[]	[]	[]	[]	[]	[2965]	[]	[]	[1446]	[]
QKI	5220445	1.95387	NM_006775.1	[]	[]	[]	[]	[]	[]	[]	[]	[]	[]	[]	[]	[]	[]	[]	[]	[]	[1686]
ZDHHC8	4590154	1.95344	NM_013373.2	[]	[]	[]	[]	[]	[]	[]	[]	[]	[]	[]	[]	[]	[]	[]	[]	[]	[]
BCR	3180682	1.95329	NM_004327.3	[]	[]	[]	[]	[]	[]	[]	[]	[]	[]	[]	[1331]	[1523]	[]	[343]	[]	[]	[]
PKD1	3940138	1.95284	NM_001009944.1	[]	[]	[]	[]	[]	[]	[]	[]	[]	[]	[]	[]	[]	[]	[662]	[]	[]	[]
TMED10	4070037	1.95196	NM_006827.5	[1721]	[]	[]	[]	[]	[]	[]	[]	[]	[]	[]	[]	[]	[]	[]	[]	[]	[]
SLC22A18	7400053	1.95174	NM_002555.3	[]	[]	[]	[]	[]	[]	[]	[]	[]	[]	[]	[]	[]	[]	[]	[]	[]	[]
NFIX	5720129	1.95006	NM_002501.2	[]	[4077]	[2746]	[]	[]	[715]	[]	[]	[]	[]	[]	[]	[]	[]	[]	[1519]	[]	[]
NLRX1	5090537	1.94987	NM_024618.2	[]	[]	[]	[]	[]	[]	[]	[]	[]	[]	[]	[]	[]	[]	[]	[]	[]	[]
TMEM17	4670577	1.94838	NM_198276.1	[]	[]	[]	[]	[]	[]	[]	[]	[]	[]	[]	[]	[]	[]	[]	[]	[]	[]
CBY1	510100	1.94721	NM_015373.3	[]	[]	[]	[]	[]	[]	[]	[]	[]	[]	[]	[231]	[421]	[]	[]	[]	[]	[86]
ABHD12	2710615	1.94693	NM_015600.3	[]	[]	[]	[]	[]	[]	[]	[]	[]	[]	[]	[]	[]	[]	[]	[]	[]	[]
EBF3	7160435	1.94644	NM_001005463.1	[2331]	[]	[]	[]	[]	[]	[]	[]	[]	[]	[]	[]	[]	[]	[]	[]	[]	[]
KLC2	6290673	1.94587	NM_022822.1	[]	[]	[]	[]	[]	[]	[]	[]	[]	[]	[]	[]	[]	[]	[141]	[76]	[]	[]
TMEM64	6270600	1.94526	NM_001008495.2	[54]	[]	[]	[]	[514]	[]	[]	[]	[]	[]	[]	[]	[]	[691]	[]	[]	[]	[]
PRAME	2690519	1.94508	NM_206955.1	[]	[]	[]	[]	[]	[]	[]	[]	[]	[]	[]	[]	[]	[]	[]	[]	[]	[]
C9ORF30	5260538	1.9445	NM_080655.1	[117]	[]	[]	[]	[]	[]	[]	[]	[]	[]	[]	[]	[]	[]	[]	[]	[]	[]
NDFIP2	1030364	1.94433	NM_019080.1	[]	[]	[]	[]	[]	[]	[]	[]	[]	[]	[]	[]	[]	[]	[]	[]	[]	[]
TBC1D9	1400070	1.94392	NM_015130.2	[1050]	[]	[]	[]	[]	[]	[]	[]	[]	[]	[]	[]	[]	[]	[1047]	[]	[]	[]
THEG	510156	1.94282	NM_199202.1	[]	[]	[]	[]	[]	[]	[]	[]	[]	[]	[]	[]	[]	[]	[]	[]	[]	[]
ENTPD6	7200215	1.9423	NM_001247.1	[]	[]	[]	[]	[]	[]	[]	[]	[]	[]	[]	[]	[]	[]	[]	[]	[]	[]
TMEM150	4780647	1.94199	NM_001031738.1	[]	[]	[]	[]	[]	[]	[]	[]	[]	[]	[]	[]	[]	[]	[]	[]	[]	[]
ZNF394	3310592	1.94027	NM_032164.2	[]	[]	[]	[]	[]	[]	[]	[]	[]	[]	[]	[]	[]	[]	[]	[]	[]	[]
F8A1	1110551	1.9401	NM_012151.3	[]	[]	[]	[]	[]	[]	[]	[]	[]	[]	[]	[]	[]	[]	[]	[]	[]	[]
STRN4	1770048	1.93993	NM_001039877.1	[]	[]	[]	[]	[]	[]	[]	[]	[]	[]	[]	[]	[]	[]	[]	[]	[]	[]
SCD	2140128	1.93985	NM_005063.4	[3400]	[]	[]	[]	[]	[]	[]	[]	[]	[]	[]	[]	[]	[]	[]	[]	[]	[]
ANGEL1	5550086	1.93951	NM_015305.2	[]	[]	[]	[]	[]	[]	[]	[]	[]	[]	[]	[]	[]	[]	[]	[]	[]	[]
KTELC1	6550288	1.93911	NM_020231.3	[447]	[]	[]	[]	[]	[]	[]	[]	[]	[]	[]	[]	[206]	[]	[]	[]	[]	[]
FOXR2	830253	1.93902	NM_198451.1	[]	[]	[]	[]	[]	[]	[]	[]	[]	[]	[]	[]	[]	[]	[]	[]	[]	[]
SLC2A3	3800168	1.93887	NM_006931.1	[1480]	[]	[]	[]	[]	[]	[]	[]	[]	[]	[]	[]	[1026]	[]	[1618]	[]	[]	[]
FLJ37078	3170291	1.93876	NM_001039212.1
PSAP	6200086	1.93828	NM_002778.2	[]	[]	[]	[]	[]	[]	[]	[]	[]	[]	[]	[]	[]	[]	[]	[]	[]	[]
DSCAM	1300202	1.93763	NM_001389.3	[]	[]	[]	[]	[]	[]	[]	[]	[18]	[]	[]	[]	[]	[]	[]	[]	[]	[]
SLC9A6	6860148	1.93697	NM_001042537.1	[1767]	[]	[]	[]	[]	[]	[]	[]	[]	[]	[]	[]	[]	[]	[]	[]	[]	[]
HMGB2	5900482	1.93506	NM_002129.2	[]	[]	[]	[]	[]	[]	[]	[]	[]	[]	[]	[]	[]	[]	[]	[]	[]	[]
SYT3	2570017	1.9349	NM_032298.1	[]	[]	[]	[]	[]	[]	[]	[]	[]	[]	[]	[]	[]	[]	[]	[]	[]	[]
FLJ20160	3870291	1.93399	NM_017694.3	[]	[]	[]	[]	[930]	[]	[]	[]	[]	[]	[]	[]	[1333]	[1332]	[]	[]	[]	[]
CMTM3	4880184	1.93395	NM_181553.1	[]	[]	[]	[]	[]	[]	[]	[]	[]	[]	[]	[]	[]	[]	[]	[]	[]	[]
SLC12A4	7160228	1.93392	NM_005072.3
WASF3	2570041	1.93385	NM_006646.4	[]	[]	[]	[]	[]	[]	[]	[]	[]	[]	[]	[]	[1312]	[]	[]	[]	[]	[]
DUS1L	4040332	1.93375	NM_022156.3	[]	[]	[]	[]	[]	[]	[]	[]	[]	[]	[]	[]	[]	[]	[]	[]	[]	[]
MBTPS1	5310114	1.9336	NM_003791.2	[399]	[]	[]	[]	[]	[]	[]	[]	[]	[]	[]	[]	[]	[]	[]	[]	[]	[]
SYVN1	2680064	1.93253	NM_032431.2	[]	[]	[]	[]	[]	[]	[]	[]	[]	[]	[]	[]	[]	[]	[]	[]	[]	[]
UBE3C	1690709	1.93246	NM_014671.1	[172]	[]	[]	[]	[]	[]	[]	[]	[]	[]	[]	[]	[]	[646]	[]	[]	[]	[]
RGMA	6020682	1.93245	NM_020211.1	[]	[]	[]	[]	[]	[]	[]	[]	[]	[]	[]	[]	[]	[854]	[]	[]	[]	[]
TSPAN17	3710609	1.93214	NM_012171.1	[]	[]	[]	[]	[]	[]	[]	[]	[]	[]	[]	[]	[775]	[]	[]	[]	[]	[]
NLN	430209	1.93125	NM_020726.3	[]	[]	[]	[]	[]	[]	[]	[]	[]	[]	[]	[]	[]	[]	[]	[]	[]	[]
FAM119A	1090646	1.93115	NM_145280.3	[36]	[]	[]	[]	[]	[]	[]	[]	[]	[]	[]	[]	[]	[]	[]	[]	[]	[]
CXCL16	6280332	1.92968	NM_022059.1	[]	[]	[]	[]	[]	[]	[]	[]	[]	[]	[]	[]	[]	[]	[]	[]	[]	[]
SH2B2	3610390	1.92964	NM_020979.2	[]	[]	[]	[]	[]	[]	[]	[]	[]	[]	[]	[]	[]	[]	[]	[]	[]	[]
PELI2	3840491	1.92841	NM_021255.2	[2538]	[]	[]	[]	[]	[]	[]	[]	[]	[]	[]	[]	[]	[2752]	[]	[]	[2073]	[2072]
CDCA4	290333	1.92785	NM_145701.1	[]	[]	[]	[]	[]	[]	[]	[]	[]	[]	[]	[]	[406]	[]	[]	[]	[]	[]
DNAJC27	620072	1.92772	NM_016544.1	[]	[]	[]	[]	[]	[]	[]	[]	[]	[]	[]	[]	[1458]	[]	[]	[1810]	[]	[]
RRAGD	6480209	1.92737	NM_021244.3	[]	[]	[]	[]	[]	[]	[]	[]	[]	[]	[]	[]	[]	[]	[]	[]	[]	[]
PLEKHA1	6650324	1.9273	NM_001001974.1	[]	[]	[]	[]	[]	[]	[]	[]	[]	[]	[]	[]	[]	[]	[]	[]	[]	[]
IVNS1ABP	4280228	1.92703	NM_006469.4	[]	[]	[]	[]	[]	[]	[]	[]	[]	[]	[]	[]	[]	[]	[]	[]	[]	[]
ARL6IP1	5960324	1.92627	NM_015161.1	[]	[]	[]	[]	[]	[]	[]	[]	[]	[]	[]	[]	[]	[]	[]	[]	[]	[]
C11ORF24	6110348	1.92542	NM_022338.2	[]	[]	[]	[]	[]	[]	[]	[]	[]	[]	[]	[]	[]	[]	[]	[]	[]	[]
C3ORF39	60022	1.92457	NM_032806.4	[]	[]	[]	[]	[]	[]	[]	[]	[]	[]	[]	[]	[]	[]	[]	[]	[]	[]
RND3	4210524	1.92401	NM_005168.3	[]	[]	[]	[]	[]	[]	[]	[]	[]	[]	[]	[]	[]	[]	[]	[]	[]	[]
ABHD12	7100615	1.924	NM_001042472.1	[]	[]	[]	[]	[]	[]	[]	[]	[]	[]	[]	[]	[]	[]	[]	[]	[]	[]
TMEM52	4810255	1.92399	NM_178545.2	[]	[]	[]	[]	[]	[]	[]	[]	[]	[]	[]	[]	[]	[]	[]	[]	[]	[]
DPP7	2480364	1.92324	NM_013379.2	[]	[]	[]	[]	[]	[]	[]	[]	[]	[]	[]	[]	[]	[]	[]	[]	[]	[]
OSR2	5420452	1.92318	XM_001126824.1	[]	[]	[]	[]	[]	[240]	[]	[]	[]	[]	[]	[]	[]	[]	[]	[]	[]	[]
C17ORF58	3440703	1.92308	NM_181656.3	[362]	[]	[]	[]	[]	[]	[]	[]	[]	[]	[]	[]	[]	[]	[]	[]	[]	[]
LMO4	7210450	1.92307	NM_006769.2	[]	[]	[]	[]	[]	[]	[]	[]	[]	[]	[]	[]	[]	[]	[]	[]	[]	[]
TMEM151A	4850543	1.92297	NM_153266.2	[]	[]	[]	[]	[]	[]	[858, 923]	[922]	[]	[]	[]	[]	[814]	[]	[]	[]	[]	[]
PPP2R5A	5870746	1.92281	NM_006243.2	[215]	[]	[]	[]	[]	[]	[]	[]	[]	[]	[]	[]	[]	[]	[]	[]	[]	[]
CTSZ	4220259	1.92279	NM_001336.2	[371]	[]	[]	[]	[]	[]	[]	[]	[]	[]	[]	[]	[]	[]	[]	[]	[]	[]
RPN2	3370112	1.92151	NM_002951.2	[]	[]	[]	[]	[]	[]	[]	[]	[]	[]	[]	[]	[]	[]	[]	[]	[]	[]
ABCC5	6580553	1.9213	NM_005688.2	[671]	[]	[]	[]	[]	[]	[]	[]	[]	[]	[]	[]	[]	[]	[]	[]	[]	[]
PLOD2	4640187	1.92126	NM_000935.2	[]	[]	[]	[]	[]	[]	[]	[]	[]	[]	[]	[]	[33]	[]	[]	[]	[]	[]
ASPSCR1	6940484	1.92064	NM_024083.2	[]	[]	[]	[]	[]	[]	[]	[]	[]	[]	[]	[]	[]	[]	[]	[]	[]	[]
GFPT1	2350053	1.92001	NM_002056.1	[]	[]	[]	[]	[]	[]	[]	[]	[]	[]	[]	[]	[]	[]	[]	[]	[]	[]
LOC613037	4180563	1.91895	NR_002555.2
PCSK7	2900731	1.91831	NM_004716.2	[393]	[]	[]	[]	[]	[812]	[]	[]	[]	[]	[]	[]	[]	[]	[]	[]	[]	[]
TNS4	4150358	1.91804	NM_032865.4	[]	[]	[]	[]	[]	[]	[]	[]	[]	[]	[]	[]	[]	[]	[]	[]	[]	[]
AGPAT2	5560102	1.9169	NM_001012727.1	[]	[]	[]	[]	[]	[]	[]	[]	[]	[]	[]	[]	[]	[]	[]	[]	[]	[]
LRP3	730458	1.91582	NM_002333.1
LOC401296	1570632	1.91492	NM_001024677.1
CBFB	2600537	1.91473	NM_001755.2	[]	[]	[]	[]	[]	[]	[]	[]	[]	[]	[]	[]	[]	[]	[]	[]	[]	[]
GPHB5	1820050	1.91395	NM_145171.2	[]	[]	[]	[]	[]	[]	[]	[]	[]	[]	[]	[]	[]	[]	[]	[]	[]	[]
LOC339344	3140202	1.91333	NM_001012643.2	[]	[]	[]	[]	[131]	[130]	[]	[]	[]	[]	[]	[]	[]	[]	[]	[]	[]	[]
IL13RA1	1260341	1.91323	NM_001560.2	[]	[]	[]	[]	[]	[]	[]	[]	[]	[]	[]	[]	[]	[]	[]	[]	[]	[]
CDCA4	7610494	1.91286	NM_017955.2	[]	[]	[]	[281]	[]	[]	[]	[]	[]	[]	[]	[]	[932]	[]	[]	[]	[]	[]
ANKRD9	7050370	1.91169	NM_152326.2	[]	[]	[]	[]	[]	[]	[]	[]	[]	[]	[]	[]	[]	[]	[]	[]	[]	[]
RAI14	6370187	1.9114	NM_015577.1	[]	[]	[]	[]	[471]	[]	[]	[]	[]	[]	[]	[]	[1455]	[]	[27]	[]	[]	[]
SLC9A1	10133	1.91111	NM_003047.2	[]	[]	[]	[]	[]	[]	[]	[]	[]	[]	[]	[]	[]	[]	[]	[]	[]	[]
C9ORF4	5420086	1.91022	NM_014334.2	[]	[]	[]	[]	[]	[]	[]	[]	[]	[]	[]	[]	[]	[]	[]	[]	[]	[]
EDG1	160754	1.90941	NM_001400.3	[685]	[]	[]	[]	[]	[]	[]	[]	[]	[]	[]	[]	[]	[]	[]	[]	[]	[]
RRAS	4570670	1.90926	NM_006270.3	[]	[]	[]	[]	[]	[]	[]	[]	[]	[]	[]	[]	[]	[]	[]	[]	[]	[]
RAB4B	1010047	1.90738	NM_016154.3	[]	[]	[]	[]	[]	[]	[]	[]	[]	[]	[]	[]	[]	[]	[]	[]	[]	[]
TCF15	6060086	1.90594	NM_004609.3	[]	[]	[]	[]	[]	[]	[]	[]	[]	[]	[]	[]	[]	[]	[]	[]	[]	[]
TMEM183B	5720364	1.90574	NM_001079809.1
CALM3	2750184	1.9048	NM_005184.2	[]	[]	[]	[]	[]	[]	[]	[]	[]	[]	[]	[]	[]	[]	[]	[]	[]	[]
ZNF385A	20170	1.904	NM_015481.1	[]	[]	[]	[]	[]	[]	[]	[]	[]	[]	[]	[]	[]	[]	[]	[]	[]	[]
SLC16A9	6290161	1.90381	NM_194298.1	[]	[]	[]	[]	[]	[]	[]	[]	[]	[]	[]	[]	[]	[]	[]	[]	[]	[]
HAGH	4900333	1.9038	NM_005326.4	[]	[]	[]	[]	[]	[]	[]	[]	[]	[]	[]	[]	[]	[]	[]	[]	[]	[]
TACSTD2	6270138	1.9038	NM_002353.1	[]	[]	[]	[]	[]	[]	[]	[]	[]	[]	[]	[]	[]	[]	[525]	[524]	[]	[]
SLC36A1	2940095	1.90363	NM_078483.2	[]	[]	[1902]	[]	[]	[]	[]	[]	[]	[]	[]	[]	[]	[3988]	[]	[]	[]	[]
RAB31	6590341	1.90296	NM_006868.2	[]	[533]	[]	[]	[]	[]	[]	[]	[]	[]	[]	[]	[2774]	[2219]	[]	[]	[]	[]
LYCAT	7040546	1.90221	NM_001002257.1	[2927]	[]	[]	[]	[1703]	[]	[]	[]	[]	[]	[]	[]	[]	[]	[1166]	[2536]	[]	[]
PLEKHJ1	5130039	1.90056	NM_018049.1	[]	[]	[]	[]	[]	[]	[]	[]	[]	[]	[]	[]	[]	[]	[]	[]	[]	[]
USP37	4150711	1.90015	NM_020935.1	[1279]	[]	[]	[]	[2076]	[2075]	[]	[]	[]	[]	[]	[]	[]	[]	[]	[]	[]	[3992]
C10ORF58	2120468	1.90002	NM_032333.2	[318]	[]	[]	[]	[]	[]	[]	[]	[]	[]	[]	[]	[]	[]	[]	[]	[]	[]
ATP6V0A2	620092	1.8998	NM_012463.2	[]	[]	[]	[]	[]	[301]	[]	[]	[]	[]	[]	[]	[]	[]	[]	[]	[]	[]
YWHAZ	4180343	1.89895	NM_003406.2	[]	[]	[]	[]	[]	[]	[]	[]	[]	[]	[]	[]	[]	[]	[1503]	[]	[1144]	[1143]
FAM115A	4540600	1.89805	NM_014719.1	[]	[]	[]	[]	[]	[]	[]	[]	[]	[]	[]	[]	[109]	[108]	[]	[206]	[]	[]
SNHG10	830594	1.89794	NR_001459.2
SLC25A42	620692	1.89773	NM_178526.1	[]	[]	[]	[]	[]	[]	[]	[]	[]	[]	[1448]	[1447]	[]	[]	[]	[]	[]	[]
TSPAN4	110661	1.89771	NM_001025235.1	[]	[]	[]	[]	[]	[]	[]	[]	[]	[]	[]	[]	[]	[]	[]	[]	[]	[]
C3ORF33	5560537	1.89733	NM_173657.1	[]	[]	[]	[]	[]	[]	[]	[]	[]	[]	[]	[]	[]	[]	[663]	[]	[]	[]
HCN4	380626	1.89697	NM_005477.1	[176]	[]	[]	[760]	[]	[]	[]	[]	[]	[]	[]	[]	[]	[]	[]	[]	[]	[]
EIF4EBP2	1260241	1.89636	NM_004096.3	[]	[]	[]	[]	[]	[]	[]	[]	[]	[]	[954]	[]	[]	[]	[]	[]	[]	[]
EMP1	3940435	1.89565	NM_001423.1	[]	[]	[]	[]	[1670]	[]	[]	[]	[]	[]	[]	[]	[]	[]	[]	[]	[]	[]
TMEM97	3420541	1.89481	NM_014573.2	[]	[]	[]	[]	[]	[]	[]	[]	[]	[]	[]	[]	[]	[]	[]	[]	[]	[]
PPP1R3F	1500162	1.89417	NM_033215.3	[474]	[]	[]	[]	[]	[]	[]	[]	[]	[]	[]	[]	[266]	[]	[]	[]	[]	[]
TM9SF1	780296	1.89384	NM_006405.5	[]	[]	[]	[]	[]	[]	[]	[]	[]	[]	[]	[]	[]	[]	[]	[]	[]	[]
GBA2	2030438	1.89372	NM_020944.2	[]	[]	[]	[]	[]	[]	[]	[]	[]	[]	[]	[]	[]	[]	[]	[]	[]	[]
C6ORF192	160333	1.89324	NM_052831.2	[]	[]	[]	[]	[]	[]	[]	[]	[]	[]	[]	[]	[140]	[]	[]	[]	[]	[]
PPP1R1B	5720639	1.89279	NM_181505.1	[]	[]	[]	[]	[]	[]	[]	[]	[]	[]	[]	[]	[]	[]	[]	[]	[]	[]
KCNC4	5080270	1.89261	NM_004978.3	[]	[]	[]	[]	[]	[]	[]	[]	[]	[]	[]	[]	[]	[]	[]	[]	[]	[]
HOMER2	3850630	1.89195	NM_199331.2	[]	[]	[]	[]	[]	[]	[]	[]	[]	[]	[]	[]	[]	[]	[]	[]	[]	[]
TMEM173	3460008	1.89194	NM_198282.1	[]	[]	[]	[]	[]	[]	[]	[]	[]	[]	[]	[]	[]	[]	[]	[]	[212]	[]
BAI2	2370474	1.89144	NM_001703.2	[]	[]	[]	[]	[]	[]	[]	[]	[]	[]	[]	[]	[]	[]	[]	[]	[]	[]
BCL2L12	6420379	1.89078	NM_001040668.1	[]	[]	[]	[]	[]	[]	[]	[]	[]	[]	[]	[]	[]	[]	[]	[]	[]	[]
CROT	3830274	1.89066	NM_021151.2	[]	[]	[]	[]	[]	[]	[]	[]	[]	[]	[]	[]	[]	[]	[]	[]	[]	[]
ZNF295	6060326	1.89042	NM_001098402.1	[1945]	[]	[]	[]	[388, 2810]	[]	[]	[]	[]	[]	[]	[]	[]	[3064]	[]	[]	[]	[]
FAM89B	2000224	1.89033	NM_001098784.1	[]	[]	[]	[]	[]	[]	[]	[]	[]	[]	[]	[]	[]	[]	[]	[]	[]	[]
RNF128	5090445	1.89016	NM_024539.3	[]	[]	[]	[]	[]	[]	[]	[]	[]	[]	[]	[]	[1171]	[]	[]	[]	[]	[]
LOC441376	1980349	1.88922	NM_001025357.1	[]	[]	[]	[]	[]	[]	[]	[]	[]	[]	[]	[]	[]	[]	[]	[]	[]	[]
CHCHD4	3850292	1.88903	NM_144636.2	[]	[]	[]	[]	[]	[]	[]	[]	[]	[]	[]	[]	[568]	[]	[57]	[]	[]	[]
CBLN2	670019	1.88896	NM_182511.2	[]	[]	[]	[]	[]	[]	[]	[]	[]	[]	[]	[]	[]	[]	[]	[]	[]	[]
ENPP2	840678	1.8881	NM_001040092.1	[]	[]	[]	[]	[]	[]	[]	[]	[]	[]	[]	[]	[]	[]	[]	[]	[]	[]
SPARC	5050382	1.88804	NM_003118.2	[]	[]	[]	[]	[]	[]	[]	[]	[]	[]	[]	[]	[896]	[]	[]	[]	[1899]	[]
DAG1	2060091	1.88775	NM_004393.2	[]	[]	[]	[]	[]	[]	[]	[]	[]	[]	[]	[]	[]	[]	[]	[]	[]	[]
TAZ	2140736	1.88765	NM_181314.1	[]	[]	[]	[]	[]	[]	[]	[]	[]	[]	[]	[]	[]	[]	[]	[]	[]	[]
TMEM183A	940754	1.88752	NM_138391.4	[]	[]	[]	[]	[]	[]	[]	[]	[]	[]	[]	[]	[]	[]	[]	[]	[]	[]
SETD8	2350735	1.88719	NM_020382.3	[]	[]	[]	[]	[]	[]	[]	[]	[]	[]	[]	[]	[]	[]	[]	[]	[1608]	[]
CYP17A1	3890278	1.88679	NM_000102.3	[]	[]	[]	[]	[]	[]	[]	[]	[]	[]	[]	[]	[]	[]	[]	[]	[]	[]
HOXA4	7160553	1.88581	NM_002141.4	[]	[]	[]	[]	[]	[]	[]	[]	[]	[]	[]	[]	[]	[]	[]	[]	[]	[]
LHFP	1010139	1.88579	NM_005780.1	[]	[]	[]	[]	[]	[]	[]	[]	[]	[]	[]	[]	[]	[]	[]	[]	[]	[]
MARK3	7570706	1.8856	NM_002376.4	[]	[]	[122]	[121]	[]	[]	[]	[]	[]	[]	[]	[]	[]	[]	[]	[]	[]	[]
CHST10	270348	1.88555	NM_004854.3	[]	[]	[]	[101]	[]	[]	[]	[]	[]	[]	[1204]	[]	[]	[]	[]	[]	[]	[]
CDH11	2650709	1.88537	NM_001797.2	[]	[]	[]	[]	[]	[]	[]	[]	[]	[]	[]	[]	[]	[]	[]	[]	[]	[]
REEP4	5080661	1.88436	NM_025232.2	[]	[]	[]	[]	[]	[]	[]	[]	[]	[]	[]	[]	[]	[]	[]	[]	[]	[]
CAMK2N2	2940142	1.88401	NM_033259.2	[]	[]	[]	[]	[]	[]	[]	[]	[]	[]	[]	[]	[832]	[]	[]	[]	[]	[]
OXR1	730291	1.88387	NM_181354.3	[92]	[]	[]	[]	[]	[]	[]	[]	[]	[]	[]	[]	[]	[]	[]	[]	[]	[]
THY1	6480204	1.88385	NM_006288.2	[]	[]	[]	[]	[]	[]	[]	[]	[]	[]	[]	[]	[410]	[]	[]	[]	[]	[]
GSTCD	6130438	1.88357	NM_001031720.2	[]	[]	[]	[]	[]	[]	[]	[]	[]	[]	[]	[]	[]	[]	[]	[]	[]	[]
RNF121	5310446	1.88349	NM_018320.3	[]	[]	[]	[]	[]	[]	[]	[]	[]	[]	[]	[]	[]	[]	[]	[]	[]	[]
MAPK4	4860403	1.88328	NM_002747.3	[]	[]	[440]	[439]	[]	[]	[]	[]	[]	[]	[]	[]	[]	[]	[]	[]	[]	[]
GRM4	6840255	1.88254	NM_000841.1	[527]	[]	[190]	[189]	[]	[]	[]	[]	[]	[]	[]	[]	[]	[]	[]	[]	[]	[]
KIAA0495	3450056	1.88241	NM_207306.1	[]	[72]	[]	[]	[]	[]	[]	[]	[]	[]	[]	[]	[4160]	[153]	[3148]	[1961]	[]	[]
DCBLD2	830661	1.88017	NM_080927.3	[1514]	[]	[]	[]	[]	[1314]	[]	[]	[]	[]	[]	[]	[]	[]	[]	[]	[]	[]
FLJ32011	1440725	1.87987	NM_182516.1
C6ORF85	6560328	1.87984	NM_021945.4	[]	[3706]	[]	[]	[]	[]	[]	[]	[]	[]	[]	[]	[]	[]	[]	[]	[]	[]
PPT1	7200041	1.8796	NM_000310.2	[]	[]	[]	[]	[]	[736]	[]	[]	[]	[]	[]	[]	[]	[]	[]	[]	[]	[]
RAB8B	1740497	1.87907	NM_016530.2	[]	[]	[]	[]	[]	[]	[]	[]	[266]	[]	[]	[]	[]	[]	[552]	[]	[]	[]
CCND1	5820601	1.8779	NM_053056.2	[580]	[]	[]	[]	[]	[]	[]	[]	[]	[251]	[]	[]	[]	[]	[]	[]	[]	[]
DENND2A	6100072	1.87742	NM_015689.2	[]	[]	[]	[]	[]	[]	[]	[]	[]	[]	[]	[]	[148]	[]	[]	[]	[]	[]
C11ORF75	4900747	1.87611	NM_020179.1	[]	[]	[]	[]	[]	[]	[]	[]	[]	[]	[]	[]	[]	[]	[]	[]	[]	[]
CD83	5050162	1.87541	NM_001040280.1	[]	[]	[]	[]	[]	[]	[]	[]	[]	[]	[]	[]	[]	[]	[660]	[]	[]	[]
BVES	7210349	1.87381	NM_147147.2	[3450, 3466]	[]	[]	[]	[]	[]	[]	[]	[]	[]	[]	[]	[]	[]	[]	[]	[]	[]
KLF2	3850692	1.87245	NM_016270.2	[]	[]	[]	[]	[]	[]	[]	[]	[]	[]	[]	[]	[]	[]	[]	[]	[]	[]
SERINC1	2680487	1.87225	NM_020755.2	[438, 736]	[987]	[]	[]	[]	[]	[]	[]	[]	[]	[]	[]	[]	[]	[136]	[135]	[]	[]
TGIF1	7160670	1.87224	NM_173209.1	[]	[]	[]	[]	[]	[]	[]	[]	[]	[]	[]	[]	[]	[]	[]	[]	[]	[]
LOC441294	1780307	1.87162	NM_001008747.1	[]	[]	[]	[]	[]	[]	[]	[]	[]	[]	[]	[]	[]	[]	[]	[]	[]	[]
ZNF384	1780176	1.8715	NM_001039919.1	[]	[]	[]	[]	[]	[]	[]	[]	[]	[]	[]	[]	[]	[]	[]	[]	[]	[]
DEDD	6760605	1.87149	NM_001039712.1	[]	[]	[]	[]	[]	[]	[]	[]	[]	[]	[]	[]	[]	[707]	[]	[]	[]	[]
NDNL2	540762	1.87139	NM_138704.2	[]	[]	[]	[]	[]	[]	[]	[]	[]	[]	[]	[]	[]	[]	[]	[]	[]	[]
RBM38	3420372	1.8712	NM_017495.4	[]	[1241]	[]	[]	[]	[]	[]	[]	[1404]	[1403]	[426]	[425]	[]	[]	[]	[]	[1722]	[]
MEX3B	6940446	1.87065	NM_032246.3	[]	[]	[]	[]	[]	[]	[]	[]	[]	[]	[]	[]	[]	[]	[]	[]	[]	[]
C6ORF145	1850424	1.87025	XM_937537.2
CASZ1	2450047	1.86907	NM_017766.3	[]	[434]	[]	[]	[]	[]	[]	[]	[]	[]	[]	[]	[]	[]	[]	[]	[]	[]
CCDC69	160068	1.86898	NM_015621.2	[]	[]	[]	[]	[]	[]	[]	[]	[]	[]	[]	[]	[]	[2304]	[358]	[357]	[]	[]
PCDH19	7150397	1.86865	NM_020766.1	[2250, 3781]	[]	[]	[]	[]	[]	[]	[]	[]	[]	[]	[]	[]	[]	[]	[]	[]	[3215]
ARHGEF7	510554	1.86756	NM_003899.2	[]	[]	[]	[]	[]	[797]	[]	[]	[]	[]	[]	[]	[2281]	[467]	[]	[2394]	[]	[]
PVR	780524	1.86694	NM_006505.2	[]	[]	[]	[]	[]	[]	[]	[]	[]	[]	[]	[]	[75]	[]	[]	[]	[]	[]
NPC2	540075	1.86629	NM_006432.3	[]	[]	[]	[]	[]	[]	[]	[]	[]	[]	[]	[]	[]	[]	[]	[]	[]	[]
IL13RA2	5420386	1.86593	NM_000640.2	[]	[]	[]	[]	[]	[]	[]	[]	[]	[]	[]	[]	[]	[]	[]	[]	[]	[]
SAV1	2070025	1.86577	NM_021818.2	[]	[]	[]	[]	[]	[]	[]	[]	[]	[]	[590]	[]	[]	[]	[]	[]	[]	[]
STAU1	5670241	1.86549	NM_004602.2	[]	[]	[]	[]	[653]	[]	[]	[]	[]	[]	[]	[]	[]	[]	[]	[]	[]	[]
PIGS	2030520	1.86543	NM_033198.2	[]	[]	[]	[]	[]	[]	[]	[]	[]	[]	[]	[]	[]	[]	[]	[]	[]	[]
NPBWR2	2640465	1.86534	NM_005286.2	[]	[]	[]	[]	[]	[]	[]	[]	[]	[]	[]	[]	[]	[]	[]	[]	[]	[]
ADCY9	3060100	1.86533	NM_001116.2	[]	[]	[]	[]	[]	[]	[]	[]	[]	[]	[]	[]	[]	[]	[1552]	[]	[]	[]
IFNGR2	2570291	1.86522	NM_005534.2	[]	[]	[]	[]	[]	[]	[]	[]	[]	[]	[]	[]	[]	[]	[]	[]	[]	[]
BLCAP	2690524	1.86485	NM_006698.2	[1197]	[]	[]	[]	[]	[]	[]	[]	[]	[]	[]	[]	[]	[]	[371]	[]	[]	[]
PPP2R2C	460131	1.86478	NM_181876.2	[]	[]	[2511]	[2510]	[]	[]	[]	[]	[]	[]	[]	[]	[]	[]	[]	[]	[247]	[]
SC4MOL	5860348	1.86438	NM_001017369.1	[]	[]	[]	[]	[]	[]	[]	[]	[]	[]	[]	[]	[]	[]	[]	[]	[]	[]
TBX19	630722	1.86334	NM_005149.1	[]	[1165]	[]	[]	[170]	[169]	[]	[]	[]	[]	[]	[]	[161]	[]	[]	[]	[]	[]
APH1A	1850221	1.86326	NM_001077628.1	[]	[]	[]	[]	[]	[]	[]	[]	[]	[]	[]	[]	[]	[]	[]	[]	[]	[]
OBFC2A	4260253	1.86324	NM_001031716.1	[]	[]	[]	[]	[871]	[]	[]	[]	[]	[]	[]	[]	[]	[]	[428]	[]	[]	[]
GCH1	240053	1.86304	NM_001024071.1	[]	[]	[]	[]	[]	[]	[]	[]	[]	[]	[]	[]	[]	[]	[]	[]	[]	[]
TGIF1	4260189	1.86264	NM_170695.2	[]	[]	[]	[]	[]	[]	[]	[]	[]	[]	[]	[]	[]	[]	[]	[]	[]	[]
GIGYF1	6450020	1.86243	NM_022574.3	[]	[]	[]	[]	[]	[]	[]	[]	[]	[]	[]	[]	[948]	[947]	[]	[]	[]	[]
DCHS1	1740646	1.86242	NM_003737.2	[]	[]	[]	[]	[]	[]	[]	[]	[]	[]	[]	[]	[]	[]	[]	[]	[]	[]
GPX7	4200543	1.86228	NM_015696.3	[]	[]	[]	[]	[]	[]	[]	[]	[]	[]	[]	[]	[]	[]	[]	[]	[]	[]
STOM	2060291	1.86207	NM_004099.4	[]	[]	[]	[]	[]	[]	[]	[]	[]	[]	[]	[]	[]	[]	[853]	[]	[]	[]
TBC1D14	7160707	1.86193	NM_020773.1	[]	[]	[]	[]	[]	[]	[]	[]	[]	[]	[]	[]	[]	[]	[]	[]	[]	[]
YPEL3	130750	1.86192	NM_031477.4	[]	[]	[]	[105]	[]	[]	[]	[]	[]	[]	[]	[]	[]	[]	[]	[]	[]	[]
GFRA2	4490072	1.86191	NM_001495.4	[]	[]	[]	[]	[]	[]	[]	[]	[]	[]	[]	[]	[]	[]	[]	[]	[]	[]
MAFG	6290328	1.86137	NM_002359.2	[1229]	[]	[]	[]	[890]	[889]	[]	[]	[]	[]	[]	[]	[]	[]	[2293, 2391]	[]	[2469]	[2468]
RPL23AP7	3130682	1.85997	NR_000029.1
RBM17	10612	1.85867	NM_032905.3	[]	[]	[]	[]	[]	[]	[]	[]	[]	[]	[]	[]	[581]	[]	[]	[]	[]	[]
RNASE10	6860408	1.85859	NM_001012975.1	[]	[]	[]	[]	[]	[]	[]	[]	[]	[]	[]	[]	[]	[]	[]	[]	[]	[]
PMP22	7560138	1.85696	NM_153321.1	[]	[]	[]	[]	[]	[]	[]	[]	[]	[]	[]	[]	[]	[]	[]	[]	[854]	[]
SREBF1	6840044	1.85614	NM_004176.3	[]	[]	[]	[]	[]	[]	[]	[]	[]	[]	[]	[]	[]	[]	[]	[]	[]	[]
MSI2	7040369	1.85611	NM_170721.1	[]	[]	[]	[]	[]	[]	[]	[]	[]	[]	[]	[]	[]	[]	[]	[]	[]	[]
LRRC8A	5890364	1.85605	NM_019594.2	[]	[]	[]	[]	[]	[]	[]	[]	[]	[]	[30]	[]	[]	[]	[]	[]	[]	[]
NHLRC3	6510598	1.85538	NM_001017370.1	[]	[]	[]	[]	[]	[]	[]	[]	[]	[]	[]	[]	[]	[]	[]	[]	[]	[]
POFUT2	2490605	1.85445	NM_133635.4	[]	[]	[]	[]	[]	[]	[]	[]	[]	[]	[]	[]	[]	[42]	[]	[]	[]	[]
CREB1	7510470	1.85344	NM_004379.2	[]	[]	[]	[]	[]	[]	[]	[210]	[]	[]	[]	[]	[]	[]	[]	[]	[]	[1348]
PPAP2A	1770201	1.85337	NM_176895.1	[]	[]	[]	[]	[]	[]	[]	[]	[]	[]	[]	[]	[]	[]	[]	[]	[]	[]
SLC39A11	2470609	1.85329	NM_139177.2	[]	[]	[]	[]	[]	[]	[]	[]	[]	[]	[]	[]	[]	[]	[]	[]	[483]	[]
METRNL	5810504	1.85207	NM_001004431.1	[]	[]	[]	[]	[]	[]	[]	[]	[]	[]	[]	[]	[]	[]	[]	[]	[]	[]
CLCN6	3850136	1.85136	NM_001286.2	[]	[]	[]	[]	[]	[537]	[]	[]	[]	[]	[]	[]	[]	[2372]	[]	[]	[]	[]
FGF18	4540739	1.85124	NM_003862.1	[]	[]	[]	[]	[]	[]	[]	[]	[]	[]	[]	[]	[]	[]	[]	[240]	[]	[]
ARID4B	2940722	1.85116	NM_016374.5	[]	[]	[]	[]	[]	[]	[]	[]	[]	[]	[]	[]	[]	[1167]	[]	[]	[]	[]
SDF4	1980360	1.85094	NM_016547.1	[]	[]	[]	[]	[]	[]	[]	[]	[]	[]	[]	[]	[]	[]	[]	[]	[]	[]
DEFA5	2230341	1.85093	NM_021010.1	[]	[]	[]	[]	[]	[]	[]	[]	[]	[]	[]	[]	[]	[]	[]	[]	[]	[]
RALA	2810382	1.85049	NM_005402.2	[]	[]	[]	[]	[]	[]	[]	[]	[]	[]	[]	[]	[]	[]	[]	[]	[]	[]
ERMP1	7380601	1.85047	NM_024896.2	[]	[]	[]	[]	[]	[]	[]	[]	[]	[]	[]	[]	[5]	[4, 68, 402]	[2497]	[1495]	[]	[]
CHRNA2	4210059	1.85038	NM_000742.1	[]	[]	[]	[]	[]	[]	[]	[]	[]	[]	[]	[]	[]	[]	[]	[]	[]	[]
DLEU7	1940093	1.85009	NM_198989.1	[]	[]	[]	[]	[]	[]	[]	[]	[]	[]	[]	[]	[]	[347]	[]	[]	[]	[]
RNF121	2370445	1.84951	NM_018320.3	[]	[]	[]	[]	[]	[]	[]	[]	[]	[]	[]	[]	[]	[]	[]	[]	[]	[]
EIF2AK1	1070242	1.84918	NM_014413.2	[]	[330]	[]	[]	[]	[]	[]	[]	[]	[]	[]	[]	[]	[]	[]	[]	[]	[]
GNS	6110392	1.84841	NM_002076.2	[]	[]	[]	[]	[]	[]	[]	[]	[]	[]	[]	[]	[]	[]	[]	[]	[]	[]
PDCD4	2570433	1.84841	NM_145341.2	[]	[]	[]	[]	[]	[]	[]	[]	[]	[]	[]	[]	[1321]	[]	[]	[]	[]	[]
GIT1	2640601	1.84776	NM_014030.3	[]	[]	[]	[]	[]	[]	[]	[]	[]	[]	[]	[]	[]	[]	[]	[]	[]	[]
CAPZA2	5090403	1.84774	NM_006136.2	[]	[]	[]	[]	[]	[]	[]	[]	[]	[]	[]	[]	[]	[]	[]	[]	[721, 1014]	[720]
HSD17B12	6280050	1.84745	NM_016142.1	[]	[]	[]	[]	[]	[]	[]	[]	[]	[]	[]	[]	[]	[]	[87]	[]	[]	[]
SH3KBP1	6020152	1.84699	NM_031892.1	[]	[]	[]	[]	[]	[]	[]	[]	[]	[]	[]	[]	[]	[]	[]	[]	[]	[]
RNF150	3440133	1.84689	NM_020724.1	[]	[]	[]	[]	[]	[]	[]	[]	[]	[]	[]	[]	[]	[]	[156]	[]	[]	[]
2013-09-04	4670458	1.84591	NM_080415.1	[]	[]	[]	[]	[]	[]	[]	[]	[]	[]	[]	[]	[]	[]	[]	[]	[]	[]
XPR1	4010075	1.84557	NM_004736.2	[1392]	[]	[]	[]	[]	[]	[]	[]	[]	[]	[]	[]	[710]	[]	[]	[]	[]	[]
C10ORF132	1710333	1.8453	NM_001010917.1	[]	[]	[]	[]	[]	[]	[]	[]	[]	[]	[]	[]	[]	[1679]	[]	[]	[]	[]
MAGT1	3190626	1.84516	NM_032121.4	[1422]	[]	[]	[]	[]	[]	[]	[]	[]	[]	[]	[]	[2291]	[460]	[]	[]	[1815]	[]
ZNF641	6650747	1.84502	NM_152320.1	[]	[]	[]	[]	[]	[]	[]	[]	[]	[]	[]	[]	[]	[]	[]	[]	[95]	[]
CAMTA2	840209	1.84478	NM_015099.2	[]	[]	[]	[]	[]	[]	[]	[]	[]	[]	[]	[]	[]	[]	[]	[]	[]	[]
LARGE	10768	1.84428	NM_004737.3	[]	[]	[]	[]	[]	[]	[]	[]	[]	[]	[]	[]	[]	[1094]	[]	[]	[360]	[]
TMEM184B	1940100	1.84424	NM_012264.3	[139]	[]	[]	[]	[]	[]	[]	[]	[]	[]	[1880]	[]	[]	[]	[]	[]	[]	[]
XPNPEP3	2100309	1.84374	NM_022098.2	[]	[]	[]	[]	[]	[]	[]	[]	[767]	[]	[]	[]	[]	[]	[]	[]	[391]	[390]
E2F4	3310546	1.84272	NM_001950.3	[]	[]	[]	[]	[]	[]	[]	[]	[]	[]	[]	[]	[]	[]	[]	[]	[]	[]
SUZ12	4920619	1.84199	NM_015355.1	[878]	[]	[]	[]	[]	[]	[]	[]	[]	[]	[]	[]	[]	[1413]	[]	[]	[]	[]
ZEB2	5050441	1.84163	NM_014795.2	[]	[]	[]	[]	[]	[]	[]	[]	[]	[]	[]	[]	[]	[]	[]	[]	[]	[]
DPH3	6510279	1.84128	NM_001047434.1	[]	[]	[]	[]	[]	[]	[]	[]	[]	[]	[]	[]	[]	[]	[]	[]	[]	[]
EPHA2	6510332	1.84119	NM_004431.2	[]	[]	[]	[]	[]	[]	[]	[]	[]	[]	[]	[]	[]	[]	[]	[]	[]	[]
FBLN7	5670154	1.84057	NM_153214.1	[]	[]	[]	[]	[]	[]	[]	[]	[]	[]	[]	[]	[]	[]	[]	[]	[]	[]
LOC399900	4490594	1.84012	NM_001013667.1
B4GALT4	2000646	1.83949	NM_003778.3	[]	[]	[]	[]	[]	[]	[]	[]	[]	[]	[]	[]	[]	[]	[]	[]	[]	[]
ING3	5570204	1.83917	NM_198267.1	[]	[]	[]	[]	[]	[]	[]	[]	[]	[]	[]	[]	[]	[]	[]	[]	[]	[]
TMEM47	2570730	1.83799	NM_031442.2	[]	[]	[]	[]	[2673]	[2672]	[]	[]	[]	[]	[]	[]	[]	[]	[]	[1716]	[150]	[]
EEPD1	50286	1.83706	NM_030636.2	[]	[]	[]	[]	[]	[]	[]	[]	[]	[]	[]	[]	[]	[]	[]	[]	[]	[]
LMBR1	4590612	1.83683	NM_022458.3	[]	[]	[]	[]	[]	[2927]	[]	[]	[]	[]	[]	[]	[]	[]	[]	[]	[]	[]
ADCY1	580561	1.83591	NM_021116.1	[2463]	[]	[1021]	[3785]	[]	[]	[]	[]	[]	[]	[6036]	[]	[4164]	[1786]	[]	[]	[]	[]
CREB3L2	20110	1.83475	NM_194071.2	[]	[2337, 4223]	[]	[]	[]	[]	[]	[]	[]	[]	[]	[]	[]	[]	[]	[]	[]	[5356]
C9ORF90	1980112	1.83446	NM_197956.1	[]	[]	[]	[]	[2137]	[]	[]	[]	[]	[]	[]	[]	[]	[]	[]	[]	[]	[]
FOSL1	6960332	1.83393	NM_005438.2	[]	[]	[]	[]	[]	[]	[]	[]	[]	[]	[]	[]	[]	[]	[]	[]	[]	[]
CBX7	1500747	1.83389	NM_175709.2	[2127]	[]	[]	[]	[]	[]	[]	[]	[]	[]	[]	[]	[]	[2979]	[]	[]	[]	[]
PHF15	770411	1.8337	NM_015288.4	[1283]	[]	[]	[]	[]	[557]	[]	[]	[]	[]	[]	[]	[]	[1363]	[1416]	[]	[2882]	[2881]
RNF39	1980255	1.83318	NM_170769.1	[]	[]	[]	[]	[]	[554]	[]	[]	[]	[]	[]	[]	[]	[]	[]	[]	[]	[]
PPP1R12C	3450220	1.833	NM_017607.2	[]	[]	[]	[]	[]	[]	[]	[]	[]	[]	[]	[]	[]	[]	[]	[]	[]	[]
UCK1	2510070	1.83275	NM_031432.1	[]	[]	[]	[]	[]	[]	[]	[]	[]	[]	[]	[]	[]	[]	[]	[]	[]	[]
MTA1	1690521	1.83243	NM_004689.3	[]	[]	[]	[]	[]	[]	[]	[]	[]	[]	[]	[]	[]	[]	[]	[]	[]	[]
C16ORF69	6770681	1.83223	NM_153261.3	[212]	[]	[]	[]	[]	[]	[]	[]	[]	[]	[]	[]	[]	[]	[]	[]	[]	[]
ITGB5	2490411	1.83176	NM_002213.3	[]	[]	[]	[]	[]	[]	[]	[]	[]	[]	[]	[]	[]	[]	[]	[]	[]	[]
DNAJC19	4150070	1.83156	NM_145261.2	[]	[]	[]	[]	[]	[]	[]	[]	[]	[]	[]	[]	[]	[]	[]	[]	[]	[]
ZNF580	2140392	1.83117	NM_016202.2	[]	[61]	[]	[]	[]	[]	[]	[]	[]	[312]	[]	[]	[]	[]	[]	[]	[]	[]
CASP2	4570026	1.83115	NM_032983.2	[]	[]	[]	[]	[]	[]	[]	[]	[]	[]	[]	[]	[]	[310]	[]	[]	[]	[]
PAQR8	2070451	1.82884	NM_133367.3	[]	[]	[]	[]	[]	[]	[]	[]	[]	[]	[]	[]	[]	[]	[1733]	[]	[]	[]
B4GALNT4	670403	1.82782	NM_178537.3	[]	[]	[]	[]	[]	[]	[]	[]	[]	[]	[]	[]	[]	[]	[]	[]	[]	[]
PANK3	1940736	1.82722	NM_024594.2	[984]	[]	[]	[977]	[]	[]	[1789]	[1788]	[]	[]	[]	[]	[]	[]	[]	[]	[]	[]
DUSP7	1090273	1.82715	NM_001947.2	[]	[]	[]	[]	[]	[]	[]	[]	[]	[]	[]	[]	[]	[]	[]	[]	[]	[]
WDR45L	2600646	1.82648	NM_019613.2	[]	[]	[]	[]	[]	[]	[]	[]	[]	[]	[]	[]	[]	[1228]	[]	[]	[]	[]
SLC35B3	6220630	1.8263	NM_015948.2	[]	[]	[]	[]	[]	[]	[]	[]	[]	[]	[]	[]	[]	[]	[]	[]	[]	[]
SLC29A3	3800463	1.82623	NM_018344.3	[]	[]	[]	[]	[]	[]	[]	[]	[]	[]	[]	[]	[]	[]	[]	[]	[]	[]
UNC93B1	4780612	1.82606	NM_030930.2	[]	[]	[]	[]	[]	[]	[]	[]	[]	[]	[]	[]	[]	[]	[]	[]	[]	[]
SLCO2A1	430161	1.82588	NM_005630.1	[]	[]	[]	[]	[]	[]	[]	[]	[]	[]	[]	[]	[]	[1013]	[]	[]	[]	[]
IER3IP1	6860681	1.82561	NM_016097.3	[]	[]	[]	[]	[]	[]	[]	[]	[]	[]	[]	[]	[]	[]	[101]	[]	[]	[]
CD58	5900594	1.82544	NM_001779.1	[]	[]	[]	[]	[]	[]	[]	[]	[]	[]	[]	[]	[]	[]	[]	[]	[]	[]
PPP1R1A	2750563	1.82508	NM_006741.2
KRTAP10-2	360725	1.82474	NM_198693.2	[]	[]	[]	[]	[]	[]	[]	[]	[]	[]	[]	[]	[]	[]	[]	[]	[]	[]
DDR1	3710196	1.82472	NM_013993.2	[]	[]	[]	[]	[]	[]	[]	[]	[]	[]	[]	[]	[]	[252]	[]	[]	[]	[]
MRGPRF	240228	1.82466	NM_145015.2	[]	[]	[]	[]	[]	[]	[]	[]	[]	[]	[]	[]	[]	[]	[]	[]	[]	[]
C19ORF12	4070307	1.8245	NM_001031726.2	[]	[]	[]	[]	[]	[]	[]	[]	[]	[]	[]	[]	[]	[]	[]	[]	[]	[]
PPIC	7000114	1.82449	NM_000943.4	[]	[]	[]	[]	[]	[]	[]	[]	[]	[]	[]	[]	[]	[]	[]	[]	[]	[]
OLFM2	580475	1.82434	NM_058164.1
DKK3	5390451	1.82417	NM_013253.4	[]	[]	[]	[]	[]	[]	[]	[]	[]	[]	[]	[]	[]	[]	[]	[]	[]	[]
CERK	2230367	1.82307	NM_022766.4	[383]	[]	[]	[]	[]	[2468]	[]	[]	[]	[]	[]	[]	[]	[]	[]	[]	[]	[]
SLC6A8	1780538	1.82267	NM_005629.1	[]	[]	[]	[]	[]	[]	[]	[]	[]	[]	[]	[]	[]	[917, 1148]	[]	[]	[]	[]
SCML2	70112	1.82215	NM_006089.1	[]	[]	[]	[]	[]	[]	[]	[]	[]	[]	[]	[]	[]	[]	[]	[]	[]	[]
PTCHD1	6860176	1.82209	NM_173495.2	[791]	[]	[]	[]	[]	[]	[]	[]	[]	[]	[]	[]	[]	[]	[788, 795, 2539]	[787]	[]	[670]
P2RX7	5090300	1.82199	NM_002562.4	[]	[]	[]	[]	[]	[]	[]	[]	[]	[]	[]	[]	[]	[]	[]	[]	[]	[]
BTG2	1010487	1.82176	NM_006763.2	[]	[]	[]	[]	[]	[]	[]	[]	[]	[]	[]	[]	[]	[]	[]	[]	[]	[]
ZNF273	7570079	1.8216	NM_021148.2	[]	[]	[]	[]	[]	[]	[]	[]	[28]	[]	[]	[]	[]	[]	[]	[]	[]	[327]
TNFSF13	2140040	1.82141	NM_172088.1	[]	[]	[]	[]	[]	[]	[]	[]	[]	[]	[]	[]	[]	[]	[]	[]	[]	[]
ECOP	510398	1.82127	NM_030796.3	[]	[]	[]	[]	[]	[1234]	[]	[]	[]	[]	[]	[]	[]	[2042]	[535]	[]	[]	[]
IQSEC1	4890743	1.82094	NM_014869.3	[]	[]	[]	[1299]	[]	[]	[]	[]	[]	[]	[]	[]	[]	[]	[]	[]	[]	[]
HES1	1010528	1.82089	NM_005524.2	[]	[]	[]	[]	[]	[]	[]	[]	[]	[]	[]	[]	[]	[]	[]	[]	[]	[]
MME	2970170	1.82089	NM_007289.1	[1614]	[]	[]	[]	[]	[]	[]	[]	[]	[]	[]	[]	[]	[]	[1611]	[]	[]	[]
TOR1B	6180056	1.81986	NM_014506.1	[]	[]	[]	[]	[]	[]	[]	[]	[]	[]	[77]	[76]	[]	[]	[]	[]	[]	[957]
TMEM49	6280672	1.81984	NM_030938.2	[]	[]	[]	[]	[]	[]	[]	[]	[]	[]	[]	[]	[]	[31]	[364]	[363]	[]	[]
TGFA	6660435	1.81809	NM_003236.1	[]	[]	[]	[]	[]	[]	[]	[]	[]	[]	[]	[]	[]	[]	[]	[]	[]	[]
ZNF514	870735	1.8178	NM_032788.1	[]	[]	[]	[]	[]	[]	[]	[]	[]	[]	[]	[]	[]	[671]	[]	[]	[]	[]
ZNF286A	1050681	1.81776	NM_020652.1	[]	[]	[]	[]	[]	[]	[]	[]	[]	[]	[]	[]	[]	[]	[]	[]	[]	[]
LOC400464	5260605	1.81738	NM_001013670.1
PNKD	4730349	1.81731	NM_022572.2	[]	[]	[]	[]	[1413]	[]	[]	[]	[]	[]	[]	[]	[]	[]	[]	[]	[]	[]
C9ORF6	3140280	1.81669	NM_017832.2	[]	[]	[]	[]	[1027]	[]	[]	[]	[]	[]	[]	[]	[]	[]	[]	[]	[]	[]
TMEM32	6020445	1.81656	NM_173470.1	[]	[]	[]	[]	[2572]	[2571]	[]	[]	[]	[]	[]	[]	[]	[]	[]	[]	[]	[]
ATP2A2	1940053	1.81553	NM_001681.2	[]	[]	[]	[]	[]	[]	[]	[]	[]	[]	[]	[]	[]	[]	[]	[]	[]	[]
CTNNBIP1	430259	1.81528	NM_020248.2	[]	[]	[]	[]	[]	[]	[]	[]	[]	[]	[]	[]	[]	[]	[2285]	[]	[]	[]
2013-03-03	4670255	1.81497	XM_001127871.1
FMO6P	6060736	1.81466	NR_002601.1
TFG	5550133	1.81457	NM_006070.4	[]	[]	[]	[]	[]	[]	[]	[]	[]	[]	[]	[]	[]	[]	[]	[]	[]	[]
EPHA4	6650482	1.81434	NM_004438.3	[]	[]	[]	[]	[]	[]	[]	[]	[]	[]	[]	[]	[]	[]	[]	[]	[]	[]
IFNAR1	7550181	1.81383	NM_000629.2	[1349, 2301, 2951]	[3904]	[]	[89]	[]	[]	[]	[]	[]	[]	[]	[]	[552]	[]	[2298]	[]	[]	[]
BTBD7	1780403	1.81379	NM_001002860.2	[]	[]	[]	[3019]	[]	[]	[]	[]	[]	[]	[]	[]	[]	[721]	[]	[]	[]	[]
STAU1	5890349	1.81338	NM_017454.2	[]	[]	[]	[]	[653]	[]	[]	[]	[]	[]	[]	[]	[]	[]	[]	[]	[]	[]
ENG	4610753	1.81255	NM_000118.1	[]	[]	[]	[]	[]	[]	[]	[]	[]	[]	[]	[]	[]	[]	[]	[844]	[]	[]
NFKBIZ	2470348	1.81252	NM_001005474.1	[]	[]	[]	[]	[]	[]	[]	[]	[]	[]	[]	[]	[]	[]	[]	[]	[]	[]
TEAD2	4670398	1.81245	NM_003598.1	[]	[]	[]	[]	[372]	[371]	[]	[]	[]	[]	[]	[]	[]	[]	[]	[386]	[]	[]
ABCB6	2810367	1.81149	NM_005689.1	[]	[]	[]	[]	[]	[]	[]	[]	[]	[]	[]	[]	[]	[]	[]	[]	[]	[]
IKBKB	6660373	1.81133	NM_001556.1	[]	[]	[]	[]	[]	[]	[]	[]	[]	[]	[]	[]	[]	[]	[]	[]	[]	[]
CEBPB	20446	1.81082	NM_005194.2	[]	[]	[]	[]	[]	[]	[]	[]	[]	[]	[]	[]	[]	[]	[]	[]	[]	[]
MPZL1	7000431	1.81078	NM_024569.3	[702]	[]	[]	[]	[]	[]	[]	[]	[]	[]	[]	[]	[]	[]	[1536]	[]	[]	[]
TMEM136	1110228	1.80994	NM_174926.1	[]	[]	[]	[]	[]	[]	[]	[]	[]	[]	[]	[]	[]	[]	[]	[]	[]	[]
FZD3	1470121	1.80989	NM_017412.2	[]	[]	[]	[]	[]	[]	[]	[]	[]	[]	[]	[]	[]	[]	[]	[]	[]	[]
SLC7A5	270152	1.80957	NM_003486.5	[]	[1395]	[]	[]	[]	[]	[]	[]	[2545]	[]	[]	[]	[]	[]	[]	[]	[]	[]
SECISBP2	1470475	1.80936	NM_024077.3	[]	[]	[]	[]	[]	[]	[]	[]	[]	[]	[]	[]	[]	[]	[]	[]	[]	[]
TMEM203	5910338	1.80889	NM_053045.1	[]	[]	[]	[]	[]	[]	[]	[]	[]	[]	[]	[]	[]	[]	[]	[]	[]	[]
DVL1	5260458	1.80847	NM_181870.1	[]	[]	[]	[529]	[]	[]	[]	[]	[]	[]	[]	[]	[]	[]	[]	[]	[]	[]
RASL11B	3370129	1.80801	NM_023940.2	[]	[]	[]	[]	[]	[]	[]	[]	[]	[]	[]	[]	[]	[]	[]	[]	[]	[]
LLGL1	2470608	1.80793	NM_004140.3	[]	[]	[]	[]	[]	[]	[]	[]	[]	[]	[]	[]	[]	[]	[]	[]	[]	[]
SERPING1	2030309	1.80762	NM_001032295.1	[]	[]	[]	[]	[]	[]	[]	[]	[]	[]	[]	[]	[]	[]	[]	[]	[]	[]
MBOAT2	4560019	1.8073	NM_138799.2
ZDHHC7	5360154	1.80723	NM_017740.1	[]	[]	[]	[]	[]	[]	[]	[]	[]	[]	[]	[]	[]	[]	[]	[]	[]	[]
NKTR	2060400	1.80701	NM_001012651.1	[]	[]	[]	[]	[]	[]	[]	[]	[]	[]	[]	[]	[]	[]	[]	[]	[]	[792]
IGFBP4	7510414	1.8065	NM_001552.2	[]	[]	[]	[]	[]	[]	[]	[]	[]	[]	[]	[]	[]	[]	[]	[]	[]	[]
TMEM51	380102	1.80598	NM_018022.1	[]	[]	[]	[]	[]	[]	[]	[]	[]	[]	[]	[]	[]	[]	[]	[]	[]	[]
ADIPOR2	6960685	1.80547	NM_024551.2	[]	[]	[]	[]	[832]	[]	[]	[]	[]	[]	[]	[]	[1854]	[1853]	[]	[]	[]	[304]
SMARCC2	6840561	1.8054	NM_003075.2	[]	[]	[]	[]	[]	[]	[]	[]	[]	[]	[]	[]	[]	[]	[]	[]	[]	[]
MFSD11	3940593	1.80518	NM_024311.2	[]	[]	[]	[]	[]	[]	[]	[]	[]	[]	[]	[]	[875]	[]	[]	[]	[]	[]
HESX1	7550242	1.80504	NM_003865.1	[]	[]	[]	[]	[]	[]	[]	[]	[]	[]	[]	[]	[]	[]	[]	[]	[]	[]
ILF3	3360689	1.80463	NM_004516.2	[]	[]	[]	[]	[]	[]	[]	[]	[1017]	[]	[]	[]	[]	[]	[]	[125]	[]	[]
GADD45G	5570114	1.80443	NM_006705.2	[]	[]	[]	[]	[]	[]	[]	[]	[]	[]	[]	[]	[]	[]	[]	[]	[]	[]
DUSP22	3710626	1.80432	NM_020185.3	[]	[]	[315]	[]	[]	[]	[]	[]	[]	[]	[]	[]	[]	[]	[]	[]	[]	[]
GMFB	5260044	1.8043	NM_004124.2	[]	[]	[]	[]	[]	[3515]	[]	[]	[]	[]	[3174]	[3173]	[]	[]	[404]	[1960]	[]	[]
TBC1D20	290546	1.80406	NM_144628.2	[]	[]	[]	[]	[327]	[]	[]	[]	[]	[]	[]	[]	[]	[]	[1951]	[]	[]	[]
PGBD5	3850129	1.80373	NM_024554.2	[]	[]	[]	[157]	[]	[]	[]	[]	[]	[]	[]	[]	[]	[]	[]	[]	[]	[]
FOXO4	4480575	1.80354	NM_005938.2	[]	[]	[]	[]	[]	[]	[]	[]	[]	[]	[]	[]	[]	[]	[]	[]	[]	[]
YPEL2	1110465	1.80345	NM_001005404.3	[4373]	[]	[]	[]	[4084]	[4083]	[]	[]	[]	[]	[]	[]	[]	[]	[339]	[]	[]	[]
C9ORF125	3450113	1.80323	NM_032342.1	[]	[]	[]	[]	[]	[]	[]	[]	[]	[]	[]	[]	[]	[]	[]	[]	[]	[]
KCNN2	5360685	1.80298	NM_021614.2	[]	[]	[]	[]	[]	[]	[]	[]	[]	[]	[]	[]	[]	[]	[]	[]	[]	[]
TNFRSF1A	4670750	1.80156	NM_001065.2	[]	[]	[]	[]	[]	[]	[]	[]	[]	[]	[]	[]	[]	[]	[]	[]	[]	[]
CD97	6960630	1.80089	NM_078481.2	[]	[]	[]	[]	[]	[]	[]	[]	[]	[]	[]	[]	[]	[]	[]	[323]	[]	[]
RP5-1022P6.2	3360553	1.80086	NM_019593.3	[2134]	[]	[]	[]	[]	[]	[]	[]	[]	[]	[]	[]	[]	[]	[2341]	[2806]	[1782]	[]
SLC45A4	7150753	1.80075	NM_001080431.1
OR2W5	7330605	1.79947	NM_001004698.1	[]	[]	[]	[]	[]	[]	[]	[]	[]	[]	[]	[]	[]	[]	[]	[]	[]	[]
LECT1	4560626	1.79937	NM_007015.2	[]	[]	[]	[]	[]	[]	[]	[]	[114]	[113]	[]	[]	[]	[]	[]	[]	[]	[]
FAM135A	6560131	1.79932	NM_020819.2	[]	[]	[]	[]	[]	[]	[]	[]	[]	[]	[]	[]	[]	[]	[]	[]	[]	[514]
OSBPL7	2000187	1.79891	NM_145798.2	[]	[]	[]	[]	[]	[]	[]	[]	[610]	[]	[]	[]	[]	[]	[]	[]	[]	[]
C16ORF45	5260025	1.7989	NM_033201.1	[]	[]	[]	[]	[]	[]	[]	[]	[]	[]	[]	[]	[]	[]	[]	[]	[]	[]
SFRS6	3060110	1.79858	NM_006275.4	[]	[]	[]	[]	[]	[]	[]	[]	[]	[]	[]	[]	[139]	[]	[]	[]	[]	[]
MCFD2	6330672	1.79816	NM_139279.3	[2050]	[]	[]	[1117]	[771, 1750]	[770, 1749, 2526]	[]	[]	[]	[]	[]	[]	[]	[2584]	[]	[]	[]	[]
CPD	6020543	1.79802	NM_001304.3	[]	[]	[]	[]	[]	[]	[]	[]	[]	[]	[]	[]	[]	[]	[]	[]	[]	[2391]
DIP2C	6620703	1.79753	NM_014974.1	[925]	[]	[]	[]	[]	[]	[]	[]	[]	[]	[]	[983]	[]	[]	[922]	[]	[]	[]
NFATC3	10474	1.79684	NM_173165.1	[]	[]	[]	[]	[]	[]	[]	[]	[]	[]	[]	[]	[]	[]	[]	[]	[]	[]
MAPK9	1820360	1.79636	NM_002752.3	[]	[]	[]	[]	[]	[]	[]	[]	[]	[]	[]	[]	[]	[]	[]	[]	[]	[500]
SLC29A4	1440593	1.79532	NM_001040661.1	[]	[]	[]	[]	[]	[]	[]	[]	[]	[]	[1111]	[1110]	[]	[]	[492]	[]	[]	[]
SOX9	4230475	1.79475	NM_000346.2	[]	[]	[]	[]	[]	[]	[272]	[]	[]	[]	[]	[]	[]	[]	[]	[]	[]	[806]
ZNF702P	3870707	1.79379	NR_003578.1	[]	[]	[]	[]	[]	[]	[2853]	[2852]	[]	[]	[]	[]	[]	[]	[]	[]	[]	[]
TIMP2	780270	1.79328	NM_003255.4	[]	[]	[]	[]	[]	[580]	[]	[]	[]	[]	[]	[]	[]	[]	[]	[]	[]	[1836]
ZNF100	7100110	1.79243	NM_173531.1	[]	[]	[]	[]	[]	[]	[]	[]	[]	[]	[]	[]	[]	[]	[]	[]	[]	[]
RALGDS	770349	1.79219	NM_006266.2	[]	[]	[]	[]	[]	[]	[]	[]	[]	[]	[]	[]	[]	[]	[]	[]	[]	[]
PKN2	4490242	1.79218	NM_006256.2	[]	[]	[]	[]	[]	[]	[]	[]	[]	[]	[]	[]	[]	[]	[]	[]	[]	[]
C3ORF18	3370372	1.79203	NM_016210.2	[]	[1366]	[]	[]	[]	[]	[]	[]	[]	[]	[]	[]	[]	[]	[]	[]	[]	[]
AKAP11	1450333	1.7919	NM_016248.2	[3528]	[]	[]	[]	[]	[]	[]	[]	[]	[]	[]	[]	[]	[]	[3525]	[]	[]	[]
BEGAIN	360537	1.79177	NM_020836.2	[]	[]	[]	[]	[]	[]	[]	[]	[]	[]	[]	[]	[]	[]	[]	[]	[]	[]
RNF24	2640471	1.79171	NM_007219.2	[]	[]	[]	[]	[]	[]	[]	[]	[]	[]	[]	[]	[217, 887]	[216]	[]	[]	[]	[]
BRPF3	4480280	1.79155	NM_015695.2	[]	[]	[]	[]	[]	[]	[]	[]	[]	[]	[]	[]	[]	[]	[]	[]	[]	[]
NLRP3	3420154	1.79152	NM_001079821.1	[]	[]	[]	[]	[]	[]	[]	[]	[]	[]	[]	[]	[]	[]	[]	[]	[]	[]
NIPA1	1190288	1.79124	NM_144599.3	[804]	[]	[]	[]	[]	[]	[]	[]	[]	[]	[]	[]	[]	[]	[]	[]	[]	[2852, 4106]
ATP9A	6480630	1.79114	NM_006045.1	[]	[]	[]	[1087]	[]	[]	[]	[]	[]	[]	[]	[]	[]	[]	[]	[]	[]	[]
SLC2A8	5870326	1.7911	NM_014580.3	[]	[]	[]	[]	[]	[]	[]	[]	[]	[]	[]	[]	[]	[]	[]	[]	[]	[]
SDF2L1	3120079	1.79107	NM_022044.2	[]	[]	[]	[]	[]	[]	[]	[]	[]	[]	[]	[]	[]	[4, 16]	[]	[]	[]	[]
TXNL4A	4730014	1.79091	NM_006701.2	[]	[]	[]	[]	[]	[]	[]	[]	[]	[]	[]	[]	[]	[]	[]	[]	[]	[]
2013-03-08	620129	1.79029	NM_001002265.1
SREBF2	2750132	1.79018	NM_004599.2	[]	[]	[]	[]	[]	[]	[]	[]	[]	[]	[]	[]	[]	[]	[]	[]	[]	[]
TNFSF12	1090747	1.78955	NM_003809.2	[]	[]	[]	[]	[]	[]	[]	[]	[]	[]	[]	[]	[]	[]	[]	[]	[]	[]
PDGFRA	6940609	1.78941	NM_006206.3	[]	[]	[]	[]	[]	[]	[]	[]	[]	[]	[]	[]	[]	[]	[]	[]	[]	[]
SPAM1	1850736	1.78912	NM_003117.3	[]	[]	[]	[]	[]	[]	[]	[]	[]	[]	[]	[]	[]	[]	[]	[]	[]	[]
KIAA1715	4900068	1.78896	NM_030650.1	[]	[]	[]	[]	[1003, 3221]	[2593]	[]	[]	[]	[]	[]	[]	[]	[]	[]	[]	[]	[]
ERBB3	4560288	1.78791	NM_001982.2	[]	[]	[]	[]	[]	[]	[]	[]	[]	[]	[]	[]	[]	[]	[]	[]	[503]	[502]
OR52K1	5570672	1.7879	NM_001005171.1	[]	[]	[]	[]	[]	[]	[]	[]	[]	[]	[]	[]	[]	[]	[]	[]	[]	[]
SRXN1	3780717	1.78769	NM_080725.1	[1246]	[]	[]	[]	[]	[]	[]	[]	[]	[]	[]	[]	[]	[]	[]	[]	[]	[]
ENPP5	540465	1.78767	NM_021572.4	[]	[]	[]	[]	[]	[]	[]	[]	[]	[]	[]	[]	[]	[]	[]	[]	[]	[]
ZNF238	1690315	1.78736	NM_205768.1	[]	[]	[]	[]	[]	[]	[]	[]	[]	[]	[]	[]	[]	[]	[]	[]	[]	[]
TTC21B	6520482	1.787	NM_024753.3	[]	[]	[]	[]	[]	[]	[]	[]	[]	[]	[]	[]	[]	[]	[]	[]	[]	[]
FKRP	2230189	1.78586	NM_024301.3	[1241]	[]	[172]	[]	[]	[]	[]	[]	[]	[61]	[]	[]	[]	[]	[]	[]	[]	[]
ABLIM1	2570112	1.78407	NM_006720.3	[4567]	[]	[]	[]	[]	[]	[]	[]	[]	[]	[3853]	[]	[]	[]	[]	[2962]	[387]	[386]
FYTTD1	3180465	1.7837	NM_001011537.1	[409]	[]	[]	[]	[]	[]	[]	[]	[]	[]	[]	[]	[]	[]	[]	[]	[]	[]
FEM1B	1690746	1.78315	NM_015322.3	[]	[]	[]	[]	[]	[]	[]	[]	[]	[]	[]	[]	[]	[]	[]	[]	[]	[]
C17ORF58	650168	1.78239	NM_181656.1	[362]	[]	[]	[]	[]	[]	[]	[]	[]	[]	[]	[]	[]	[]	[]	[]	[]	[]
CEBPD	5490408	1.7813	NM_005195.3	[]	[]	[]	[]	[]	[]	[]	[]	[]	[]	[]	[]	[]	[]	[]	[]	[]	[]
FCHSD2	540440	1.78106	NM_014824.1	[]	[]	[]	[]	[]	[]	[]	[]	[]	[]	[]	[]	[]	[]	[]	[]	[]	[]
RCOR3	3800041	1.78061	NM_018254.2	[]	[]	[]	[]	[]	[]	[]	[]	[]	[]	[]	[]	[]	[140]	[1881]	[]	[]	[]
SCARB2	4810435	1.7806	NM_005506.2	[]	[]	[]	[]	[760]	[759]	[]	[]	[]	[]	[]	[]	[]	[]	[]	[]	[]	[]
ARSB	270215	1.78023	NM_000046.2	[]	[]	[]	[]	[]	[]	[]	[]	[]	[]	[]	[]	[]	[]	[1914]	[]	[3016]	[]
COL6A3	6250192	1.77978	NM_057165.2	[]	[]	[]	[]	[]	[]	[]	[]	[]	[]	[]	[]	[]	[]	[]	[]	[]	[]
EFNB2	5090289	1.77958	NM_004093.2	[]	[]	[]	[]	[452]	[451]	[]	[]	[]	[]	[]	[]	[1101]	[]	[432]	[]	[]	[2298]
PDXP	3180273	1.77882	NM_020315.4	[]	[]	[]	[]	[]	[]	[]	[]	[]	[]	[]	[]	[]	[]	[393]	[]	[]	[]
RHBDF1	1710189	1.77878	NM_022450.2	[]	[]	[]	[]	[]	[]	[]	[]	[]	[]	[]	[]	[]	[]	[]	[]	[]	[]
PAQR5	160521	1.77814	NM_017705.2	[]	[]	[]	[]	[]	[]	[]	[]	[]	[]	[]	[]	[1564]	[]	[]	[]	[]	[]
ANKRD6	4880465	1.77786	NM_014942.2	[]	[]	[]	[]	[]	[]	[]	[]	[]	[]	[]	[]	[]	[]	[]	[1660]	[]	[]
ADRA1B	2140022	1.77779	NM_000679.3	[]	[]	[]	[]	[]	[]	[]	[]	[]	[]	[]	[]	[]	[]	[]	[]	[]	[]
2013-09-02	630601	1.7777	NM_004404.3
DYRK1B	1510040	1.77749	NM_006484.1	[]	[]	[]	[]	[]	[]	[]	[]	[]	[]	[]	[]	[]	[]	[]	[]	[]	[]
STK35	4230327	1.77616	NM_080836.2	[2905]	[]	[]	[78]	[4552]	[]	[]	[]	[]	[]	[]	[]	[]	[]	[]	[]	[]	[]
LYZL6	520762	1.77557	NM_020426.1	[]	[]	[]	[]	[]	[]	[]	[]	[]	[]	[]	[]	[]	[]	[]	[]	[]	[]
C1ORF198	1260576	1.77548	NM_032800.1	[]	[]	[]	[]	[]	[]	[]	[]	[]	[]	[]	[]	[]	[]	[]	[]	[]	[]
PDE4D	1770114	1.77529	NM_006203.3	[]	[]	[]	[]	[2288]	[]	[]	[]	[]	[]	[]	[]	[]	[]	[1331, 3357]	[]	[4699]	[]
KLHL8	7100349	1.77504	NM_020803.3	[]	[]	[]	[]	[]	[]	[]	[]	[]	[]	[]	[]	[313]	[]	[]	[]	[]	[1097]
KIAA1026	4640184	1.77502	NM_001018000.2	[595]	[]	[]	[]	[]	[]	[]	[]	[]	[]	[]	[]	[]	[]	[1502]	[]	[]	[]
PDE4A	1430753	1.77478	NM_006202.1	[]	[]	[]	[]	[]	[]	[]	[]	[]	[]	[]	[]	[962]	[]	[]	[]	[]	[]
GOLGA8B	5690671	1.77458	NM_001023567.2	[]	[]	[]	[]	[1735]	[]	[]	[]	[]	[]	[]	[]	[]	[857]	[]	[]	[1009, 1600]	[]
MMP19	730372	1.77435	NM_002429.4	[]	[]	[]	[]	[]	[]	[]	[]	[]	[]	[]	[]	[]	[]	[]	[]	[]	[]
KIF1C	3850142	1.77409	NM_006612.4	[]	[]	[]	[]	[]	[]	[]	[]	[]	[]	[]	[]	[]	[]	[]	[]	[437]	[]
C16ORF5	130709	1.77382	NM_013399.2	[69]	[]	[]	[]	[]	[]	[]	[]	[]	[]	[]	[]	[]	[]	[]	[]	[]	[]
CYTH3	2750603	1.77344	NM_004227.3	[]	[]	[]	[]	[]	[]	[]	[]	[]	[]	[]	[]	[]	[1330, 3098]	[]	[]	[]	[]
IAPP	290717	1.77325	NM_000415.1	[]	[]	[]	[]	[]	[]	[]	[]	[]	[]	[]	[]	[]	[]	[]	[]	[]	[]
TTC3	290343	1.77302	NM_003316.3	[]	[]	[]	[]	[]	[]	[]	[]	[]	[]	[]	[]	[]	[]	[]	[]	[]	[]
MFAP4	3060377	1.77255	NM_002404.1	[]	[]	[]	[]	[]	[]	[]	[]	[]	[]	[]	[]	[]	[]	[]	[]	[]	[566]
HOXC8	4640059	1.77185	NM_022658.3	[]	[]	[]	[]	[]	[]	[]	[]	[]	[]	[]	[]	[]	[]	[]	[]	[]	[]
GPR116	3780603	1.77146	NM_015234.4	[]	[]	[]	[]	[]	[]	[]	[]	[]	[]	[]	[]	[]	[]	[]	[]	[]	[]
DHX33	2450286	1.77128	NM_020162.2	[]	[]	[]	[]	[]	[]	[]	[]	[]	[]	[]	[]	[]	[]	[]	[]	[]	[]
TOMM40L	4260152	1.77104	NM_032174.4	[]	[]	[]	[]	[]	[]	[]	[]	[]	[]	[]	[]	[]	[1156]	[]	[]	[]	[]
GAGE2C	4860102	1.7709	NM_001472.2
GPC1	7160504	1.77087	NM_002081.1	[]	[]	[]	[]	[]	[]	[]	[]	[]	[]	[]	[]	[]	[]	[]	[]	[]	[]
ARSD	4540672	1.77078	NM_009589.2	[]	[]	[]	[]	[]	[]	[]	[]	[]	[]	[]	[]	[]	[]	[]	[]	[]	[]
CMTM3	6020746	1.7704	NM_001048251.1	[]	[]	[]	[]	[]	[]	[]	[]	[]	[]	[]	[]	[]	[]	[]	[]	[]	[]
KIAA1751	5570593	1.7701	NM_001080484.1
DDX18	6060201	1.77006	NM_006773.3	[]	[]	[]	[]	[]	[]	[]	[]	[]	[]	[]	[]	[]	[]	[]	[]	[]	[]
CD200R1	4280523	1.76948	NM_138940.2	[]	[]	[]	[]	[]	[188]	[]	[]	[]	[]	[]	[]	[]	[]	[]	[]	[]	[]
TMEM194	1110494	1.76938	NM_015257.1	[]	[]	[]	[]	[]	[]	[]	[]	[]	[]	[]	[]	[]	[]	[]	[]	[]	[]
NEO1	4260053	1.76901	NM_002499.1	[]	[]	[]	[]	[]	[]	[]	[]	[]	[]	[]	[]	[]	[]	[1790]	[]	[]	[]
PLXNA1	6450685	1.76893	NM_032242.2	[1602, 1644]	[]	[]	[]	[]	[]	[]	[]	[]	[]	[]	[]	[]	[]	[2578]	[]	[]	[]
YTHDF1	2850441	1.76869	NM_017798.2	[1176]	[]	[]	[]	[]	[]	[]	[]	[]	[]	[]	[]	[847]	[]	[]	[]	[]	[]
LRP8	4780411	1.76805	NM_017522.3	[]	[]	[]	[]	[]	[]	[]	[]	[]	[]	[]	[]	[69, 1177]	[1176]	[]	[]	[]	[]
ANLN	6450669	1.7679	NM_018685.2	[]	[]	[]	[]	[]	[]	[]	[]	[]	[]	[]	[]	[]	[]	[]	[]	[]	[]
CRHR1	1400079	1.76666	NM_004382.3	[]	[]	[]	[]	[]	[]	[]	[]	[]	[]	[]	[]	[]	[]	[]	[]	[]	[]
ST6GALNAC6	3780608	1.76633	NM_013443.3	[]	[]	[]	[]	[]	[]	[]	[]	[]	[]	[]	[]	[]	[]	[]	[]	[]	[]
SCN3B	7380348	1.76537	NM_018400.3	[]	[]	[]	[]	[]	[]	[]	[]	[]	[]	[]	[]	[]	[3042]	[]	[]	[1547]	[]
TMEM189	4050072	1.76495	NM_199129.1	[]	[]	[]	[]	[]	[]	[]	[]	[]	[]	[]	[]	[]	[]	[]	[]	[]	[]
SOX8	7320139	1.76483	NM_014587.2	[]	[]	[]	[1487]	[]	[]	[]	[]	[]	[]	[]	[]	[]	[]	[]	[]	[]	[]
MFAP3	2710307	1.76396	NM_005927.3	[]	[]	[]	[]	[]	[]	[]	[]	[]	[]	[]	[]	[1270]	[]	[]	[]	[]	[720]
DPP7	670608	1.76359	NM_013379.2	[]	[]	[]	[]	[]	[]	[]	[]	[]	[]	[]	[]	[]	[]	[]	[]	[]	[]
SLC25A23	6280092	1.76355	NM_024103.2	[]	[]	[]	[]	[]	[]	[]	[]	[]	[]	[]	[]	[]	[]	[]	[]	[]	[]
GPR37	7210377	1.76295	NM_005302.2	[]	[]	[]	[]	[]	[]	[]	[]	[]	[]	[]	[]	[]	[]	[]	[]	[]	[]
C20ORF160	2900239	1.76238	NM_080625.2	[]	[]	[]	[795]	[]	[]	[]	[]	[]	[]	[]	[]	[]	[]	[]	[]	[]	[]
PURA	50601	1.76225	NM_005859.3	[]	[]	[]	[]	[1289]	[1288]	[]	[]	[]	[]	[]	[]	[]	[]	[]	[]	[]	[]
VPS37D	630259	1.76142	NM_001077621.1
RBM38	3140750	1.7612	NM_183425.1	[]	[1241]	[]	[]	[]	[]	[]	[]	[1404]	[1403]	[426]	[425]	[]	[]	[]	[]	[1722]	[]
NRTN	5310468	1.76066	NM_004558.2	[]	[]	[]	[]	[]	[]	[]	[]	[]	[]	[]	[]	[]	[]	[]	[]	[]	[]
ANGPTL2	7650672	1.76058	NM_012098.2	[]	[]	[]	[]	[]	[]	[]	[]	[]	[]	[]	[]	[]	[]	[]	[]	[]	[]
PIWIL2	6130376	1.76044	NM_018068.2	[]	[]	[]	[]	[]	[]	[]	[]	[]	[]	[]	[]	[]	[]	[]	[]	[]	[]
CAGE1	6330546	1.76018	NM_205864.2	[]	[]	[]	[]	[]	[]	[]	[]	[]	[]	[]	[]	[]	[]	[]	[]	[]	[]
ZKSCAN2	7570397	1.76013	NM_001012981.3	[]	[]	[]	[]	[]	[]	[]	[]	[]	[]	[]	[]	[387]	[]	[3204]	[]	[]	[]
ZNF787	3190008	1.75988	NM_001002836.2	[]	[]	[]	[]	[]	[]	[]	[]	[]	[]	[]	[]	[]	[]	[]	[]	[]	[]
TMCC2	3840156	1.7589	NM_014858.2	[]	[]	[]	[]	[]	[]	[]	[]	[]	[]	[]	[]	[]	[]	[]	[]	[]	[]
FKBP1A	5050427	1.75855	NM_000801.2	[]	[]	[]	[]	[]	[]	[]	[]	[]	[]	[]	[]	[414]	[]	[]	[]	[]	[]
CCNJ	6110433	1.7584	NM_019084.2	[]	[]	[]	[]	[]	[]	[]	[]	[]	[]	[]	[]	[]	[]	[2056]	[]	[]	[]
SLC38A2	1740136	1.75727	NM_018976.3	[]	[]	[]	[]	[]	[]	[]	[]	[]	[]	[]	[]	[2156]	[2279]	[2248]	[]	[]	[]
SOCS1	1990300	1.75679	NM_003745.1	[]	[]	[]	[]	[]	[]	[]	[]	[]	[]	[]	[]	[]	[]	[]	[]	[]	[]
MMP25	5290431	1.75672	NM_022468.4	[1327]	[]	[]	[]	[]	[]	[]	[]	[]	[]	[]	[]	[]	[]	[]	[]	[]	[]
CXCL12	4610615	1.75617	NM_000609.4	[]	[]	[]	[]	[1831]	[]	[]	[]	[]	[]	[]	[]	[2752]	[]	[]	[]	[]	[]
NENF	3120139	1.7559	NM_013349.3	[]	[]	[]	[]	[]	[]	[]	[]	[]	[]	[]	[]	[]	[]	[]	[]	[]	[]
RHOA	630377	1.75579	NM_001664.2	[732]	[]	[]	[]	[]	[]	[]	[]	[]	[]	[]	[]	[]	[]	[]	[]	[]	[]
RAP2C	4760438	1.75554	NM_021183.3	[]	[]	[]	[]	[]	[]	[]	[]	[]	[]	[]	[]	[]	[]	[2521]	[]	[]	[]
ULBP1	2970128	1.75535	NM_025218.2	[]	[]	[]	[]	[]	[]	[]	[]	[]	[]	[]	[]	[1015]	[]	[]	[]	[2256]	[]
HSBP1	5130139	1.75504	NM_001537.2	[]	[]	[]	[]	[]	[]	[885]	[]	[]	[]	[]	[]	[]	[]	[295]	[]	[]	[]
IL5RA	830519	1.75429	NM_000564.2	[2]	[]	[]	[]	[]	[]	[]	[]	[]	[]	[]	[]	[]	[]	[]	[]	[]	[]
LMAN2L	1190673	1.75386	NM_030805.2	[]	[]	[]	[]	[]	[]	[]	[]	[]	[]	[]	[]	[]	[]	[]	[]	[]	[]
LINGO2	1110291	1.75363	NM_152570.1	[]	[]	[]	[]	[]	[]	[]	[]	[]	[]	[]	[]	[]	[]	[]	[]	[]	[]
TMEM79	520195	1.7533	NM_032323.1	[]	[]	[]	[]	[]	[]	[]	[]	[]	[]	[]	[]	[]	[]	[]	[]	[]	[]
DOK6	7200341	1.7528	NM_152721.3	[]	[]	[]	[]	[]	[]	[]	[]	[]	[]	[]	[]	[]	[]	[]	[]	[]	[]
EXT2	6760070	1.75221	NM_207122.1	[]	[]	[]	[]	[]	[]	[]	[]	[]	[]	[]	[]	[]	[]	[]	[]	[810]	[]
ATOH8	3840376	1.75208	NM_032827.4	[]	[]	[]	[]	[]	[]	[]	[]	[]	[]	[]	[]	[]	[]	[]	[]	[]	[]
SLC44A2	1980521	1.75199	NM_020428.2	[]	[]	[]	[]	[]	[]	[]	[]	[]	[]	[]	[]	[]	[]	[925]	[]	[]	[]
KCNJ14	7560347	1.75191	NM_013348.2	[]	[]	[]	[]	[]	[]	[]	[]	[]	[]	[]	[]	[]	[]	[]	[]	[]	[]
TRAPPC2	6060148	1.75179	NM_014563.3	[1780]	[]	[]	[]	[]	[]	[]	[]	[]	[]	[]	[]	[]	[]	[]	[]	[]	[]
SNX6	2120500	1.75176	NM_152233.2	[]	[]	[]	[]	[]	[]	[]	[]	[]	[]	[]	[]	[1530]	[1529]	[]	[]	[]	[]
OPRS1	2940528	1.75169	NM_005866.2	[]	[]	[]	[]	[]	[]	[]	[]	[]	[]	[]	[]	[]	[]	[]	[569]	[]	[]
CFH	3360279	1.75151	NM_001014975.1	[]	[]	[]	[]	[]	[]	[]	[]	[]	[]	[]	[]	[]	[]	[]	[]	[]	[]
ZNF704	6900154	1.75121	NM_001033723.1	[]	[]	[]	[]	[]	[]	[]	[]	[]	[]	[]	[]	[]	[]	[2107]	[902, 2106]	[]	[]
TMEM104	7160112	1.75109	NM_017728.2	[1547]	[]	[]	[]	[]	[]	[]	[1127]	[]	[]	[]	[]	[]	[]	[]	[728, 1533]	[]	[]
NAPB	3890470	1.75092	NM_022080.1	[2128]	[2584]	[]	[]	[]	[]	[]	[]	[]	[]	[]	[]	[637]	[]	[]	[1189]	[]	[]
KRCC1	5340703	1.75059	NM_016618.1	[]	[]	[]	[]	[]	[]	[]	[]	[]	[]	[]	[]	[]	[]	[]	[]	[]	[]
PRDM9	6560343	1.75025	NM_020227.2	[]	[]	[]	[]	[]	[]	[]	[]	[]	[]	[]	[]	[]	[]	[]	[]	[]	[]
CD47	4150193	1.74996	NM_198793.2	[]	[]	[]	[]	[]	[]	[]	[]	[]	[]	[]	[]	[]	[1253]	[]	[]	[]	[]
KLHDC8B	7560114	1.74974	NM_173546.1	[546]	[]	[]	[]	[]	[]	[]	[]	[]	[]	[]	[]	[]	[]	[]	[]	[]	[]
HEPACAM2	4560619	1.74928	NM_198151.1	[]	[]	[]	[]	[]	[]	[]	[]	[]	[]	[]	[]	[]	[]	[]	[]	[]	[]
C1ORF115	770564	1.74876	NM_024709.4	[]	[]	[]	[]	[]	[]	[]	[]	[]	[]	[]	[]	[]	[]	[638]	[]	[]	[]
IL10RB	5670719	1.74848	NM_000628.3	[]	[]	[]	[]	[]	[]	[]	[]	[]	[]	[]	[]	[]	[]	[]	[]	[]	[]
MMP15	1170736	1.74823	NM_002428.2	[]	[]	[]	[]	[]	[]	[]	[]	[]	[]	[]	[]	[]	[929]	[]	[]	[]	[]
SUSD1	7560180	1.74774	NM_022486.3	[]	[]	[]	[]	[]	[]	[]	[]	[]	[]	[]	[]	[]	[]	[]	[]	[]	[]
LARP5	6100619	1.74755	NM_015155.1	[]	[]	[]	[]	[]	[1416]	[]	[]	[]	[]	[]	[]	[]	[]	[]	[]	[2662]	[2661]
SLC43A3	4250670	1.74738	NM_014096.2	[]	[]	[]	[]	[]	[]	[]	[]	[]	[]	[]	[]	[530]	[]	[]	[]	[]	[]
PDCD7	6280114	1.74723	NM_005707.1	[]	[]	[]	[]	[531]	[530]	[]	[]	[]	[]	[]	[]	[]	[]	[]	[]	[]	[]
C4ORF8	610091	1.74702	NM_003704.3	[]	[374]	[]	[]	[]	[]	[]	[]	[]	[]	[]	[]	[]	[]	[]	[]	[]	[]
CCDC3	780341	1.7468	NM_031455.2	[]	[]	[]	[]	[]	[]	[]	[]	[]	[]	[]	[]	[]	[]	[]	[]	[]	[]
A2BP1	5220554	1.74655	NM_145891.1	[]	[]	[]	[]	[717]	[]	[]	[]	[]	[]	[]	[]	[]	[]	[1265]	[]	[]	[]
EBAG9	1440739	1.74629	NM_198120.1	[]	[]	[]	[]	[]	[]	[]	[]	[]	[]	[]	[]	[]	[]	[]	[]	[596]	[595]
FOXP4	50053	1.74605	NM_001012426.1	[]	[]	[]	[]	[]	[]	[]	[]	[]	[]	[]	[]	[]	[1811]	[]	[]	[]	[]
ATXN7L2	2710187	1.74596	NM_153340.3	[]	[]	[]	[]	[]	[]	[]	[]	[]	[]	[]	[]	[]	[]	[]	[]	[]	[]
PPP1R14C	5490437	1.74573	NM_030949.2	[]	[]	[]	[]	[]	[]	[]	[575]	[]	[]	[]	[]	[]	[]	[]	[]	[]	[]
RASL12	4480731	1.74551	NM_016563.2	[]	[]	[]	[]	[558]	[]	[]	[]	[]	[]	[]	[]	[]	[357, 370]	[]	[]	[]	[]
CDK5R2	3420367	1.7452	NM_003936.3	[]	[]	[]	[]	[]	[]	[]	[]	[]	[]	[]	[]	[]	[]	[]	[]	[]	[]
C9ORF61	2000390	1.74455	NM_004816.2	[]	[]	[]	[]	[]	[]	[]	[]	[]	[]	[]	[]	[]	[]	[]	[]	[]	[]
C16ORF79	60220	1.744	NM_182563.2	[]	[]	[]	[]	[]	[]	[]	[]	[]	[]	[]	[]	[]	[]	[]	[]	[]	[]
BCL2L12	7550753	1.74359	NM_001040668.1	[]	[]	[]	[]	[]	[]	[]	[]	[]	[]	[]	[]	[]	[]	[]	[]	[]	[]
APLP1	7000008	1.74288	NM_001024807.1	[]	[]	[]	[]	[]	[]	[]	[]	[]	[]	[]	[]	[]	[]	[]	[]	[]	[]
HCN3	6480674	1.7422	NM_020897.1	[]	[]	[]	[]	[]	[]	[]	[]	[]	[]	[]	[]	[]	[]	[]	[181]	[190]	[]
PANX2	4070300	1.74217	NM_052839.2	[]	[]	[]	[]	[]	[]	[]	[]	[]	[]	[]	[]	[]	[]	[]	[]	[]	[]
ADARB1	7330097	1.74145	NM_001112.2	[426]	[]	[]	[]	[]	[]	[]	[]	[]	[]	[]	[]	[]	[3837]	[]	[]	[]	[]
FAM3C	1260767	1.74096	NM_001040020.1	[]	[]	[]	[]	[]	[448]	[]	[]	[]	[]	[]	[]	[]	[]	[]	[]	[]	[]
C6ORF106	7320110	1.74062	NM_024294.2	[]	[]	[]	[]	[]	[]	[]	[]	[]	[]	[]	[]	[]	[2761]	[]	[]	[]	[]
COPS7B	4590661	1.7403	NM_022730.1	[]	[]	[]	[]	[]	[]	[]	[]	[]	[]	[]	[]	[]	[]	[]	[288]	[]	[]
NAB2	6250440	1.74029	NM_005967.2	[]	[]	[]	[]	[]	[]	[]	[]	[]	[]	[]	[]	[]	[]	[]	[]	[]	[]
MEIS2	20358	1.74024	NM_172315.1	[]	[]	[]	[]	[]	[]	[]	[]	[]	[]	[]	[]	[]	[]	[]	[]	[]	[]
CHUK	3520541	1.74006	NM_001278.3	[3]	[]	[]	[]	[]	[]	[]	[]	[]	[]	[]	[]	[]	[]	[788]	[]	[534]	[]
HIAT1	1850544	1.73979	NM_033055.2	[]	[]	[]	[]	[]	[]	[]	[]	[]	[]	[]	[]	[]	[]	[]	[]	[728]	[]
B3GALT1	3310736	1.73957	NM_020981.2	[]	[]	[]	[]	[]	[]	[]	[]	[]	[]	[]	[]	[]	[]	[]	[]	[]	[]
RXRA	7000356	1.7395	NM_002957.3	[]	[]	[]	[]	[]	[]	[]	[]	[3178]	[3177]	[]	[]	[2615]	[1529]	[]	[845]	[]	[]
HCCA2	2640706	1.73876	NM_053005.3	[]	[]	[]	[]	[]	[]	[]	[]	[]	[]	[]	[]	[]	[]	[]	[]	[]	[]
GDPD5	1010176	1.73856	NM_030792.5	[]	[]	[]	[]	[]	[]	[]	[]	[]	[]	[]	[]	[]	[348]	[128]	[]	[]	[]
COL4A3BP	4120707	1.7383	NM_005713.1	[]	[]	[]	[]	[]	[]	[]	[]	[]	[]	[]	[]	[]	[]	[]	[]	[]	[]
SLC29A1	6180687	1.73787	NM_001078174.1	[]	[]	[]	[]	[]	[]	[]	[]	[]	[]	[]	[]	[]	[]	[]	[]	[]	[]
MBD3	610528	1.73735	NM_003926.5	[]	[]	[]	[625]	[]	[]	[]	[]	[]	[]	[]	[]	[]	[1647]	[]	[]	[]	[]
SILV	2320373	1.73695	NM_006928.3	[]	[]	[]	[]	[]	[]	[]	[]	[]	[]	[]	[]	[]	[]	[]	[]	[]	[]
RHOG	4010753	1.73684	NM_001665.3	[]	[]	[]	[]	[]	[]	[]	[]	[]	[]	[]	[]	[]	[]	[]	[]	[]	[]
DMRTB1	1070341	1.73654	NM_033067.1	[]	[]	[]	[]	[]	[]	[]	[]	[]	[]	[]	[]	[]	[]	[]	[]	[]	[]
C12ORF34	610717	1.73634	NM_032829.1	[]	[]	[]	[]	[]	[]	[]	[]	[]	[]	[]	[]	[]	[]	[]	[]	[]	[]
SLC12A9	110450	1.73604	NM_020246.2	[]	[]	[]	[]	[]	[]	[]	[]	[]	[]	[]	[]	[]	[]	[]	[]	[]	[]
TCF3	4900348	1.7359	NM_003200.1	[]	[]	[]	[]	[]	[]	[]	[]	[]	[]	[]	[]	[2302]	[]	[]	[]	[]	[]
GPT2	5290148	1.73523	NM_133443.1	[109]	[]	[]	[]	[]	[]	[]	[]	[]	[]	[]	[]	[]	[]	[]	[]	[]	[]
PITX1	2000373	1.73488	NM_002653.3	[]	[]	[388]	[61, 387]	[]	[]	[]	[]	[]	[]	[]	[]	[264]	[]	[]	[]	[]	[]
EID1	4220086	1.73402	NM_014335.2	[]	[]	[]	[]	[]	[]	[]	[]	[]	[]	[]	[]	[534]	[]	[]	[]	[]	[]
SPINLW1	4230465	1.7338	NM_181502.1	[]	[]	[]	[]	[]	[]	[]	[]	[]	[]	[]	[]	[]	[]	[]	[]	[]	[]
TXNIP	1240440	1.73372	NM_006472.2	[]	[]	[]	[]	[]	[]	[]	[]	[]	[]	[]	[]	[]	[]	[]	[]	[]	[]
BSDC1	3370450	1.73311	NM_018045.5	[2906]	[]	[]	[]	[]	[]	[]	[]	[]	[2580]	[]	[]	[]	[]	[]	[]	[]	[]
CDC7	4900044	1.73283	NM_003503.2	[]	[]	[]	[]	[]	[]	[]	[]	[]	[]	[]	[]	[]	[]	[]	[]	[]	[]
ACVR2B	610564	1.73271	NM_001106.3	[4253, 9212]	[]	[]	[638]	[4474]	[4473]	[]	[]	[]	[]	[]	[]	[]	[263, 6556, 6814]	[]	[3088]	[]	[9547]
ITGB1BP1	3870647	1.73258	NM_022334.3	[]	[]	[]	[]	[]	[]	[]	[]	[]	[]	[]	[]	[]	[]	[]	[]	[]	[]
SPIN4	3420075	1.73187	NM_001012968.2	[]	[]	[]	[]	[]	[]	[]	[]	[]	[]	[]	[]	[]	[]	[]	[]	[]	[1675]
PROSAPIP1	780767	1.73173	NM_014731.2	[]	[]	[]	[]	[]	[]	[]	[]	[]	[]	[]	[]	[]	[]	[]	[]	[]	[]
CDH2	1170709	1.73173	NM_001792.2	[]	[]	[]	[]	[]	[]	[]	[]	[]	[]	[]	[]	[]	[]	[]	[]	[]	[]
P15RS	270524	1.73134	NM_018170.2	[561]	[]	[]	[]	[]	[]	[]	[]	[]	[]	[]	[]	[]	[]	[]	[]	[]	[]
RTN4	780402	1.7312	NM_020532.4	[]	[]	[]	[]	[]	[]	[]	[]	[]	[]	[]	[]	[]	[]	[]	[]	[]	[]
ACVR1	6940360	1.73117	NM_001105.2	[]	[]	[]	[]	[]	[]	[]	[]	[]	[]	[]	[]	[]	[]	[]	[]	[]	[]
CNIH3	4220753	1.7303	NM_152495.1	[]	[]	[]	[]	[]	[]	[]	[]	[]	[]	[]	[]	[]	[]	[]	[]	[]	[]
DPY19L4	2190544	1.72957	NM_181787.1	[]	[]	[]	[]	[]	[]	[]	[]	[]	[]	[]	[]	[]	[]	[]	[]	[]	[]
STX2	5910619	1.72927	NM_194356.1	[2186]	[]	[]	[]	[]	[835]	[]	[]	[]	[]	[]	[]	[]	[]	[2350]	[]	[]	[]
LRP12	2650497	1.72887	NM_013437.2	[]	[]	[]	[]	[]	[]	[]	[]	[]	[]	[]	[]	[732]	[731]	[517]	[]	[]	[506]
PHYHIP	1400343	1.72863	NM_014759.2	[]	[]	[]	[]	[]	[]	[]	[]	[]	[]	[]	[]	[1289]	[]	[]	[]	[]	[]
C14ORF126	1030220	1.7286	NM_080664.2	[]	[]	[]	[]	[]	[]	[]	[]	[]	[]	[]	[]	[151]	[]	[]	[]	[]	[]
PRRG1	7150673	1.72822	NM_000950.1	[]	[]	[]	[]	[2000]	[1999]	[]	[]	[]	[]	[]	[]	[]	[]	[]	[]	[]	[]
PPP2R2D	5420747	1.72819	NM_001003656.1	[]	[]	[]	[]	[]	[]	[]	[]	[]	[]	[]	[]	[]	[462, 470]	[]	[]	[]	[]
COL7A1	2490593	1.72802	NM_000094.2	[]	[]	[]	[]	[]	[]	[]	[]	[]	[]	[]	[]	[]	[]	[]	[]	[]	[]
ALG3	2650167	1.72796	NM_005787.4	[]	[]	[]	[]	[]	[]	[]	[]	[]	[]	[]	[]	[]	[]	[]	[]	[]	[]
AQP11	4210072	1.72758	NM_173039.1	[]	[]	[]	[]	[]	[]	[]	[]	[]	[]	[]	[]	[]	[]	[]	[]	[]	[]
COL3A1	2120021	1.7274	NM_000090.3	[]	[]	[]	[]	[]	[]	[]	[]	[]	[]	[]	[]	[]	[]	[65, 624]	[]	[]	[956]
PHF10	1780544	1.72705	NM_133325.1	[]	[]	[]	[]	[]	[]	[]	[]	[]	[]	[]	[]	[]	[]	[]	[]	[]	[]
MGC12966	7400671	1.72695	NM_001037163.1
TTC13	6200215	1.72675	NM_024525.2	[]	[]	[]	[]	[]	[]	[]	[]	[]	[]	[]	[]	[]	[]	[]	[]	[]	[]
HECTD2	6250082	1.72648	NM_173497.1	[]	[]	[]	[]	[]	[]	[]	[]	[]	[]	[]	[]	[]	[]	[]	[]	[]	[]
HOXB7	2470328	1.72647	NM_004502.3	[]	[]	[]	[]	[]	[]	[]	[]	[]	[]	[]	[]	[]	[]	[]	[]	[]	[]
C21ORF24	6900279	1.72642	NM_001001789.1
GSTK1	5900692	1.72631	NM_015917.1	[]	[]	[]	[]	[]	[]	[]	[]	[]	[]	[]	[]	[]	[]	[]	[]	[]	[]
SLC16A2	2650112	1.72622	NM_006517.2	[1568]	[]	[]	[]	[1845]	[]	[]	[]	[]	[]	[]	[]	[]	[]	[]	[]	[]	[815]
COL6A2	2750356	1.72608	NM_001849.3	[]	[]	[]	[]	[]	[]	[]	[]	[]	[]	[]	[]	[]	[]	[]	[]	[]	[]
C10ORF26	150678	1.72567	NM_001083913.1	[]	[]	[]	[]	[]	[]	[]	[]	[]	[]	[]	[]	[447, 2421]	[174]	[480]	[479]	[]	[]
IGF2BP2	7040709	1.72489	NM_006548.4	[]	[]	[]	[]	[]	[]	[]	[]	[]	[]	[]	[]	[]	[]	[]	[]	[]	[]
SYNGR1	6650438	1.72453	NM_004711.3	[]	[]	[]	[]	[]	[]	[]	[]	[]	[]	[]	[]	[]	[]	[]	[]	[]	[]
SGCA	2690088	1.72427	NM_000023.1	[]	[]	[]	[]	[]	[]	[]	[]	[]	[]	[]	[]	[]	[]	[]	[]	[]	[]
C1ORF131	4760692	1.7242	NM_152379.2	[]	[]	[]	[]	[]	[]	[]	[]	[]	[]	[]	[]	[]	[]	[]	[]	[]	[]
EFNA4	1780278	1.72395	NM_005227.2	[]	[]	[]	[]	[]	[]	[]	[]	[]	[]	[]	[]	[]	[]	[]	[]	[]	[]
SH2D1A	5910465	1.72371	NM_002351.2	[962]	[]	[]	[]	[]	[]	[]	[]	[]	[]	[]	[]	[]	[]	[]	[]	[]	[]
AES	6180176	1.72367	NM_198970.1	[]	[]	[]	[]	[]	[503]	[]	[]	[]	[]	[]	[]	[]	[]	[]	[711]	[]	[]
RNF13	20487	1.72316	NM_183381.1	[]	[]	[]	[]	[]	[]	[]	[]	[]	[549]	[]	[]	[]	[]	[]	[]	[]	[]
JAM3	1400689	1.72285	NM_032801.3	[]	[]	[]	[]	[]	[]	[]	[]	[]	[]	[]	[]	[]	[]	[]	[634]	[]	[]
EIF2C1	1710102	1.72283	NM_012199.2	[]	[]	[]	[]	[]	[]	[]	[]	[]	[]	[]	[]	[]	[]	[229]	[]	[]	[]
PIP5K2A	7200603	1.72281	NM_005028.3	[]	[]	[]	[2141]	[]	[]	[]	[]	[]	[]	[]	[]	[]	[]	[703]	[]	[]	[]
PKIA	5910463	1.72273	NM_006823.2	[]	[]	[]	[]	[]	[]	[]	[]	[]	[]	[]	[]	[]	[]	[]	[]	[]	[]
MTPN	4210128	1.72176	NM_145808.1	[]	[]	[]	[]	[]	[]	[]	[]	[]	[]	[]	[]	[603]	[]	[]	[]	[]	[844]
BARX1	6450040	1.72136	NM_021570.3	[]	[]	[]	[]	[]	[]	[]	[]	[387]	[]	[]	[]	[]	[]	[]	[]	[]	[]
ZBTB5	2640184	1.72085	NM_014872.1	[]	[]	[]	[]	[]	[]	[]	[]	[]	[1913]	[]	[]	[]	[]	[]	[]	[2309]	[]
CXADR	870161	1.72079	NM_001338.3	[]	[]	[]	[]	[]	[]	[]	[]	[]	[]	[]	[]	[1054]	[]	[]	[]	[1069]	[1068]
CISD2	4260156	1.72057	NM_001008388.1	[143]	[]	[]	[]	[]	[]	[]	[]	[]	[]	[]	[]	[]	[]	[]	[]	[]	[]
POMGNT1	2940224	1.72002	NM_017739.2	[]	[]	[]	[]	[]	[]	[]	[]	[]	[]	[]	[]	[]	[]	[]	[]	[]	[]
SLC35D1	5310296	1.71993	NM_015139.1	[]	[]	[]	[]	[]	[]	[]	[]	[]	[]	[]	[]	[]	[]	[]	[]	[]	[]
PGRMC2	1690326	1.71986	NM_006320.1	[]	[]	[]	[]	[]	[629]	[]	[]	[]	[]	[]	[]	[]	[]	[]	[]	[]	[]
SASH3	4730037	1.7197	NM_018990.2	[]	[]	[]	[]	[]	[]	[]	[]	[]	[]	[]	[]	[]	[]	[]	[]	[]	[]
FBXO3	7100594	1.71897	NM_033406.2	[]	[]	[]	[]	[]	[]	[]	[]	[]	[]	[]	[]	[]	[]	[]	[]	[]	[]
GNPDA1	2600059	1.71896	NM_005471.3	[]	[]	[]	[]	[]	[]	[]	[]	[]	[]	[]	[]	[]	[1128]	[]	[]	[]	[]
BRSK1	2000110	1.7186	NM_032430.1	[]	[]	[]	[]	[]	[]	[]	[]	[]	[]	[]	[]	[]	[]	[]	[]	[]	[]
EDG7	2140193	1.7182	NM_012152.1	[]	[]	[]	[]	[]	[]	[]	[]	[]	[]	[]	[]	[]	[]	[]	[227]	[352]	[]
CORO2B	1660154	1.71812	NM_006091.2	[]	[]	[]	[]	[]	[]	[]	[]	[]	[]	[]	[]	[]	[]	[]	[]	[]	[]
DNAJA4	6480091	1.71754	NM_018602.2	[1697]	[]	[]	[]	[]	[]	[]	[]	[]	[]	[]	[]	[]	[593]	[1637]	[]	[]	[]
ZNF41	7330152	1.71732	NM_007130.1	[]	[]	[]	[]	[]	[]	[]	[]	[]	[]	[]	[]	[]	[]	[]	[]	[]	[1135]
SPIRE1	5690246	1.71727	NM_020148.2	[]	[]	[]	[]	[]	[]	[]	[]	[]	[]	[]	[]	[678, 1969]	[677]	[]	[]	[]	[]
USP31	3870376	1.71727	NM_020718.3	[1431, 3540]	[]	[]	[]	[]	[]	[]	[]	[]	[]	[]	[]	[]	[]	[943]	[]	[]	[]
GGA1	130102	1.71724	NM_013365.3	[]	[]	[]	[]	[]	[]	[]	[]	[]	[]	[]	[]	[]	[]	[]	[]	[]	[]
CYP2C18	4860307	1.71627	NM_000772.1	[175]	[]	[]	[]	[]	[]	[]	[]	[]	[]	[]	[]	[]	[]	[102]	[]	[]	[]
SEPHS1	5700612	1.71622	NM_012247.3	[]	[]	[]	[]	[]	[]	[]	[]	[]	[]	[]	[]	[]	[840]	[]	[]	[]	[374]
VEGFC	7320039	1.71616	NM_005429.2	[]	[]	[]	[]	[]	[]	[]	[]	[]	[]	[]	[]	[]	[]	[]	[]	[]	[]
AXL	6480703	1.71578	NM_021913.2	[]	[]	[]	[]	[]	[]	[1855]	[]	[]	[]	[]	[]	[]	[]	[]	[]	[1000]	[]
PHLPPL	6560193	1.71567	NM_015020.2	[1628, 3488]	[]	[]	[]	[]	[]	[]	[]	[]	[]	[]	[]	[]	[3735]	[]	[]	[]	[]
FAM102A	1850546	1.71543	NM_001035254.1	[]	[]	[]	[]	[]	[]	[]	[]	[]	[]	[]	[]	[]	[]	[]	[]	[]	[]
EIF4A2	4640689	1.71514	NM_001967.3	[]	[]	[]	[]	[]	[]	[]	[]	[]	[]	[]	[]	[]	[]	[]	[]	[]	[]
C18ORF45	4290377	1.71508	NM_032933.4	[]	[]	[]	[]	[]	[]	[]	[]	[]	[240]	[]	[]	[]	[]	[1103]	[]	[]	[]
C14ORF153	7160747	1.71504	NM_032374.2	[]	[]	[]	[]	[]	[]	[]	[]	[]	[]	[]	[]	[]	[]	[]	[]	[]	[]
TMEM151A	4810075	1.71486	NM_153266.2	[]	[]	[]	[]	[]	[]	[858, 923]	[922]	[]	[]	[]	[]	[814]	[]	[]	[]	[]	[]
IHPK1	6330731	1.71453	NM_153273.3	[1514]	[]	[]	[]	[2408]	[2407]	[]	[]	[]	[]	[]	[]	[]	[]	[]	[]	[]	[]
HBXIP	6860653	1.71452	NM_006402.2	[217]	[]	[]	[]	[]	[]	[]	[]	[]	[]	[]	[]	[]	[]	[]	[]	[]	[]
OR2A1	830204	1.71366	NM_001005287.1	[]	[]	[]	[]	[]	[]	[]	[]	[]	[]	[]	[]	[]	[]	[]	[]	[]	[]
RAPGEF1	1340414	1.71289	NM_005312.2	[1543, 1728]	[]	[]	[2273]	[]	[]	[]	[]	[]	[]	[]	[]	[]	[]	[]	[]	[]	[]
PRAMEF10	380435	1.71272	NM_001039361.1
LPA	6510358	1.71215	NM_005577.2
TNKS1BP1	3360022	1.71183	NM_033396.2	[]	[]	[]	[]	[]	[]	[]	[]	[]	[]	[]	[]	[]	[]	[]	[]	[]	[]
ZNF549	3450750	1.71177	NM_153263.1	[]	[]	[]	[]	[]	[]	[]	[]	[]	[]	[]	[]	[]	[]	[]	[]	[]	[]
FUCA1	2060121	1.71086	NM_000147.3	[]	[]	[]	[]	[]	[]	[79]	[]	[]	[]	[]	[]	[]	[]	[]	[]	[]	[]
ARL5A	6270195	1.70968	NM_001037174.1	[]	[]	[]	[]	[]	[]	[]	[]	[]	[]	[]	[]	[]	[]	[1980]	[]	[]	[]
CYB561	840446	1.70965	NM_001017917.1	[]	[]	[947]	[946]	[]	[]	[]	[]	[]	[]	[]	[]	[1962]	[]	[]	[]	[]	[]
ZNF808	2140754	1.70919	NM_001039886.1
UBXN2A	7160382	1.70882	NM_181713.3	[]	[]	[]	[]	[]	[]	[]	[]	[]	[]	[]	[]	[]	[]	[]	[]	[]	[]
CPZ	4390193	1.70866	NM_001014447.1	[]	[]	[]	[]	[]	[]	[]	[]	[]	[]	[]	[]	[]	[]	[]	[]	[]	[]
EPDR1	6400044	1.70843	NM_017549.3	[]	[]	[]	[]	[]	[]	[]	[]	[]	[]	[]	[]	[994]	[]	[766]	[]	[]	[]
OLFM1	1340609	1.70835	NM_058199.2	[]	[]	[]	[]	[]	[]	[]	[]	[]	[]	[]	[]	[]	[]	[205]	[]	[]	[]
HAPLN3	4900086	1.70832	NM_178232.2	[]	[]	[]	[]	[]	[]	[]	[]	[]	[]	[]	[]	[]	[]	[]	[]	[]	[]
STARD7	4210750	1.70826	NM_020151.2	[]	[]	[]	[]	[]	[]	[]	[]	[]	[]	[]	[]	[]	[1629]	[]	[]	[]	[]
BAP1	4010528	1.70815	NM_004656.2	[]	[]	[]	[]	[]	[]	[]	[]	[]	[]	[]	[]	[]	[]	[]	[]	[]	[]
ZNF219	6550632	1.70797	NM_016423.1	[]	[]	[]	[]	[]	[]	[]	[]	[]	[]	[]	[]	[]	[]	[]	[]	[]	[]
FIBCD1	3830743	1.70785	NM_032843.3	[]	[]	[]	[]	[]	[]	[]	[]	[]	[]	[]	[]	[]	[]	[]	[]	[]	[]
C17ORF55	4900411	1.70725	NM_178519.2	[]	[]	[]	[]	[]	[]	[]	[]	[]	[]	[]	[]	[]	[]	[]	[]	[]	[]
CHCHD7	5220504	1.70668	NM_001011671.1	[]	[]	[]	[]	[]	[]	[]	[]	[]	[]	[]	[]	[]	[]	[]	[]	[]	[]
ATP6V1B2	6650017	1.70667	NM_001693.3	[]	[]	[]	[]	[]	[]	[]	[]	[]	[]	[]	[]	[]	[]	[]	[]	[]	[]
NUDT3	3850167	1.70617	NM_006703.2	[453]	[]	[]	[]	[]	[]	[]	[]	[]	[]	[]	[]	[]	[]	[]	[]	[]	[]
GNG10	450348	1.70515	NM_001017998.2	[]	[]	[]	[]	[]	[]	[]	[]	[]	[]	[]	[]	[]	[]	[]	[]	[]	[]
LMF2	1740576	1.70499	NM_033200.1	[]	[]	[]	[]	[]	[]	[]	[]	[]	[]	[]	[]	[]	[]	[]	[]	[]	[]
ODC1	4070017	1.70258	NM_002539.1	[]	[]	[]	[]	[]	[76]	[]	[]	[]	[]	[]	[]	[]	[]	[]	[]	[]	[]
TRIM8	940435	1.7024	NM_030912.2	[]	[]	[]	[]	[]	[]	[]	[]	[]	[]	[]	[]	[]	[]	[]	[]	[]	[]
TMTC1	5310280	1.7023	NM_175861.2	[]	[]	[]	[]	[]	[]	[1052]	[]	[]	[]	[]	[]	[]	[]	[]	[]	[]	[]
SUMF1	5490626	1.70219	NM_182760.2	[]	[]	[]	[]	[]	[]	[]	[]	[]	[]	[]	[]	[]	[]	[]	[]	[]	[]
FAM20B	7650414	1.7015	NM_014864.2	[]	[]	[]	[]	[432]	[]	[]	[]	[]	[]	[]	[]	[]	[]	[]	[]	[]	[]
ELOVL2	4610039	1.70118	NM_017770.2	[1341]	[]	[]	[]	[]	[]	[]	[]	[]	[]	[]	[]	[]	[]	[]	[]	[]	[]
CBX4	3830170	1.70061	NM_003655.2	[]	[]	[]	[128]	[]	[]	[]	[]	[]	[]	[]	[]	[]	[]	[320]	[]	[]	[]
ATG12	1410348	1.69953	NM_004707.2	[]	[]	[]	[]	[]	[]	[]	[]	[]	[]	[]	[]	[]	[]	[]	[]	[198]	[]
PHF1	7610273	1.69946	NM_024165.1	[]	[]	[]	[]	[]	[]	[]	[]	[]	[]	[]	[]	[]	[]	[]	[]	[]	[]
LOC92270	5490270	1.6992	NM_001017971.1	[]	[]	[]	[]	[]	[]	[]	[]	[]	[]	[]	[]	[]	[]	[]	[]	[]	[]
JAG2	4670343	1.69864	NM_002226.3	[]	[]	[]	[]	[]	[]	[]	[]	[]	[]	[]	[]	[]	[]	[]	[]	[]	[]
HSD11B1L	5220520	1.69858	NM_198708.1	[]	[]	[]	[]	[]	[]	[]	[]	[]	[]	[]	[]	[]	[]	[]	[]	[]	[]
UTRN	840240	1.6984	NM_007124.2	[]	[]	[]	[]	[]	[]	[]	[]	[]	[]	[]	[]	[]	[]	[]	[]	[]	[]
DBNDD1	3870273	1.69761	NM_001042610.1	[]	[]	[]	[]	[]	[]	[]	[]	[]	[]	[]	[]	[]	[]	[]	[]	[]	[]
KCNS1	6620259	1.6975	NM_002251.3	[]	[]	[]	[]	[]	[]	[]	[]	[]	[]	[]	[]	[]	[]	[]	[]	[]	[]
HIC1	20477	1.6963	NM_001098202.1	[]	[]	[]	[]	[]	[]	[]	[]	[]	[]	[]	[]	[]	[]	[]	[]	[]	[]
UNKL	7570671	1.69612	NM_023076.3	[]	[68]	[]	[]	[]	[684]	[]	[]	[]	[]	[]	[]	[]	[]	[]	[]	[]	[]
TM9SF1	6400411	1.69608	NM_001014842.1	[]	[]	[]	[]	[]	[]	[]	[]	[]	[]	[]	[]	[]	[]	[]	[]	[]	[]
PRIM2	5700279	1.69597	NM_000947.2	[517]	[]	[]	[]	[]	[]	[]	[]	[]	[]	[]	[]	[]	[]	[]	[]	[]	[]
2013-09-02	5960703	1.69589	NM_001008491.1	[]	[]	[]	[]	[]	[]	[]	[]	[1398]	[]	[]	[]	[]	[]	[]	[]	[]	[]
RAB22A	7050136	1.69586	NM_020673.2	[]	[]	[]	[]	[4046]	[]	[]	[]	[]	[]	[]	[]	[]	[1783, 7479]	[636]	[4273]	[1138, 4930]	[6861]
ST7	5270563	1.69575	NM_021908.2	[378]	[]	[]	[]	[]	[]	[]	[]	[]	[]	[]	[]	[]	[]	[]	[]	[]	[]
C14ORF138	6860743	1.69554	NM_024558.2
PDGFB	4040397	1.69545	NM_002608.1	[]	[]	[]	[]	[]	[]	[]	[]	[]	[]	[]	[]	[]	[]	[]	[]	[]	[]
EBF1	1110592	1.69516	NM_024007.2	[]	[]	[]	[]	[]	[]	[]	[]	[]	[]	[]	[]	[2933]	[]	[]	[]	[]	[]
GJC2	6520356	1.6947	NM_020435.2	[]	[]	[]	[]	[]	[]	[]	[]	[]	[]	[]	[]	[]	[]	[]	[]	[]	[]
C11ORF54	2470463	1.69455	NM_014039.2	[]	[]	[]	[]	[]	[]	[]	[]	[]	[]	[]	[]	[]	[]	[]	[]	[]	[]
RSAD1	540382	1.69431	NM_018346.1	[]	[]	[]	[]	[]	[]	[]	[]	[]	[]	[]	[]	[373]	[]	[]	[]	[]	[]
NAP1L4	70181	1.69424	NM_005969.3	[384]	[]	[]	[]	[]	[]	[]	[]	[]	[]	[1047]	[]	[]	[]	[]	[]	[]	[]
SDCCAG3	60706	1.69394	NM_001039708.1	[]	[]	[]	[]	[]	[]	[]	[]	[]	[]	[]	[]	[]	[]	[]	[]	[]	[]
TNK2	1850482	1.69373	NM_005781.4	[]	[]	[]	[]	[]	[]	[]	[]	[]	[]	[]	[]	[]	[]	[]	[]	[]	[]
TMEM167A	3850224	1.6936	NM_174909.3	[]	[]	[568]	[]	[]	[]	[]	[]	[]	[]	[]	[]	[]	[]	[675]	[]	[]	[]
SSR3	2810523	1.69328	NM_007107.2	[]	[]	[]	[]	[]	[]	[]	[]	[]	[]	[]	[]	[]	[]	[899]	[898]	[]	[]
CLDN12	1070133	1.69303	NM_012129.2	[2252]	[986]	[]	[]	[1606]	[146, 1605]	[]	[]	[]	[]	[]	[]	[]	[2370]	[]	[]	[]	[]
NPAL1	160703	1.69213	NM_207330.1	[]	[]	[]	[]	[]	[]	[]	[]	[]	[]	[]	[]	[]	[]	[]	[]	[]	[]
PACS2	5550025	1.69162	NM_015197.1	[]	[]	[228]	[]	[]	[3343]	[]	[]	[]	[]	[]	[]	[]	[]	[]	[]	[]	[]
GREB1	5700014	1.69148	NM_014668.3	[]	[]	[]	[]	[]	[]	[]	[]	[]	[]	[]	[]	[]	[]	[]	[]	[]	[]
FAM69B	3450114	1.69147	XM_001130258.1
VANGL2	4070626	1.6911	NM_020335.1	[]	[]	[]	[]	[]	[]	[]	[]	[]	[]	[]	[]	[]	[]	[]	[]	[]	[]
WNK3	3940187	1.69081	NM_001002838.1	[]	[]	[]	[]	[]	[]	[]	[]	[]	[]	[]	[]	[445]	[444]	[]	[]	[]	[]
INSM1	4040474	1.68978	NM_002196.2	[]	[]	[]	[]	[]	[]	[]	[]	[]	[]	[]	[]	[]	[]	[]	[]	[]	[]
TXNDC1	4880324	1.68912	NM_030755.4	[]	[]	[]	[]	[]	[]	[]	[]	[]	[]	[]	[]	[700]	[]	[]	[]	[1279]	[]
HOXD8	4640224	1.6891	NM_019558.2	[]	[]	[]	[]	[]	[]	[]	[]	[]	[]	[]	[]	[]	[]	[]	[]	[]	[]
MSI2	3520370	1.68884	NM_138962.2	[]	[]	[]	[]	[]	[]	[]	[]	[]	[]	[]	[]	[]	[]	[]	[]	[]	[]
PNPLA7	5050577	1.68877	NM_152286.2	[]	[]	[]	[]	[]	[]	[]	[]	[]	[]	[]	[]	[]	[]	[]	[]	[]	[]
SCAP	3140382	1.68874	NM_012235.2	[]	[]	[]	[]	[]	[]	[]	[]	[]	[]	[]	[]	[]	[]	[]	[]	[]	[]
PPP2R2B	4640474	1.68864	NM_181674.1	[]	[]	[]	[]	[]	[]	[]	[]	[]	[]	[]	[]	[]	[]	[]	[]	[]	[]
LSM4	3840594	1.68855	NM_012321.2	[]	[]	[]	[]	[]	[]	[]	[]	[]	[]	[]	[]	[]	[]	[]	[]	[]	[]
CHST14	2630369	1.68848	NM_130468.2	[]	[]	[]	[]	[]	[]	[]	[36]	[]	[]	[]	[]	[]	[]	[]	[]	[]	[]
JUND	620280	1.6884	NM_005354.3	[]	[]	[]	[]	[]	[]	[]	[]	[]	[]	[]	[]	[]	[]	[]	[]	[]	[]
TJAP1	6420180	1.6882	NM_080604.1	[]	[]	[]	[]	[]	[]	[]	[]	[]	[]	[]	[]	[]	[128]	[]	[]	[]	[]
ANXA8L2	7330132	1.6881	NM_001630.2	[]	[]	[]	[]	[]	[]	[]	[]	[]	[]	[]	[]	[]	[]	[]	[]	[]	[]
LAMA5	4040176	1.68785	NM_005560.3	[]	[]	[]	[]	[]	[]	[]	[]	[]	[]	[]	[]	[]	[]	[]	[]	[]	[]
PHF2	2760494	1.68771	NM_005392.3	[]	[]	[]	[]	[]	[]	[]	[]	[]	[]	[254]	[]	[]	[]	[]	[]	[]	[]
IL21R	1570392	1.68753	NM_181078.1	[]	[]	[]	[]	[]	[]	[]	[]	[]	[]	[]	[]	[]	[]	[]	[]	[]	[]
ZBTB4	2900441	1.68745	NM_020899.2	[]	[]	[]	[]	[1246]	[]	[]	[]	[]	[]	[]	[]	[]	[]	[2340]	[]	[]	[]
ACYP1	5960142	1.6869	NM_203488.1	[]	[]	[]	[]	[]	[]	[]	[]	[]	[]	[]	[]	[]	[]	[]	[]	[]	[]
TMEM138	6290598	1.68671	NM_016464.3	[]	[]	[]	[]	[]	[]	[]	[]	[]	[]	[]	[]	[]	[]	[3]	[]	[]	[]
GNAT1	6020142	1.68661	NM_144499.1	[]	[]	[]	[]	[]	[]	[]	[]	[]	[]	[]	[]	[]	[]	[]	[]	[]	[]
CHES1	4230470	1.68614	NM_005197.2
C7ORF41	1740458	1.68601	NM_152793.2	[4267]	[]	[]	[]	[]	[]	[3423]	[3422]	[]	[]	[]	[]	[]	[]	[]	[]	[]	[]
CENTG2	4220692	1.68594	NM_014914.2	[]	[]	[]	[]	[]	[]	[]	[]	[]	[]	[]	[]	[]	[1012]	[]	[]	[]	[]
EPAS1	7610131	1.68585	NM_001430.3	[]	[]	[]	[]	[]	[]	[]	[]	[]	[]	[]	[]	[]	[]	[]	[]	[]	[746]
SPPL2A	4920398	1.68564	NM_032802.3	[]	[]	[]	[]	[]	[]	[]	[]	[]	[]	[]	[]	[]	[]	[]	[]	[146]	[]
RASD1	2710735	1.68547	NM_016084.3	[]	[]	[]	[]	[]	[]	[]	[]	[]	[]	[]	[]	[]	[]	[]	[]	[]	[]
ADPRHL1	5570446	1.68462	NM_138430.3	[]	[]	[]	[]	[]	[]	[]	[]	[]	[]	[]	[]	[]	[]	[]	[]	[]	[]
GABBR1	270014	1.6843	NM_021905.1	[]	[]	[]	[]	[1329]	[]	[]	[]	[]	[]	[]	[]	[]	[]	[1975]	[]	[]	[]
SUV39H2	6330441	1.68428	NM_024670.3	[]	[]	[]	[]	[]	[]	[]	[]	[]	[]	[]	[]	[]	[]	[]	[]	[]	[]
MOXD1	5310544	1.6842	NM_015529.2	[]	[]	[]	[]	[]	[]	[]	[]	[]	[]	[]	[]	[]	[]	[983]	[]	[]	[]
SERPINB7	7200243	1.68417	NM_003784.2	[]	[]	[]	[]	[]	[]	[]	[]	[]	[]	[]	[]	[]	[]	[]	[]	[]	[]
BMP1	1430142	1.68316	NM_006131.1	[]	[]	[]	[]	[]	[]	[]	[]	[]	[]	[]	[]	[]	[]	[]	[]	[]	[]
ARHGEF10L	730561	1.68275	NM_018125.3	[]	[]	[]	[]	[]	[]	[]	[]	[]	[]	[]	[]	[]	[87]	[]	[]	[]	[]
DMD	1820224	1.6827	NM_004010.1	[]	[]	[1177]	[]	[]	[]	[]	[]	[]	[]	[]	[]	[1256]	[]	[]	[]	[2442, 2519]	[2518]
DET1	3990605	1.68264	NM_017996.2	[326]	[]	[]	[]	[]	[]	[]	[]	[]	[]	[]	[]	[]	[]	[]	[]	[]	[]
MGC2752	3830113	1.68212	NM_023939.3
MORF4L1	4900343	1.68188	NM_206839.1	[]	[]	[]	[]	[]	[590]	[]	[]	[]	[]	[]	[]	[]	[]	[]	[]	[]	[]
TEX9	6770382	1.68145	NM_198524.1	[]	[]	[]	[]	[]	[]	[]	[]	[]	[]	[]	[]	[]	[]	[]	[]	[]	[]
BMI1	1090292	1.68132	NM_005180.5	[]	[]	[]	[]	[]	[]	[]	[]	[]	[]	[]	[]	[]	[]	[]	[]	[]	[]
HMG20B	5670110	1.68109	NM_006339.1	[]	[]	[]	[]	[]	[]	[]	[]	[]	[]	[]	[]	[]	[]	[]	[]	[]	[]
CD99L2	5420358	1.68105	NM_134445.2	[]	[]	[]	[]	[]	[]	[]	[]	[]	[]	[]	[]	[]	[]	[40]	[39, 1819]	[]	[]
DULLARD	3290672	1.68092	NM_015343.3	[]	[]	[]	[]	[]	[]	[]	[]	[]	[]	[]	[]	[]	[]	[]	[]	[]	[]
KCNK1	6660671	1.68092	NM_002245.2	[99]	[]	[]	[]	[]	[]	[]	[]	[]	[]	[]	[]	[]	[]	[]	[]	[]	[]
CTSO	1820300	1.68087	NM_001334.2	[]	[]	[]	[]	[]	[]	[]	[]	[]	[]	[]	[]	[]	[]	[]	[1743]	[]	[]
AKT1	2470619	1.68071	NM_001014432.1	[]	[]	[]	[528]	[]	[]	[]	[]	[]	[]	[]	[]	[]	[]	[]	[]	[]	[]
KIDINS220	1400377	1.68059	NM_020738.1	[]	[]	[]	[]	[]	[]	[]	[]	[]	[]	[]	[]	[]	[]	[]	[]	[1057]	[]
LY6E	4890270	1.68049	NM_002346.1	[]	[]	[]	[]	[]	[]	[]	[]	[]	[]	[]	[]	[201]	[200]	[]	[]	[]	[]
EHBP1	7650309	1.68034	NM_015252.2	[]	[]	[]	[]	[]	[]	[]	[]	[]	[]	[]	[]	[]	[]	[]	[]	[]	[]
IGFBP3	6840372	1.68032	NM_001013398.1	[]	[]	[]	[]	[]	[]	[]	[]	[]	[]	[]	[]	[]	[]	[]	[]	[]	[]
MANBAL	1570110	1.68026	NM_001003897.1	[]	[]	[]	[]	[]	[]	[]	[]	[]	[]	[]	[]	[]	[]	[]	[]	[]	[]
ELMOD1	4810487	1.68012	NM_018712.2	[]	[]	[]	[]	[]	[]	[]	[]	[]	[]	[]	[]	[]	[]	[]	[]	[]	[]
PBRM1	4390020	1.67994	NM_181042.2	[]	[]	[]	[]	[]	[]	[]	[]	[]	[]	[]	[]	[1895]	[]	[]	[]	[1223]	[2583]
MYBPC1	5910056	1.67864	NM_206821.1	[]	[]	[]	[]	[]	[]	[]	[]	[]	[]	[]	[]	[]	[]	[]	[]	[]	[]
BRD8	670397	1.67822	NM_183359.1	[]	[]	[]	[]	[]	[228]	[]	[]	[]	[]	[]	[]	[]	[]	[243]	[]	[]	[]
TMEM30B	670754	1.67807	NM_001017970.2	[]	[]	[]	[]	[]	[]	[]	[]	[]	[]	[]	[]	[]	[]	[]	[]	[]	[]
RPLP1	6380639	1.67802	NM_213725.1	[]	[]	[]	[]	[]	[]	[]	[]	[]	[]	[]	[]	[]	[]	[]	[]	[]	[]
DIRC2	2370128	1.67703	NM_032839.1	[]	[]	[]	[]	[]	[]	[]	[]	[]	[]	[]	[]	[]	[]	[]	[]	[]	[354]
FRAS1	270358	1.67702	NM_025074.4	[]	[]	[]	[]	[]	[]	[]	[]	[]	[]	[]	[]	[]	[2514]	[]	[]	[]	[]
TMEM41A	2100709	1.67644	NM_080652.2	[]	[]	[]	[]	[]	[]	[]	[]	[]	[]	[]	[]	[]	[]	[]	[]	[]	[]
PSMC3IP	7650592	1.67598	NM_016556.1	[]	[]	[]	[]	[]	[]	[]	[]	[]	[]	[]	[]	[]	[]	[]	[]	[]	[]
ZCCHC24	6110195	1.67566	NM_153367.2	[]	[]	[]	[]	[]	[]	[]	[]	[]	[]	[]	[]	[3088]	[]	[]	[]	[]	[]
POR	1230754	1.6756	NM_000941.2	[]	[]	[]	[]	[]	[]	[]	[]	[]	[]	[]	[]	[]	[]	[]	[]	[]	[]
MGAT4B	4060364	1.67553	NM_054013.2	[]	[59]	[]	[]	[]	[]	[]	[]	[]	[]	[]	[]	[]	[]	[]	[]	[]	[]
TBKBP1	3310646	1.67533	NM_014726.1	[]	[]	[]	[]	[]	[]	[]	[]	[]	[]	[]	[]	[]	[]	[]	[]	[]	[]
CD1C	1500725	1.67526	NM_001765.2	[1230]	[]	[]	[]	[]	[]	[]	[]	[]	[]	[]	[]	[]	[]	[]	[]	[]	[]
SMARCD1	3400593	1.67496	NM_003076.3	[]	[]	[]	[]	[]	[428]	[]	[]	[]	[]	[]	[]	[]	[]	[]	[]	[]	[]
ZDHHC13	650324	1.67442	NM_001001483.1	[]	[]	[]	[]	[]	[]	[]	[]	[]	[]	[]	[]	[]	[]	[]	[]	[]	[]
FAM81A	7000494	1.67397	NM_152450.2	[]	[]	[]	[]	[]	[]	[]	[]	[]	[]	[]	[]	[]	[]	[]	[]	[]	[]
DUSP18	3870408	1.67311	NM_152511.3	[]	[]	[]	[]	[]	[]	[]	[]	[1037]	[]	[]	[]	[]	[]	[]	[]	[]	[]
TP53I11	70440	1.67298	NM_006034.2	[]	[]	[]	[]	[]	[]	[]	[]	[]	[]	[]	[]	[]	[]	[2401]	[]	[]	[]
PHF1	6420070	1.67243	NM_002636.3	[]	[]	[]	[]	[]	[]	[]	[]	[]	[]	[]	[]	[]	[]	[]	[]	[]	[]
CLN5	1740040	1.67239	NM_006493.1	[]	[]	[]	[]	[]	[]	[]	[]	[830]	[]	[]	[]	[]	[]	[]	[]	[]	[]
MT1E	2070288	1.67224	NM_175617.3	[]	[]	[]	[]	[]	[]	[]	[]	[]	[]	[]	[]	[]	[]	[]	[]	[]	[]
UGCGL2	4010187	1.67222	NM_020121.2	[]	[]	[]	[]	[]	[]	[]	[]	[]	[]	[]	[]	[]	[]	[]	[]	[]	[]
IKZF1	730482	1.67179	NM_006060.3	[]	[]	[]	[]	[]	[]	[]	[]	[]	[]	[252]	[251]	[]	[]	[]	[]	[]	[]
POMT2	6290292	1.67171	NM_013382.3	[1015]	[]	[]	[]	[]	[]	[]	[]	[]	[]	[]	[]	[]	[]	[]	[]	[]	[]
ITIH5	1170609	1.67166	NM_001001851.1	[]	[]	[]	[]	[]	[]	[]	[]	[]	[]	[]	[]	[]	[]	[]	[]	[]	[]
PLEKHA1	3930541	1.67106	NM_021622.3	[]	[]	[]	[]	[]	[]	[]	[]	[]	[]	[]	[]	[]	[]	[]	[]	[]	[]
ADPGK	5550619	1.67038	NM_031284.3	[]	[]	[]	[]	[]	[]	[]	[]	[]	[]	[]	[]	[]	[]	[]	[]	[]	[]
HECA	610367	1.67028	NM_016217.2	[]	[]	[]	[]	[3021]	[]	[]	[]	[]	[]	[]	[]	[1864]	[2429]	[1502, 3516, 3533]	[]	[]	[]
WAC	610341	1.66976	NM_100486.1	[]	[]	[]	[]	[]	[]	[]	[]	[]	[]	[]	[]	[]	[]	[]	[]	[]	[]
ONECUT2	6020114	1.66971	NM_004852.2	[]	[]	[]	[]	[]	[4545]	[]	[]	[]	[8126]	[]	[9762]	[2782]	[2781]	[1312, 6558]	[6557]	[]	[]
CD24	610437	1.66951	NM_013230.2	[]	[]	[]	[]	[]	[]	[]	[]	[]	[]	[]	[]	[]	[]	[]	[]	[]	[]
PCDHGB7	1090445	1.66922	NM_018927.2	[]	[]	[]	[]	[]	[]	[]	[]	[]	[]	[]	[]	[]	[794, 800]	[]	[]	[]	[]
OGN	4010333	1.66908	NM_033014.2	[]	[]	[]	[]	[]	[]	[]	[]	[]	[]	[]	[]	[]	[]	[]	[]	[]	[]
PCTK3	1660025	1.66903	NM_212503.1	[]	[]	[]	[]	[]	[]	[]	[]	[]	[]	[120]	[119]	[]	[]	[]	[]	[]	[]
LAMA3	2650612	1.6689	NM_198129.1	[]	[]	[]	[]	[]	[]	[]	[]	[]	[]	[]	[]	[]	[]	[]	[]	[]	[]
ZCCHC14	2710402	1.66883	NM_015144.2	[]	[]	[]	[]	[]	[]	[]	[]	[]	[]	[]	[]	[]	[]	[3241]	[]	[]	[]
PCDHA6	2650537	1.66883	NM_031848.1	[]	[]	[]	[]	[]	[]	[]	[]	[]	[]	[]	[]	[]	[]	[]	[]	[]	[]
PALM	3440037	1.66868	NM_002579.2	[]	[]	[]	[]	[]	[]	[]	[]	[]	[]	[]	[]	[]	[]	[]	[]	[]	[]
TMEM45A	6280520	1.66857	NM_018004.1	[]	[]	[]	[]	[]	[]	[]	[]	[]	[]	[]	[]	[]	[]	[]	[]	[]	[]
ITPKB	4830239	1.66828	NM_002221.2	[]	[]	[]	[]	[]	[880, 2174]	[]	[]	[]	[]	[]	[]	[]	[1126]	[]	[]	[]	[]
IL21R	10630	1.66827	NM_181078.1	[]	[]	[]	[]	[]	[]	[]	[]	[]	[]	[]	[]	[]	[]	[]	[]	[]	[]
WAC	6660673	1.66797	NM_016628.2	[]	[]	[]	[]	[]	[]	[]	[]	[]	[]	[]	[]	[]	[]	[]	[]	[]	[]
PON2	3140390	1.66783	NM_000305.2	[]	[]	[]	[]	[]	[]	[]	[]	[]	[]	[]	[]	[]	[]	[]	[]	[]	[]
PIGU	3180554	1.66745	NM_080476.4	[]	[]	[]	[]	[]	[]	[]	[]	[]	[]	[]	[]	[]	[]	[]	[]	[]	[]
KIF1B	3450452	1.66669	NM_015074.2	[2518]	[]	[]	[]	[3103]	[3102]	[]	[]	[]	[]	[]	[]	[2022]	[]	[1480, 4662]	[1479]	[]	[]
AMFR	1400672	1.66628	NM_001144.4	[]	[]	[]	[]	[]	[]	[]	[]	[]	[]	[]	[]	[]	[]	[]	[]	[]	[]
AKTIP	5720703	1.66597	NM_022476.2	[]	[]	[]	[]	[]	[]	[]	[]	[]	[]	[]	[]	[]	[]	[]	[]	[]	[]
MICB	3170064	1.66595	NM_005931.2	[]	[]	[]	[]	[]	[]	[]	[]	[]	[]	[]	[]	[]	[]	[1109]	[]	[]	[]
IHPK1	6040064	1.6648	NM_001006115.2	[1514]	[]	[]	[]	[2408]	[2407]	[]	[]	[]	[]	[]	[]	[]	[]	[]	[]	[]	[]
C14ORF85	360373	1.66428	NR_002808.1
C13ORF34	580719	1.66426	NM_024808.2	[]	[]	[]	[]	[556]	[]	[]	[]	[]	[]	[]	[]	[]	[]	[]	[]	[]	[]
ARPC2	7160327	1.66418	NM_005731.2	[]	[]	[]	[]	[]	[]	[]	[]	[]	[]	[]	[]	[]	[]	[]	[]	[]	[]
SPANXB1	4120647	1.66395	NM_032461.2
TRAFD1	1570129	1.6635	NM_006700.1	[]	[]	[]	[]	[]	[]	[]	[]	[]	[]	[]	[]	[]	[]	[]	[]	[]	[]
SEH1L	580196	1.66348	NM_001013437.1	[]	[]	[]	[]	[]	[]	[]	[]	[]	[]	[]	[]	[]	[]	[]	[]	[]	[]
SDF4	3190255	1.66338	NM_016176.2	[]	[]	[]	[]	[]	[]	[]	[]	[]	[]	[]	[]	[]	[]	[]	[]	[]	[]
CALM1	1660477	1.66331	NM_006888.3	[1330]	[]	[]	[]	[]	[]	[]	[]	[]	[]	[]	[]	[]	[]	[]	[]	[]	[]
WNT11	4730176	1.66327	NM_004626.2	[]	[]	[]	[]	[]	[]	[]	[]	[]	[]	[]	[]	[]	[]	[]	[]	[]	[]
ZNF189	630603	1.66322	NM_003452.2	[]	[]	[]	[]	[]	[]	[]	[]	[]	[]	[]	[]	[]	[]	[]	[]	[]	[]
VEGFA	2900593	1.66292	NM_001025367.1	[]	[]	[]	[]	[]	[]	[]	[]	[]	[]	[]	[]	[]	[]	[]	[]	[]	[]
VCL	2900068	1.66282	NM_003373.3	[]	[]	[]	[]	[]	[]	[]	[]	[]	[]	[]	[]	[]	[]	[]	[1110]	[]	[]
MED15	6770672	1.66248	NM_001003891.1	[]	[]	[]	[]	[]	[]	[]	[]	[]	[]	[]	[]	[]	[]	[]	[]	[]	[]
EPB41L4B	1770278	1.66218	NM_018424.2	[]	[]	[]	[]	[]	[]	[]	[]	[]	[]	[]	[]	[]	[]	[166]	[165]	[]	[]
METRNL	1510168	1.66177	NM_001004431.1	[]	[]	[]	[]	[]	[]	[]	[]	[]	[]	[]	[]	[]	[]	[]	[]	[]	[]
C7ORF43	510255	1.66161	NM_018275.3	[]	[]	[]	[]	[]	[]	[]	[]	[]	[]	[]	[]	[]	[]	[]	[]	[]	[]
F2RL1	1050068	1.66149	NM_005242.3	[]	[]	[]	[59]	[]	[]	[]	[]	[]	[]	[]	[]	[]	[108]	[]	[]	[]	[]
MIS12	1050017	1.66066	NM_024039.1	[]	[]	[]	[]	[]	[]	[]	[]	[]	[]	[]	[]	[337]	[]	[]	[]	[40]	[]
CMPK1	6420446	1.66032	NM_016308.1	[]	[]	[]	[]	[910]	[]	[]	[]	[]	[]	[]	[]	[]	[]	[]	[]	[]	[]
ZNF611	6900040	1.66007	NM_030972.2	[]	[]	[]	[]	[]	[]	[]	[]	[]	[]	[]	[]	[]	[]	[]	[]	[]	[]
PRKAG2	1050196	1.65988	NM_024429.1	[]	[]	[]	[]	[]	[]	[566]	[]	[]	[]	[]	[]	[]	[]	[]	[]	[]	[]
GLYATL1	1570021	1.65981	NM_080661.2	[]	[]	[]	[]	[]	[]	[]	[]	[]	[]	[]	[]	[]	[]	[]	[]	[728, 855]	[727, 854]
SLC45A3	1340746	1.65951	NM_033102.2	[]	[]	[]	[]	[]	[]	[]	[]	[]	[]	[]	[]	[]	[]	[]	[]	[]	[]
NCOA6	3360086	1.65939	NM_014071.2	[]	[]	[]	[]	[]	[]	[]	[]	[]	[]	[]	[]	[]	[]	[]	[]	[]	[]
KRTAP20-1	6480270	1.65924	NM_181615.1	[]	[]	[]	[]	[]	[]	[]	[]	[]	[]	[]	[]	[]	[]	[]	[]	[]	[]
WDR5	4850079	1.65918	NM_017588.2	[]	[]	[]	[]	[]	[]	[]	[]	[]	[]	[]	[]	[1465]	[]	[]	[]	[]	[]
CERK	3060692	1.65904	NM_182661.1	[383]	[]	[]	[]	[]	[2468]	[]	[]	[]	[]	[]	[]	[]	[]	[]	[]	[]	[]
BCAM	7320390	1.65895	NM_005581.3	[]	[]	[]	[]	[]	[]	[]	[]	[]	[]	[]	[]	[]	[]	[]	[]	[]	[]
HUS1	7400079	1.65881	NM_004507.2	[]	[]	[]	[]	[]	[]	[]	[]	[]	[]	[]	[]	[]	[]	[]	[]	[]	[]
C1ORF210	3420435	1.65873	NM_182517.1	[]	[]	[]	[]	[]	[]	[]	[]	[]	[]	[]	[]	[]	[]	[]	[]	[]	[]
PRELID1	6220379	1.65851	NM_013237.2	[]	[]	[]	[]	[]	[]	[]	[]	[]	[]	[]	[]	[]	[]	[]	[]	[]	[]
TMEM205	7210528	1.65847	NM_198536.1	[]	[]	[]	[]	[]	[]	[]	[]	[]	[]	[]	[]	[]	[]	[]	[]	[]	[]
RNF26	1430008	1.65843	NM_032015.3	[]	[]	[]	[]	[]	[]	[]	[]	[]	[]	[]	[]	[]	[]	[]	[]	[]	[]
PKNOX1	5420435	1.65824	NM_004571.3	[338]	[]	[]	[]	[3334]	[]	[]	[]	[]	[]	[]	[]	[626]	[482]	[]	[]	[]	[]
FAM168B	5270187	1.65818	NM_001009993.2	[4002]	[]	[]	[16]	[3414]	[]	[]	[]	[]	[]	[]	[]	[]	[2040]	[]	[]	[]	[]
SS18L2	4760564	1.65811	NM_016305.2	[]	[]	[]	[]	[]	[]	[]	[]	[]	[]	[]	[]	[]	[]	[]	[]	[]	[]
BIRC2	7150600	1.6574	NM_001166.3	[]	[]	[]	[]	[]	[]	[]	[]	[]	[]	[]	[]	[]	[]	[]	[]	[]	[160]
TMED7	6560162	1.65727	NM_181836.3	[1416]	[]	[]	[]	[]	[]	[]	[]	[]	[]	[]	[]	[]	[]	[]	[]	[]	[]
CBX2	6590278	1.65725	NM_005189.1	[]	[2446]	[]	[]	[]	[]	[]	[]	[]	[]	[]	[]	[1231]	[1230]	[]	[]	[]	[]
SLC25A15	6590546	1.65718	NM_014252.2	[]	[]	[]	[]	[]	[]	[]	[]	[]	[]	[212]	[]	[]	[]	[]	[]	[]	[]
BCL6	6280458	1.65709	NM_001706.2	[]	[]	[]	[]	[]	[]	[]	[]	[]	[]	[]	[]	[]	[]	[]	[]	[]	[]
EPM2AIP1	6770403	1.65687	NM_014805.2	[]	[]	[]	[]	[]	[]	[]	[]	[]	[]	[]	[]	[]	[]	[]	[]	[]	[]
LOC644096	1470634	1.65654	NM_001042631.1
CYLD	3460692	1.65646	NM_015247.1	[3590]	[]	[]	[]	[]	[]	[]	[]	[]	[]	[]	[]	[3301]	[]	[1676, 1855, 4233]	[1675]	[5090]	[2846, 3906]
FAM9A	580458	1.65601	NM_174951.2	[193]	[]	[]	[]	[]	[]	[]	[]	[]	[]	[]	[]	[]	[]	[]	[]	[]	[]
HMOX1	6660601	1.65585	NM_002133.1	[]	[]	[]	[]	[]	[]	[]	[]	[]	[]	[]	[]	[]	[]	[]	[]	[]	[]
MRP63	7550452	1.65569	NM_024026.4	[]	[]	[]	[]	[]	[]	[]	[]	[]	[]	[]	[]	[]	[]	[]	[]	[]	[]
PCTP	1300075	1.65464	NM_021213.1	[]	[]	[]	[]	[]	[]	[]	[]	[]	[]	[]	[]	[509, 715]	[]	[]	[]	[]	[]
ADCY6	3120600	1.65407	NM_020983.2	[]	[]	[]	[]	[]	[]	[]	[]	[]	[]	[]	[]	[]	[]	[]	[2140]	[]	[]
GPR177	4250711	1.65405	NM_024911.4	[]	[]	[]	[]	[]	[]	[]	[]	[]	[]	[]	[]	[]	[]	[]	[]	[]	[]
GLT25D2	6840600	1.65332	NM_015101.2	[]	[]	[]	[]	[]	[]	[]	[]	[]	[]	[]	[]	[]	[1153]	[]	[]	[]	[]
FAM125B	650619	1.65332	NM_033446.1	[]	[]	[2301]	[672]	[]	[]	[]	[]	[]	[]	[]	[]	[]	[]	[597, 1596, 3071]	[]	[]	[]
TRPV4	5340615	1.65322	NM_147204.1	[]	[]	[]	[]	[]	[]	[]	[]	[]	[]	[]	[]	[]	[]	[]	[]	[]	[]
HRC	1580037	1.65306	NM_002152.2	[]	[]	[]	[]	[]	[]	[]	[]	[]	[]	[]	[]	[]	[]	[]	[]	[]	[]
MAT2A	7150176	1.65279	NM_005911.4	[]	[]	[]	[705]	[]	[]	[]	[]	[]	[]	[]	[]	[]	[]	[]	[]	[]	[]
BTBD3	6020653	1.65266	NM_014962.2	[2742]	[]	[]	[]	[]	[]	[]	[]	[]	[]	[]	[]	[]	[]	[]	[1501]	[]	[]
C19ORF12	6370377	1.65247	NM_001031726.2	[]	[]	[]	[]	[]	[]	[]	[]	[]	[]	[]	[]	[]	[]	[]	[]	[]	[]
ZNF768	1110246	1.65245	NM_024671.3	[]	[]	[]	[]	[]	[]	[]	[]	[]	[]	[]	[]	[]	[]	[]	[]	[]	[]
FBXO46	3610452	1.65199	NM_001080469.1
ANGEL2	1820441	1.65197	NM_144567.3	[]	[]	[]	[]	[]	[]	[]	[]	[109]	[]	[]	[]	[]	[]	[]	[]	[]	[]
CDKN2B	620487	1.65177	NM_078487.2	[]	[]	[]	[]	[2626]	[2813]	[]	[]	[]	[]	[]	[]	[653]	[]	[]	[2354]	[]	[]
ATP1B1	4180452	1.65164	NM_001677.3	[970]	[]	[]	[]	[]	[]	[]	[436]	[]	[]	[]	[]	[]	[]	[]	[]	[]	[]
MGC16703	6860661	1.65157	NM_145042.2	[]	[]	[]	[]	[]	[]	[]	[]	[72]	[71]	[]	[]	[]	[]	[]	[]	[]	[]
CMTM4	2120634	1.6513	NM_181521.2	[]	[219]	[]	[]	[]	[]	[]	[]	[]	[]	[]	[]	[]	[6497]	[5850]	[]	[]	[]
USP6NL	2470053	1.65097	NM_001080491.1
KLF11	5700088	1.6507	XM_001129527.1
XK	6620630	1.65068	NM_021083.2	[]	[]	[]	[]	[]	[]	[]	[]	[]	[]	[]	[]	[]	[]	[2789]	[2289]	[]	[]
PIM3	2190452	1.65065	XM_938171.2	[]	[]	[]	[]	[]	[]	[]	[]	[]	[]	[]	[]	[]	[]	[]	[]	[]	[]
CAMK1	4610338	1.65042	NM_003656.3	[]	[]	[]	[]	[]	[]	[]	[]	[]	[]	[]	[]	[]	[]	[]	[]	[]	[]
FBXO21	2480128	1.65024	NM_015002.2	[1068]	[]	[1206]	[]	[1413]	[]	[]	[]	[]	[]	[]	[]	[]	[]	[1372]	[248]	[2121]	[]
RHOBTB3	5870474	1.65001	NM_014899.3	[]	[]	[]	[]	[]	[]	[]	[]	[]	[]	[]	[]	[]	[]	[2548]	[]	[532]	[1019]
STRBP	5340692	1.64968	NM_018387.2	[]	[]	[]	[]	[]	[]	[]	[]	[]	[]	[]	[]	[]	[]	[]	[]	[]	[]
NIPA2	2510646	1.6495	NM_030922.5	[]	[]	[]	[]	[]	[]	[]	[]	[]	[]	[]	[]	[]	[]	[]	[]	[]	[]
ADORA2B	2060040	1.64942	NM_000676.2	[]	[]	[]	[]	[]	[]	[]	[]	[]	[]	[]	[]	[]	[]	[]	[]	[]	[]
TTC13	4490014	1.64941	NM_024525.2	[]	[]	[]	[]	[]	[]	[]	[]	[]	[]	[]	[]	[]	[]	[]	[]	[]	[]
MLL4	4060608	1.6491	NM_014727.1	[]	[]	[]	[]	[]	[]	[]	[]	[]	[]	[]	[]	[]	[119]	[]	[]	[]	[]
C14ORF131	6590520	1.64909	NM_018335.2	[]	[]	[]	[]	[]	[]	[]	[]	[]	[]	[]	[]	[]	[]	[214]	[213]	[]	[]
METTL7A	1820008	1.64856	NM_014033.3	[]	[1766]	[]	[]	[]	[]	[]	[]	[]	[]	[]	[]	[]	[]	[]	[]	[]	[]
RPUSD1	6290181	1.64849	NM_058192.2	[]	[]	[]	[]	[]	[]	[]	[]	[]	[]	[]	[]	[]	[]	[]	[]	[]	[]
LHFPL3	5090670	1.64837	NM_199000.2	[]	[]	[]	[]	[]	[]	[]	[]	[]	[]	[]	[]	[246]	[]	[146]	[]	[]	[]
PTP4A2	2320189	1.64774	NM_080392.2
ZNF197	5270204	1.64742	NM_006991.3	[]	[]	[]	[]	[]	[]	[]	[]	[]	[]	[]	[]	[]	[]	[]	[]	[]	[]
CHFR	830168	1.64734	NM_018223.1	[]	[]	[]	[]	[]	[]	[]	[]	[]	[]	[]	[]	[]	[]	[]	[]	[]	[]
RARG	4760010	1.64699	NM_000966.3	[]	[]	[]	[]	[]	[]	[]	[]	[]	[]	[]	[63]	[]	[]	[]	[]	[]	[]
VPS4A	3460220	1.64683	NM_013245.2	[]	[]	[]	[]	[]	[]	[]	[]	[]	[]	[]	[]	[]	[]	[]	[91]	[]	[]
SLC7A10	6450600	1.64666	NM_019849.1	[]	[]	[]	[]	[]	[]	[]	[]	[]	[]	[]	[]	[]	[]	[]	[]	[]	[]
BTBD9	5560273	1.64665	NM_052893.1	[3535]	[]	[]	[4627]	[]	[]	[]	[]	[]	[]	[]	[]	[]	[]	[]	[4027]	[]	[]
SELI	4280370	1.64606	NM_033505.2	[6265]	[]	[5819]	[5818]	[]	[]	[]	[]	[]	[]	[]	[]	[4622]	[3636]	[2888, 6612]	[1009, 4479]	[]	[]
MEG3	3360113	1.64599	NR_002766.1
KTELC1	3850161	1.64587	NM_152305.1	[447]	[]	[]	[]	[]	[]	[]	[]	[]	[]	[]	[]	[206]	[1853]	[1482]	[]	[]	[]
OR56A1	1400338	1.64551	NM_001001917.1	[]	[]	[]	[]	[]	[]	[]	[]	[]	[]	[]	[]	[]	[]	[]	[]	[]	[]
AMD1	50050	1.64475	NM_001033059.1	[]	[]	[]	[]	[]	[]	[]	[]	[]	[]	[]	[]	[]	[49]	[]	[]	[1304, 1944]	[]
PTDSS1	60128	1.64463	NM_014754.1	[]	[]	[]	[]	[]	[]	[]	[]	[]	[]	[]	[]	[]	[329]	[]	[]	[]	[]
PLCXD3	3440598	1.64444	NM_001005473.1	[]	[]	[5563]	[]	[]	[]	[]	[]	[]	[]	[]	[]	[]	[]	[]	[]	[]	[]
SIX2	940255	1.64442	NM_016932.3	[]	[]	[]	[]	[]	[]	[]	[]	[]	[]	[]	[]	[]	[]	[]	[]	[956]	[]
TMEM8	270129	1.6444	NM_021259.1	[]	[]	[]	[]	[]	[]	[]	[]	[]	[]	[]	[]	[]	[]	[]	[]	[]	[]
SLC6A6	2810280	1.64405	NM_003043.3	[1630]	[]	[]	[]	[]	[]	[1897]	[]	[]	[]	[]	[1704]	[]	[]	[]	[]	[]	[]
KIAA0319L	4050475	1.64371	NM_024874.3	[]	[]	[]	[]	[]	[]	[168]	[]	[]	[]	[]	[]	[]	[]	[929]	[]	[]	[]
KIAA1862	6350017	1.64343	NM_032534.1	[]	[]	[]	[93]	[]	[]	[]	[]	[]	[]	[]	[]	[]	[]	[]	[]	[]	[]
PCMTD2	730673	1.64282	NM_018257.1	[]	[]	[]	[]	[]	[]	[]	[]	[]	[]	[]	[]	[]	[]	[]	[]	[2117]	[]
LOC283174	4640369	1.64251	NM_001001873.2
ZBTB46	7040521	1.64147	NM_025224.2	[]	[]	[]	[]	[]	[]	[]	[]	[]	[]	[1487]	[]	[]	[]	[]	[]	[]	[]
TMEM209	1440343	1.64131	NM_032842.3	[]	[]	[]	[]	[]	[]	[]	[]	[]	[]	[]	[]	[]	[]	[]	[]	[]	[]
ZNF230	270187	1.64104	NM_006300.3	[]	[]	[]	[]	[]	[]	[]	[]	[]	[]	[]	[]	[2041]	[]	[1076, 1539]	[1075]	[897]	[896]
PTPRK	6280201	1.64072	NM_002844.2	[]	[]	[]	[]	[]	[]	[]	[]	[]	[]	[]	[]	[]	[]	[]	[]	[]	[]
CDV3	5720746	1.64068	NM_017548.3	[]	[]	[]	[]	[]	[]	[]	[]	[]	[]	[]	[]	[2109]	[2108]	[]	[]	[]	[]
PLEKHB2	1470341	1.64055	NM_017958.1	[]	[]	[]	[]	[]	[]	[2483]	[]	[]	[]	[]	[]	[]	[]	[]	[]	[2798]	[]
TMEM132E	4220546	1.6396	NM_207313.1	[]	[]	[]	[]	[]	[]	[]	[]	[]	[]	[]	[]	[]	[]	[]	[]	[]	[]
AGPAT1	4610044	1.63908	NM_006411.2	[]	[]	[]	[]	[]	[]	[]	[]	[]	[]	[]	[]	[]	[]	[]	[]	[]	[]
GAS2L1	5090673	1.63892	NM_006478.3	[]	[]	[8]	[7]	[]	[]	[]	[]	[]	[]	[]	[]	[]	[]	[]	[]	[]	[]
PTEN	6840072	1.63857	NM_000314.4	[]	[]	[]	[]	[1774]	[]	[]	[]	[]	[]	[]	[]	[]	[1019]	[1904, 3296]	[]	[1004]	[]
ELK3	3420014	1.63841	NM_005230.2	[]	[]	[]	[]	[]	[57]	[]	[]	[]	[]	[]	[]	[]	[]	[]	[]	[]	[]
PPM1B	3450681	1.63839	NM_177968.2	[]	[]	[]	[]	[]	[]	[]	[]	[]	[]	[]	[]	[]	[1212]	[]	[]	[]	[]
SERPINB5	6290707	1.63806	NM_002639.3	[]	[]	[]	[]	[]	[]	[]	[]	[]	[]	[]	[]	[]	[37]	[129]	[]	[]	[]
TSPAN17	840403	1.63801	NM_130465.3	[]	[]	[]	[]	[]	[]	[]	[]	[]	[]	[]	[]	[775]	[]	[]	[]	[]	[]
SLC10A7	2690296	1.63749	NM_001029998.2	[]	[]	[]	[]	[]	[]	[]	[]	[]	[]	[]	[]	[]	[]	[]	[]	[]	[]
RAB11FIP5	1260193	1.63718	NM_015470.2	[]	[]	[]	[]	[2061]	[]	[]	[]	[]	[]	[]	[]	[631]	[630]	[102]	[]	[]	[]
C20ORF117	290132	1.63672	NM_199181.2	[]	[]	[]	[]	[]	[]	[]	[]	[]	[]	[]	[]	[]	[]	[]	[]	[]	[]
ITPRIPL1	50324	1.63612	NM_001008949.1	[]	[]	[]	[]	[]	[]	[]	[]	[]	[]	[]	[]	[]	[]	[]	[]	[]	[]
AK3L1	160148	1.63609	NM_013410.2	[]	[]	[]	[]	[]	[]	[]	[]	[]	[]	[]	[]	[]	[]	[]	[]	[]	[]
TMEM14B	2940044	1.63549	NM_030969.2	[]	[]	[]	[]	[]	[]	[]	[]	[]	[]	[]	[]	[]	[]	[]	[]	[]	[]
TMEM38A	770026	1.63546	NM_024074.1	[]	[]	[]	[]	[]	[]	[]	[]	[]	[]	[]	[]	[]	[]	[]	[]	[]	[]
PWWP2B	2650020	1.63506	NM_138499.3	[771]	[]	[]	[]	[]	[]	[]	[]	[]	[]	[]	[]	[]	[]	[]	[]	[]	[]
RIF1	1660646	1.63505	NM_018151.3	[]	[]	[]	[]	[]	[]	[]	[]	[]	[]	[]	[]	[]	[]	[]	[]	[]	[]
ASB6	1780450	1.63496	NM_177999.1	[]	[]	[]	[]	[]	[]	[]	[]	[]	[]	[]	[]	[]	[470]	[]	[]	[]	[]
ELK1	510162	1.63495	NM_005229.2	[]	[]	[]	[]	[]	[]	[]	[]	[]	[]	[]	[]	[]	[]	[]	[]	[]	[]
APCDD1	4280739	1.63463	NM_153000.3	[]	[]	[]	[]	[]	[]	[]	[]	[]	[]	[]	[]	[]	[]	[]	[]	[]	[]
ZNF423	4280450	1.6345	NM_015069.2	[]	[]	[]	[]	[]	[]	[]	[]	[]	[]	[]	[]	[]	[]	[]	[]	[]	[]
CREG2	4250619	1.63449	NM_153836.2	[]	[]	[]	[]	[]	[]	[]	[]	[]	[]	[]	[]	[]	[1919]	[]	[]	[]	[]
AGPAT5	830719	1.63442	NM_018361.2	[]	[]	[]	[]	[424]	[423]	[]	[]	[]	[]	[]	[]	[2233]	[]	[3475]	[]	[]	[]
DCN	50368	1.63429	NM_001920.3	[]	[]	[]	[]	[]	[]	[]	[]	[]	[]	[]	[]	[]	[98]	[]	[]	[]	[]
ZNF80	2640181	1.63379	NM_007136.2	[]	[]	[]	[]	[]	[]	[]	[]	[]	[]	[]	[]	[]	[]	[]	[]	[]	[]
EPHB3	6290735	1.63337	NM_004443.3	[]	[]	[]	[]	[]	[]	[]	[]	[]	[]	[]	[]	[]	[]	[]	[]	[]	[]
KIAA0430	7000142	1.63275	NM_014647.2	[]	[]	[]	[]	[1298]	[]	[]	[]	[337]	[]	[]	[]	[]	[]	[]	[]	[]	[]
NDUFC2	6590491	1.63265	NM_004549.3	[]	[]	[]	[]	[]	[]	[]	[]	[]	[]	[]	[]	[]	[]	[]	[788]	[]	[]
LASS5	6330356	1.6323	NM_147190.1	[]	[]	[]	[]	[]	[]	[]	[]	[]	[]	[]	[]	[]	[]	[]	[]	[]	[]
SESTD1	670202	1.63211	NM_178123.3	[3107, 7419]	[]	[]	[]	[]	[1095, 1317]	[]	[]	[]	[]	[]	[]	[]	[]	[]	[]	[]	[505]
CRK	6550196	1.63194	NM_016823.2	[]	[]	[]	[]	[]	[]	[]	[]	[]	[]	[]	[]	[]	[]	[]	[]	[]	[]
C6ORF208	1710376	1.63174	NM_025002.1
GSDM1	3130347	1.63154	NM_178171.2	[]	[]	[]	[]	[]	[]	[]	[]	[]	[]	[]	[]	[]	[]	[]	[]	[]	[]
TXNDC11	10746	1.63153	NM_015914.5	[]	[]	[]	[]	[]	[]	[]	[]	[]	[]	[]	[]	[]	[]	[]	[]	[]	[]
GALNAC4S-6ST	7320041	1.63138	NM_015892.2	[]	[660]	[]	[]	[]	[]	[]	[]	[]	[]	[]	[]	[1339]	[]	[1914]	[]	[]	[]
ZNF436	6900731	1.63099	NM_030634.2	[]	[]	[]	[]	[]	[]	[]	[]	[]	[]	[]	[]	[]	[]	[]	[]	[]	[87]
FAM107B	6040603	1.63093	NM_031453.2	[]	[]	[]	[]	[1580]	[1579]	[]	[]	[]	[]	[]	[]	[]	[150]	[]	[]	[]	[]
MTAP	2600291	1.63065	NM_002451.3	[]	[]	[]	[]	[]	[]	[]	[]	[]	[]	[]	[]	[]	[]	[]	[]	[]	[]
C1ORF176	3870450	1.63035	NM_022774.1	[]	[]	[]	[]	[]	[]	[]	[]	[]	[]	[]	[]	[]	[]	[]	[]	[]	[]
PTCH1	1410289	1.63034	NM_001083605.1	[]	[]	[]	[]	[]	[]	[]	[]	[]	[]	[]	[]	[]	[1107]	[]	[]	[2312]	[2311]
MBOAT2	5080468	1.6294	XM_001129292.1
VWCE	1450608	1.62919	NM_152718.2	[]	[]	[]	[]	[]	[]	[]	[]	[]	[]	[]	[]	[]	[]	[]	[]	[]	[]
WWC1	1090575	1.62916	NM_015238.1	[]	[]	[]	[]	[456]	[]	[]	[]	[]	[]	[]	[]	[]	[]	[431]	[]	[]	[]
TCF21	5360112	1.62905	NM_003206.2	[]	[]	[]	[]	[]	[]	[]	[]	[]	[]	[]	[]	[]	[]	[]	[]	[]	[]
MACF1	6370739	1.629	NM_012090.3	[]	[]	[]	[]	[]	[]	[]	[]	[]	[]	[]	[]	[]	[]	[]	[]	[]	[]
ARL5B	1710753	1.62895	NM_178815.3	[]	[]	[]	[]	[]	[]	[]	[]	[]	[]	[]	[]	[199]	[]	[]	[]	[]	[]
MIER2	1010240	1.62895	NM_017550.1	[]	[360]	[]	[]	[]	[]	[]	[]	[666]	[665]	[]	[]	[]	[]	[]	[]	[]	[]
ANKRD29	1500358	1.62891	NM_173505.2	[]	[]	[]	[]	[]	[]	[]	[]	[]	[]	[]	[]	[]	[]	[]	[770]	[]	[451]
RYBP	840554	1.62873	NM_012234.4	[]	[]	[]	[]	[]	[]	[]	[]	[]	[]	[]	[]	[]	[]	[]	[]	[]	[]
SPCS3	7050026	1.62872	NM_021928.1	[]	[]	[]	[]	[]	[]	[]	[]	[]	[]	[]	[]	[]	[]	[]	[]	[]	[]
PPAP2C	4250626	1.62862	NM_177526.1	[]	[]	[]	[]	[]	[]	[]	[]	[]	[]	[]	[]	[]	[]	[]	[]	[]	[]
ACSL3	3440367	1.6285	NM_004457.3	[]	[]	[]	[]	[1380]	[]	[]	[]	[]	[]	[]	[]	[]	[]	[232]	[1277]	[]	[]
STRADB	2940075	1.62837	NM_018571.5	[]	[]	[]	[]	[]	[416]	[]	[]	[]	[]	[]	[]	[]	[]	[]	[]	[]	[]
HOXD3	4670689	1.62836	NM_006898.4	[]	[]	[]	[]	[]	[]	[]	[]	[]	[]	[]	[662]	[]	[]	[]	[]	[]	[]
C6ORF151	2350438	1.62714	NM_152551.3	[2595]	[]	[]	[]	[]	[]	[]	[]	[]	[]	[]	[]	[]	[]	[]	[]	[]	[300]
LMBR1L	4120332	1.62704	NM_018113.1	[]	[]	[]	[]	[]	[]	[]	[]	[]	[]	[]	[]	[]	[]	[]	[]	[]	[]
SLC46A3	2640324	1.62596	NM_181785.2	[]	[]	[]	[]	[]	[]	[]	[]	[]	[]	[]	[]	[]	[]	[]	[]	[]	[39]
ERBB4	4210519	1.6253	NM_005235.1	[304, 5232, 6968]	[]	[]	[]	[]	[7235]	[]	[]	[]	[]	[]	[]	[]	[]	[]	[]	[450, 5995]	[5994]
KIAA1598	5340162	1.62522	NM_018330.4	[341]	[]	[]	[]	[447]	[]	[]	[]	[]	[]	[]	[]	[802]	[]	[]	[]	[]	[]
MST150	130364	1.62491	NM_032947.3	[]	[]	[]	[]	[]	[]	[]	[]	[]	[]	[]	[]	[]	[440]	[]	[]	[]	[]
C10ORF49	6450072	1.62489	NM_145314.1	[]	[]	[]	[]	[]	[]	[]	[]	[]	[]	[]	[]	[]	[]	[]	[]	[]	[]
HDAC8	4760241	1.6248	NM_018486.1	[]	[]	[]	[]	[]	[]	[]	[]	[]	[]	[]	[]	[348]	[]	[]	[]	[]	[]
DSCR6	4180475	1.62475	NM_018962.1	[]	[]	[]	[]	[]	[]	[]	[]	[]	[]	[]	[]	[]	[]	[]	[]	[]	[]
MIXL1	450184	1.62468	NM_031944.1	[]	[]	[]	[]	[]	[]	[]	[]	[]	[]	[]	[]	[]	[]	[]	[]	[]	[]
DNAJC25	4040719	1.62449	NM_001015882.2	[]	[]	[]	[]	[]	[]	[]	[]	[]	[]	[]	[]	[]	[]	[]	[]	[]	[]
DTNB	770504	1.62437	NM_021907.3	[]	[146]	[35]	[34]	[]	[]	[]	[]	[]	[]	[]	[]	[]	[]	[]	[]	[]	[]
SOCS4	7100082	1.62429	NM_080867.2	[]	[]	[]	[]	[]	[1430]	[]	[]	[]	[]	[]	[]	[]	[4561]	[]	[]	[1765]	[1764]
PURB	6290546	1.62427	NM_033224.3	[]	[]	[]	[]	[]	[4718]	[]	[]	[]	[]	[]	[]	[1289, 3951]	[3950]	[3581]	[]	[]	[2723]
ITPK1	6110731	1.62361	NM_014216.3	[]	[]	[]	[1364]	[]	[]	[]	[]	[]	[]	[]	[]	[]	[]	[]	[]	[]	[]
DCBLD1	5700747	1.62316	NM_173674.1	[]	[]	[]	[]	[]	[]	[]	[]	[]	[]	[]	[]	[]	[]	[]	[]	[]	[]
DRAM	4280482	1.62315	NM_018370.2	[]	[]	[]	[]	[1720]	[]	[]	[]	[]	[]	[]	[]	[]	[]	[]	[]	[501, 1479]	[]
RC3H2	1450563	1.62285	NM_018835.1	[]	[]	[]	[]	[]	[]	[]	[]	[]	[]	[]	[]	[26]	[]	[]	[]	[]	[]
IGSF1	6380519	1.62258	NM_001555.2	[]	[]	[]	[]	[]	[]	[]	[]	[]	[]	[]	[]	[]	[]	[]	[]	[]	[]
EI24	770541	1.62257	NM_001007277.1	[]	[]	[]	[]	[]	[]	[]	[]	[]	[]	[]	[]	[474]	[]	[]	[]	[]	[]
GPC2	3390328	1.62251	NM_152742.1	[]	[]	[]	[]	[]	[]	[]	[]	[]	[]	[]	[]	[]	[]	[]	[]	[]	[]
HOXA7	5690307	1.62207	NM_006896.3	[]	[]	[]	[]	[]	[]	[]	[]	[]	[]	[]	[]	[]	[]	[]	[]	[]	[]
DPH3	6250397	1.62185	NM_206831.1	[]	[]	[]	[]	[]	[]	[]	[]	[]	[]	[]	[]	[]	[]	[]	[]	[]	[]
PPP1CB	6200369	1.62096	NM_206876.1	[]	[]	[]	[]	[]	[]	[]	[]	[]	[]	[]	[]	[]	[]	[]	[]	[]	[]
AKIRIN1	520040	1.62087	NM_024595.1	[]	[]	[]	[]	[]	[]	[]	[]	[]	[]	[]	[]	[]	[]	[]	[]	[]	[783]
ST3GAL1	1300601	1.62068	NM_003033.2	[]	[]	[]	[]	[]	[]	[]	[]	[]	[]	[]	[]	[]	[]	[]	[]	[]	[]
ZFHX3	4050746	1.62059	NM_006885.3	[]	[]	[]	[]	[1276]	[]	[]	[]	[]	[]	[]	[]	[]	[]	[]	[]	[]	[]
SLC34A3	2900156	1.62051	NM_080877.1	[]	[]	[]	[]	[]	[]	[]	[]	[]	[]	[]	[16]	[]	[]	[]	[]	[]	[]
MAP3K7IP2	2470408	1.61985	NM_015093.2	[]	[]	[]	[]	[]	[]	[]	[]	[]	[]	[]	[]	[]	[]	[]	[]	[]	[]
TCFL5	1510154	1.61984	NM_006602.2	[]	[]	[]	[]	[]	[]	[]	[]	[]	[]	[]	[]	[]	[]	[471]	[]	[]	[]
SMARCC2	6510402	1.6198	NM_139067.1	[]	[]	[]	[]	[]	[]	[]	[]	[]	[]	[]	[]	[]	[]	[]	[]	[]	[]
TLX1	2370053	1.61969	NM_005521.2	[]	[]	[]	[]	[]	[]	[]	[]	[]	[]	[]	[]	[]	[]	[]	[]	[]	[]
GABPB2	1170706	1.61938	NM_144618.1	[]	[]	[]	[]	[]	[]	[]	[]	[]	[]	[]	[]	[]	[]	[]	[]	[]	[]
WASF1	1780653	1.61789	NM_003931.2	[]	[]	[]	[]	[]	[]	[]	[]	[]	[]	[]	[]	[]	[]	[]	[]	[]	[]
DEGS1	5220632	1.61787	NM_003676.2	[]	[]	[]	[]	[]	[]	[]	[]	[]	[]	[]	[]	[]	[]	[]	[]	[]	[]
PRDM4	20243	1.61785	NM_012406.3	[]	[]	[]	[]	[]	[]	[]	[]	[]	[]	[]	[]	[22]	[]	[]	[]	[]	[]
CACNG7	4390364	1.61766	NM_031896.3	[]	[]	[]	[]	[]	[]	[]	[]	[]	[]	[]	[]	[]	[]	[]	[]	[]	[]
PPFIA4	1740167	1.61759	NM_015053.1	[]	[]	[]	[]	[]	[]	[]	[]	[]	[]	[]	[]	[]	[199, 289]	[]	[1180]	[]	[]
GAD1	3840192	1.61715	NM_000817.2	[]	[]	[]	[]	[157]	[]	[]	[]	[]	[]	[]	[]	[472]	[]	[]	[355]	[]	[]
PLAGL1	670603	1.61705	NM_001080951.1	[]	[]	[]	[]	[]	[]	[]	[]	[]	[]	[]	[]	[]	[]	[]	[]	[312]	[]
2013-03-02	7570253	1.61697	NM_016496.4
SFTPB	4730736	1.61683	NM_198843.1	[]	[]	[]	[]	[]	[]	[]	[]	[]	[]	[]	[]	[]	[]	[]	[]	[]	[]
TRIM44	1300239	1.61659	NM_017583.3	[]	[]	[]	[]	[]	[]	[]	[]	[]	[]	[]	[]	[531]	[]	[821]	[820]	[]	[]
TAS2R39	770246	1.61635	NM_176881.2	[]	[]	[]	[]	[]	[]	[]	[]	[]	[]	[]	[]	[]	[]	[]	[]	[]	[]
UBAC1	2850112	1.61613	NM_016172.2	[]	[]	[]	[]	[]	[]	[]	[]	[]	[]	[]	[]	[]	[]	[]	[]	[]	[]
RNASEH1	1510661	1.61611	NM_002936.3	[]	[]	[]	[]	[]	[]	[]	[]	[]	[]	[]	[]	[]	[]	[]	[]	[]	[]
XCR1	1300707	1.61598	NM_005283.2	[]	[]	[]	[]	[]	[]	[]	[]	[]	[]	[]	[]	[]	[]	[]	[]	[]	[]
PROM1	7400452	1.61595	NM_006017.1	[]	[]	[]	[]	[]	[]	[]	[]	[]	[]	[]	[]	[927]	[]	[]	[]	[]	[]
GALE	7160368	1.61552	NM_000403.3	[]	[]	[]	[]	[]	[]	[]	[]	[]	[]	[]	[]	[]	[]	[]	[]	[]	[]
TRAM2	940670	1.61531	NM_012288.3	[1084, 1830]	[5241]	[]	[]	[]	[]	[]	[]	[]	[]	[1092]	[]	[]	[491]	[]	[]	[523]	[]
PSD3	5090397	1.61516	NM_206909.2	[]	[]	[]	[]	[]	[]	[]	[]	[]	[]	[]	[]	[]	[]	[3597]	[3596]	[]	[]
TRIM13	1170523	1.61516	NM_001007278.1	[2347]	[]	[]	[]	[]	[]	[72]	[]	[]	[]	[]	[]	[]	[]	[]	[]	[1822]	[]
CRIPAK	4210653	1.61515	NM_175918.2	[]	[]	[]	[]	[]	[]	[]	[]	[]	[]	[]	[]	[]	[]	[]	[]	[]	[]
ZNF701	3780280	1.61507	NM_018260.1	[988]	[]	[]	[]	[]	[]	[]	[]	[]	[]	[]	[]	[]	[]	[]	[]	[719]	[718]
IL10RA	4490053	1.61494	NM_001558.2	[1665]	[]	[]	[]	[]	[]	[]	[]	[]	[]	[]	[]	[]	[]	[553, 1033]	[552]	[304, 602]	[303]
AATK	5550132	1.61471	NM_001080395.1
PPP4R1	5560020	1.61446	NM_005134.2	[]	[]	[]	[]	[]	[]	[]	[]	[]	[]	[]	[]	[]	[]	[]	[]	[]	[]
PDPR	1940167	1.61442	XM_001134215.1	[]	[]	[]	[]	[]	[]	[]	[]	[]	[]	[1193]	[1192]	[]	[]	[]	[2452]	[]	[]
P4HA3	2810398	1.61428	NM_182904.3	[]	[]	[]	[]	[]	[]	[]	[]	[]	[]	[]	[]	[]	[]	[107]	[]	[]	[]
FCHO2	5860064	1.61406	NM_138782.1	[]	[]	[]	[]	[]	[]	[]	[]	[]	[]	[]	[]	[]	[]	[]	[]	[]	[]
CGGBP1	3370687	1.61369	NM_001008390.1	[3400]	[]	[]	[]	[2205]	[2204]	[]	[649]	[]	[]	[]	[]	[1948]	[]	[]	[]	[]	[3257]
RARA	4050706	1.61368	NM_000964.2	[]	[]	[]	[]	[]	[]	[]	[]	[]	[]	[]	[]	[]	[]	[]	[]	[]	[]
DPH3	7380465	1.61346	NM_001047434.1	[]	[]	[]	[]	[]	[]	[]	[]	[]	[]	[]	[]	[]	[]	[]	[]	[]	[]
C6ORF25	360768	1.61328	NM_138276.1
HYPK	6660332	1.6132	NM_016400.2	[]	[]	[]	[]	[]	[]	[]	[]	[]	[]	[]	[]	[]	[]	[]	[]	[]	[]
IL4R	5910609	1.61248	NM_000418.2	[]	[]	[]	[]	[]	[]	[]	[]	[]	[]	[]	[]	[]	[]	[]	[]	[]	[]
GOSR1	270019	1.61244	NM_004871.2	[]	[]	[]	[]	[]	[]	[]	[]	[]	[]	[]	[]	[]	[]	[]	[]	[3224]	[3223]
EIF4G2	2260095	1.61217	NM_001418.3	[]	[]	[]	[]	[]	[]	[]	[]	[]	[]	[]	[]	[]	[]	[]	[]	[249]	[304]
APH1A	7550364	1.61078	NM_001077628.1	[]	[]	[]	[]	[]	[]	[]	[]	[]	[]	[]	[]	[]	[]	[]	[]	[]	[]
NUDCD1	3360139	1.61046	NM_032869.2	[]	[]	[]	[]	[]	[]	[]	[]	[]	[]	[]	[]	[]	[]	[]	[]	[]	[805]
FOXK2	1570561	1.60983	NM_004514.3
EPB41L1	3400563	1.60948	NM_012156.2	[]	[]	[]	[]	[]	[]	[]	[]	[]	[]	[]	[]	[]	[]	[2245]	[1898, 2244]	[]	[]
POU2F1	7320687	1.60933	NM_002697.2	[]	[]	[]	[]	[]	[]	[]	[]	[]	[]	[]	[]	[]	[]	[]	[]	[]	[]
ODZ3	7050066	1.60923	NM_001080477.1
SH3BP4	4890674	1.60918	NM_014521.2	[]	[]	[]	[]	[]	[]	[]	[]	[]	[]	[]	[]	[]	[]	[]	[]	[]	[]
MTMR12	6590685	1.60918	NM_001040446.1	[613, 979]	[]	[]	[]	[]	[]	[]	[]	[]	[]	[]	[]	[]	[]	[]	[]	[]	[1041, 1157, 1240]
KIAA0247	3170093	1.60917	NM_014734.2	[]	[]	[]	[]	[]	[]	[]	[]	[]	[]	[]	[]	[]	[]	[2405]	[]	[]	[]
THBS1	5810685	1.6088	NM_003246.2	[]	[]	[]	[]	[]	[]	[]	[]	[]	[]	[]	[]	[]	[1289]	[]	[]	[26]	[]
PTGER3	2680441	1.60878	NM_198719.1	[]	[]	[]	[]	[604]	[]	[]	[]	[]	[]	[]	[]	[]	[]	[]	[]	[]	[]
NXF1	4850497	1.60843	NM_006362.4	[]	[]	[]	[]	[]	[]	[]	[]	[]	[]	[]	[]	[]	[732]	[]	[]	[]	[]
PLD2	7210543	1.60842	NM_002663.2	[]	[]	[]	[]	[]	[]	[]	[]	[]	[]	[]	[]	[]	[]	[]	[]	[]	[]
BRD4	5550762	1.6082	NM_058243.1	[]	[]	[]	[]	[]	[]	[]	[]	[]	[]	[]	[]	[]	[]	[]	[]	[]	[]
CANX	5860477	1.60817	NM_001024649.1	[]	[]	[]	[]	[2770]	[]	[]	[]	[]	[]	[]	[]	[]	[]	[]	[]	[]	[]
TMEM134	670671	1.60816	NM_001078650.1	[]	[]	[]	[]	[]	[]	[]	[]	[]	[]	[]	[]	[]	[]	[]	[]	[]	[]
NPTX2	6420050	1.60815	NM_002523.1	[]	[]	[]	[]	[]	[]	[]	[]	[]	[]	[]	[]	[]	[]	[80]	[]	[]	[]
MXD4	3710647	1.60783	NM_006454.2	[]	[]	[]	[]	[]	[]	[]	[]	[]	[]	[]	[]	[]	[]	[]	[]	[]	[]
COL23A1	2350441	1.60777	NM_173465.2	[]	[]	[]	[]	[]	[]	[]	[]	[]	[]	[]	[]	[]	[]	[]	[]	[]	[]
CHSY1	3060128	1.60766	NM_014918.3	[]	[]	[]	[]	[]	[736]	[]	[]	[]	[]	[]	[]	[]	[]	[]	[]	[]	[]
C6ORF130	780187	1.60746	NM_145063.2	[]	[]	[]	[]	[]	[]	[]	[]	[]	[]	[]	[]	[]	[]	[]	[]	[]	[]
C19ORF47	4230603	1.6071	NM_178830.2	[]	[]	[]	[]	[]	[]	[]	[]	[]	[]	[]	[]	[93]	[]	[]	[104]	[]	[]
RCC2	1340360	1.60705	NM_018715.1	[]	[]	[]	[1832]	[]	[]	[]	[]	[]	[]	[]	[]	[]	[1337]	[809, 1398]	[]	[]	[]
ELK4	510327	1.60702	NM_001973.2	[]	[]	[]	[]	[]	[]	[]	[]	[]	[]	[]	[]	[]	[]	[]	[]	[]	[]
SNF1LK	1690678	1.60699	NM_173354.3	[710]	[]	[]	[1961]	[]	[]	[]	[]	[]	[]	[]	[]	[]	[]	[]	[]	[]	[]
IKZF4	5550608	1.60687	NM_022465.3	[300]	[]	[]	[]	[]	[]	[]	[]	[]	[]	[]	[]	[]	[]	[]	[]	[]	[]
CSNK1E	6250100	1.6068	NM_152221.2	[]	[]	[]	[]	[1003]	[]	[]	[]	[]	[]	[]	[]	[]	[629]	[]	[]	[]	[]
LAMA2	360181	1.60596	NM_001079823.1	[]	[]	[]	[]	[]	[]	[]	[]	[]	[]	[]	[]	[]	[]	[]	[]	[]	[]
PGLYRP4	730167	1.60588	NM_020393.2	[]	[]	[]	[]	[]	[]	[]	[]	[]	[]	[]	[]	[617]	[]	[]	[]	[]	[]
SFRS9	6420767	1.60587	NM_003769.2	[]	[]	[]	[]	[]	[]	[]	[]	[]	[]	[]	[]	[]	[]	[]	[]	[]	[]
DLL1	4050687	1.60582	NM_005618.3	[]	[]	[]	[]	[]	[]	[]	[]	[]	[]	[]	[]	[]	[]	[]	[]	[]	[]
GRPEL2	5080487	1.60577	NM_152407.3	[]	[]	[]	[]	[]	[2268]	[]	[]	[]	[]	[]	[]	[]	[]	[724]	[]	[]	[]
XYLT1	5820341	1.6057	NM_022166.2	[]	[]	[]	[1551]	[]	[]	[]	[4013]	[]	[]	[]	[]	[]	[6252]	[1634, 4996]	[1633]	[5871]	[6271]
MBP	4830204	1.60558	NM_001025101.1	[]	[]	[]	[409, 1279]	[]	[]	[]	[]	[]	[]	[]	[]	[]	[1119]	[]	[]	[]	[]
EPN1	6370025	1.6055	NM_013333.2	[]	[]	[]	[]	[]	[]	[]	[]	[]	[]	[]	[]	[]	[]	[]	[]	[]	[]
GPR124	6040736	1.60532	NM_032777.6	[]	[]	[]	[]	[]	[]	[]	[]	[]	[]	[]	[]	[]	[]	[]	[]	[]	[]
BCAS4	5820138	1.60509	NM_017843.3	[]	[]	[]	[]	[]	[]	[]	[]	[]	[]	[]	[]	[]	[563]	[]	[]	[]	[]
FAM55C	460487	1.60497	NM_145037.1	[]	[]	[]	[]	[]	[]	[]	[]	[]	[]	[]	[]	[]	[]	[]	[]	[]	[]
CNIH4	6400332	1.6046	NM_014184.2	[]	[]	[]	[]	[]	[]	[]	[]	[]	[]	[]	[]	[]	[]	[]	[]	[]	[]
RDH10	7050433	1.60439	NM_172037.2	[]	[]	[]	[]	[]	[]	[]	[]	[]	[]	[]	[]	[]	[]	[]	[]	[]	[]
STK19	4640142	1.60394	NM_004197.1	[]	[]	[]	[]	[]	[]	[]	[]	[]	[]	[]	[]	[]	[]	[]	[]	[]	[]
HLTF	4480520	1.60373	NM_139048.2	[]	[]	[]	[]	[]	[]	[]	[]	[]	[]	[]	[]	[65]	[]	[]	[]	[]	[]
RBMS1	4150639	1.60345	NM_002897.3	[]	[]	[]	[]	[]	[]	[]	[559]	[]	[]	[]	[]	[]	[]	[]	[]	[]	[]
PJA2	520431	1.60318	NM_014819.3	[]	[]	[]	[]	[]	[]	[]	[]	[]	[]	[]	[]	[]	[648]	[]	[]	[466, 2478]	[465, 1553]
TMEM134	5690711	1.60315	NM_001078651.1	[]	[]	[]	[]	[]	[]	[]	[]	[]	[]	[]	[]	[]	[]	[]	[]	[]	[]
FAF2	6450703	1.60291	NM_014613.2	[2336]	[]	[]	[]	[]	[]	[]	[]	[]	[]	[]	[]	[]	[]	[]	[]	[2021]	[]
HCG2P7	4780470	1.60242	NR_001318.1
CASP2	3360059	1.60221	NM_032982.2	[]	[]	[]	[]	[]	[]	[]	[]	[]	[]	[]	[]	[]	[310]	[]	[]	[]	[]
ETNK2	4560497	1.60213	NM_018208.1	[]	[]	[]	[]	[]	[]	[]	[]	[]	[]	[]	[]	[]	[]	[]	[]	[]	[]
TP53INP2	5360392	1.60193	NM_021202.1	[]	[]	[]	[]	[]	[]	[]	[]	[]	[]	[]	[]	[]	[]	[2293]	[]	[]	[]
ABCA7	2570100	1.60191	NM_019112.3	[]	[]	[]	[]	[]	[]	[]	[]	[]	[]	[]	[]	[]	[]	[]	[]	[]	[]
GPR156	7560494	1.6019	NM_153002.1	[]	[]	[]	[]	[]	[]	[]	[]	[]	[]	[]	[]	[]	[]	[]	[]	[]	[]
CHST3	3930736	1.60179	NM_004273.2	[]	[]	[]	[]	[]	[]	[]	[]	[]	[]	[]	[]	[3372]	[2853]	[]	[3084, 4015]	[661]	[]
COL16A1	5360743	1.60178	NM_001856.3	[]	[]	[]	[]	[]	[]	[]	[]	[]	[]	[]	[]	[17]	[]	[]	[]	[]	[]
TMEM219	2490202	1.60171	NM_001083613.1	[]	[]	[]	[]	[]	[]	[]	[]	[]	[]	[]	[]	[]	[]	[]	[]	[]	[]
ZNF136	4860768	1.60097	XM_001126650.1
SQSTM1	4260044	1.60085	NM_003900.3	[]	[]	[]	[]	[]	[]	[]	[]	[]	[]	[]	[]	[]	[]	[]	[]	[]	[]
RNASE4	5910382	1.6002	NM_194430.1	[]	[]	[]	[]	[]	[]	[]	[]	[]	[]	[]	[]	[]	[]	[]	[]	[]	[]
GLIS3	6560017	1.60017	NM_152629.3	[1905]	[]	[]	[]	[]	[]	[]	[]	[]	[]	[]	[]	[]	[]	[]	[]	[3012, 3696]	[1419, 3558]
PLXNB1	6330438	1.60007	NM_002673.3	[]	[]	[]	[]	[]	[]	[]	[]	[]	[]	[]	[]	[]	[]	[]	[]	[]	[]
RAB11FIP2	4760630	1.59983	NM_014904.1	[3398]	[]	[]	[]	[]	[]	[]	[]	[]	[]	[]	[]	[]	[]	[]	[]	[]	[]
CHN1	610332	1.59952	NM_001025201.1	[]	[]	[]	[]	[]	[]	[]	[]	[]	[]	[]	[]	[]	[]	[]	[]	[]	[]
C3ORF52	3940079	1.59929	NM_024616.1	[]	[]	[]	[]	[719]	[718]	[]	[]	[]	[]	[]	[]	[]	[]	[]	[]	[]	[]
NKX6-2	4880446	1.59918	NM_177400.2	[]	[]	[]	[]	[]	[]	[]	[]	[]	[]	[]	[]	[]	[]	[]	[]	[]	[]
ATL2	2850494	1.59895	NM_022374.1	[]	[]	[]	[]	[]	[]	[]	[]	[]	[]	[]	[]	[]	[]	[]	[]	[216]	[]
DOK7	50563	1.59889	NM_173660.3	[]	[]	[]	[]	[]	[]	[]	[]	[]	[]	[]	[]	[]	[]	[]	[]	[]	[]
MARVELD2	1940301	1.59885	NM_144724.1	[]	[]	[]	[]	[]	[]	[]	[]	[]	[]	[]	[]	[]	[]	[]	[]	[]	[]
LEF1	4570255	1.59786	NM_016269.2	[]	[]	[]	[]	[]	[]	[]	[]	[]	[]	[]	[]	[]	[]	[]	[708]	[]	[]
HAGH	1780356	1.59706	NM_005326.4	[]	[]	[]	[]	[]	[]	[]	[]	[]	[]	[]	[]	[]	[]	[]	[]	[]	[]
IL16	5080615	1.59677	NM_172217.2	[]	[]	[]	[]	[]	[]	[]	[]	[]	[]	[]	[]	[]	[]	[]	[]	[]	[]
SLC37A4	5130577	1.5965	NM_001467.4	[]	[]	[]	[]	[]	[]	[]	[]	[]	[]	[]	[]	[]	[]	[]	[]	[]	[]
ZFP36L2	7050300	1.59538	NM_006887.3
TMBIM4	2680128	1.59534	NM_016056.2	[]	[]	[]	[]	[]	[]	[]	[]	[587]	[]	[]	[]	[]	[]	[]	[]	[]	[147]
EDEM1	2030292	1.59522	NM_014674.1	[]	[]	[]	[]	[]	[]	[]	[]	[]	[]	[]	[]	[]	[]	[]	[]	[]	[]
PLEKHA5	4230204	1.59514	NM_019012.2	[]	[]	[]	[]	[]	[]	[]	[]	[]	[]	[]	[]	[]	[]	[]	[]	[]	[]
CTSL1	840717	1.59506	NM_001912.3	[]	[]	[]	[]	[]	[]	[]	[]	[]	[]	[]	[]	[]	[]	[]	[]	[]	[]
SERPINB9	1980154	1.59486	NM_004155.3	[]	[]	[]	[]	[]	[]	[]	[]	[]	[]	[]	[]	[]	[]	[]	[]	[]	[2645]
RABIF	2230343	1.5942	NM_002871.3	[]	[]	[]	[]	[]	[]	[]	[]	[]	[]	[]	[]	[]	[]	[]	[]	[]	[]
C20ORF30	1110541	1.59391	NM_001009923.1
LITAF	3180672	1.59375	NM_004862.2	[]	[]	[]	[]	[]	[]	[]	[]	[]	[]	[]	[]	[]	[]	[]	[]	[]	[]
ABCB10	4810048	1.59366	NM_012089.1	[]	[]	[]	[]	[]	[]	[]	[]	[]	[]	[]	[]	[1157]	[]	[]	[]	[]	[1566]
GPR177	1570441	1.59342	NM_001002292.1	[]	[]	[]	[]	[]	[]	[]	[]	[]	[]	[]	[]	[]	[]	[]	[]	[]	[]
PIGF	1450072	1.59299	NM_002643.3	[]	[]	[]	[]	[]	[]	[]	[]	[]	[]	[]	[]	[]	[]	[]	[]	[]	[]
SLC10A3	5360551	1.59271	NM_019848.2	[]	[]	[]	[]	[]	[]	[]	[]	[]	[]	[]	[]	[]	[]	[]	[]	[]	[]
C17ORF63	5570224	1.59266	NM_001077498.1	[]	[]	[321]	[]	[]	[]	[]	[]	[]	[]	[]	[]	[]	[]	[]	[]	[]	[]
LZTFL1	6250154	1.5926	NM_020347.2	[1446]	[]	[]	[]	[]	[151]	[]	[]	[]	[]	[]	[]	[1361]	[]	[]	[]	[]	[]
LDLRAP1	1030768	1.59229	NM_015627.2	[]	[]	[]	[]	[]	[]	[]	[]	[]	[]	[]	[]	[]	[717]	[]	[1471]	[]	[]
FAM44B	3780762	1.59201	NM_138369.1	[]	[94]	[]	[]	[]	[]	[]	[]	[]	[]	[]	[]	[]	[]	[]	[]	[]	[]
DENND5B	1190047	1.59152	NM_144973.3	[566]	[]	[]	[]	[1298]	[1297]	[]	[]	[]	[]	[]	[]	[3006]	[479, 2226]	[5017]	[]	[]	[]
TACR1	3940324	1.59123	NM_001058.2	[]	[]	[]	[]	[]	[]	[]	[]	[]	[]	[]	[]	[]	[]	[]	[]	[]	[]
PHF20L1	2810671	1.59106	NM_198513.1	[]	[]	[]	[]	[]	[]	[]	[]	[]	[]	[]	[]	[]	[]	[1818, 2130]	[]	[]	[828]
NR1D2	2640707	1.5909	XM_001130839.1
FAM98A	2100161	1.59026	NM_015475.3	[]	[]	[]	[]	[]	[]	[]	[]	[]	[]	[]	[]	[]	[]	[]	[]	[]	[594]
C19ORF12	6380681	1.58959	NM_001031726.2	[]	[]	[]	[]	[]	[]	[]	[]	[]	[]	[]	[]	[]	[]	[]	[]	[]	[]
POU3F2	2490551	1.58933	NM_005604.2	[]	[]	[]	[]	[]	[]	[]	[]	[]	[]	[]	[]	[]	[]	[]	[]	[]	[]
IFI6	5090215	1.58917	NM_022873.2	[]	[]	[]	[]	[]	[]	[]	[]	[]	[]	[]	[]	[]	[]	[]	[]	[]	[]
TTF2	2190220	1.58915	NM_003594.3	[]	[]	[]	[]	[]	[]	[]	[]	[]	[]	[]	[]	[271]	[]	[]	[]	[]	[]
TOB2	1400491	1.58908	NM_016272.3	[]	[]	[]	[]	[]	[]	[]	[]	[]	[]	[]	[]	[]	[]	[]	[]	[]	[]
LGALS3BP	4290730	1.58883	NM_005567.2	[]	[]	[]	[]	[]	[]	[]	[]	[]	[]	[]	[]	[]	[]	[273]	[]	[]	[]
IL32	5910112	1.58878	NM_001012636.1	[]	[]	[]	[]	[]	[]	[]	[]	[]	[]	[]	[]	[]	[]	[]	[]	[]	[]
NALCN	6290689	1.58825	NM_052867.2	[]	[]	[]	[]	[]	[]	[]	[]	[696]	[]	[]	[]	[]	[0]	[104]	[103]	[]	[]
SCN2A	3290465	1.58818	NM_021007.2	[]	[]	[]	[]	[]	[]	[]	[]	[]	[]	[]	[]	[]	[1620]	[]	[]	[]	[]
AP1S2	1070192	1.58796	NM_003916.3	[1084]	[1083]	[]	[]	[966]	[]	[]	[1242]	[]	[]	[]	[]	[]	[]	[95]	[]	[]	[]
PANX1	1940343	1.5879	NM_015368.3	[770]	[]	[]	[]	[]	[]	[]	[]	[956]	[]	[]	[]	[]	[]	[]	[]	[]	[]
NTF3	2940441	1.5874	NM_002527.3	[]	[]	[]	[]	[]	[]	[]	[]	[]	[]	[]	[]	[]	[]	[]	[]	[]	[]
PPM1A	6100128	1.58711	NM_177951.1	[]	[]	[]	[]	[2591]	[]	[1100]	[1099]	[]	[]	[]	[]	[]	[]	[]	[]	[947]	[]
BTG3	7210605	1.58679	NM_006806.3	[]	[]	[]	[]	[]	[]	[]	[]	[]	[]	[]	[]	[]	[]	[]	[]	[]	[]
NUP160	5050670	1.58675	NM_015231.1	[]	[]	[]	[]	[]	[]	[]	[]	[]	[]	[]	[]	[]	[]	[]	[]	[]	[]
GRB10	2810615	1.58668	NM_001001555.1	[1326]	[]	[2417]	[]	[]	[]	[]	[]	[]	[]	[]	[]	[]	[885]	[]	[]	[]	[]
TRIB2	2570328	1.58648	NM_021643.1	[]	[]	[]	[]	[]	[]	[]	[]	[]	[]	[]	[]	[]	[]	[]	[223]	[]	[]
CNNM1	520519	1.58644	NM_020348.1	[]	[]	[]	[]	[]	[]	[]	[]	[]	[]	[]	[]	[]	[]	[]	[]	[2104]	[]
RHOT1	4010411	1.58639	NM_001033566.1	[]	[]	[]	[]	[]	[]	[]	[]	[]	[]	[]	[]	[]	[]	[663]	[]	[]	[]
CEND1	5560162	1.58621	NM_016564.3	[]	[]	[]	[145]	[]	[]	[]	[]	[]	[]	[]	[]	[]	[]	[]	[]	[]	[]
LPL	5560674	1.58573	NM_000237.2	[]	[]	[]	[]	[]	[]	[]	[]	[]	[]	[]	[]	[]	[1728]	[]	[]	[]	[]
C6ORF89	3310181	1.58543	NM_152734.2	[3905]	[]	[]	[]	[]	[]	[]	[]	[]	[]	[]	[]	[1116, 1646]	[1645, 3433]	[]	[417, 4549]	[]	[]
DRD2	2630609	1.5854	NM_016574.2	[]	[]	[]	[]	[]	[]	[]	[]	[]	[]	[]	[]	[]	[]	[]	[]	[]	[]
MBD6	1770343	1.58539	NM_052897.3	[]	[]	[]	[]	[]	[]	[]	[]	[]	[]	[]	[]	[]	[]	[]	[]	[]	[]
RPS6KA2	5360424	1.58526	NM_001006932.1	[]	[]	[]	[3149]	[]	[]	[]	[]	[]	[3099]	[]	[]	[489]	[]	[]	[]	[2565]	[2355]
KCTD6	5290193	1.58526	NM_153331.2	[]	[]	[]	[]	[]	[]	[]	[]	[]	[]	[]	[]	[]	[]	[]	[]	[]	[]
DHCR24	4480341	1.58519	NM_014762.3	[]	[]	[]	[]	[1950]	[1949]	[]	[]	[]	[]	[]	[]	[]	[]	[1640]	[]	[]	[]
FST	6020286	1.58514	NM_013409.1	[]	[]	[]	[]	[]	[]	[]	[]	[]	[]	[]	[]	[]	[]	[]	[]	[]	[]
GOLGA7	1300750	1.58413	NM_001002296.1	[]	[]	[]	[]	[]	[]	[]	[]	[]	[]	[]	[]	[]	[768]	[]	[]	[]	[]
CEBPG	4230431	1.58411	NM_001806.2	[1935]	[]	[]	[]	[]	[]	[]	[]	[]	[]	[]	[]	[]	[]	[]	[]	[]	[]
MOSC1	3370327	1.58408	NM_022746.2	[220]	[]	[]	[]	[]	[]	[]	[]	[]	[]	[]	[]	[]	[]	[]	[]	[]	[]
GPR63	3420528	1.58394	NM_030784.1	[]	[]	[]	[]	[]	[]	[]	[]	[]	[]	[]	[]	[]	[]	[]	[]	[]	[]
MED26	730468	1.58389	NM_004831.3	[]	[]	[]	[]	[]	[]	[]	[]	[]	[]	[]	[]	[]	[]	[]	[]	[]	[]
IRX2	6040634	1.58383	NM_033267.3	[]	[]	[]	[]	[]	[]	[]	[]	[]	[]	[]	[]	[]	[]	[]	[]	[]	[]
WNT5A	1820343	1.58379	NM_003392.3	[2191]	[]	[]	[]	[]	[]	[]	[]	[]	[]	[]	[]	[]	[]	[]	[]	[]	[]
CACNA1G	2600202	1.58377	NM_198396.1	[]	[]	[]	[]	[]	[]	[]	[]	[]	[]	[]	[]	[]	[]	[]	[]	[]	[]
PITPNM2	1820576	1.5835	NM_020845.2	[]	[]	[]	[]	[]	[]	[]	[]	[]	[]	[]	[]	[]	[]	[188]	[187]	[]	[]
MKRN2	360753	1.58313	NM_014160.3	[]	[]	[]	[]	[]	[]	[]	[]	[]	[]	[]	[]	[]	[]	[]	[]	[]	[]
MAP4K4	4860343	1.583	NM_145687.2	[]	[]	[]	[]	[]	[]	[]	[]	[]	[]	[]	[]	[]	[]	[1876, 2750]	[]	[]	[]
GOLM1	4180364	1.58287	NM_177937.1	[480]	[541]	[]	[]	[]	[]	[]	[]	[]	[]	[]	[]	[]	[]	[629]	[]	[]	[979]
BOK	2600072	1.58258	NM_032515.3	[]	[]	[]	[]	[]	[]	[]	[]	[]	[]	[]	[]	[]	[]	[]	[]	[]	[]
NCOA3	1450669	1.58258	NM_181659.1	[309]	[]	[]	[]	[]	[]	[]	[]	[]	[]	[]	[]	[]	[]	[]	[]	[293]	[]
DDEF2	2030041	1.5825	NM_003887.1	[]	[]	[]	[]	[]	[]	[]	[]	[]	[]	[]	[]	[]	[]	[]	[1379]	[]	[]
MAPK7	1780068	1.58241	NM_139032.1	[]	[]	[]	[]	[]	[]	[]	[]	[]	[]	[]	[]	[]	[]	[]	[]	[]	[]
UBE2E2	5270021	1.58226	NM_152653.2	[]	[]	[]	[]	[]	[]	[]	[]	[]	[]	[]	[]	[]	[]	[]	[]	[]	[]
ENPP1	3420553	1.5822	NM_006208.1	[]	[]	[]	[]	[]	[]	[]	[1154]	[]	[]	[]	[]	[]	[4613]	[]	[]	[]	[]
RAB42	1820520	1.58207	NM_152304.1	[]	[]	[]	[]	[]	[]	[]	[]	[]	[]	[]	[]	[]	[]	[]	[]	[]	[]
RCP9	6480121	1.58168	NM_014478.4	[]	[]	[]	[]	[2099]	[]	[]	[]	[]	[]	[]	[]	[]	[]	[]	[]	[]	[]
SLC30A9	4220170	1.58095	NM_006345.3	[]	[]	[]	[]	[563]	[]	[]	[]	[]	[]	[]	[]	[]	[]	[]	[]	[]	[]
TMEM161B	7550047	1.58079	NM_153354.3	[]	[]	[]	[]	[332]	[]	[]	[]	[]	[]	[]	[]	[]	[]	[]	[]	[]	[]
KCTD17	4590044	1.58077	NM_024681.1	[]	[]	[]	[]	[]	[]	[]	[]	[]	[]	[]	[]	[]	[265]	[]	[]	[]	[]
SCN3A	3170747	1.58066	NM_006922.3	[]	[]	[]	[]	[]	[]	[]	[]	[]	[]	[]	[]	[]	[]	[]	[]	[]	[1263]
GPR172A	2140528	1.58035	NM_024531.3	[]	[]	[]	[]	[]	[]	[]	[]	[]	[]	[]	[]	[]	[]	[]	[]	[]	[]
ARL8B	130685	1.58011	NM_018184.2	[]	[]	[]	[]	[2163]	[2162]	[]	[]	[]	[]	[]	[]	[]	[1965]	[]	[]	[]	[]
LIN54	3440301	1.57997	NM_194282.1	[534]	[]	[]	[]	[]	[]	[]	[]	[]	[]	[]	[]	[]	[]	[]	[]	[]	[]
CDC42SE2	6770161	1.57995	NM_001038702.1	[]	[]	[]	[]	[]	[]	[]	[]	[]	[]	[]	[]	[]	[1627]	[1831, 2000]	[]	[]	[]
BMP1	5570324	1.57994	NM_006129.2	[]	[]	[]	[]	[]	[]	[]	[]	[]	[]	[]	[]	[]	[]	[]	[]	[]	[]
PLEKHM1	7550437	1.57936	XM_001128220.1
GNB5	2230408	1.57926	NM_006578.3	[]	[]	[]	[]	[]	[]	[]	[]	[]	[]	[]	[]	[653]	[]	[]	[]	[]	[]
HOXA5	6620437	1.57897	NM_019102.2	[]	[]	[]	[]	[]	[]	[]	[]	[]	[]	[]	[]	[]	[]	[]	[]	[]	[]
PTK6	6330608	1.57809	NM_005975.2	[]	[]	[]	[]	[]	[]	[]	[]	[]	[]	[]	[]	[]	[]	[]	[]	[]	[]
C3ORF58	4060131	1.5777	NM_173552.2	[]	[]	[]	[]	[]	[]	[]	[]	[]	[]	[]	[]	[]	[]	[]	[]	[1137]	[]
ZNF664	4010092	1.57751	NM_152437.1	[1973]	[]	[]	[]	[]	[]	[]	[]	[]	[]	[]	[]	[]	[882]	[]	[]	[]	[]
SLC5A6	5050040	1.57729	NM_021095.1	[]	[]	[]	[]	[]	[]	[]	[]	[]	[]	[]	[]	[103]	[]	[]	[]	[]	[]
UBE2H	6020736	1.57712	NM_003344.2	[]	[]	[]	[]	[]	[]	[]	[]	[]	[]	[852]	[851]	[]	[]	[]	[]	[]	[]
C9ORF131	3460369	1.57664	NM_001040412.1	[]	[]	[]	[]	[]	[]	[]	[]	[]	[]	[]	[]	[]	[]	[]	[]	[]	[]
TOMM20	3460121	1.57618	NM_014765.1	[1891]	[]	[]	[]	[695]	[694]	[]	[]	[]	[]	[]	[]	[]	[]	[]	[]	[]	[]
TREML2P	770091	1.57565	NR_002794.1
CAND2	1570133	1.57528	XM_932503.1
MTRF1L	5550564	1.57462	NM_019041.3	[]	[2450]	[]	[1168]	[2181]	[]	[]	[]	[]	[]	[]	[]	[]	[]	[]	[]	[231, 394]	[]
[truncated: 22,527 more rows]

## Sheet: NHDF vs AD 5_UTR
TargetID	ProbeID	Corrected	REFSEQ_ID	UL112-1 1-7mer	UL112-2 2-8mer	UL148D-1 1-7mer	UL148D-1 2-8mer	UL22A-1 1-7mer	UL22A-1 2-8mer	UL36-1 1-7mer	UL36-1 2-8mer	US25-1 1-7mer	US25-1 2-8mer	US25-2 1-7mer	US25-2 2-8mer	US33-1 1-7mer	US33-2 2-8mer	US5-1 1-7mer	US5-1 2-8mer	US5-2 1-7mer	US5-2 2-8mer
ATP6V0C	2360138	28.888	XM_001130742.1
GRN	1940021	22.7697	NM_002087.2	[]	[]	[]	[]	[]	[]	[]	[]	[]	[]	[]	[]	[]	[]	[]	[]	[]	[]
COMMD10	6510719	14.2773	NM_016144.2	[]	[]	[]	[]	[]	[]	[]	[]	[]	[]	[]	[]	[]	[]	[]	[]	[]	[]
GRN	6840184	13.3224	NM_002087.2	[]	[]	[]	[]	[]	[]	[]	[]	[]	[]	[]	[]	[]	[]	[]	[]	[]	[]
CTRB2	4010315	12.7814	NM_001025200.3	[]	[]	[]	[]	[]	[]	[]	[]	[]	[]	[]	[]	[]	[]	[]	[]	[]	[]
SGSH	1340538	10.9221	NM_000199.2	[]	[]	[]	[]	[]	[]	[]	[]	[]	[]	[]	[]	[]	[]	[]	[]	[]	[]
LGALS3	5420377	9.92527	NM_002306.1	[]	[]	[]	[]	[]	[]	[]	[]	[]	[]	[]	[]	[]	[]	[]	[]	[]	[]
PIGH	1580544	8.98176	NM_004569.3	[]	[]	[]	[]	[]	[]	[]	[]	[]	[]	[]	[]	[]	[]	[]	[]	[]	[]
BSG	20673	7.20053	NM_198590.1	[]	[]	[]	[]	[]	[]	[]	[]	[59]	[]	[]	[]	[]	[]	[]	[]	[]	[]
LEPRE1	1240739	7.12165	NM_022356.2	[]	[]	[]	[]	[]	[]	[]	[]	[]	[]	[]	[]	[]	[]	[]	[]	[]	[]
LIN28B	4220482	6.97785	NM_001004317.2	[]	[]	[]	[]	[]	[]	[]	[]	[]	[]	[]	[]	[]	[]	[]	[]	[]	[]
SRPRB	4480224	6.64226	NM_021203.2	[]	[]	[]	[]	[]	[]	[]	[]	[]	[]	[]	[]	[]	[]	[]	[]	[]	[]
PDIA5	3170491	6.13184	NM_006810.2	[]	[]	[]	[]	[]	[]	[]	[]	[]	[]	[]	[]	[]	[]	[]	[]	[]	[]
CCNE1	3990026	6.05486	NM_001238.1	[]	[]	[]	[]	[]	[]	[]	[]	[]	[]	[]	[]	[]	[]	[]	[]	[]	[]
FLJ39061	4200468	6.02456	NM_001080445.1
NUCB1	6520026	5.99032	NM_006184.3	[]	[]	[]	[]	[]	[]	[]	[]	[]	[]	[]	[]	[]	[]	[]	[]	[]	[]
PRSS8	7210139	5.88901	NM_002773.3	[]	[]	[]	[]	[]	[]	[]	[]	[]	[]	[]	[]	[]	[]	[]	[]	[]	[]
BCKDHA	2810296	5.88653	NM_000709.2	[]	[]	[]	[]	[]	[]	[]	[]	[]	[]	[4]	[]	[]	[]	[]	[]	[]	[]
C1ORF35	5820500	5.71291	NM_024319.2	[]	[]	[]	[]	[]	[]	[]	[]	[]	[]	[]	[]	[]	[]	[]	[]	[]	[]
TMEM74	3310767	5.60855	NM_153015.1	[]	[]	[]	[]	[]	[]	[]	[]	[]	[]	[]	[]	[]	[]	[]	[]	[]	[]
NUCB2	60427	5.49826	NM_005013.2	[]	[]	[]	[]	[]	[]	[]	[]	[]	[6]	[]	[]	[]	[]	[]	[]	[]	[]
DSC2	2710400	5.18917	NM_004949.2	[]	[]	[]	[]	[]	[]	[]	[]	[]	[]	[]	[]	[272]	[]	[]	[]	[]	[]
FALZ	6290463	5.17581	NM_004459.5	[]	[]	[]	[]	[]	[]	[]	[]	[]	[]	[]	[]	[]	[]	[]	[]	[]	[]
CCNE2	4760154	5.13213	NM_057735.1	[]	[]	[]	[]	[]	[]	[]	[]	[]	[63]	[]	[]	[]	[]	[]	[]	[]	[]
STX10	6220273	5.04627	NM_003765.1	[]	[]	[]	[]	[]	[]	[]	[]	[]	[]	[]	[]	[]	[]	[]	[]	[]	[]
COL1A1	6960142	4.93525	NM_000088.3	[]	[]	[]	[]	[]	[]	[]	[]	[]	[]	[]	[]	[]	[]	[]	[]	[]	[]
KRTAP10-7	3710050	4.89034	NM_198689.2	[]	[]	[]	[]	[]	[]	[]	[]	[]	[]	[]	[]	[]	[]	[]	[]	[]	[]
FAM38A	4590390	4.69806	NM_014745.1
ACP2	2480025	4.67745	NM_001610.1	[]	[]	[]	[]	[]	[]	[]	[]	[]	[]	[]	[]	[]	[]	[]	[]	[]	[]
ATP1A3	770338	4.65914	NM_152296.3	[]	[]	[]	[]	[]	[]	[]	[]	[]	[]	[]	[]	[]	[]	[]	[]	[]	[]
PROK2	1030463	4.64718	NM_021935.2	[]	[]	[]	[]	[]	[]	[]	[]	[]	[]	[]	[]	[]	[]	[]	[]	[]	[]
C2ORF42	5420719	4.47656	NM_017880.1	[]	[]	[]	[]	[]	[]	[]	[]	[]	[]	[]	[]	[]	[]	[]	[]	[]	[]
NCSTN	7210719	4.43142	NM_015331.2	[]	[]	[]	[]	[]	[]	[]	[]	[]	[]	[]	[]	[]	[]	[]	[]	[]	[]
LENEP	3710242	4.42337	NM_018655.2	[]	[]	[]	[]	[]	[]	[]	[]	[]	[]	[]	[]	[]	[]	[]	[]	[]	[]
MRAP	4070341	4.41447	NM_178817.3	[]	[]	[]	[]	[]	[]	[]	[]	[]	[]	[]	[]	[]	[]	[]	[]	[]	[]
CLPTM1L	1050750	4.33823	NM_030782.3	[]	[]	[]	[]	[]	[]	[]	[]	[]	[]	[]	[]	[]	[]	[]	[]	[]	[]
ITM2C	1110669	4.20423	NM_001012516.1	[]	[]	[]	[]	[]	[]	[]	[]	[]	[]	[]	[]	[]	[]	[]	[]	[]	[]
TMEM185A	4640196	4.18615	NM_032508.1	[]	[]	[]	[284]	[]	[]	[]	[]	[]	[]	[]	[]	[]	[]	[]	[]	[]	[]
PTP4A3	1110561	4.17407	NM_007079.2	[]	[]	[]	[]	[]	[]	[]	[]	[]	[]	[]	[]	[]	[]	[]	[]	[]	[]
CLSTN1	1470184	4.14921	NM_001009566.1	[]	[]	[]	[]	[]	[]	[]	[]	[]	[]	[]	[]	[]	[]	[]	[]	[]	[]
SCAMP5	7510164	4.1486	NM_138967.2	[]	[]	[]	[]	[]	[]	[]	[]	[]	[]	[]	[]	[]	[]	[]	[]	[]	[]
CERCAM	7550048	4.1485	NM_016174.3	[]	[]	[]	[]	[]	[]	[]	[]	[]	[]	[]	[]	[]	[]	[]	[]	[]	[]
DLX4	990241	4.1291	NM_138281.1	[]	[]	[]	[]	[]	[]	[]	[]	[]	[]	[]	[]	[]	[]	[]	[]	[]	[]
PNPLA6	1690446	4.10797	NM_006702.3	[]	[]	[]	[]	[]	[]	[]	[]	[]	[]	[]	[]	[]	[]	[]	[]	[]	[]
PHF21B	6350672	4.07756	NM_138415.1	[]	[]	[]	[]	[]	[]	[]	[]	[]	[]	[]	[]	[]	[]	[]	[]	[]	[]
CKAP4	4490528	4.0747	NM_006825.2	[]	[]	[]	[]	[]	[]	[]	[]	[]	[]	[]	[]	[]	[]	[]	[]	[]	[]
SLC22A17	4010367	4.06792	NM_016609.3	[]	[]	[]	[]	[]	[]	[]	[]	[]	[]	[]	[]	[]	[]	[]	[]	[]	[]
FBXL20	4900240	4.02151	NM_032875.1	[]	[]	[]	[]	[]	[]	[]	[]	[]	[]	[]	[]	[]	[]	[]	[]	[]	[]
SDC1	6590592	3.9931	NM_001006946.1	[]	[]	[]	[]	[]	[]	[]	[]	[]	[]	[]	[]	[]	[]	[]	[]	[]	[]
GPR150	5570541	3.99272	NM_199243.1	[]	[]	[]	[]	[]	[]	[]	[]	[]	[]	[]	[]	[]	[]	[]	[]	[]	[]
MGAT1	5900592	3.91308	NM_002406.2	[]	[]	[]	[]	[]	[]	[]	[]	[]	[]	[]	[]	[]	[]	[]	[]	[]	[]
OLFM1	2680072	3.90764	NM_014279.4	[]	[]	[]	[]	[]	[]	[]	[]	[]	[]	[]	[]	[]	[]	[]	[]	[]	[]
LOC644096	3930349	3.89461	NM_001042631.1
SCN1B	6560154	3.89219	NM_001037.3	[]	[]	[]	[]	[]	[]	[]	[]	[]	[]	[]	[]	[]	[]	[]	[]	[]	[]
TPP1	670113	3.87604	NM_000391.3	[]	[]	[]	[]	[]	[]	[]	[]	[]	[]	[]	[]	[]	[]	[]	[]	[]	[]
PTPLB	6980253	3.86537	NM_198402.2	[]	[]	[]	[]	[]	[]	[]	[]	[]	[]	[]	[]	[]	[]	[]	[]	[]	[]
TMED9	5390202	3.74079	NM_017510.4	[]	[]	[]	[]	[]	[]	[]	[]	[]	[]	[]	[]	[]	[]	[]	[]	[]	[]
CTSA	6840246	3.68311	NM_000308.2	[]	[]	[]	[]	[]	[]	[]	[]	[]	[]	[]	[]	[]	[]	[]	[]	[]	[]
COMT	6940243	3.68219	NM_007310.1	[]	[]	[]	[]	[]	[]	[]	[]	[]	[]	[]	[]	[]	[]	[]	[]	[]	[]
TCF7L1	5050678	3.68178	NM_031283.1	[]	[]	[]	[]	[]	[]	[]	[]	[]	[]	[]	[]	[]	[]	[]	[]	[]	[]
HYAL2	4120133	3.6719	NM_003773.2	[]	[]	[]	[]	[]	[]	[]	[]	[]	[]	[]	[]	[]	[]	[]	[]	[]	[]
FICD	3850687	3.63669	NM_007076.2	[]	[]	[]	[]	[]	[]	[]	[]	[]	[]	[]	[]	[]	[]	[]	[]	[]	[]
TOB1	4390300	3.60199	NM_005749.2	[]	[]	[]	[]	[]	[]	[]	[]	[]	[]	[]	[]	[]	[]	[]	[]	[]	[]
DPM3	2850520	3.58461	NM_018973.3	[]	[]	[]	[]	[]	[]	[]	[]	[]	[]	[]	[]	[]	[]	[]	[]	[]	[]
APP	650110	3.5768	NM_201414.1	[]	[]	[]	[]	[]	[]	[]	[]	[]	[]	[]	[]	[]	[]	[]	[]	[]	[]
FBLN5	4670441	3.57186	NM_006329.2	[]	[]	[]	[]	[]	[]	[]	[]	[]	[]	[]	[]	[]	[]	[]	[]	[]	[]
TMBIM1	5820097	3.5698	NM_022152.4	[]	[]	[]	[]	[]	[]	[]	[]	[]	[]	[]	[]	[]	[]	[]	[]	[]	[]
DBNDD1	7210674	3.56562	NM_001042610.1	[]	[]	[]	[]	[]	[]	[]	[]	[]	[]	[]	[172]	[]	[]	[]	[]	[]	[]
ZNFX1	3800487	3.54751	NM_021035.2	[]	[]	[]	[]	[]	[]	[]	[]	[]	[]	[]	[]	[]	[]	[]	[]	[]	[]
LAMC1	4120086	3.54551	NM_002293.2	[]	[]	[]	[]	[]	[]	[]	[]	[]	[]	[]	[]	[]	[]	[]	[]	[]	[]
MFSD10	3870577	3.53548	NM_001120.3	[]	[]	[]	[]	[]	[]	[]	[]	[]	[]	[]	[]	[]	[]	[]	[]	[]	[]
PUNC	4920131	3.52721	NM_004884.3	[]	[]	[]	[]	[]	[]	[]	[]	[]	[]	[]	[]	[]	[]	[]	[]	[]	[]
TRIM28	3890600	3.51357	NM_005762.2	[]	[]	[]	[]	[]	[]	[]	[]	[12]	[11]	[]	[]	[]	[]	[]	[]	[]	[]
COL6A1	7570598	3.51135	NM_001848.2	[]	[]	[]	[]	[]	[]	[]	[]	[]	[]	[]	[]	[]	[]	[]	[]	[]	[]
CMTM7	4250048	3.50319	NM_138410.2	[]	[]	[]	[]	[]	[]	[]	[]	[]	[]	[]	[]	[]	[]	[]	[]	[]	[]
GYLTL1B	1850435	3.47867	NM_152312.3	[]	[]	[]	[]	[]	[]	[]	[]	[]	[]	[]	[]	[]	[]	[]	[]	[]	[]
DCN	5550719	3.47371	NM_133503.2	[]	[]	[]	[]	[]	[]	[]	[]	[]	[]	[]	[]	[154]	[]	[]	[]	[]	[]
TRAM1	110167	3.47362	NM_014294.4	[]	[]	[]	[]	[]	[]	[]	[]	[]	[]	[]	[]	[]	[]	[]	[]	[]	[]
PTP4A3	5910594	3.4523	NM_007079.2	[]	[]	[]	[]	[]	[]	[]	[]	[]	[]	[]	[]	[]	[]	[]	[]	[]	[]
COL1A2	6060612	3.45045	NM_000089.3	[]	[]	[]	[]	[]	[]	[]	[]	[]	[]	[]	[]	[]	[]	[]	[]	[]	[]
NEU1	4200692	3.44512	NM_000434.2	[]	[]	[]	[]	[]	[]	[]	[]	[]	[]	[]	[]	[]	[]	[]	[]	[]	[]
RAC3	5890273	3.42846	NM_005052.2	[]	[]	[]	[]	[]	[]	[]	[]	[]	[]	[]	[]	[]	[]	[]	[]	[]	[]
TM2D3	3890220	3.42203	NM_078474.2	[]	[]	[]	[]	[]	[]	[]	[]	[]	[]	[]	[]	[]	[]	[]	[]	[]	[]
RFX1	2900204	3.37575	NM_002918.3	[]	[]	[]	[]	[]	[]	[]	[]	[]	[]	[]	[]	[]	[]	[]	[]	[]	[]
MOXD1	3310520	3.37028	NM_015529.2	[]	[]	[]	[]	[]	[]	[]	[]	[]	[]	[]	[]	[]	[]	[]	[]	[]	[]
HLA-A	3400438	3.36939	NM_002116.5	[]	[]	[]	[]	[]	[]	[]	[]	[]	[]	[]	[]	[]	[]	[]	[]	[]	[]
LASS2	3370121	3.36121	NM_022075.3	[]	[]	[]	[]	[]	[]	[]	[]	[]	[]	[]	[]	[]	[]	[]	[]	[]	[]
SERPINE2	5080192	3.35749	NM_006216.2	[]	[]	[]	[]	[]	[]	[]	[]	[]	[]	[]	[]	[]	[]	[]	[]	[]	[]
CDS1	5860010	3.34853	NM_001263.2	[]	[]	[]	[]	[]	[]	[]	[]	[]	[]	[]	[]	[]	[]	[]	[]	[]	[]
APP	3370577	3.33279	NM_201414.1	[]	[]	[]	[]	[]	[]	[]	[]	[]	[]	[]	[]	[]	[]	[]	[]	[]	[]
DNAJB9	2760164	3.32372	NM_012328.1	[]	[]	[]	[]	[]	[]	[]	[]	[]	[]	[]	[]	[]	[]	[]	[]	[]	[]
GPNMB	1570154	3.29584	NM_002510.2	[]	[]	[]	[]	[]	[]	[]	[]	[]	[]	[]	[]	[]	[]	[]	[]	[]	[]
ITM2C	2650762	3.27915	NM_001012516.1	[]	[]	[]	[]	[]	[]	[]	[]	[]	[]	[]	[]	[]	[]	[]	[]	[]	[]
ATG9A	3890528	3.25957	NM_001077198.1	[]	[]	[]	[]	[]	[]	[]	[]	[]	[]	[]	[]	[]	[]	[]	[]	[]	[]
LAMP1	6270100	3.25755	NM_005561.2	[]	[]	[]	[]	[]	[]	[]	[]	[]	[]	[]	[]	[]	[]	[]	[]	[]	[]
SEC61A1	1030471	3.25098	NM_013336.3	[]	[]	[]	[]	[]	[]	[]	[]	[]	[]	[]	[]	[]	[]	[]	[]	[]	[]
PKD2	70161	3.25044	NM_000297.2	[]	[]	[]	[]	[]	[]	[]	[]	[]	[]	[]	[]	[]	[]	[]	[]	[]	[]
RTN2	3460376	3.24707	NM_206901.1	[]	[]	[]	[]	[]	[]	[]	[]	[]	[]	[]	[]	[]	[]	[]	[]	[]	[]
SLC35F1	1850138	3.23661	NM_001029858.2	[]	[]	[]	[]	[]	[]	[]	[]	[]	[]	[]	[]	[]	[]	[]	[]	[]	[]
DPM3	7320435	3.22631	NM_153741.1	[]	[]	[]	[]	[]	[]	[]	[]	[]	[]	[]	[]	[]	[]	[]	[]	[]	[]
SLC39A1	5670368	3.22411	NM_014437.3	[]	[378]	[]	[]	[]	[]	[]	[]	[]	[]	[]	[]	[]	[]	[]	[]	[]	[]
NBL1	5090156	3.20985	NM_182744.1	[]	[]	[]	[]	[]	[]	[]	[]	[]	[]	[]	[]	[]	[]	[]	[]	[]	[]
FBXL16	6840390	3.19574	NM_153350.2	[]	[]	[]	[]	[]	[]	[]	[]	[]	[]	[]	[]	[]	[]	[]	[]	[]	[]
IGF2	3420682	3.1825	NM_001007139.3
B3GNT6	2260220	3.1752	NM_006876.1	[]	[]	[]	[]	[]	[]	[]	[]	[]	[]	[]	[]	[]	[]	[]	[]	[]	[]
GABRB3	5390669	3.16783	NM_000814.4	[]	[]	[]	[]	[]	[]	[]	[]	[]	[]	[]	[]	[]	[]	[]	[]	[]	[]
THRA	7380047	3.16748	NM_003250.4	[]	[]	[]	[]	[]	[]	[]	[]	[]	[]	[]	[]	[]	[]	[]	[]	[]	[]
SQLE	3120367	3.15619	NM_003129.3	[]	[]	[]	[]	[]	[]	[]	[]	[]	[]	[]	[]	[]	[]	[]	[]	[]	[]
ATP1A1	4210095	3.14761	NM_001001586.1	[]	[]	[]	[]	[]	[]	[]	[]	[]	[]	[]	[]	[]	[]	[]	[]	[]	[]
C2ORF30	4920274	3.13962	NM_015701.2	[]	[]	[]	[]	[]	[]	[]	[]	[]	[]	[]	[]	[]	[]	[]	[]	[]	[]
SYT17	1470176	3.1062	NM_016524.2	[]	[]	[]	[]	[]	[]	[]	[]	[]	[]	[]	[]	[]	[]	[]	[]	[]	[]
TAOK2	520333	3.10031	NM_016151.2	[]	[]	[]	[]	[]	[]	[]	[]	[]	[]	[]	[]	[]	[]	[]	[]	[]	[]
REEP1	1340192	3.09827	NM_022912.1	[]	[]	[]	[]	[]	[]	[]	[]	[]	[]	[]	[]	[]	[]	[]	[]	[]	[]
TMEM155	2900162	3.09336	NM_152399.2	[]	[]	[]	[]	[]	[]	[]	[]	[]	[]	[]	[]	[]	[]	[]	[]	[]	[]
TMCO1	1470209	3.09056	NM_019026.2	[]	[]	[]	[]	[]	[]	[]	[]	[]	[]	[]	[]	[]	[]	[]	[]	[]	[]
SALL4	5050270	3.0859	NM_020436.2	[]	[]	[]	[]	[]	[]	[]	[]	[]	[]	[]	[]	[]	[]	[]	[]	[]	[]
SAMD4B	1780156	3.084	NM_018028.2	[389]	[]	[]	[]	[]	[]	[]	[]	[]	[]	[]	[]	[]	[]	[]	[]	[]	[163]
PVRL2	2140746	3.08285	NM_001042724.1	[]	[]	[]	[]	[]	[]	[]	[]	[]	[]	[]	[]	[]	[]	[]	[]	[]	[]
SLC15A4	160279	3.0781	NM_145648.1	[]	[]	[]	[]	[]	[]	[]	[]	[]	[]	[]	[]	[]	[]	[]	[]	[]	[]
SEMA6B	160368	3.07522	NM_032108.2	[]	[]	[]	[]	[]	[]	[]	[]	[]	[]	[]	[]	[]	[]	[]	[]	[]	[]
TMBIM6	650519	3.06849	NM_003217.2	[]	[]	[]	[]	[]	[]	[]	[]	[]	[]	[]	[]	[]	[]	[]	[]	[]	[]
VKORC1L1	6510189	3.05839	NM_173517.3	[]	[]	[]	[]	[]	[]	[]	[]	[]	[]	[]	[]	[]	[]	[]	[]	[]	[]
TDP1	2060110	3.05134	NM_018319.3	[]	[]	[]	[]	[]	[]	[]	[]	[]	[]	[]	[]	[]	[255]	[]	[]	[]	[]
HOOK1	3120053	3.04983	NM_015888.4	[]	[]	[]	[]	[]	[]	[]	[]	[]	[]	[]	[]	[]	[]	[]	[]	[]	[]
SREBF1	3390343	3.04901	NM_001005291.1	[]	[]	[]	[]	[]	[]	[]	[]	[]	[]	[]	[]	[]	[]	[]	[]	[]	[]
NFIB	5960133	3.04849	NM_005596.2	[]	[]	[]	[]	[]	[]	[]	[]	[]	[]	[]	[]	[]	[]	[]	[]	[]	[]
C9ORF25	3850494	3.04839	NM_147202.1	[]	[]	[]	[]	[]	[]	[]	[]	[]	[]	[]	[]	[]	[]	[]	[]	[]	[]
UNC84B	2640411	3.04736	NM_015374.1	[]	[]	[]	[]	[]	[]	[]	[]	[]	[]	[]	[]	[]	[]	[]	[]	[]	[]
ITGB1	650066	3.03882	NM_033669.1	[]	[]	[]	[]	[]	[]	[]	[]	[]	[]	[]	[]	[]	[]	[]	[]	[]	[]
ITGAL	4180494	3.03445	NM_002209.1	[]	[]	[]	[]	[]	[]	[]	[]	[]	[]	[]	[]	[]	[]	[]	[]	[]	[]
TOLLIP	6650612	3.03075	NM_019009.2	[]	[68]	[]	[]	[]	[]	[]	[]	[]	[]	[]	[]	[]	[]	[]	[]	[]	[]
RTN4R	3180195	3.01934	NM_023004.5	[]	[]	[]	[]	[]	[]	[]	[]	[]	[]	[]	[]	[]	[]	[]	[]	[]	[]
ABLIM2	2260471	3.01843	NM_032432.3	[]	[]	[]	[]	[]	[]	[]	[]	[]	[]	[]	[]	[]	[]	[]	[]	[]	[]
GLT25D1	7380279	3.01441	NM_024656.2	[]	[]	[]	[]	[]	[]	[]	[]	[]	[]	[]	[]	[]	[]	[]	[]	[]	[]
AFAP1L2	4590133	3.0141	NM_001001936.1	[]	[]	[]	[]	[]	[]	[]	[]	[]	[]	[]	[]	[]	[]	[]	[]	[]	[]
COL6A2	3390458	3.00732	NM_001849.3	[]	[]	[]	[]	[]	[]	[]	[]	[]	[]	[]	[]	[]	[]	[]	[]	[]	[]
SCAMP4	160286	3.00543	NM_079834.2	[]	[]	[]	[]	[]	[]	[]	[]	[]	[]	[]	[]	[]	[]	[]	[]	[]	[]
TMEM158	3130220	3.00247	NM_015444.2	[]	[]	[]	[]	[]	[]	[]	[]	[]	[]	[]	[]	[]	[]	[]	[]	[]	[]
SULT4A1	5050463	2.99216	NM_176874.1	[]	[]	[]	[]	[]	[]	[]	[]	[]	[]	[]	[]	[]	[]	[]	[]	[]	[]
FGFRL1	5860112	2.98444	NM_001004358.1	[]	[]	[]	[]	[]	[]	[]	[]	[]	[]	[]	[]	[]	[]	[]	[]	[]	[]
CTGF	2640292	2.98367	NM_001901.2	[]	[]	[]	[]	[]	[]	[]	[]	[]	[]	[]	[]	[]	[]	[]	[]	[]	[]
CTXN1	360114	2.97264	NM_206833.2	[]	[]	[]	[]	[]	[]	[]	[]	[]	[]	[]	[]	[]	[]	[]	[]	[]	[]
BLVRA	2940022	2.97218	NM_000712.3	[]	[]	[]	[]	[]	[]	[]	[]	[]	[44]	[]	[]	[]	[]	[]	[]	[]	[]
SC5DL	6220397	2.96926	NM_006918.4	[]	[]	[]	[]	[]	[]	[]	[]	[]	[]	[]	[]	[]	[]	[]	[]	[]	[]
SEMA4B	5080280	2.96883	NM_198925.1	[]	[]	[]	[]	[]	[]	[]	[]	[]	[]	[]	[]	[]	[]	[]	[]	[]	[]
AFAP1L2	6620711	2.9684	NM_032550.2	[]	[]	[]	[]	[]	[]	[]	[]	[]	[]	[]	[]	[]	[]	[]	[]	[]	[]
SPOCK1	6380669	2.96505	NM_004598.3	[]	[]	[]	[]	[]	[]	[]	[]	[]	[]	[]	[]	[]	[]	[]	[]	[]	[]
BATF3	5900253	2.95876	NM_018664.1	[]	[]	[]	[]	[]	[]	[]	[]	[]	[]	[]	[]	[]	[]	[]	[]	[]	[]
TSPAN9	7570196	2.95695	NM_006675.3	[]	[]	[]	[]	[]	[]	[]	[]	[]	[]	[]	[]	[]	[]	[]	[]	[]	[]
CAMTA1	3930411	2.95276	NM_015215.1	[]	[]	[]	[]	[]	[]	[]	[]	[]	[]	[]	[]	[]	[]	[]	[]	[]	[]
GRINA	70070	2.95019	NM_000837.1	[]	[]	[]	[]	[]	[]	[]	[]	[]	[]	[]	[]	[]	[]	[]	[]	[]	[]
FBLN1	580739	2.94725	NM_001996.2	[]	[]	[]	[]	[]	[]	[]	[]	[]	[]	[]	[]	[]	[]	[]	[]	[]	[]
LAMP3	7320546	2.94539	NM_014398.2	[]	[]	[]	[]	[]	[]	[]	[]	[]	[]	[]	[]	[]	[]	[]	[]	[]	[]
LAPTM4B	580132	2.93352	NM_018407.4	[]	[]	[]	[]	[]	[]	[]	[]	[]	[]	[]	[]	[]	[]	[]	[]	[]	[]
STT3A	2570692	2.92319	NM_152713.2	[]	[]	[]	[]	[]	[]	[]	[]	[]	[]	[]	[]	[]	[]	[]	[]	[]	[]
PTPN4	3390075	2.92086	NM_002830.2	[]	[]	[]	[673, 729]	[]	[]	[]	[]	[]	[]	[616]	[]	[]	[]	[]	[]	[]	[]
XYLT2	7100220	2.91877	NM_022167.2	[]	[]	[]	[]	[]	[]	[]	[]	[]	[]	[]	[]	[]	[]	[]	[]	[]	[]
MSI1	7200725	2.91701	NM_002442.2	[]	[]	[]	[]	[]	[]	[]	[]	[]	[]	[]	[]	[]	[]	[]	[]	[]	[]
CENTG3	6220164	2.917	NM_031946.3	[]	[]	[]	[]	[]	[]	[]	[]	[]	[]	[]	[]	[]	[]	[]	[]	[]	[]
IDH3A	3360100	2.90385	NM_005530.2	[]	[]	[]	[]	[]	[]	[]	[]	[]	[]	[]	[]	[]	[]	[]	[]	[]	[]
TP53I13	1010647	2.89568	NM_138349.2	[]	[]	[]	[]	[]	[]	[]	[]	[]	[]	[]	[]	[]	[]	[]	[]	[]	[]
DBN1	6760008	2.89426	NM_004395.2	[]	[]	[]	[]	[]	[]	[]	[]	[]	[]	[]	[]	[]	[]	[]	[]	[]	[]
SORT1	160019	2.89319	NM_002959.4	[]	[]	[]	[]	[]	[]	[]	[]	[]	[]	[]	[]	[]	[]	[]	[]	[]	[]
MFAP2	5090615	2.88778	NM_017459.1	[]	[]	[]	[]	[]	[]	[]	[]	[]	[]	[]	[]	[]	[]	[]	[]	[]	[]
LASS2	6380154	2.88665	NM_181746.2	[]	[]	[]	[]	[]	[]	[]	[]	[]	[]	[]	[]	[]	[]	[]	[]	[]	[]
ZBTB16	1240474	2.88477	NM_001018011.1	[]	[]	[]	[]	[]	[]	[]	[]	[]	[]	[]	[]	[]	[]	[]	[]	[]	[]
SLC11A2	1820037	2.88161	NM_000617.1	[]	[]	[]	[]	[]	[]	[]	[]	[]	[]	[]	[]	[]	[]	[]	[]	[]	[]
ZBTB16	5080450	2.87561	NM_006006.4	[]	[]	[]	[]	[]	[]	[]	[]	[]	[]	[]	[]	[]	[]	[]	[]	[]	[]
PLOD2	7040477	2.86796	NM_000935.2	[]	[]	[]	[]	[]	[]	[]	[]	[]	[]	[]	[]	[]	[]	[]	[]	[]	[]
P2RX4	2060605	2.86418	NM_002560.2	[]	[]	[]	[]	[]	[]	[]	[]	[]	[]	[]	[]	[]	[]	[]	[]	[]	[]
ENTPD4	2900224	2.85593	NM_004901.2	[]	[]	[]	[]	[]	[]	[]	[]	[]	[]	[]	[]	[]	[]	[]	[]	[]	[]
NBL1	7100010	2.85382	NM_005380.4	[]	[]	[]	[]	[]	[]	[]	[]	[]	[]	[]	[]	[]	[]	[]	[]	[]	[]
SLC35A1	6510204	2.85281	NM_006416.3	[]	[]	[]	[]	[]	[]	[]	[]	[]	[]	[]	[]	[]	[]	[]	[]	[]	[]
ABHD6	2690402	2.83601	NM_020676.4	[]	[]	[]	[218]	[]	[]	[]	[]	[]	[]	[]	[]	[]	[]	[]	[]	[]	[]
SEC61A2	5700364	2.82624	NM_018144.2	[]	[]	[]	[]	[]	[]	[]	[]	[]	[]	[]	[]	[]	[]	[]	[]	[]	[]
TRIM16L	6510373	2.8259	NM_001037330.1
PMEPA1	3830041	2.82333	NM_199169.1	[]	[]	[]	[]	[]	[]	[]	[]	[]	[]	[]	[]	[]	[]	[]	[]	[]	[]
CHPF	4250291	2.81775	NM_024536.4	[]	[]	[]	[]	[]	[]	[]	[]	[]	[]	[]	[]	[]	[]	[]	[]	[]	[]
TNFRSF12A	6510377	2.81451	NM_016639.1	[]	[]	[]	[]	[]	[]	[]	[]	[]	[]	[]	[]	[]	[]	[]	[]	[]	[]
SLIT2	4560592	2.81413	NM_004787.1	[]	[]	[]	[]	[]	[]	[]	[]	[]	[]	[]	[]	[]	[]	[]	[]	[]	[]
SEMA4D	4880408	2.81246	NM_006378.2	[]	[]	[]	[]	[]	[]	[]	[]	[]	[]	[]	[]	[]	[]	[]	[]	[]	[]
FAM100B	520278	2.81123	NM_182565.2	[]	[]	[]	[]	[]	[]	[]	[]	[]	[]	[]	[]	[]	[]	[]	[]	[]	[]
OSR1	3940500	2.81091	NM_145260.2	[]	[]	[]	[]	[]	[]	[]	[]	[]	[]	[]	[]	[]	[]	[]	[]	[]	[]
ITGB1	110440	2.80044	NM_033668.1	[]	[]	[]	[]	[]	[]	[]	[]	[]	[]	[]	[]	[]	[]	[]	[]	[]	[]
TSPAN4	540619	2.79984	NM_001025238.1	[]	[]	[]	[]	[]	[]	[]	[]	[]	[]	[]	[]	[]	[]	[]	[]	[]	[]
KIAA2013	2710672	2.79757	NM_138346.1	[]	[]	[]	[]	[]	[]	[]	[]	[]	[]	[]	[]	[]	[]	[]	[]	[]	[]
LOC285016	130128	2.79608	NM_001002919.1	[]	[]	[]	[]	[]	[]	[]	[]	[]	[2]	[]	[248]	[]	[]	[]	[]	[]	[]
FAM62B	510762	2.79139	NM_020728.1	[]	[]	[]	[]	[]	[]	[]	[]	[]	[]	[]	[]	[]	[]	[]	[]	[]	[]
SERPINH1	7650017	2.78682	NM_001235.2	[]	[]	[]	[]	[]	[]	[]	[]	[]	[]	[]	[]	[]	[]	[]	[]	[]	[]
ATP6AP1	6590201	2.78601	NM_001183.4	[]	[]	[]	[]	[]	[]	[]	[]	[]	[]	[]	[]	[]	[]	[]	[]	[]	[]
HPCAL1	520184	2.78155	NM_134421.1	[]	[]	[]	[]	[]	[]	[]	[]	[]	[]	[]	[]	[]	[]	[]	[]	[]	[]
SPIN1	7570670	2.78119	NM_006717.2	[]	[]	[]	[]	[]	[]	[]	[]	[]	[]	[]	[]	[]	[]	[]	[]	[]	[]
ATP2A2	5810189	2.78083	NM_170665.2	[]	[]	[]	[]	[]	[]	[]	[]	[]	[]	[]	[]	[]	[]	[]	[]	[]	[]
CCL3L3	2810010	2.77879	NM_001001437.3
DDOST	6450605	2.77676	NM_005216.4	[]	[]	[]	[]	[]	[]	[]	[]	[]	[]	[]	[]	[]	[]	[]	[]	[]	[]
CITED4	5810142	2.7761	NM_133467.2	[]	[]	[]	[]	[]	[]	[]	[]	[]	[]	[]	[]	[]	[]	[]	[]	[]	[]
ATG9A	3190326	2.76677	NM_001077198.1	[]	[]	[]	[]	[]	[]	[]	[]	[]	[]	[]	[]	[]	[]	[]	[]	[]	[]
ZDHHC1	3370093	2.76625	NM_013304.1	[]	[]	[]	[]	[]	[]	[]	[]	[]	[]	[]	[]	[]	[]	[]	[]	[]	[]
H3F3B	1440296	2.7511	NM_005324.3	[]	[]	[]	[]	[]	[]	[]	[]	[8]	[7]	[]	[]	[]	[]	[]	[]	[]	[]
HPS1	4670494	2.74909	NM_182637.1	[]	[]	[]	[]	[]	[]	[]	[]	[]	[]	[]	[]	[]	[]	[]	[]	[]	[]
TRIOBP	5570110	2.74883	NM_001039141.1	[]	[]	[]	[]	[]	[]	[]	[]	[]	[]	[]	[]	[]	[]	[]	[]	[]	[]
SELK	2710161	2.73589	NM_021237.3	[]	[]	[]	[]	[]	[]	[]	[]	[]	[]	[]	[]	[]	[]	[]	[]	[]	[]
CMTM7	4290403	2.73351	NM_181472.1	[]	[]	[]	[]	[]	[]	[]	[]	[]	[]	[]	[]	[]	[]	[]	[]	[]	[]
LOC729021	2750678	2.73336	XR_015834.1	[]	[]	[]	[]	[]	[]	[]	[]	[]	[]	[]	[]	[]	[]	[]	[]	[]	[]
DPM2	1850041	2.72954	NM_003863.2	[]	[]	[]	[]	[]	[]	[]	[]	[]	[]	[]	[]	[]	[]	[]	[]	[]	[]
TMUB1	1780554	2.72688	NM_031434.2	[]	[]	[]	[]	[]	[]	[]	[]	[]	[]	[]	[]	[]	[]	[]	[]	[]	[]
ATP6AP2	7560097	2.7214	NM_005765.2	[]	[]	[]	[]	[]	[]	[]	[]	[]	[]	[]	[]	[]	[]	[]	[]	[]	[]
IGF2R	2810156	2.71626	NM_000876.2	[]	[]	[]	[]	[]	[]	[]	[]	[]	[]	[]	[]	[]	[]	[]	[]	[]	[]
PVRL3	540156	2.71553	NM_015480.1	[]	[]	[]	[]	[]	[]	[]	[]	[]	[]	[]	[]	[]	[]	[]	[]	[]	[]
SNX10	3360634	2.71305	NM_013322.2	[]	[]	[]	[]	[]	[]	[]	[]	[]	[]	[]	[]	[]	[]	[]	[]	[]	[]
FSTL1	2650220	2.71275	NM_007085.3	[]	[]	[]	[]	[]	[]	[]	[]	[]	[]	[]	[]	[]	[]	[]	[]	[]	[]
INSIG1	1820332	2.70798	NM_198336.1	[]	[]	[]	[]	[]	[]	[]	[]	[]	[]	[]	[]	[]	[]	[]	[]	[]	[]
ADAM19	6900209	2.70501	NM_033274.2	[]	[]	[]	[]	[]	[]	[]	[]	[]	[]	[]	[]	[]	[]	[]	[]	[]	[]
CHST1	5720451	2.70327	NM_003654.3	[454]	[]	[]	[]	[]	[]	[]	[]	[]	[]	[]	[]	[]	[]	[]	[]	[]	[]
ACTRT1	2710368	2.70257	NM_138289.2	[]	[]	[]	[]	[]	[]	[]	[]	[]	[]	[]	[]	[]	[]	[]	[]	[]	[]
FAM57A	5910600	2.69719	NM_024792.1	[]	[]	[]	[]	[]	[]	[]	[]	[]	[]	[]	[]	[]	[]	[]	[]	[]	[]
FAM20C	4860646	2.69005	NM_020223.2	[]	[]	[]	[]	[]	[]	[]	[]	[]	[]	[]	[]	[]	[]	[]	[]	[]	[]
RNF157	20382	2.68118	NM_052916.1	[]	[]	[]	[]	[]	[]	[]	[]	[]	[]	[]	[]	[]	[]	[]	[]	[]	[]
AGBL5	6620403	2.68055	NM_021831.5	[]	[]	[]	[]	[]	[]	[]	[]	[]	[]	[]	[]	[]	[]	[]	[]	[]	[]
GPAA1	2480288	2.67935	NM_003801.3	[]	[]	[]	[]	[]	[]	[]	[]	[]	[]	[]	[]	[]	[]	[]	[]	[]	[]
TOR2A	4760164	2.67704	NM_130459.1	[]	[]	[]	[]	[]	[]	[]	[]	[]	[]	[]	[]	[]	[]	[]	[]	[]	[]
NPTN	830553	2.6713	NM_017455.2	[]	[]	[]	[50]	[]	[]	[]	[]	[]	[]	[]	[]	[]	[]	[]	[]	[]	[]
DNLZ	3830605	2.66716	NM_001080849.1
ISCU	6620397	2.66375	NM_014301.2	[]	[]	[]	[]	[]	[]	[]	[]	[]	[]	[]	[]	[]	[]	[]	[]	[]	[]
SLC6A9	3190608	2.66123	NM_001024845.1	[]	[]	[]	[]	[]	[]	[]	[]	[]	[]	[]	[]	[]	[]	[]	[]	[]	[]
ATP1A1	3370164	2.66107	NM_000701.6	[]	[]	[]	[]	[]	[]	[]	[]	[]	[]	[]	[]	[]	[]	[]	[]	[]	[]
PQLC1	4640131	2.66022	NM_025078.3	[]	[]	[]	[]	[]	[]	[]	[]	[]	[]	[]	[]	[]	[]	[]	[]	[]	[]
LIPA	5360148	2.65964	NM_000235.2	[]	[]	[]	[]	[]	[]	[]	[]	[]	[]	[]	[]	[]	[]	[]	[]	[]	[]
TMED4	5220682	2.65108	NM_182547.2	[]	[]	[]	[]	[]	[]	[]	[]	[]	[]	[]	[]	[]	[]	[]	[]	[]	[]
FLOT1	3780181	2.64548	NM_005803.2	[]	[]	[]	[]	[]	[]	[]	[]	[]	[]	[]	[]	[]	[]	[]	[]	[]	[]
PLAU	5360670	2.64318	NM_002658.2	[]	[]	[]	[]	[]	[]	[]	[]	[]	[]	[]	[9]	[]	[]	[]	[]	[]	[]
SLC39A14	2630563	2.64095	NM_015359.2	[]	[]	[]	[]	[]	[]	[]	[]	[]	[]	[]	[]	[]	[]	[]	[]	[]	[]
PRKCDBP	7550307	2.6356	NM_145040.2	[]	[]	[]	[]	[]	[]	[]	[]	[]	[19]	[]	[]	[]	[]	[]	[]	[]	[]
METRNL	10224	2.63417	XM_941466.2	[]	[]	[]	[]	[]	[]	[]	[]	[]	[]	[]	[]	[]	[]	[]	[]	[]	[]
TMED2	4290537	2.63071	NM_006815.3	[]	[]	[]	[]	[]	[]	[]	[]	[]	[]	[]	[]	[]	[]	[]	[]	[]	[]
DNAL4	270678	2.62826	NM_005740.2	[]	[]	[]	[]	[]	[]	[]	[]	[]	[]	[]	[]	[]	[]	[]	[]	[]	[]
CALR	2760370	2.62695	NM_004343.2	[]	[]	[]	[]	[]	[]	[]	[]	[]	[]	[]	[]	[]	[]	[]	[]	[]	[]
FGFRL1	4480220	2.62575	NM_021923.3	[]	[]	[]	[]	[]	[]	[]	[]	[]	[]	[]	[]	[]	[]	[]	[]	[]	[]
ITGB1	610452	2.62223	NM_002211.2	[]	[]	[]	[]	[]	[]	[]	[]	[]	[]	[]	[]	[]	[]	[]	[]	[]	[]
DNAJB11	3190452	2.62126	NM_016306.4	[]	[]	[]	[]	[]	[]	[]	[]	[]	[]	[]	[]	[]	[]	[]	[]	[]	[]
C20ORF3	4040204	2.61919	NM_020531.2	[]	[]	[]	[]	[]	[]	[]	[]	[]	[]	[]	[]	[]	[]	[]	[]	[]	[]
LOC91461	4590561	2.61839	NM_138370.1	[]	[]	[]	[]	[]	[]	[]	[]	[]	[]	[]	[]	[]	[]	[]	[]	[]	[]
ATP1A1	5570152	2.61819	NM_000701.6	[]	[]	[]	[]	[]	[]	[]	[]	[]	[]	[]	[]	[]	[]	[]	[]	[]	[]
SLC44A1	4290605	2.61237	NM_080546.3	[]	[]	[]	[]	[]	[]	[]	[]	[]	[]	[]	[]	[]	[]	[]	[]	[]	[]
CLPTM1	770168	2.60158	NM_001294.1	[]	[]	[]	[]	[]	[]	[]	[]	[]	[]	[]	[]	[]	[]	[]	[]	[]	[]
PTPRA	3170593	2.59959	NM_080840.2	[]	[]	[]	[]	[]	[]	[]	[]	[]	[]	[]	[]	[318]	[]	[]	[]	[]	[]
TMEM109	6130193	2.59711	NM_024092.1	[]	[]	[]	[]	[]	[]	[]	[]	[]	[]	[]	[]	[]	[]	[]	[]	[]	[]
SIRPA	1940129	2.5965	NM_001040023.1	[]	[]	[]	[]	[]	[]	[]	[]	[]	[]	[]	[]	[]	[]	[]	[]	[]	[]
PTPRA	5270743	2.59592	NM_080841.2	[]	[]	[]	[]	[]	[]	[]	[]	[]	[]	[]	[]	[318]	[]	[]	[]	[]	[]
DUSP12	460280	2.59552	NM_007240.1	[]	[]	[]	[]	[]	[]	[]	[]	[]	[]	[]	[]	[]	[]	[]	[]	[]	[]
TRIM71	3120088	2.59164	NM_001039111.1
TSPAN13	3420452	2.5856	NM_014399.3	[]	[]	[]	[]	[]	[]	[]	[]	[]	[]	[]	[]	[]	[]	[]	[]	[]	[]
SEPN1	1780402	2.58523	NM_206926.1	[]	[]	[]	[]	[]	[]	[]	[]	[]	[]	[]	[]	[]	[]	[]	[]	[]	[]
GAA	1190634	2.57814	NM_001079804.1	[]	[]	[]	[]	[]	[]	[]	[]	[]	[]	[]	[]	[]	[]	[]	[]	[]	[]
B2M	240195	2.57472	NM_004048.2	[]	[]	[]	[]	[]	[]	[]	[]	[]	[]	[]	[]	[]	[]	[]	[]	[]	[]
TMEM50B	3460307	2.57134	NM_006134.5	[]	[]	[]	[]	[]	[]	[]	[]	[]	[]	[]	[]	[]	[]	[]	[]	[]	[]
C19ORF22	150020	2.5684	NM_138774.2	[]	[]	[]	[]	[]	[]	[]	[]	[]	[]	[]	[]	[]	[]	[]	[]	[]	[]
ATP2A2	770079	2.56313	NM_170665.2	[]	[]	[]	[]	[]	[]	[]	[]	[]	[]	[]	[]	[]	[]	[]	[]	[]	[]
ACPT	2690369	2.55687	NM_033068.2	[]	[]	[]	[]	[]	[]	[]	[]	[]	[]	[]	[]	[]	[]	[]	[]	[]	[]
SEC11A	2570088	2.55515	NM_014300.2	[]	[]	[]	[]	[]	[]	[]	[]	[]	[]	[]	[]	[]	[]	[]	[]	[]	[]
TMEM178	6520064	2.55407	NM_152390.1	[]	[]	[]	[]	[]	[]	[]	[]	[]	[]	[]	[]	[]	[]	[]	[]	[]	[]
B4GALT5	2060047	2.55147	NM_004776.2	[]	[]	[]	[]	[]	[]	[]	[]	[]	[]	[]	[]	[]	[]	[]	[]	[]	[]
SH3GL3	1300603	2.55001	NM_003027.2	[]	[]	[]	[]	[]	[]	[]	[]	[]	[]	[]	[]	[]	[]	[]	[]	[]	[]
JPH3	290703	2.54651	NM_020655.2	[]	[]	[]	[]	[]	[]	[]	[]	[]	[]	[]	[116]	[]	[]	[]	[]	[]	[]
CPSF4	5560010	2.54606	NM_001081559.1	[]	[]	[]	[]	[]	[]	[]	[]	[]	[]	[]	[]	[]	[]	[]	[]	[]	[]
CECR1	6200064	2.54419	NM_177405.1	[]	[]	[]	[]	[]	[]	[]	[]	[]	[]	[]	[]	[]	[]	[]	[]	[]	[]
ANPEP	5810612	2.54282	NM_001150.1	[]	[]	[]	[]	[]	[]	[]	[]	[]	[]	[]	[]	[]	[]	[]	[]	[]	[]
SCAMP1	1050544	2.5421	NM_004866.4	[]	[]	[]	[]	[]	[]	[]	[]	[]	[]	[]	[]	[]	[]	[]	[]	[]	[]
MAD2L2	2510278	2.54059	NM_006341.2	[]	[]	[]	[]	[]	[]	[]	[]	[]	[]	[]	[]	[]	[]	[]	[]	[]	[]
TAP1	7330392	2.53707	NM_000593.5	[]	[]	[]	[]	[]	[]	[]	[]	[]	[]	[]	[]	[]	[]	[]	[]	[]	[]
SLC30A3	4490475	2.53487	NM_003459.4	[]	[]	[]	[]	[]	[]	[]	[]	[]	[]	[]	[]	[]	[]	[]	[]	[]	[]
TMCO3	1410020	2.53198	NM_017905.3	[]	[]	[]	[]	[]	[]	[]	[]	[]	[]	[]	[]	[]	[]	[]	[]	[]	[]
DHCR7	5360678	2.53009	NM_001360.2	[]	[]	[]	[]	[]	[]	[]	[]	[]	[]	[]	[]	[]	[]	[]	[]	[]	[]
GLCE	2350524	2.52932	NM_015554.1	[]	[]	[]	[]	[]	[]	[]	[]	[]	[]	[]	[]	[]	[]	[]	[]	[]	[]
C19ORF10	1030458	2.52597	NM_019107.3	[]	[]	[]	[]	[]	[]	[]	[]	[]	[]	[]	[]	[]	[]	[]	[]	[]	[]
REXO1	5720767	2.5207	NM_020695.3	[]	[]	[]	[]	[]	[]	[]	[]	[]	[]	[]	[]	[]	[]	[]	[]	[]	[]
TCF7L2	6900491	2.52039	NM_030756.2	[]	[]	[]	[]	[]	[]	[]	[]	[]	[]	[]	[]	[]	[]	[]	[]	[]	[]
VAMP5	2630195	2.52036	NM_006634.2	[]	[]	[]	[]	[]	[]	[]	[]	[]	[]	[]	[]	[]	[]	[]	[]	[]	[]
EXTL3	10184	2.52023	NM_001440.2	[]	[]	[]	[]	[]	[]	[]	[]	[]	[]	[]	[]	[]	[]	[]	[]	[138]	[]
SLC43A2	1820053	2.51919	NM_152346.1	[]	[]	[]	[]	[]	[]	[]	[]	[]	[]	[]	[]	[]	[]	[]	[]	[]	[]
TC2N	1850300	2.51809	NM_152332.3	[]	[]	[]	[]	[]	[]	[]	[]	[]	[]	[]	[]	[]	[]	[]	[]	[]	[]
NPC1	7570358	2.51561	NM_000271.3	[]	[]	[]	[]	[]	[]	[]	[]	[]	[]	[]	[]	[]	[]	[]	[]	[]	[]
HPS1	1570139	2.51543	NM_000195.2	[]	[]	[]	[]	[]	[]	[]	[]	[]	[]	[]	[]	[]	[]	[]	[]	[]	[]
PPME1	830411	2.51335	NM_016147.1	[]	[]	[]	[]	[]	[]	[]	[]	[]	[]	[]	[]	[]	[]	[]	[]	[]	[]
FAM89A	4040242	2.51115	NM_198552.1	[]	[]	[]	[]	[]	[]	[]	[]	[]	[]	[]	[]	[]	[]	[]	[]	[]	[]
CENPH	5820315	2.51114	NM_022909.3	[]	[]	[]	[]	[]	[]	[]	[]	[]	[]	[]	[]	[]	[]	[]	[]	[]	[]
SNRP70	3870010	2.50949	NM_003089.4	[]	[]	[]	[199]	[]	[]	[]	[]	[]	[]	[]	[]	[]	[]	[]	[]	[]	[]
DUSP2	6960687	2.50573	NM_004418.2	[]	[]	[]	[]	[]	[]	[]	[]	[]	[]	[6]	[]	[]	[]	[]	[]	[]	[]
SLC35B2	1580402	2.50187	NM_178148.1	[]	[]	[]	[]	[]	[]	[]	[]	[]	[]	[]	[]	[]	[]	[]	[]	[]	[]
ZMAT3	6560601	2.49478	NM_152240.1	[]	[]	[]	[]	[]	[]	[]	[]	[]	[]	[]	[]	[]	[]	[]	[]	[]	[]
USP12	2360521	2.49409	NM_182488.1	[]	[]	[]	[]	[]	[]	[]	[]	[]	[]	[]	[]	[]	[]	[]	[]	[]	[]
SEMA4F	3060754	2.49297	NM_004263.3	[]	[]	[]	[]	[]	[]	[]	[]	[]	[]	[]	[]	[]	[]	[]	[]	[]	[]
SIRPA	5360193	2.49058	NM_080792.2	[]	[]	[]	[]	[]	[]	[]	[]	[]	[]	[]	[]	[]	[]	[]	[]	[]	[]
MEMO1	5870736	2.48779	NM_015955.2
HSPA5	870131	2.48745	NM_005347.2	[]	[]	[]	[]	[]	[]	[]	[]	[]	[]	[]	[]	[]	[]	[]	[]	[]	[]
ZFYVE21	380594	2.48358	NM_024071.2	[]	[]	[]	[]	[]	[]	[]	[]	[]	[]	[]	[]	[]	[]	[]	[]	[]	[]
SEPN1	780162	2.48292	NM_020451.2	[]	[]	[]	[]	[]	[]	[]	[]	[]	[]	[]	[]	[]	[]	[]	[]	[]	[]
PSG5	4480292	2.48242	NM_002781.2	[]	[]	[]	[]	[]	[]	[]	[]	[]	[]	[]	[]	[]	[]	[]	[]	[]	[]
GAS6	4280632	2.48219	NM_000820.1	[]	[]	[]	[]	[]	[]	[]	[]	[]	[]	[]	[]	[]	[]	[]	[]	[]	[]
RYK	1090523	2.48165	NM_001005861.1	[]	[]	[]	[]	[]	[]	[]	[]	[]	[]	[]	[]	[]	[]	[]	[]	[]	[]
PSMA4	3420543	2.48044	NM_002789.3	[]	[]	[]	[]	[]	[]	[]	[]	[13, 47]	[61]	[]	[]	[]	[]	[]	[]	[]	[]
ZNF280B	2750044	2.47994	NM_080764.2	[]	[]	[]	[]	[]	[]	[]	[]	[]	[]	[]	[]	[657]	[656]	[]	[]	[]	[]
DPF1	6020554	2.47738	NM_004647.1	[]	[]	[]	[]	[]	[]	[]	[]	[]	[]	[]	[]	[]	[]	[]	[]	[]	[]
ZNF451	2060373	2.47559	NM_001031623.2	[]	[]	[]	[]	[]	[]	[]	[]	[]	[]	[]	[]	[]	[]	[]	[]	[]	[]
DOLK	3390730	2.47469	NM_014908.3	[]	[]	[]	[]	[]	[]	[]	[]	[]	[]	[64]	[]	[]	[]	[]	[]	[]	[]
BRI3	6270095	2.47312	NM_015379.3	[]	[]	[]	[]	[]	[]	[]	[]	[]	[]	[]	[]	[]	[]	[]	[]	[]	[]
PPP1R14B	5290097	2.47246	NM_138689.2	[]	[]	[]	[]	[]	[]	[]	[]	[]	[]	[]	[]	[]	[]	[]	[]	[]	[]
HBEGF	1820594	2.47201	NM_001945.1	[]	[]	[]	[]	[]	[]	[]	[]	[]	[]	[]	[]	[]	[]	[]	[]	[]	[]
STAC2	70086	2.47197	NM_198993.2	[]	[]	[]	[]	[]	[]	[]	[]	[]	[]	[]	[]	[]	[]	[]	[]	[]	[]
TBC1D22B	7400070	2.47111	NM_017772.2	[]	[]	[]	[]	[]	[]	[]	[]	[]	[]	[]	[]	[]	[]	[]	[]	[]	[]
TTC7B	4290161	2.46987	NM_001010854.1	[]	[]	[]	[]	[]	[]	[]	[]	[]	[]	[]	[]	[]	[]	[]	[]	[]	[]
TNRC6A	1780563	2.46692	NM_014494.2	[]	[]	[]	[]	[]	[]	[]	[]	[]	[]	[]	[]	[]	[]	[]	[]	[]	[]
DYRK1B	4640181	2.46427	NM_004714.1	[]	[]	[]	[]	[]	[]	[]	[]	[]	[]	[]	[]	[]	[]	[]	[]	[]	[]
TP53BP2	5570201	2.46342	NM_005426.2	[]	[]	[]	[]	[]	[]	[]	[]	[]	[]	[]	[]	[]	[]	[]	[]	[]	[]
SLC7A2	3710154	2.45629	NM_001008539.2	[]	[]	[]	[]	[]	[]	[]	[]	[]	[]	[]	[]	[]	[]	[]	[]	[]	[]
TMEM54	4890563	2.45575	NM_033504.2	[]	[]	[]	[]	[]	[]	[]	[]	[]	[]	[]	[]	[]	[]	[]	[]	[]	[]
PLAT	3710044	2.45558	NM_000930.2	[]	[]	[]	[]	[]	[]	[]	[]	[]	[]	[]	[]	[]	[]	[]	[]	[]	[]
ARPC5L	4830056	2.45372	NM_030978.1	[]	[]	[]	[]	[]	[]	[]	[]	[]	[]	[]	[]	[]	[]	[]	[]	[]	[]
CTBP1	7510538	2.45358	NM_001012614.1	[]	[]	[]	[]	[]	[]	[]	[]	[]	[]	[]	[]	[]	[]	[]	[]	[]	[]
NOMO1	2650040	2.45298	NM_014287.3	[]	[]	[]	[]	[]	[]	[]	[]	[]	[]	[]	[]	[]	[]	[]	[]	[]	[]
ARHGEF11	7150070	2.45277	NM_014784.2	[]	[]	[]	[]	[]	[]	[]	[]	[]	[]	[]	[]	[]	[]	[]	[]	[]	[]
SLC35A2	4860195	2.45238	NM_001032289.1	[]	[]	[]	[]	[]	[]	[]	[]	[]	[]	[]	[]	[]	[]	[]	[]	[]	[]
CMTM7	2140239	2.4493	NM_181472.1	[]	[]	[]	[]	[]	[]	[]	[]	[]	[]	[]	[]	[]	[]	[]	[]	[]	[]
COL5A1	4920369	2.44906	NM_000093.3	[]	[]	[]	[]	[]	[]	[]	[]	[]	[]	[]	[]	[]	[]	[]	[]	[]	[]
FJX1	6270437	2.44889	NM_014344.2	[]	[]	[]	[]	[]	[]	[]	[]	[]	[]	[]	[]	[]	[]	[]	[]	[]	[]
LINGO1	1430189	2.44719	NM_032808.5	[]	[]	[]	[]	[]	[]	[]	[]	[]	[]	[]	[]	[]	[]	[]	[]	[]	[]
RAD17	5310475	2.44718	NM_133340.1	[]	[]	[]	[]	[]	[]	[]	[]	[]	[]	[]	[]	[]	[]	[]	[]	[]	[]
C7ORF42	60326	2.44413	NM_017994.4	[]	[]	[]	[]	[]	[]	[]	[]	[]	[]	[]	[]	[]	[]	[]	[]	[]	[]
LPCAT4	5670669	2.44087	NM_153613.2	[]	[]	[]	[]	[]	[]	[]	[]	[]	[]	[]	[]	[]	[]	[]	[]	[]	[]
GLTSCR1	7050746	2.43911	NM_015711.2	[]	[]	[]	[]	[]	[]	[]	[]	[]	[]	[]	[]	[]	[]	[]	[]	[]	[]
CIC	5550600	2.4385	NM_015125.3	[]	[]	[]	[]	[]	[]	[]	[]	[]	[]	[]	[]	[]	[]	[]	[]	[]	[]
NME4	2320079	2.43534	NM_005009.2	[]	[]	[]	[]	[]	[]	[]	[]	[]	[]	[]	[]	[]	[]	[]	[]	[]	[]
ATP1B1	4220468	2.43423	NM_001001787.1	[]	[]	[]	[52]	[]	[]	[]	[]	[]	[]	[]	[]	[]	[]	[]	[]	[]	[]
FAM18B	5690762	2.427	NM_016078.4	[]	[]	[]	[]	[]	[]	[]	[]	[]	[]	[]	[]	[]	[]	[]	[]	[]	[]
PHCA	1230017	2.42665	NM_018367.4	[]	[]	[]	[]	[]	[]	[]	[]	[]	[]	[]	[]	[]	[]	[]	[]	[]	[]
GNA11	7650246	2.42545	NM_002067.1	[]	[]	[]	[]	[]	[]	[]	[]	[]	[]	[]	[]	[]	[]	[]	[]	[]	[]
PP8961	3520408	2.42457	NM_001080113.1
KIAA0152	1990546	2.42411	NM_014730.2	[]	[]	[108]	[107]	[]	[]	[]	[]	[]	[]	[]	[]	[]	[]	[]	[]	[]	[]
MCOLN3	6760706	2.42372	NM_018298.9	[]	[]	[]	[]	[]	[]	[]	[]	[]	[]	[]	[]	[]	[]	[]	[]	[]	[]
TSPAN6	240736	2.42337	NM_003270.2	[]	[]	[]	[]	[]	[]	[]	[]	[]	[]	[]	[]	[]	[]	[]	[]	[]	[]
ZDHHC12	580204	2.42177	NM_032799.4	[]	[]	[]	[]	[]	[]	[]	[]	[]	[]	[]	[]	[]	[]	[]	[]	[]	[]
DGCR5	60491	2.42138	NR_002733.1
CCDC56	1850468	2.41892	NM_001040431.1
CA2	2060674	2.4181	NM_000067.1	[]	[]	[]	[]	[]	[]	[]	[]	[]	[]	[]	[]	[]	[]	[]	[]	[]	[]
TXNDC5	4850398	2.40793	NM_022085.3	[]	[]	[]	[]	[]	[]	[]	[]	[]	[]	[]	[]	[]	[]	[]	[]	[]	[]
B3GALNT2	160376	2.40792	NM_152490.1	[]	[]	[]	[]	[]	[]	[]	[]	[]	[]	[]	[]	[]	[]	[]	[]	[]	[]
LMO2	3850059	2.40546	NM_005574.2	[]	[]	[]	[]	[]	[]	[]	[]	[]	[]	[]	[]	[]	[]	[]	[]	[]	[]
NCAN	540326	2.40441	NM_004386.2	[]	[]	[]	[]	[]	[]	[]	[]	[]	[]	[]	[]	[]	[]	[]	[]	[]	[]
CCL3L1	610524	2.40182	NM_021006.4	[]	[]	[]	[]	[]	[]	[]	[]	[]	[]	[]	[]	[]	[]	[]	[]	[]	[]
JSRP1	6020037	2.40003	NM_144616.2	[]	[]	[]	[]	[]	[]	[]	[]	[]	[]	[]	[]	[]	[]	[]	[]	[]	[]
MBTPS1	3390020	2.39893	NM_003791.2	[]	[]	[]	[]	[]	[]	[]	[]	[]	[]	[]	[]	[]	[]	[]	[]	[]	[]
RPESP	2600397	2.39868	NM_153225.2	[]	[]	[]	[]	[]	[]	[]	[]	[]	[]	[]	[]	[]	[]	[]	[]	[]	[]
LYPD6	6840220	2.39855	NM_194317.2	[]	[]	[]	[]	[]	[]	[]	[]	[]	[]	[]	[]	[]	[]	[]	[]	[]	[]
RECK	3390487	2.39545	NM_021111.1	[]	[]	[]	[]	[]	[]	[]	[]	[]	[]	[]	[]	[]	[]	[]	[]	[]	[]
RTN3	4920129	2.39195	NM_201430.1	[]	[]	[]	[]	[]	[]	[]	[]	[]	[]	[]	[]	[]	[]	[]	[]	[]	[]
DERL1	2370129	2.39161	NM_024295.3	[]	[]	[]	[]	[]	[]	[]	[]	[]	[]	[]	[]	[]	[]	[]	[]	[]	[]
SHANK3	10767	2.39085	NM_001080420.1
NFE2L1	4210176	2.38545	NM_003204.1	[]	[]	[]	[]	[]	[]	[]	[]	[]	[]	[]	[]	[]	[]	[]	[]	[]	[]
ASPHD2	7400102	2.38451	NM_020437.3	[]	[]	[]	[]	[]	[]	[]	[]	[]	[]	[]	[]	[]	[]	[]	[]	[]	[]
CADM4	6420019	2.38043	NM_145296.1	[]	[]	[]	[]	[]	[]	[]	[]	[]	[]	[]	[]	[]	[]	[]	[]	[]	[]
GPR137B	1240392	2.37724	NM_003272.1	[]	[]	[]	[]	[]	[]	[]	[]	[]	[]	[]	[]	[]	[]	[]	[]	[]	[]
DAZAP1	7100086	2.37695	NM_170711.1	[]	[]	[]	[]	[]	[]	[]	[]	[]	[]	[]	[]	[]	[]	[]	[]	[]	[]
CAMK2N1	4060008	2.37501	NM_018584.5	[]	[]	[]	[]	[]	[]	[]	[]	[]	[]	[]	[]	[]	[]	[]	[]	[]	[]
CD55	2340220	2.37414	NM_000574.2	[]	[]	[]	[]	[]	[]	[]	[]	[]	[]	[]	[]	[]	[]	[]	[]	[]	[]
FAM131A	3940564	2.37258	NM_144635.3	[]	[]	[]	[]	[]	[]	[]	[]	[]	[]	[]	[]	[]	[846]	[]	[]	[]	[]
HOMER2	1570767	2.37241	NM_199332.2	[]	[]	[]	[]	[]	[]	[]	[]	[]	[]	[]	[]	[]	[]	[]	[]	[]	[]
TPM3	5290386	2.37186	NM_001043353.1	[]	[]	[]	[]	[]	[]	[]	[]	[]	[]	[]	[]	[]	[]	[]	[]	[]	[]
ORMDL3	1500112	2.36993	NM_139280.1	[]	[]	[]	[]	[]	[]	[]	[]	[]	[]	[]	[]	[]	[]	[]	[]	[]	[]
EIF2C2	290468	2.3648	NM_012154.2	[]	[]	[]	[]	[]	[]	[]	[]	[]	[]	[]	[]	[]	[]	[]	[]	[]	[]
PAQR3	6960019	2.3604	NM_001040202.1	[]	[]	[]	[]	[]	[]	[]	[]	[]	[]	[]	[]	[]	[]	[]	[]	[]	[]
DNM3	2190475	2.35853	NM_015569.2	[]	[]	[]	[]	[]	[]	[]	[]	[]	[]	[]	[]	[]	[]	[]	[]	[]	[]
RUNDC3B	240035	2.35719	NM_138290.1	[]	[]	[]	[]	[]	[]	[]	[]	[]	[]	[]	[]	[]	[]	[]	[]	[]	[]
ISCA1	5960221	2.35656	NM_030940.3	[]	[]	[]	[]	[]	[]	[]	[]	[]	[]	[]	[]	[]	[]	[]	[]	[]	[]
IGFBP3	6590132	2.35489	NM_000598.4	[]	[]	[]	[]	[]	[]	[]	[]	[]	[]	[]	[]	[]	[]	[]	[]	[]	[]
LGI2	5390128	2.35443	NM_018176.2	[]	[]	[]	[]	[]	[]	[]	[]	[]	[]	[]	[]	[]	[]	[]	[]	[]	[]
DOLPP1	1260154	2.35205	NM_020438.3	[]	[]	[]	[]	[]	[]	[]	[]	[]	[]	[]	[]	[]	[]	[]	[]	[]	[]
ADAM23	110731	2.35131	NM_003812.2	[]	[]	[]	[]	[]	[]	[]	[]	[]	[]	[]	[]	[]	[]	[]	[]	[]	[]
MKNK2	5050553	2.3511	NM_199054.2	[]	[]	[]	[]	[]	[]	[]	[]	[]	[]	[]	[]	[]	[]	[]	[]	[]	[]
KIF20B	5900433	2.35035	NM_016195.2	[]	[]	[]	[]	[]	[]	[]	[]	[]	[]	[]	[]	[]	[]	[]	[]	[]	[]
C1ORF2	4180132	2.34883	NM_198264.1	[]	[]	[]	[]	[]	[]	[]	[]	[]	[]	[]	[]	[]	[]	[]	[]	[]	[]
FLJ20489	2900139	2.34676	NM_017842.1	[]	[]	[]	[]	[]	[]	[]	[]	[]	[]	[]	[]	[]	[]	[]	[]	[]	[]
VASN	2900274	2.34675	NM_138440.2	[]	[]	[]	[]	[]	[]	[]	[]	[]	[]	[]	[]	[]	[]	[]	[]	[]	[]
SIVA	4670487	2.34603	NM_021709.1	[]	[]	[]	[]	[]	[]	[]	[]	[]	[]	[]	[]	[]	[]	[]	[]	[]	[]
C15ORF59	6660445	2.34419	NM_001039614.1
HOXD1	3890735	2.34223	NM_024501.1	[]	[]	[]	[]	[]	[]	[]	[]	[]	[]	[]	[]	[]	[]	[]	[]	[]	[]
THSD3	2370056	2.34179	NM_199296.1	[]	[]	[]	[]	[]	[]	[]	[]	[]	[]	[]	[]	[]	[]	[]	[]	[]	[]
PRNP	3170162	2.34133	NM_001080121.1	[]	[]	[]	[]	[]	[]	[]	[]	[]	[]	[]	[]	[]	[]	[]	[]	[]	[]
WNT5B	4850370	2.339	NM_032642.2	[]	[]	[]	[]	[]	[]	[]	[]	[]	[]	[]	[]	[]	[]	[]	[]	[]	[]
C14ORF151	2140360	2.33828	NM_032714.1	[]	[]	[]	[]	[]	[]	[]	[]	[]	[]	[]	[]	[]	[]	[]	[]	[]	[]
TMED10P	1260129	2.33756	NR_002807.1
RDH14	6110739	2.33529	NM_020905.1	[]	[]	[]	[]	[]	[]	[]	[]	[]	[]	[]	[]	[]	[]	[]	[]	[]	[]
GNG4	4050671	2.33409	NM_001098721.1	[]	[138]	[]	[]	[]	[]	[]	[]	[]	[]	[]	[]	[]	[]	[]	[]	[]	[]
INSIG2	2070039	2.33188	NM_016133.2	[]	[]	[]	[]	[]	[]	[]	[]	[]	[]	[]	[]	[]	[]	[]	[]	[]	[]
MAL2	3170594	2.33183	NM_052886.2	[]	[]	[]	[]	[]	[]	[]	[]	[]	[]	[]	[]	[]	[]	[]	[]	[]	[]
RHBDD2	6650746	2.33174	NM_001040456.1	[]	[]	[]	[]	[]	[]	[]	[]	[]	[]	[]	[]	[]	[]	[]	[]	[]	[]
SELS	5490608	2.33101	NM_018445.4	[]	[]	[]	[]	[]	[]	[]	[]	[]	[]	[]	[]	[]	[]	[]	[]	[]	[]
SIPA1L3	840626	2.32753	NM_015073.1	[]	[]	[]	[]	[]	[]	[]	[]	[]	[]	[]	[]	[]	[]	[]	[]	[]	[]
BPNT1	5360039	2.32115	NM_006085.4	[]	[]	[]	[]	[]	[]	[]	[]	[]	[]	[]	[]	[]	[]	[]	[]	[]	[]
RYK	940424	2.32111	NM_001005861.2	[]	[]	[]	[]	[]	[]	[]	[]	[]	[]	[]	[]	[]	[]	[]	[]	[]	[]
STOM	6290519	2.31956	NM_004099.4	[]	[]	[]	[46]	[]	[]	[]	[]	[]	[]	[]	[]	[]	[]	[]	[]	[]	[]
TMEM66	6280270	2.3166	NM_016127.4	[]	[]	[]	[]	[]	[]	[]	[]	[]	[]	[]	[]	[]	[]	[]	[]	[]	[]
LASS6	5690064	2.31646	NM_203463.1	[]	[]	[]	[]	[]	[]	[]	[]	[]	[]	[]	[]	[]	[]	[]	[]	[]	[]
NETO2	1580161	2.31555	NM_018092.3	[]	[]	[]	[]	[]	[]	[]	[]	[]	[]	[]	[]	[]	[]	[]	[]	[]	[]
PXDN	6400397	2.31475	NM_012293.1
ITGA5	6330338	2.31189	NM_002205.2	[]	[]	[]	[]	[]	[]	[]	[]	[]	[]	[]	[]	[]	[]	[]	[]	[]	[]
NFKBID	3120500	2.31114	NM_139239.1	[]	[]	[]	[]	[]	[]	[]	[]	[]	[]	[]	[]	[]	[]	[]	[]	[]	[]
ADM	5670465	2.31031	NM_001124.1	[]	[]	[]	[]	[]	[]	[]	[]	[]	[]	[]	[]	[]	[]	[]	[]	[]	[]
MYLIP	4830424	2.31001	NM_013262.3	[]	[]	[]	[]	[]	[]	[]	[]	[]	[]	[]	[]	[]	[]	[]	[]	[]	[]
PPIL3	3780048	2.30977	NM_032472.3	[]	[]	[]	[]	[]	[]	[]	[]	[]	[]	[]	[]	[]	[]	[]	[]	[]	[]
LRAP	1010296	2.3085	NM_022350.1	[]	[]	[]	[]	[]	[]	[]	[]	[]	[]	[]	[]	[]	[]	[]	[]	[]	[]
RHBDL3	3370725	2.30662	NM_138328.2	[]	[]	[]	[]	[]	[]	[]	[]	[]	[]	[]	[]	[]	[]	[]	[]	[]	[]
GTPBP2	650441	2.30519	NM_019096.3	[]	[]	[]	[]	[]	[]	[]	[]	[]	[]	[]	[]	[]	[]	[]	[]	[]	[]
LTBR	4640064	2.30356	NM_002342.1	[]	[]	[]	[]	[]	[]	[]	[]	[]	[]	[]	[]	[]	[]	[]	[]	[]	[]
TXNDC14	610762	2.29564	NM_015959.1	[]	[]	[]	[]	[]	[]	[]	[]	[]	[]	[]	[]	[]	[]	[]	[]	[]	[]
APPL2	4180100	2.29482	NM_018171.3	[]	[]	[]	[]	[]	[]	[]	[]	[]	[]	[]	[]	[]	[]	[]	[]	[]	[]
MDM2	6840438	2.29459	NM_006879.2	[]	[]	[]	[]	[]	[]	[]	[]	[]	[]	[]	[]	[]	[]	[]	[]	[]	[]
B3GALT6	2510477	2.29434	NM_080605.3	[]	[]	[]	[]	[]	[]	[]	[]	[]	[]	[]	[]	[]	[]	[]	[]	[]	[]
GPR137	5310088	2.29401	NM_020155.2	[]	[]	[]	[]	[]	[]	[]	[]	[]	[]	[]	[]	[]	[]	[]	[]	[]	[]
PSG4	3400474	2.28797	NM_002780.3	[]	[]	[]	[]	[]	[]	[]	[]	[]	[]	[]	[]	[]	[]	[]	[]	[]	[]
TGFBR2	5490070	2.28774	NM_001024847.1	[]	[]	[]	[]	[]	[]	[]	[]	[]	[]	[]	[]	[]	[]	[]	[]	[]	[]
STK40	3840521	2.28089	NM_032017.1	[]	[]	[]	[]	[]	[]	[]	[]	[]	[]	[]	[]	[]	[]	[]	[]	[]	[]
FURIN	3870706	2.27818	NM_002569.2	[]	[]	[]	[]	[]	[]	[]	[]	[]	[]	[]	[]	[]	[]	[]	[]	[]	[]
FOXF2	1660470	2.27722	NM_001452.1	[]	[]	[]	[]	[]	[]	[]	[]	[]	[]	[]	[]	[]	[]	[]	[]	[]	[]
SGK	4390450	2.27659	NM_005627.2	[]	[]	[]	[]	[]	[]	[]	[]	[]	[]	[]	[]	[]	[]	[]	[]	[]	[]
KRAS	2470050	2.27567	NM_033360.2	[]	[]	[]	[]	[]	[]	[]	[]	[]	[]	[]	[]	[]	[]	[]	[]	[]	[]
TMEM123	4610102	2.27477	NM_052932.2	[]	[]	[]	[]	[]	[]	[]	[]	[]	[]	[]	[]	[]	[]	[]	[]	[]	[]
ZNF266	5820670	2.27407	NM_006631.2	[]	[]	[]	[]	[]	[]	[]	[]	[]	[]	[]	[]	[]	[]	[]	[]	[]	[907]
TMEM62	5050735	2.27327	NM_024956.3	[59]	[]	[]	[]	[]	[]	[]	[]	[]	[]	[]	[]	[]	[]	[]	[]	[]	[]
SEMA3E	1580608	2.27154	NM_012431.1	[]	[]	[]	[]	[]	[]	[]	[]	[]	[]	[]	[]	[]	[]	[]	[]	[]	[]
DDN	1230129	2.27058	NM_015086.1	[]	[]	[]	[]	[]	[]	[]	[]	[]	[]	[]	[]	[]	[]	[]	[]	[]	[]
FGF9	6420746	2.27048	NM_002010.1	[]	[]	[]	[]	[]	[]	[]	[]	[]	[]	[]	[]	[]	[]	[]	[]	[]	[]
SLC20A2	6590037	2.26772	NM_006749.3	[]	[]	[]	[]	[]	[]	[]	[]	[]	[]	[]	[]	[]	[]	[]	[]	[]	[]
ADAR	5490433	2.26662	NM_015840.2	[]	[276]	[]	[]	[]	[]	[]	[]	[]	[]	[]	[]	[]	[]	[]	[]	[]	[]
COL4A1	5910431	2.26578	NM_001845.4	[]	[]	[]	[]	[]	[]	[]	[]	[]	[]	[]	[]	[]	[]	[]	[]	[]	[]
TTYH3	770754	2.26577	NM_025250.2	[]	[]	[]	[]	[]	[]	[]	[]	[]	[]	[]	[]	[]	[]	[]	[]	[]	[]
SLC39A3	4560671	2.26538	NM_144564.4	[]	[]	[]	[]	[]	[]	[]	[]	[]	[]	[]	[]	[]	[]	[]	[]	[]	[]
FVT1	160537	2.26245	NM_002035.1	[]	[]	[]	[]	[]	[]	[]	[]	[]	[]	[]	[]	[]	[]	[]	[]	[]	[]
CCNG2	5360672	2.25982	NM_004354.1	[]	[]	[]	[]	[]	[]	[]	[]	[]	[]	[]	[]	[]	[]	[]	[]	[]	[]
KIAA0746	1470551	2.25947	NM_015187.3	[]	[]	[]	[]	[]	[]	[]	[]	[]	[]	[]	[]	[]	[]	[]	[]	[]	[]
MDK	4560717	2.25744	NM_001012334.1	[]	[]	[]	[]	[]	[]	[]	[]	[]	[]	[]	[]	[]	[]	[]	[]	[]	[]
CRTC2	4260187	2.25451	NM_181715.1	[]	[]	[]	[]	[]	[]	[]	[]	[]	[]	[]	[]	[]	[]	[]	[]	[]	[]
FGF13	7380239	2.25317	NM_004114.2	[]	[]	[]	[]	[]	[]	[]	[]	[]	[]	[]	[]	[]	[]	[]	[]	[]	[]
MAZ	4830689	2.2526	NM_001042539.1	[]	[]	[]	[]	[]	[]	[]	[]	[]	[]	[]	[]	[]	[]	[]	[]	[]	[]
LEPROT	6980255	2.25213	NM_017526.2	[]	[]	[]	[]	[]	[]	[]	[]	[]	[]	[]	[]	[]	[]	[]	[]	[]	[]
CHRAC1	610300	2.25156	NM_017444.3	[]	[]	[]	[]	[]	[]	[]	[]	[]	[]	[]	[]	[]	[]	[]	[]	[]	[]
RGS19	730685	2.25134	NM_005873.2	[]	[]	[]	[]	[]	[]	[]	[]	[]	[]	[]	[]	[]	[]	[]	[]	[]	[]
F3	10079	2.25087	NM_001993.2	[]	[]	[]	[]	[]	[]	[]	[]	[]	[]	[]	[]	[]	[]	[]	[]	[]	[]
SERINC3	7380139	2.24947	NM_006811.2	[]	[]	[]	[]	[]	[]	[]	[]	[]	[]	[]	[]	[]	[]	[]	[]	[]	[]
PTPRF	5870553	2.24785	NM_130440.1	[]	[]	[]	[]	[]	[]	[]	[]	[]	[12]	[]	[]	[]	[]	[]	[]	[]	[]
SLC38A6	4010452	2.24199	NM_153811.1	[]	[]	[]	[]	[]	[]	[]	[]	[]	[]	[]	[]	[]	[]	[]	[]	[]	[]
MGAT4A	6220593	2.23843	NM_012214.2	[]	[]	[]	[]	[]	[]	[]	[]	[]	[]	[]	[110]	[]	[]	[]	[]	[277]	[]
TCF20	3450707	2.23797	NM_181492.1	[]	[]	[]	[]	[]	[]	[]	[]	[]	[]	[]	[]	[]	[]	[]	[]	[]	[]
TMEM87A	7150196	2.23516	NM_015497.2	[]	[]	[]	[]	[]	[]	[]	[]	[]	[]	[]	[]	[]	[]	[]	[]	[]	[]
HMGCR	6550603	2.2348	NM_000859.1	[]	[]	[]	[]	[]	[]	[]	[]	[]	[]	[]	[]	[]	[]	[]	[]	[]	[]
HCN2	5720440	2.23469	NM_001194.2	[]	[]	[]	[]	[]	[]	[]	[]	[]	[]	[]	[]	[]	[]	[]	[]	[]	[]
DIRAS1	6560280	2.23173	NM_145173.2	[]	[]	[]	[]	[]	[]	[]	[]	[]	[]	[]	[]	[]	[]	[]	[]	[]	[]
C5ORF15	3420692	2.2299	NM_020199.1	[]	[]	[]	[]	[]	[]	[]	[]	[]	[]	[]	[]	[]	[]	[]	[]	[]	[]
C3ORF34	1850040	2.22769	NM_032898.2	[]	[]	[]	[]	[]	[]	[]	[]	[]	[]	[]	[]	[]	[]	[]	[]	[]	[]
BCL2L1	670673	2.22561	NM_138578.1	[]	[]	[]	[]	[]	[]	[]	[]	[]	[]	[]	[]	[]	[]	[]	[]	[]	[]
TYRO3	5820193	2.22471	NM_006293.2	[]	[]	[]	[]	[]	[]	[]	[]	[]	[]	[]	[]	[]	[]	[]	[]	[]	[]
JMJD3	3520239	2.22467	NM_001080424.1
RAB3IL1	3460161	2.22464	NM_013401.2	[]	[]	[]	[107]	[]	[]	[]	[]	[]	[]	[]	[]	[]	[]	[]	[]	[]	[]
CACNG6	5080180	2.22363	NM_031897.2	[]	[]	[]	[]	[]	[]	[]	[]	[]	[]	[]	[]	[]	[]	[]	[]	[]	[]
PVRL2	6370022	2.22339	NM_001042724.1	[]	[]	[]	[]	[]	[]	[]	[]	[]	[]	[]	[]	[]	[]	[]	[]	[]	[]
CCM2	7400050	2.22075	NM_001029835.1	[]	[]	[]	[]	[]	[]	[]	[]	[]	[]	[]	[]	[]	[]	[]	[]	[]	[]
CTSD	1110092	2.22021	NM_001909.3	[]	[]	[]	[]	[]	[]	[]	[]	[]	[]	[]	[]	[]	[]	[]	[]	[]	[]
ELOVL5	4210129	2.21937	NM_021814.3	[]	[]	[]	[]	[]	[]	[]	[]	[]	[]	[]	[]	[]	[]	[]	[]	[]	[]
SYNGR3	5860609	2.21806	NM_004209.4	[]	[]	[]	[]	[]	[]	[]	[]	[]	[]	[]	[]	[]	[]	[]	[]	[]	[]
SLC29A1	5910424	2.21672	NM_001078174.1	[]	[]	[]	[]	[]	[]	[]	[]	[]	[]	[]	[]	[]	[]	[]	[]	[]	[]
HIATL1	4640427	2.21615	NM_032558.2	[]	[]	[]	[]	[]	[]	[]	[]	[]	[]	[]	[]	[]	[]	[]	[]	[]	[]
CD151	6550259	2.21595	NM_001039490.1	[]	[]	[]	[]	[]	[]	[]	[]	[]	[]	[]	[]	[]	[]	[]	[]	[]	[]
TAPT1	610768	2.2139	NM_153365.2	[]	[]	[]	[]	[]	[]	[]	[]	[]	[]	[]	[]	[]	[]	[]	[]	[]	[]
C19ORF6	4280193	2.21211	NM_001033026.1	[]	[]	[]	[]	[]	[]	[]	[]	[]	[]	[]	[]	[]	[]	[]	[]	[]	[]
CD248	2490113	2.21106	NM_020404.2	[]	[]	[]	[]	[]	[]	[]	[]	[]	[]	[]	[]	[]	[]	[]	[]	[]	[]
C6ORF117	6040458	2.21069	NM_138409.1	[]	[]	[]	[]	[]	[]	[]	[]	[]	[]	[]	[]	[]	[]	[]	[]	[]	[]
CCNY	5310605	2.21058	NM_145012.3	[]	[]	[]	[]	[]	[]	[]	[]	[]	[]	[]	[]	[]	[]	[]	[]	[]	[]
DGCR2	5670167	2.20969	NM_005137.2	[]	[]	[]	[]	[]	[]	[]	[]	[]	[]	[]	[]	[]	[]	[]	[]	[]	[]
HEY1	3840753	2.20932	NM_001040708.1	[]	[]	[]	[]	[]	[]	[]	[]	[]	[]	[]	[]	[]	[]	[]	[]	[]	[]
ELAVL3	5960070	2.20827	NM_001420.3	[]	[]	[]	[]	[]	[]	[]	[]	[]	[]	[]	[]	[]	[]	[]	[]	[]	[]
TPST1	4760747	2.20777	NM_003596.2	[]	[]	[]	[]	[]	[]	[]	[]	[]	[]	[]	[]	[]	[]	[]	[]	[]	[]
PURG	5670450	2.20771	NM_001015508.1	[]	[]	[]	[]	[]	[]	[]	[]	[]	[]	[]	[]	[]	[]	[]	[]	[]	[]
TFPI2	5080543	2.20643	NM_006528.2	[]	[]	[]	[]	[]	[]	[]	[]	[]	[]	[]	[]	[]	[]	[]	[]	[]	[]
RHOD	4180270	2.20528	NM_014578.2
CD276	5900575	2.20367	NM_001024736.1	[]	[]	[]	[]	[]	[]	[]	[]	[]	[]	[]	[]	[]	[]	[]	[]	[]	[]
DUSP8	4890041	2.20355	NM_004420.2	[]	[]	[]	[]	[]	[]	[]	[]	[]	[]	[]	[]	[]	[]	[]	[]	[]	[]
PMEPA1	240400	2.203	NM_199169.1	[]	[]	[]	[]	[]	[]	[]	[]	[]	[]	[]	[]	[]	[]	[]	[]	[]	[]
HPS1	2570131	2.19929	NM_182639.1	[]	[]	[]	[]	[]	[]	[]	[]	[]	[]	[]	[]	[]	[]	[]	[]	[]	[]
CPXM2	5890139	2.19881	NM_198148.1	[]	[]	[]	[]	[]	[]	[]	[]	[]	[]	[]	[]	[]	[]	[]	[]	[]	[]
FGFR4	70520	2.19857	NM_213647.1	[]	[]	[]	[]	[]	[]	[]	[]	[]	[]	[]	[]	[]	[]	[]	[]	[]	[]
IL28RA	3520398	2.19812	NM_170743.2	[]	[]	[]	[]	[]	[]	[]	[]	[]	[]	[]	[]	[]	[]	[]	[]	[]	[]
RCAN1	2850551	2.19796	NM_203417.1	[]	[]	[113]	[]	[]	[]	[]	[]	[]	[]	[]	[]	[]	[]	[]	[]	[]	[]
COX4NB	2630553	2.19548	NM_006067.3	[]	[]	[]	[]	[]	[]	[]	[]	[]	[]	[]	[]	[]	[]	[]	[]	[]	[]
PIGN	4920414	2.19536	NM_176787.3	[]	[]	[]	[]	[]	[]	[]	[]	[]	[]	[]	[]	[]	[]	[]	[]	[]	[]
SRPR	6290112	2.19507	NM_003139.2	[]	[]	[]	[]	[]	[]	[]	[]	[]	[]	[]	[]	[]	[]	[]	[]	[]	[]
SFRP1	6960379	2.19403	NM_003012.3	[]	[]	[]	[]	[]	[]	[]	[]	[]	[]	[]	[]	[]	[]	[]	[]	[]	[]
PRR3	5670458	2.19288	NM_025263.2	[]	[]	[]	[]	[]	[]	[]	[]	[]	[]	[]	[]	[]	[]	[]	[]	[]	[]
ATP6V0B	7160059	2.19184	NM_004047.3	[]	[]	[]	[]	[]	[]	[]	[]	[]	[]	[]	[]	[]	[]	[]	[]	[]	[]
PHC1	4730209	2.18868	NM_004426.2	[]	[]	[]	[]	[]	[]	[]	[]	[]	[]	[]	[]	[]	[]	[]	[]	[]	[]
TNFAIP8L3	5820474	2.1875	NM_207381.2	[]	[]	[]	[]	[]	[]	[]	[]	[]	[]	[]	[]	[]	[]	[]	[]	[]	[]
BMP2	4280577	2.18677	NM_001200.2	[]	[]	[103, 370]	[102, 369]	[]	[]	[]	[]	[]	[]	[]	[]	[]	[]	[]	[]	[]	[]
TMEM59	10725	2.18676	NM_004872.3	[]	[]	[]	[]	[]	[]	[]	[]	[]	[]	[]	[]	[]	[]	[]	[]	[]	[]
FBN2	3440204	2.18602	NM_001999.3	[]	[]	[]	[]	[]	[]	[]	[]	[]	[]	[]	[]	[]	[]	[]	[]	[]	[]
PRPF38A	4390370	2.18601	NM_032864.3	[]	[]	[]	[]	[]	[]	[]	[]	[]	[]	[]	[]	[]	[]	[]	[]	[]	[]
TMEM98	5390333	2.18419	NM_001033504.1	[]	[]	[]	[]	[]	[]	[]	[]	[]	[]	[]	[]	[]	[]	[]	[]	[]	[]
TMEM119	3830762	2.18415	NM_181724.1	[]	[]	[]	[]	[]	[]	[]	[]	[]	[]	[]	[]	[]	[]	[]	[]	[]	[]
RAC1	630204	2.18323	NM_006908.3	[]	[]	[]	[]	[]	[]	[]	[]	[]	[]	[]	[]	[]	[]	[]	[]	[]	[]
UBTD1	6770097	2.18096	NM_024954.3	[]	[]	[]	[]	[]	[]	[]	[]	[]	[]	[]	[]	[]	[]	[]	[]	[]	[]
KIAA1026	1990427	2.17799	NM_001018000.2	[]	[]	[]	[]	[]	[]	[]	[]	[]	[]	[]	[]	[]	[]	[]	[]	[]	[]
MFSD1	510288	2.17739	NM_022736.1	[]	[]	[]	[]	[]	[]	[]	[]	[]	[]	[]	[]	[]	[]	[]	[]	[]	[]
MPRIP	4880563	2.17736	NM_015134.2	[]	[]	[]	[]	[]	[]	[]	[]	[]	[]	[]	[]	[]	[]	[]	[]	[]	[]
GPR108	5390682	2.17702	NM_001080452.1
SLC29A2	20609	2.17639	NM_001532.2	[]	[]	[]	[]	[]	[]	[]	[]	[]	[]	[]	[]	[]	[]	[]	[]	[]	[]
SDC4	2650193	2.1742	NM_002999.2	[]	[]	[]	[]	[]	[]	[]	[]	[]	[]	[]	[]	[]	[]	[]	[]	[]	[]
CLDND1	4640626	2.17417	NM_001040181.1	[]	[]	[]	[]	[]	[]	[]	[]	[]	[]	[]	[]	[]	[]	[]	[]	[]	[]
SLC2A1	4590370	2.17069	NM_006516.1	[]	[]	[]	[]	[]	[]	[]	[]	[]	[]	[]	[]	[]	[]	[]	[]	[]	[]
OAF	4200025	2.17057	NM_178507.2	[]	[]	[]	[]	[]	[]	[]	[]	[]	[]	[]	[]	[]	[]	[]	[]	[]	[]
CCDC92	4830682	2.17027	NM_025140.1	[]	[]	[]	[]	[]	[]	[]	[]	[]	[]	[]	[]	[]	[]	[]	[]	[]	[]
IL11RA	2760148	2.16983	NM_004512.3	[]	[]	[]	[]	[]	[]	[]	[]	[]	[]	[]	[]	[]	[]	[]	[]	[]	[]
SLC9A4	3130360	2.16783	NM_001011552.1	[]	[]	[]	[]	[]	[]	[]	[]	[]	[]	[]	[]	[]	[368]	[]	[]	[]	[]
FBXW2	1660332	2.16631	NM_012164.2	[]	[]	[]	[]	[]	[]	[]	[]	[]	[]	[]	[]	[]	[]	[]	[]	[]	[]
LGMN	4560129	2.16537	NM_001008530.1	[]	[]	[]	[]	[]	[]	[]	[]	[]	[]	[]	[]	[]	[]	[]	[]	[]	[]
GMCL1	3290717	2.1653	NM_178439.3	[]	[]	[]	[]	[]	[]	[]	[]	[]	[]	[]	[]	[]	[]	[]	[]	[]	[]
ZMYND19	4860437	2.16158	NM_138462.2	[]	[]	[]	[]	[]	[]	[]	[]	[]	[]	[]	[]	[]	[]	[]	[]	[]	[]
VSTM2L	4390575	2.16056	NM_080607.2	[]	[]	[]	[]	[]	[]	[]	[]	[]	[]	[]	[]	[]	[]	[]	[]	[]	[]
EFNA1	3710397	2.16001	NM_004428.2	[]	[]	[]	[]	[]	[]	[]	[]	[]	[]	[]	[]	[]	[]	[]	[]	[]	[]
SLC38A1	7320382	2.15991	NM_030674.3	[]	[]	[]	[]	[]	[]	[]	[]	[]	[]	[]	[428]	[]	[]	[]	[]	[]	[]
CXXC5	1010048	2.15899	NM_016463.5	[]	[]	[]	[]	[]	[]	[]	[]	[]	[]	[]	[]	[]	[]	[]	[]	[]	[]
FAM38B	2510753	2.15816	NM_022068.1	[]	[]	[]	[]	[]	[]	[]	[]	[]	[]	[]	[]	[]	[]	[]	[]	[]	[]
ZNF213	5130332	2.15737	NM_004220.1	[]	[]	[]	[]	[]	[]	[]	[]	[]	[]	[]	[]	[]	[]	[]	[]	[]	[]
GPNMB	6840164	2.15717	NM_001005340.1	[]	[]	[]	[]	[]	[]	[]	[]	[]	[]	[]	[]	[]	[]	[]	[]	[]	[]
ADCY3	3800050	2.15712	NM_004036.3	[]	[]	[]	[]	[]	[]	[]	[]	[]	[]	[]	[]	[]	[]	[]	[]	[]	[]
CNTFR	6560487	2.15479	NM_001842.3	[]	[]	[]	[]	[]	[]	[]	[]	[]	[]	[]	[]	[]	[]	[]	[]	[]	[]
TNFSF9	5420441	2.15438	NM_003811.2	[]	[]	[]	[]	[]	[]	[]	[]	[]	[]	[]	[]	[]	[]	[]	[]	[]	[]
PKIA	510435	2.15341	NM_181839.1	[]	[]	[]	[]	[]	[]	[]	[]	[]	[]	[]	[]	[]	[]	[]	[]	[]	[]
SCARB1	1170338	2.15334	NM_005505.3	[]	[]	[]	[]	[]	[]	[]	[]	[]	[]	[]	[]	[]	[]	[]	[]	[]	[]
SCD5	3610671	2.15271	NM_001037582.1	[]	[]	[]	[]	[]	[]	[]	[]	[]	[]	[]	[]	[]	[]	[]	[]	[]	[]
SLC26A6	150692	2.15239	NM_134426.2	[]	[]	[]	[]	[]	[]	[]	[]	[]	[]	[]	[]	[]	[]	[]	[]	[]	[]
PIP5K1C	2570008	2.15229	NM_012398.1	[]	[]	[]	[]	[]	[]	[]	[]	[]	[]	[]	[]	[]	[]	[]	[]	[]	[]
KIAA1467	1580333	2.15187	NM_020853.1	[]	[]	[]	[]	[]	[]	[]	[]	[]	[]	[]	[]	[]	[]	[]	[]	[]	[]
LOC205251	4180431	2.15038	XR_017711.1	[]	[]	[]	[]	[]	[]	[]	[]	[]	[]	[]	[]	[]	[]	[]	[]	[]	[]
D4S234E	2750475	2.14734	NM_001040101.1	[]	[]	[]	[]	[]	[]	[]	[]	[]	[]	[]	[]	[]	[]	[]	[]	[]	[]
FZD7	460670	2.14412	NM_003507.1	[]	[]	[]	[]	[]	[]	[]	[]	[]	[]	[]	[]	[]	[]	[]	[]	[]	[]
YPEL1	5130288	2.14395	NM_013313.3	[]	[]	[]	[]	[]	[]	[]	[]	[]	[]	[]	[]	[]	[]	[]	[]	[]	[]
TSKU	830201	2.14357	NM_015516.3	[]	[]	[]	[]	[]	[]	[]	[]	[]	[]	[]	[]	[]	[]	[]	[]	[]	[]
ISCU	780168	2.14217	NM_213595.1	[]	[]	[]	[]	[]	[]	[]	[]	[]	[]	[]	[]	[]	[]	[]	[]	[]	[]
TSPAN18	1820279	2.14057	NM_130783.3	[]	[]	[]	[]	[]	[]	[]	[]	[]	[]	[]	[]	[]	[]	[]	[]	[]	[]
TBL2	1570162	2.14046	NM_012453.2	[]	[]	[]	[]	[]	[]	[]	[]	[]	[]	[]	[]	[]	[]	[]	[]	[]	[]
SHOC2	4590128	2.14005	NM_007373.2
ATP6V0E1	4730343	2.13714	NM_003945.3	[]	[]	[]	[]	[]	[]	[]	[]	[]	[]	[]	[]	[]	[]	[]	[]	[]	[]
C1ORF85	2640086	2.13676	NM_144580.1	[]	[]	[]	[]	[]	[]	[]	[]	[]	[]	[]	[]	[]	[]	[]	[]	[]	[]
ZMPSTE24	5390543	2.13649	NM_005857.3	[]	[]	[]	[]	[]	[]	[]	[]	[]	[]	[]	[]	[]	[]	[]	[]	[]	[]
NOTCH3	2340692	2.1359	NM_000435.1	[]	[]	[]	[]	[]	[]	[]	[]	[]	[]	[]	[]	[]	[]	[]	[]	[]	[]
GAS6	70730	2.1344	NM_000820.1	[]	[]	[]	[]	[]	[]	[]	[]	[]	[]	[]	[]	[]	[]	[]	[]	[]	[]
KCTD20	7000086	2.13417	NM_173562.3	[]	[]	[]	[]	[]	[]	[]	[]	[]	[]	[]	[]	[]	[]	[]	[]	[]	[]
RTN4	2230161	2.13367	NM_007008.2	[]	[]	[]	[]	[3]	[]	[]	[]	[]	[]	[]	[]	[]	[]	[]	[]	[]	[]
ABHD12	7610382	2.13052	NM_001042472.1	[]	[]	[]	[]	[]	[]	[]	[]	[]	[]	[]	[]	[]	[]	[]	[]	[]	[]
B4GALT1	3460386	2.13042	NM_001497.2	[]	[]	[]	[]	[]	[]	[]	[]	[]	[]	[]	[]	[]	[]	[]	[]	[]	[]
PSEN2	4040605	2.13028	NM_012486.1	[]	[]	[]	[222]	[]	[]	[]	[]	[]	[]	[]	[]	[]	[]	[]	[]	[]	[]
ATP2C1	780367	2.12783	NM_014382.2	[]	[]	[]	[]	[]	[]	[]	[]	[]	[]	[]	[]	[]	[]	[]	[]	[]	[]
TM2D2	110711	2.12644	NM_078473.2	[]	[]	[]	[]	[]	[]	[]	[]	[]	[]	[]	[]	[]	[]	[]	[]	[]	[]
IER5	650241	2.12636	NM_016545.4	[]	[]	[]	[]	[]	[]	[]	[]	[]	[]	[]	[]	[]	[]	[]	[]	[]	[]
DVL3	1070612	2.12621	NM_004423.3	[]	[]	[]	[]	[]	[]	[]	[]	[]	[]	[]	[]	[]	[]	[]	[]	[]	[]
LEPROTL1	6370164	2.12609	NM_015344.1	[]	[]	[]	[]	[]	[]	[]	[]	[]	[]	[]	[]	[]	[]	[]	[]	[]	[]
TPK1	1050079	2.12469	NM_001042482.1	[]	[]	[]	[]	[]	[]	[]	[]	[]	[21]	[]	[]	[]	[]	[]	[]	[]	[]
TRIM33	2450446	2.12399	NM_015906.3	[]	[]	[]	[]	[]	[]	[]	[]	[]	[]	[]	[]	[]	[]	[]	[]	[]	[]
PSEN2	20040	2.12361	NM_000447.1	[]	[]	[]	[222]	[]	[]	[]	[]	[]	[]	[]	[]	[]	[]	[]	[]	[]	[]
LARP6	4830433	2.12137	NM_018357.2	[]	[]	[]	[]	[]	[]	[]	[]	[]	[]	[]	[]	[]	[]	[]	[]	[]	[]
KLHL5	1410161	2.12014	NM_001007075.1	[]	[]	[]	[]	[]	[]	[]	[]	[]	[]	[]	[]	[]	[]	[]	[]	[]	[]
LRP1	2710286	2.11918	NM_002332.2	[]	[]	[]	[]	[]	[]	[]	[]	[]	[]	[]	[]	[]	[]	[]	[]	[]	[]
PPP2R2C	3450047	2.11901	NM_181876.2	[]	[]	[]	[]	[]	[]	[]	[]	[]	[]	[]	[]	[]	[]	[]	[]	[]	[]
CLCN7	2060088	2.11774	NM_001287.3	[]	[]	[]	[]	[]	[]	[]	[]	[]	[]	[]	[]	[]	[]	[]	[]	[]	[]
C12ORF49	3170102	2.11768	NM_024738.1	[]	[]	[]	[]	[]	[]	[]	[]	[]	[]	[]	[]	[]	[]	[]	[]	[]	[]
CD99L2	1780079	2.11626	NM_134445.2	[]	[]	[]	[]	[]	[]	[]	[]	[]	[]	[]	[]	[]	[]	[]	[]	[]	[]
SALL3	5090288	2.11609	NM_171999.2	[]	[]	[]	[]	[]	[]	[]	[]	[]	[]	[]	[]	[]	[]	[]	[]	[]	[]
SUMO3	5900682	2.11571	NM_006936.2	[]	[]	[]	[]	[]	[]	[]	[]	[]	[]	[]	[]	[]	[]	[]	[]	[]	[]
RABGAP1	2850538	2.11321	NM_012197.2	[]	[]	[]	[]	[]	[]	[]	[]	[]	[]	[]	[]	[]	[]	[]	[]	[]	[]
MT2A	450615	2.11095	NM_005953.2	[]	[]	[]	[]	[]	[]	[]	[]	[]	[]	[]	[]	[]	[]	[]	[]	[]	[]
MFSD5	6900600	2.10948	NM_032889.3	[]	[]	[]	[]	[]	[]	[]	[]	[]	[]	[]	[]	[]	[]	[]	[]	[]	[]
LEMD3	6580349	2.10927	NM_014319.3	[]	[]	[]	[]	[]	[]	[]	[]	[]	[]	[]	[]	[]	[]	[]	[]	[]	[]
VLDLR	5390661	2.10865	NM_001018056.1	[]	[]	[]	[]	[]	[]	[]	[]	[]	[]	[]	[]	[]	[]	[]	[]	[]	[]
FAM89A	7400747	2.10558	NM_198552.1	[]	[]	[]	[]	[]	[]	[]	[]	[]	[]	[]	[]	[]	[]	[]	[]	[]	[]
MRAS	6940215	2.10429	NM_012219.3	[]	[]	[]	[]	[]	[]	[]	[]	[]	[]	[]	[]	[]	[]	[]	[]	[]	[]
F10	5340358	2.10356	NM_000504.3	[]	[]	[]	[]	[]	[]	[]	[]	[]	[]	[]	[]	[]	[]	[]	[]	[]	[]
UBL4A	5700324	2.10346	NM_014235.3	[]	[]	[]	[]	[]	[]	[]	[]	[]	[]	[]	[]	[]	[]	[]	[]	[]	[]
TRIM36	1690402	2.10279	NM_018700.3	[]	[]	[]	[]	[]	[]	[]	[]	[]	[]	[275]	[]	[]	[]	[]	[]	[]	[]
MEGF9	1260136	2.10278	NM_001080497.1
IL11	840114	2.10277	NM_000641.2	[]	[]	[]	[]	[]	[]	[]	[]	[]	[]	[]	[]	[]	[]	[]	[]	[]	[]
ABCA1	4060358	2.10191	NM_005502.2	[]	[]	[]	[]	[]	[]	[]	[]	[]	[]	[]	[]	[]	[]	[172]	[171]	[]	[]
CALU	940431	2.1013	NM_001219.2	[]	[]	[]	[]	[]	[]	[]	[]	[]	[]	[]	[]	[]	[]	[]	[]	[]	[]
PRR3	3930754	2.10086	NM_001077497.1	[]	[]	[]	[]	[]	[]	[]	[]	[]	[]	[]	[]	[]	[]	[]	[]	[]	[]
FAM171A1	5670706	2.10059	NM_001010924.1	[]	[]	[]	[]	[]	[]	[]	[]	[]	[]	[]	[]	[]	[]	[]	[]	[]	[]
SLC7A1	20241	2.09858	NM_003045.3	[]	[]	[]	[]	[]	[]	[]	[]	[]	[]	[]	[]	[]	[]	[]	[]	[]	[]
LSM11	940221	2.09846	NM_173491.2	[]	[]	[]	[]	[]	[]	[]	[]	[]	[]	[]	[]	[]	[]	[]	[]	[]	[]
H19	5340017	2.09786	NR_002196.1
SYPL1	1190452	2.09713	NM_182715.1	[]	[]	[]	[]	[]	[]	[]	[]	[]	[]	[]	[]	[]	[]	[]	[]	[]	[]
CMTM3	3890551	2.09636	NM_144601.2	[]	[]	[]	[]	[]	[]	[]	[]	[]	[]	[]	[]	[]	[]	[]	[]	[]	[]
ZFYVE26	5890241	2.09635	NM_015346.2	[]	[]	[]	[]	[]	[]	[]	[]	[]	[]	[]	[]	[]	[]	[]	[]	[]	[]
ERP29	4120333	2.09577	NM_001034025.1	[]	[]	[]	[]	[]	[]	[]	[]	[]	[]	[54]	[]	[]	[]	[]	[]	[]	[]
IL12A	4120114	2.09445	NM_000882.2	[]	[]	[]	[]	[]	[]	[]	[]	[]	[]	[]	[]	[]	[]	[]	[]	[]	[]
SSR1	110451	2.09301	NM_003144.2	[]	[]	[]	[]	[]	[]	[]	[]	[]	[]	[]	[]	[]	[]	[]	[]	[]	[]
ZDHHC3	5420593	2.09204	NM_016598.1	[]	[]	[]	[]	[]	[]	[]	[]	[]	[]	[]	[]	[]	[]	[]	[]	[]	[]
CYBRD1	2450465	2.09099	NM_024843.2	[]	[]	[]	[]	[]	[]	[]	[]	[]	[]	[]	[]	[]	[]	[]	[]	[]	[]
RAB6IP1	2640408	2.09099	NM_015213.2	[]	[]	[]	[]	[]	[]	[]	[]	[]	[]	[]	[]	[]	[]	[]	[]	[]	[]
CRELD1	3400619	2.09083	NM_001031717.2	[]	[]	[]	[]	[]	[]	[]	[]	[]	[]	[]	[]	[]	[]	[]	[]	[]	[]
SEMA4A	2850576	2.09067	NM_022367.2	[]	[]	[]	[]	[]	[]	[]	[]	[]	[]	[]	[]	[]	[]	[]	[]	[]	[]
PSAP	7650333	2.09022	NM_001042465.1	[]	[]	[]	[]	[]	[]	[]	[]	[]	[]	[]	[]	[]	[]	[]	[]	[]	[]
IL11RA	2570646	2.08886	NM_004512.3	[]	[]	[]	[]	[]	[]	[]	[]	[]	[]	[]	[]	[]	[]	[]	[]	[]	[]
RPN1	1340689	2.08852	NM_002950.3	[]	[]	[]	[]	[]	[]	[]	[]	[]	[]	[]	[]	[]	[]	[]	[]	[]	[]
ANKRD21	4490414	2.08758	NM_174981.2	[]	[]	[]	[]	[]	[]	[]	[]	[]	[]	[]	[]	[]	[]	[]	[]	[]	[]
C5ORF13	940471	2.08631	NM_004772.1	[]	[]	[]	[]	[]	[]	[]	[]	[]	[]	[]	[]	[]	[]	[]	[]	[]	[]
TSPAN15	5080075	2.08485	NM_012339.3	[]	[]	[]	[]	[]	[]	[]	[]	[]	[]	[]	[]	[]	[]	[]	[]	[]	[]
PCNX	7050626	2.084	NM_014982.2	[]	[]	[]	[]	[]	[]	[]	[]	[]	[]	[]	[]	[]	[]	[]	[]	[]	[]
RRAGC	2810112	2.08271	NM_022157.2	[]	[]	[]	[]	[]	[]	[]	[]	[]	[]	[]	[]	[]	[]	[]	[]	[]	[]
RAB4A	5810097	2.08206	NM_004578.2	[]	[]	[]	[]	[]	[]	[]	[]	[]	[]	[]	[]	[]	[]	[]	[]	[]	[]
LRP11	240615	2.08202	NM_032832.4	[]	[]	[]	[]	[]	[]	[]	[]	[]	[100]	[]	[]	[]	[]	[]	[]	[]	[]
ANTXR2	10685	2.08061	NM_058172.3	[]	[]	[]	[]	[]	[]	[]	[]	[]	[]	[]	[]	[]	[]	[]	[]	[]	[]
CLDND1	4810286	2.08041	NM_001040181.1	[]	[]	[]	[]	[]	[]	[]	[]	[]	[]	[]	[]	[]	[]	[]	[]	[]	[]
CD44	5860152	2.08039	NM_001001391.1	[]	[]	[]	[]	[]	[]	[]	[]	[]	[]	[]	[]	[]	[]	[]	[]	[]	[]
DNAJB2	3830653	2.07875	NM_006736.5	[]	[]	[]	[]	[]	[]	[]	[]	[]	[]	[]	[]	[]	[]	[]	[]	[]	[]
GPC4	6330270	2.07867	NM_001448.2	[]	[]	[]	[]	[]	[]	[]	[]	[]	[]	[]	[]	[]	[]	[]	[]	[]	[]
AGPAT2	3520671	2.07843	NM_006412.3	[]	[]	[]	[]	[]	[]	[]	[]	[]	[]	[]	[]	[]	[]	[]	[]	[]	[]
ADRB2	7570326	2.07822	NM_000024.4	[]	[]	[100]	[]	[]	[]	[]	[]	[]	[]	[]	[]	[]	[]	[]	[]	[]	[]
GRINA	3800392	2.07776	NM_001009184.1	[]	[]	[]	[]	[]	[]	[]	[]	[]	[]	[]	[]	[]	[]	[]	[]	[]	[]
TMEM39A	3460575	2.07696	NM_018266.1	[]	[]	[]	[]	[]	[]	[]	[]	[]	[]	[]	[]	[]	[]	[]	[]	[]	[]
CHAC1	1500082	2.0754	NM_024111.2	[]	[]	[]	[]	[]	[]	[]	[]	[]	[]	[]	[]	[]	[]	[]	[]	[]	[]
SLC35D2	4060576	2.07518	NM_007001.1	[]	[]	[]	[]	[]	[]	[]	[]	[]	[]	[]	[]	[]	[]	[]	[]	[]	[]
FAM134B	6420309	2.07381	NM_001034850.1	[]	[]	[]	[]	[]	[]	[]	[]	[]	[]	[]	[]	[]	[]	[]	[]	[]	[]
NCAM1	4040725	2.07231	NM_000615.5	[]	[]	[]	[]	[]	[]	[]	[]	[]	[]	[]	[]	[]	[]	[]	[]	[]	[]
MAZ	4120603	2.06943	NM_001042539.1	[]	[]	[]	[]	[]	[]	[]	[]	[]	[]	[]	[]	[]	[]	[]	[]	[]	[]
ITFG3	6250553	2.06865	NM_032039.1	[]	[]	[]	[100]	[]	[]	[]	[]	[]	[]	[]	[]	[]	[]	[]	[]	[]	[]
ATP2C1	5080228	2.06818	NM_001001486.1	[]	[]	[]	[]	[]	[]	[]	[]	[]	[]	[]	[]	[]	[]	[]	[]	[]	[]
QDPR	6900450	2.06765	NM_000320.1	[]	[]	[]	[]	[]	[]	[]	[15]	[]	[]	[]	[]	[]	[]	[]	[]	[]	[]
MYADM	2970730	2.06691	NM_001020820.1	[]	[]	[]	[]	[]	[]	[]	[]	[]	[]	[138]	[137]	[]	[]	[]	[]	[]	[]
OPRM1	630139	2.06561	NM_001008505.1	[]	[]	[]	[]	[]	[]	[]	[]	[]	[]	[]	[]	[]	[]	[]	[]	[]	[]
MYCN	430204	2.06542	NM_005378.4	[]	[]	[]	[]	[]	[]	[]	[]	[]	[]	[]	[]	[]	[22]	[]	[]	[]	[]
FAM12A	7560082	2.06502	NM_006683.4	[]	[]	[]	[]	[]	[]	[]	[]	[]	[]	[]	[]	[]	[]	[]	[]	[]	[]
FLJ35409	4060026	2.06448	XR_017838.1
ACTR2	5570196	2.06247	NM_001005386.1	[]	[]	[]	[]	[]	[]	[]	[]	[]	[]	[]	[]	[]	[]	[]	[]	[]	[]
SKI	2140164	2.06158	NM_003036.1	[]	[]	[]	[]	[]	[]	[]	[]	[]	[]	[]	[]	[]	[]	[]	[]	[]	[]
PCGF2	3830296	2.0615	NM_007144.2	[]	[]	[]	[]	[]	[]	[]	[]	[]	[]	[]	[]	[]	[]	[]	[]	[]	[]
USF2	7210382	2.06046	NM_207291.1	[]	[]	[]	[]	[]	[]	[]	[]	[]	[]	[]	[]	[]	[]	[]	[]	[]	[]
PRR6	1030026	2.05957	NM_181716.2	[]	[]	[]	[]	[]	[]	[]	[]	[]	[]	[]	[]	[]	[]	[]	[]	[]	[]
GLI3	110424	2.05907	NM_000168.2	[]	[]	[]	[]	[]	[]	[]	[]	[]	[]	[]	[]	[]	[]	[]	[]	[]	[]
LEPREL1	4280524	2.05813	NM_018192.2	[]	[]	[]	[]	[]	[]	[]	[]	[]	[]	[]	[]	[]	[]	[]	[]	[]	[]
MAGED4B	1820180	2.05787	NM_030801.2	[]	[]	[]	[112]	[]	[]	[]	[]	[]	[]	[]	[]	[]	[]	[]	[]	[]	[]
RCE1	3520288	2.05766	NM_001032279.1	[]	[12]	[]	[]	[]	[]	[]	[]	[]	[]	[]	[]	[]	[]	[]	[]	[]	[]
SAMD10	6060092	2.05705	NM_080621.4	[]	[]	[]	[]	[]	[]	[]	[]	[]	[]	[]	[]	[]	[]	[]	[]	[]	[]
ALG6	6960243	2.05669	NM_013339.2	[]	[]	[]	[]	[]	[]	[]	[]	[]	[]	[]	[]	[]	[]	[]	[]	[]	[]
NIPA2	4670020	2.05665	NM_030922.5	[]	[]	[]	[]	[]	[]	[]	[]	[553]	[]	[]	[]	[]	[]	[]	[]	[]	[]
PLXNA3	4150132	2.05656	NM_017514.2	[]	[]	[]	[]	[]	[]	[]	[]	[]	[]	[]	[]	[]	[]	[]	[]	[]	[]
CELSR3	6350437	2.05543	NM_001407.2	[]	[]	[]	[]	[]	[]	[]	[]	[]	[]	[]	[]	[]	[]	[]	[]	[]	[]
SLC6A10P	7610615	2.05439	NR_003083.2	[]	[]	[]	[]	[]	[]	[]	[]	[]	[]	[]	[]	[]	[]	[]	[]	[]	[]
WWC3	1400376	2.05432	NM_015691.2	[]	[]	[]	[]	[]	[]	[]	[]	[]	[]	[]	[]	[]	[]	[]	[]	[]	[]
C2CD2	6770209	2.05206	NM_015500.1	[]	[]	[]	[]	[]	[]	[]	[]	[]	[]	[]	[]	[]	[]	[]	[]	[]	[]
AES	1230458	2.05196	NM_001130.5	[]	[]	[]	[]	[]	[]	[]	[]	[]	[]	[]	[]	[]	[]	[]	[]	[]	[]
CDC37	4150670	2.0506	NM_007065.3	[]	[]	[]	[]	[]	[]	[]	[]	[]	[]	[]	[]	[]	[]	[]	[]	[]	[]
SHISA5	160731	2.05031	NM_016479.3	[]	[]	[]	[]	[]	[]	[]	[]	[]	[]	[]	[]	[]	[]	[]	[]	[]	[]
PSKH1	4060491	2.04996	NM_006742.1	[]	[]	[]	[]	[]	[]	[]	[]	[]	[]	[]	[]	[]	[]	[]	[]	[]	[]
RAMP2	5560474	2.04855	NM_005854.2	[]	[]	[]	[]	[]	[]	[]	[]	[]	[]	[]	[]	[]	[]	[]	[]	[]	[]
CANT1	5860358	2.04838	NM_138793.2	[]	[]	[]	[]	[]	[]	[]	[]	[]	[]	[]	[]	[]	[]	[]	[]	[]	[]
FZD5	4890102	2.04819	NM_003468.3	[]	[]	[]	[]	[]	[]	[]	[]	[]	[]	[]	[]	[]	[]	[]	[]	[]	[]
TNFRSF21	3780092	2.04811	NM_014452.3	[]	[]	[]	[]	[]	[]	[]	[]	[]	[]	[]	[]	[]	[349]	[]	[]	[]	[]
TOR3A	430411	2.04751	NM_022371.3	[]	[]	[]	[]	[]	[]	[]	[]	[]	[]	[]	[]	[]	[]	[]	[]	[]	[]
FLJ20254	1240639	2.0472	NM_017727.3	[]	[]	[]	[]	[]	[]	[]	[]	[]	[]	[]	[]	[]	[]	[]	[]	[]	[]
FAT	4280100	2.04535	NM_005245.3	[]	[]	[]	[]	[]	[]	[]	[]	[]	[]	[]	[]	[]	[]	[]	[]	[]	[]
SELS	6020474	2.04483	NM_018445.4	[]	[]	[]	[]	[]	[]	[]	[]	[]	[]	[]	[]	[]	[]	[]	[]	[]	[]
NPR2	2810372	2.04476	NM_003995.3	[]	[]	[]	[]	[]	[]	[]	[]	[]	[]	[]	[]	[]	[]	[]	[]	[]	[]
SLC25A36	3870242	2.04378	NM_018155.1	[]	[]	[]	[]	[]	[]	[]	[]	[]	[]	[]	[]	[]	[]	[]	[]	[]	[]
ELOVL4	4760056	2.04274	NM_022726.2	[]	[]	[]	[]	[]	[]	[]	[]	[]	[]	[]	[]	[]	[]	[]	[]	[]	[]
SBK1	3850767	2.04191	NM_001024401.2	[]	[]	[]	[]	[]	[]	[]	[]	[]	[]	[]	[727]	[]	[]	[]	[]	[]	[]
CD63	3520167	2.04146	NM_001040034.1	[]	[]	[]	[]	[]	[]	[]	[]	[]	[]	[]	[]	[]	[]	[]	[]	[]	[]
DLK2	1070279	2.04109	NM_206539.1	[]	[]	[]	[]	[]	[]	[]	[]	[]	[]	[]	[]	[]	[]	[]	[]	[]	[]
TWSG1	940041	2.04083	NM_020648.3	[]	[]	[]	[]	[]	[]	[]	[]	[]	[]	[]	[]	[]	[]	[]	[]	[]	[]
TFRC	2940435	2.0398	NM_003234.1	[]	[]	[]	[34]	[]	[]	[]	[]	[]	[]	[]	[]	[]	[]	[]	[]	[]	[]
MMD	5550431	2.03912	NM_012329.2	[]	[]	[]	[]	[]	[]	[]	[]	[]	[]	[]	[]	[]	[]	[]	[]	[]	[]
IFNGR1	2470358	2.03867	NM_000416.1	[]	[]	[]	[]	[]	[]	[]	[]	[]	[]	[]	[]	[]	[]	[]	[]	[]	[]
CYR61	3930605	2.03825	NM_001554.3	[]	[]	[]	[]	[]	[]	[]	[]	[]	[]	[]	[]	[]	[]	[]	[]	[]	[]
RAB5B	2850626	2.03818	NM_002868.2	[]	[]	[]	[]	[]	[]	[]	[]	[]	[]	[]	[]	[]	[]	[]	[]	[]	[]
USF2	6330088	2.03787	NM_207291.1	[]	[]	[]	[]	[]	[]	[]	[]	[]	[]	[]	[]	[]	[]	[]	[]	[]	[]
C1QL1	6770121	2.03726	NM_006688.3	[]	[]	[]	[]	[]	[]	[]	[]	[]	[]	[]	[]	[]	[]	[]	[]	[]	[]
TM9SF4	70674	2.03688	NM_014742.2	[]	[]	[]	[]	[]	[]	[]	[]	[139]	[138]	[]	[]	[]	[]	[]	[]	[]	[]
KIRREL	2100673	2.03663	NM_018240.4	[]	[]	[]	[]	[]	[]	[]	[]	[]	[]	[]	[]	[]	[]	[]	[]	[]	[]
C20ORF20	7380634	2.03411	NM_018270.3	[]	[]	[]	[]	[]	[]	[]	[]	[]	[]	[]	[]	[]	[]	[]	[]	[]	[]
FAM101B	580767	2.03379	NM_182705.2	[]	[]	[]	[]	[]	[]	[]	[]	[]	[]	[]	[]	[]	[]	[]	[]	[]	[]
SLC7A8	4860537	2.03376	NM_182728.1	[]	[]	[]	[]	[]	[]	[]	[]	[]	[]	[]	[]	[]	[]	[]	[]	[]	[]
MICALL1	670296	2.03371	NM_033386.2	[]	[]	[]	[]	[]	[]	[]	[]	[]	[]	[]	[]	[]	[]	[]	[]	[]	[]
ARPC1A	7610692	2.03321	NM_006409.2	[]	[]	[]	[]	[]	[]	[]	[]	[]	[]	[]	[]	[]	[]	[]	[]	[]	[]
RTN3	2470719	2.03252	NM_006054.2	[]	[]	[]	[]	[]	[]	[]	[]	[]	[]	[]	[]	[]	[]	[]	[]	[]	[]
UBE2E3	5340048	2.03199	NM_006357.2	[]	[]	[]	[]	[]	[]	[]	[]	[]	[]	[]	[]	[]	[]	[]	[]	[]	[]
C9ORF10OS	1170446	2.03048	NM_198841.1	[]	[]	[]	[]	[]	[]	[]	[]	[]	[]	[]	[]	[]	[]	[]	[]	[]	[]
ACVR1B	4570240	2.02945	NM_004302.3	[]	[]	[]	[]	[]	[]	[]	[]	[]	[]	[]	[]	[]	[]	[]	[]	[]	[]
B4GALT7	520332	2.02911	NM_007255.1	[]	[]	[]	[]	[]	[]	[]	[]	[]	[]	[]	[]	[]	[]	[]	[]	[]	[]
SH3GL2	2600465	2.02878	NM_003026.1	[]	[]	[]	[]	[]	[]	[]	[]	[]	[]	[]	[]	[]	[]	[]	[]	[]	[]
INPP5A	510739	2.02853	XM_001133189.1	[]	[]	[]	[]	[]	[]	[]	[]	[]	[]	[]	[]	[]	[]	[]	[]	[]	[]
BCAP31	6450138	2.02829	NM_005745.6	[]	[]	[]	[]	[]	[]	[]	[]	[]	[]	[]	[]	[]	[]	[]	[]	[]	[]
LIPG	7210681	2.02421	NM_006033.2	[]	[]	[29]	[]	[]	[]	[]	[]	[]	[]	[]	[]	[]	[]	[]	[]	[]	[]
ICMT	5550348	2.02372	NM_012405.3	[]	[]	[]	[]	[]	[]	[]	[]	[]	[]	[]	[]	[]	[]	[]	[]	[]	[]
MFGE8	5560075	2.02346	NM_005928.1	[]	[]	[]	[]	[]	[]	[]	[]	[]	[]	[]	[]	[]	[]	[]	[]	[]	[]
CTBP1	4900088	2.02303	NM_001328.2	[]	[]	[]	[]	[]	[]	[]	[]	[]	[]	[]	[]	[]	[]	[]	[]	[]	[]
CYYR1	1030632	2.0226	NM_052954.2	[]	[]	[]	[]	[]	[]	[]	[]	[]	[]	[]	[]	[]	[]	[]	[]	[]	[]
COL11A1	3460743	2.022	NM_001854.3	[]	[]	[250]	[]	[]	[]	[]	[]	[]	[]	[]	[]	[]	[]	[]	[]	[]	[]
LOXL3	7200706	2.02191	NM_032603.2	[]	[]	[]	[]	[]	[]	[]	[]	[]	[]	[]	[]	[]	[]	[]	[]	[]	[]
RPIA	3400482	2.02138	NM_144563.2	[]	[]	[]	[]	[]	[]	[]	[]	[]	[]	[]	[]	[]	[]	[]	[]	[]	[]
UGT1A1	2630332	2.02066	NM_000463.2	[]	[]	[]	[]	[]	[]	[]	[]	[]	[]	[]	[]	[]	[]	[]	[]	[]	[]
GOLGA6B	1450600	2.01958	NM_018652.4	[]	[]	[]	[]	[]	[]	[]	[]	[]	[]	[]	[]	[]	[]	[]	[]	[]	[]
POLR1D	1090687	2.01947	NM_152705.1	[]	[]	[]	[]	[]	[]	[]	[]	[]	[]	[]	[]	[]	[]	[]	[]	[]	[]
CYB5R1	1230025	2.01804	NM_016243.2	[]	[]	[]	[]	[]	[]	[]	[]	[]	[]	[]	[]	[]	[]	[38]	[37]	[]	[]
NPTN	430307	2.01745	NM_012428.2	[]	[]	[]	[50]	[]	[]	[]	[]	[]	[]	[]	[]	[]	[]	[]	[]	[]	[]
NKD1	5570025	2.01726	NM_033119.3	[]	[]	[]	[]	[]	[]	[]	[]	[]	[]	[]	[]	[]	[]	[]	[]	[]	[]
PCDHB2	7570753	2.01707	NM_018936.2	[]	[]	[]	[]	[]	[]	[]	[]	[]	[]	[]	[]	[]	[]	[]	[]	[]	[]
SRM	5570088	2.01655	NM_003132.2	[]	[]	[]	[]	[]	[]	[]	[]	[]	[]	[]	[]	[]	[]	[]	[]	[]	[]
FSTL3	2360356	2.01651	NM_005860.2	[]	[]	[]	[]	[]	[]	[]	[]	[]	[]	[]	[]	[]	[]	[]	[]	[]	[]
KIAA2026	6860612	2.01449	NM_001017969.1	[]	[]	[]	[]	[]	[]	[]	[]	[]	[]	[]	[]	[]	[]	[]	[]	[]	[]
GALNT11	4480669	2.01339	NM_022087.2	[]	[]	[]	[]	[]	[]	[]	[]	[]	[]	[]	[]	[]	[]	[]	[]	[]	[]
PDK1	2370630	2.01334	NM_002610.3	[]	[]	[]	[]	[]	[]	[]	[]	[]	[]	[]	[]	[]	[]	[]	[]	[]	[]
PODXL2	3360669	2.0131	NM_015720.1	[]	[]	[]	[]	[]	[]	[]	[]	[]	[]	[]	[]	[]	[]	[]	[]	[]	[]
RAP2A	780050	2.01296	NM_021033.5	[]	[]	[]	[]	[]	[]	[]	[]	[]	[]	[]	[]	[]	[]	[]	[]	[]	[]
GNAI2	1090167	2.00981	NM_002070.2	[]	[]	[]	[]	[]	[]	[]	[]	[]	[]	[]	[]	[]	[]	[]	[]	[]	[]
CYGB	7100731	2.00927	NM_134268.3	[]	[]	[]	[]	[]	[]	[]	[]	[]	[]	[]	[]	[]	[]	[]	[]	[]	[]
BAT5	5910220	2.0073	NM_021160.1	[]	[]	[]	[]	[]	[]	[]	[]	[]	[]	[]	[]	[]	[]	[]	[]	[]	[]
TMEM132A	1690370	2.00532	NM_178031.2
TMEM9B	7550608	2.00504	NM_020644.1	[]	[]	[]	[]	[]	[]	[]	[]	[]	[]	[110]	[]	[]	[]	[]	[]	[]	[]
SERTAD3	6650379	2.0035	NM_203344.1	[]	[]	[]	[]	[]	[]	[]	[]	[]	[]	[]	[]	[]	[]	[]	[]	[]	[]
CPSF4	5720347	2.00325	NM_001081559.1	[]	[]	[]	[]	[]	[]	[]	[]	[]	[]	[]	[]	[]	[]	[]	[]	[]	[]
GRIPAP1	6370682	2.00318	NM_207672.1	[]	[]	[]	[]	[]	[]	[]	[]	[]	[]	[]	[]	[]	[]	[]	[]	[]	[]
DLX3	6380193	2.00301	NM_005220.2	[]	[]	[]	[]	[]	[]	[]	[]	[]	[]	[]	[]	[]	[]	[]	[]	[]	[]
PPAP2B	6220097	2.00223	NM_177414.1	[]	[]	[]	[]	[]	[]	[]	[]	[]	[]	[]	[]	[]	[]	[]	[]	[]	[]
RGMB	840553	2.00211	NM_001012761.1	[]	[]	[]	[]	[]	[]	[]	[]	[]	[]	[]	[]	[]	[]	[]	[]	[]	[]
IRF9	2000022	2.00153	NM_006084.4	[]	[]	[]	[]	[]	[]	[]	[]	[]	[]	[]	[]	[]	[]	[]	[]	[]	[]
SLC37A1	2140463	1.99989	NM_018964.3	[]	[]	[]	[]	[]	[]	[]	[]	[]	[]	[]	[]	[]	[]	[]	[]	[]	[]
SLC16A3	110719	1.9991	NM_004207.2	[]	[]	[]	[]	[]	[]	[]	[]	[]	[]	[]	[]	[]	[]	[]	[]	[]	[]
ZDHHC18	540274	1.99893	NM_032283.1	[]	[]	[]	[]	[]	[]	[]	[]	[]	[]	[]	[]	[]	[]	[]	[]	[]	[]
ULK3	4480132	1.9989	NM_001099436.1	[]	[]	[]	[]	[]	[]	[]	[]	[]	[]	[]	[]	[]	[]	[]	[]	[]	[]
2013-03-02	1470196	1.99877	NM_001005416.1	[]	[]	[]	[]	[]	[]	[]	[]	[]	[]	[]	[]	[]	[]	[]	[]	[]	[]
GAL	60452	1.99849	NM_015973.3	[]	[]	[]	[]	[]	[]	[]	[]	[]	[]	[]	[]	[]	[]	[]	[]	[]	[]
OSBPL7	1440575	1.99845	NM_145798.2	[]	[]	[]	[]	[]	[]	[]	[]	[]	[]	[]	[]	[]	[]	[]	[]	[]	[]
RHBDD2	510373	1.99842	NM_001040456.1	[]	[]	[]	[]	[]	[]	[]	[]	[]	[]	[]	[]	[]	[]	[]	[]	[]	[]
UBAC2	6580521	1.99791	NM_177967.2	[]	[]	[]	[]	[]	[168]	[]	[]	[]	[]	[]	[]	[]	[]	[]	[]	[]	[]
EPHA10	1400088	1.99762	NM_173641.2	[]	[]	[]	[]	[]	[]	[]	[]	[]	[]	[]	[]	[]	[]	[]	[]	[]	[]
VPS37B	3830647	1.99748	NM_024667.1	[]	[]	[]	[]	[]	[]	[]	[]	[]	[]	[]	[]	[]	[]	[]	[]	[]	[]
NXF4	4920687	1.99738	NR_002216.1
LRFN4	4490044	1.99737	NM_024036.3	[]	[]	[]	[]	[]	[]	[]	[]	[]	[]	[]	[]	[]	[]	[]	[]	[]	[]
SLC38A10	6590333	1.99735	NM_138570.2	[]	[]	[]	[]	[]	[]	[]	[]	[]	[]	[]	[]	[]	[]	[]	[]	[]	[]
POFUT2	6510133	1.9971	NM_133635.4	[]	[]	[]	[]	[]	[]	[]	[]	[]	[]	[]	[]	[]	[]	[]	[]	[]	[]
PRKCB1	5090563	1.99704	NM_002738.5	[]	[]	[]	[]	[]	[]	[]	[]	[]	[]	[]	[]	[]	[]	[]	[]	[]	[]
INS	870626	1.99584	NM_000207.2	[]	[]	[]	[]	[]	[]	[]	[]	[]	[]	[]	[]	[]	[]	[]	[]	[]	[]
DERL2	4010189	1.99466	NM_016041.3	[]	[]	[]	[]	[]	[]	[]	[]	[]	[]	[]	[]	[]	[]	[]	[]	[]	[]
LOC401357	3370762	1.99465	NM_001013685.1
LEMD2	4780446	1.99405	NM_181336.2	[]	[]	[]	[]	[]	[]	[]	[]	[]	[]	[]	[]	[]	[]	[]	[]	[]	[]
EID2B	2350543	1.99346	NM_152361.1	[]	[]	[]	[]	[]	[]	[]	[]	[]	[]	[]	[]	[]	[]	[]	[]	[]	[]
IL18R1	3370326	1.99311	NM_003855.2	[]	[]	[]	[]	[]	[]	[]	[]	[]	[]	[]	[]	[]	[]	[]	[]	[]	[]
PRKX	1470367	1.99169	NM_005044.1	[]	[]	[]	[]	[]	[]	[]	[]	[]	[]	[]	[]	[]	[]	[]	[]	[]	[]
UBTD2	4760458	1.99103	NM_152277.2	[]	[]	[]	[]	[]	[]	[]	[]	[]	[]	[]	[]	[]	[]	[]	[]	[]	[]
SGCB	1190162	1.99098	NM_000232.3	[]	[]	[]	[]	[]	[]	[]	[]	[]	[]	[]	[]	[]	[]	[]	[]	[]	[]
FNDC5	3390739	1.99043	NM_153756.1	[]	[]	[]	[]	[]	[]	[]	[]	[]	[]	[]	[]	[]	[]	[]	[]	[]	[]
TMEM165	460672	1.98988	NM_018475.2	[]	[]	[]	[]	[]	[]	[]	[]	[]	[]	[]	[]	[]	[]	[]	[]	[]	[]
C11ORF59	290035	1.98962	NM_017907.1	[]	[]	[]	[]	[]	[]	[]	[]	[]	[]	[]	[]	[]	[]	[]	[]	[]	[]
ST8SIA2	150066	1.98942	NM_006011.3	[]	[]	[]	[]	[]	[]	[]	[]	[]	[]	[]	[]	[]	[]	[]	[]	[]	[]
IFI30	2000300	1.98815	NM_006332.3	[]	[]	[]	[]	[]	[]	[]	[]	[]	[]	[]	[]	[]	[]	[]	[]	[]	[]
RNF165	10019	1.98799	NM_152470.2	[]	[]	[]	[]	[]	[]	[]	[]	[]	[]	[]	[]	[]	[]	[]	[]	[]	[]
CDS2	510673	1.98789	NM_003818.2	[]	[]	[]	[]	[]	[]	[]	[]	[]	[]	[]	[]	[]	[]	[]	[]	[]	[]
PABPC1	3060040	1.98779	NM_002568.3	[]	[]	[]	[]	[]	[]	[]	[]	[]	[]	[]	[]	[]	[]	[]	[]	[]	[]
EPHB4	1260730	1.98762	NM_004444.4	[]	[]	[]	[]	[]	[]	[]	[]	[]	[]	[]	[159]	[]	[]	[]	[]	[]	[]
DUSP19	5260195	1.98706	NM_080876.2	[]	[]	[]	[]	[]	[]	[]	[]	[]	[]	[]	[]	[]	[]	[]	[]	[]	[]
MKNK2	1300347	1.9867	NM_017572.2	[]	[]	[]	[]	[]	[]	[]	[]	[]	[]	[]	[]	[]	[]	[]	[]	[]	[]
DYRK2	2100743	1.98641	NM_003583.2	[]	[]	[]	[177]	[]	[]	[]	[]	[]	[]	[]	[]	[]	[]	[]	[]	[]	[]
RNF166	4280348	1.98489	NM_178841.2	[]	[]	[]	[]	[]	[]	[]	[]	[]	[]	[]	[]	[]	[]	[]	[]	[]	[]
MAPK8IP3	5270575	1.98411	NM_001040439.1	[]	[]	[]	[]	[]	[]	[]	[]	[]	[]	[]	[]	[]	[]	[]	[]	[]	[]
TFDP1	510487	1.97951	NM_007111.3	[]	[]	[]	[]	[]	[]	[]	[]	[]	[]	[]	[]	[]	[]	[]	[]	[]	[]
KIAA0494	1090072	1.97831	NM_014774.1	[]	[]	[]	[]	[]	[]	[]	[]	[]	[]	[]	[]	[]	[]	[]	[]	[]	[]
TXNDC13	6660356	1.97775	NM_021156.2	[]	[]	[]	[]	[]	[]	[]	[]	[]	[]	[]	[]	[]	[]	[]	[]	[]	[]
GRAMD4	6380112	1.97609	NM_015124.2	[]	[]	[]	[]	[]	[]	[]	[]	[]	[]	[]	[]	[]	[]	[]	[]	[]	[]
SLC35A2	6520468	1.97522	NM_001032289.1	[]	[]	[]	[]	[]	[]	[]	[]	[]	[]	[]	[]	[]	[]	[]	[]	[]	[]
SSU72	1500768	1.97441	NM_014188.2	[]	[]	[]	[]	[]	[]	[]	[]	[]	[]	[]	[]	[]	[]	[]	[]	[]	[]
INHBB	50446	1.97374	NM_002193.1	[]	[]	[]	[]	[]	[]	[]	[]	[]	[]	[]	[]	[]	[]	[]	[]	[]	[]
SPNS1	1230192	1.97346	NM_032038.1	[]	[]	[]	[]	[]	[]	[]	[]	[]	[]	[]	[]	[]	[]	[]	[]	[]	[]
FCAR	4250193	1.97217	NM_133279.1	[]	[]	[]	[]	[]	[]	[]	[]	[]	[]	[]	[]	[]	[]	[]	[]	[]	[]
DAGLB	2680020	1.97102	NM_139179.1	[]	[]	[]	[]	[]	[]	[]	[]	[]	[]	[]	[]	[]	[]	[]	[]	[]	[]
KIAA0195	380743	1.97086	NM_014738.2	[]	[]	[]	[132]	[]	[]	[]	[]	[]	[]	[]	[]	[]	[]	[]	[]	[]	[]
FLJ38482	6020674	1.97014	NM_152681.1
KCNK12	1940193	1.9697	NM_022055.1	[]	[]	[]	[]	[]	[]	[]	[]	[]	[]	[]	[]	[]	[]	[]	[]	[]	[]
TSPAN3	4490615	1.96877	NM_005724.4	[]	[]	[]	[]	[]	[]	[]	[]	[]	[]	[]	[]	[]	[]	[]	[]	[]	[]
GGCX	5360241	1.96873	NM_000821.3	[]	[]	[]	[]	[]	[]	[]	[]	[]	[]	[]	[]	[]	[]	[]	[]	[]	[]
PCMT1	6220487	1.96805	NM_005389.1	[]	[]	[]	[]	[]	[]	[]	[]	[]	[]	[]	[]	[]	[]	[]	[]	[]	[]
LRRFIP1	3400754	1.96735	NM_004735.2	[]	[]	[]	[]	[]	[]	[]	[]	[]	[]	[]	[]	[]	[]	[]	[]	[]	[]
AKTIP	4480338	1.96734	NM_001012398.1	[]	[]	[]	[]	[]	[]	[]	[]	[]	[]	[]	[]	[140]	[]	[]	[]	[]	[]
SCG5	5260343	1.9673	NM_003020.1	[]	[]	[]	[]	[]	[]	[]	[]	[]	[]	[]	[]	[]	[]	[]	[]	[]	[]
TGOLN2	5700672	1.96714	NM_006464.2	[]	[]	[]	[]	[]	[]	[]	[]	[]	[]	[]	[]	[]	[]	[]	[]	[]	[]
LPPR2	4480221	1.96619	NM_022737.1	[]	[]	[]	[]	[]	[]	[]	[]	[]	[]	[]	[]	[]	[283]	[]	[]	[]	[]
DKK3	4070133	1.96553	NM_015881.5	[]	[]	[]	[]	[]	[]	[]	[]	[]	[]	[]	[]	[]	[]	[]	[]	[]	[]
SERTAD3	3370474	1.96523	NM_013368.2	[]	[]	[]	[]	[]	[]	[]	[]	[]	[]	[]	[]	[]	[]	[]	[]	[]	[]
SLC36A4	380484	1.96514	NM_152313.2	[]	[]	[]	[]	[]	[]	[]	[]	[]	[]	[]	[]	[]	[]	[]	[]	[]	[]
ATP1B3	4220632	1.96357	XM_001133534.1	[]	[]	[]	[]	[]	[]	[]	[]	[]	[]	[]	[]	[]	[]	[]	[]	[]	[]
MEIS3P1	4610280	1.96298	NR_002211.1
LHFPL2	360132	1.96289	NM_005779.1	[]	[260]	[]	[]	[]	[]	[]	[]	[]	[]	[]	[]	[]	[]	[]	[]	[]	[]
PTPN12	3140364	1.96281	NM_002835.2	[]	[]	[]	[]	[]	[]	[]	[]	[]	[]	[]	[]	[]	[]	[]	[]	[]	[]
FIT1	6660187	1.96254	NM_203402.1	[]	[]	[]	[]	[]	[]	[]	[]	[]	[]	[]	[]	[]	[]	[]	[]	[]	[]
FAM134A	5080494	1.96241	NM_024293.3	[]	[]	[]	[]	[]	[]	[]	[]	[]	[]	[]	[]	[]	[]	[]	[]	[]	[]
NXPH4	1510382	1.96227	XM_938935.2	[]	[]	[]	[]	[]	[]	[]	[]	[]	[]	[]	[]	[]	[]	[]	[]	[]	[]
CD83	6620026	1.96193	NM_004233.3	[]	[]	[]	[]	[]	[]	[]	[]	[]	[]	[]	[]	[]	[]	[]	[]	[]	[]
DKFZP564O0823	1240037	1.96074	NM_015393.2	[]	[]	[]	[]	[]	[]	[]	[]	[]	[]	[]	[]	[]	[]	[]	[]	[]	[]
LOC203547	7550743	1.96027	NM_001017980.2	[]	[]	[]	[]	[]	[]	[]	[]	[]	[]	[]	[]	[]	[]	[]	[]	[]	[]
ELF4	1410168	1.95918	NM_001421.2	[]	[]	[]	[65]	[]	[]	[]	[]	[]	[]	[]	[]	[]	[]	[]	[]	[]	[]
NXF1	5490356	1.95883	NM_001081491.1	[]	[]	[]	[]	[]	[]	[]	[]	[]	[]	[]	[]	[]	[]	[]	[]	[]	[]
B3GAT3	7510563	1.95862	NM_012200.2	[]	[]	[]	[]	[]	[]	[]	[]	[]	[]	[]	[]	[]	[]	[]	[]	[]	[]
TRAPPC2L	1450082	1.95861	NM_016209.2	[]	[]	[]	[]	[]	[]	[]	[]	[]	[]	[]	[]	[]	[]	[]	[]	[]	[]
SLCO4A1	4560736	1.95757	NM_016354.3	[]	[]	[]	[]	[]	[]	[]	[]	[]	[]	[]	[]	[]	[]	[]	[]	[]	[]
PSG6	5960392	1.9566	NM_001031850.2	[]	[]	[]	[]	[]	[]	[]	[]	[]	[]	[]	[]	[]	[]	[]	[]	[]	[]
ARTN	6560494	1.95648	NM_057091.1	[]	[]	[]	[]	[]	[]	[]	[]	[]	[]	[]	[]	[]	[]	[]	[]	[]	[]
SDCCAG3	7040553	1.9564	NM_001039708.1	[]	[]	[]	[]	[]	[]	[]	[]	[]	[]	[]	[]	[]	[]	[]	[]	[]	[]
CPZ	5340064	1.95636	NM_001014447.1	[]	[]	[]	[]	[]	[]	[]	[]	[]	[]	[]	[]	[]	[]	[]	[]	[]	[]
SGCD	4490563	1.95609	NM_172244.2	[]	[]	[]	[]	[]	[]	[]	[]	[]	[]	[]	[]	[]	[]	[]	[]	[]	[]
PAM	4210670	1.95569	NM_138821.1	[]	[]	[]	[]	[]	[]	[]	[]	[]	[]	[]	[]	[]	[]	[]	[]	[]	[]
RYK	770372	1.95491	NM_002958.3	[]	[]	[]	[]	[]	[]	[]	[]	[]	[]	[]	[]	[]	[]	[]	[]	[]	[]
RAB40B	510484	1.95462	NM_006822.1	[]	[]	[]	[]	[]	[]	[]	[]	[]	[]	[]	[]	[]	[]	[]	[]	[]	[]
TMEM147	2600324	1.95414	NM_032635.2	[]	[]	[]	[]	[]	[]	[]	[]	[]	[]	[]	[]	[]	[]	[]	[]	[]	[]
CDKN2D	7050326	1.95393	NM_079421.2	[]	[]	[]	[]	[]	[]	[]	[]	[]	[]	[]	[]	[]	[]	[]	[]	[]	[]
TM9SF3	2030270	1.95393	NM_020123.2	[]	[]	[]	[]	[]	[]	[]	[]	[]	[]	[]	[]	[]	[118]	[]	[]	[]	[]
QKI	5220445	1.95387	NM_006775.1	[]	[]	[]	[]	[]	[]	[]	[]	[]	[]	[]	[]	[]	[]	[]	[]	[]	[]
ZDHHC8	4590154	1.95344	NM_013373.2	[]	[]	[]	[]	[]	[]	[]	[]	[]	[]	[]	[]	[]	[]	[]	[]	[]	[]
BCR	3180682	1.95329	NM_004327.3	[]	[]	[]	[]	[]	[]	[]	[]	[]	[]	[]	[]	[]	[]	[]	[]	[]	[]
PKD1	3940138	1.95284	NM_001009944.1	[]	[]	[]	[]	[]	[]	[]	[]	[]	[]	[]	[]	[]	[]	[]	[]	[]	[]
TMED10	4070037	1.95196	NM_006827.5	[]	[]	[]	[]	[]	[]	[]	[]	[]	[]	[]	[]	[]	[]	[]	[]	[]	[]
SLC22A18	7400053	1.95174	NM_002555.3	[]	[]	[]	[]	[]	[]	[]	[]	[]	[]	[]	[]	[]	[]	[]	[]	[]	[]
NFIX	5720129	1.95006	NM_002501.2	[]	[]	[]	[]	[]	[]	[]	[]	[]	[]	[]	[]	[]	[]	[]	[]	[]	[]
NLRX1	5090537	1.94987	NM_024618.2	[]	[]	[]	[]	[]	[]	[]	[]	[]	[]	[]	[]	[]	[]	[]	[]	[]	[]
TMEM17	4670577	1.94838	NM_198276.1	[]	[]	[]	[]	[]	[]	[]	[]	[]	[]	[]	[]	[]	[]	[]	[]	[]	[]
CBY1	510100	1.94721	NM_015373.3	[]	[]	[]	[]	[]	[]	[]	[]	[]	[]	[]	[]	[]	[]	[]	[]	[]	[]
ABHD12	2710615	1.94693	NM_015600.3	[]	[]	[]	[]	[]	[]	[]	[]	[]	[]	[]	[]	[]	[]	[]	[]	[]	[]
EBF3	7160435	1.94644	NM_001005463.1	[]	[]	[]	[]	[]	[]	[]	[]	[]	[]	[]	[]	[]	[]	[]	[]	[]	[]
KLC2	6290673	1.94587	NM_022822.1	[]	[]	[]	[]	[]	[]	[]	[]	[]	[]	[]	[]	[]	[]	[]	[]	[]	[]
TMEM64	6270600	1.94526	NM_001008495.2	[]	[]	[]	[]	[]	[]	[]	[]	[]	[]	[]	[]	[]	[]	[]	[]	[]	[]
PRAME	2690519	1.94508	NM_206955.1	[]	[]	[]	[]	[]	[]	[]	[]	[]	[]	[]	[]	[]	[]	[]	[]	[]	[]
C9ORF30	5260538	1.9445	NM_080655.1	[]	[]	[]	[]	[]	[]	[]	[]	[]	[]	[]	[]	[]	[]	[]	[]	[]	[]
NDFIP2	1030364	1.94433	NM_019080.1	[]	[]	[]	[]	[]	[]	[]	[]	[]	[]	[]	[]	[]	[]	[]	[]	[]	[]
TBC1D9	1400070	1.94392	NM_015130.2	[]	[]	[]	[]	[]	[]	[]	[]	[]	[]	[]	[]	[]	[]	[]	[]	[]	[]
THEG	510156	1.94282	NM_199202.1	[]	[]	[]	[]	[]	[]	[]	[]	[]	[]	[]	[]	[]	[]	[]	[]	[]	[]
ENTPD6	7200215	1.9423	NM_001247.1	[]	[]	[]	[]	[]	[]	[]	[]	[]	[]	[]	[]	[]	[]	[]	[]	[]	[]
TMEM150	4780647	1.94199	NM_001031738.1	[]	[]	[]	[]	[]	[]	[]	[]	[]	[]	[]	[]	[]	[]	[]	[]	[]	[]
ZNF394	3310592	1.94027	NM_032164.2	[]	[]	[]	[]	[]	[]	[]	[]	[]	[]	[]	[]	[]	[]	[]	[]	[]	[]
F8A1	1110551	1.9401	NM_012151.3	[]	[]	[]	[]	[]	[]	[]	[]	[]	[]	[]	[]	[]	[]	[]	[]	[]	[]
STRN4	1770048	1.93993	NM_001039877.1	[]	[]	[]	[]	[]	[]	[]	[]	[]	[]	[]	[]	[]	[]	[]	[]	[]	[]
SCD	2140128	1.93985	NM_005063.4	[]	[]	[3]	[]	[]	[]	[]	[]	[]	[]	[]	[]	[]	[]	[]	[]	[]	[]
ANGEL1	5550086	1.93951	NM_015305.2	[]	[]	[]	[]	[]	[]	[]	[]	[]	[]	[]	[]	[]	[]	[]	[]	[]	[]
KTELC1	6550288	1.93911	NM_020231.3	[]	[]	[]	[]	[]	[]	[]	[]	[]	[]	[]	[]	[]	[]	[]	[]	[]	[]
FOXR2	830253	1.93902	NM_198451.1	[]	[]	[]	[]	[]	[]	[]	[]	[]	[]	[]	[]	[]	[]	[]	[]	[]	[]
SLC2A3	3800168	1.93887	NM_006931.1	[]	[]	[]	[125]	[]	[]	[]	[]	[]	[]	[]	[]	[]	[]	[]	[22]	[]	[]
FLJ37078	3170291	1.93876	NM_001039212.1
PSAP	6200086	1.93828	NM_002778.2	[]	[]	[]	[]	[]	[]	[]	[]	[]	[]	[]	[]	[]	[]	[]	[]	[]	[]
DSCAM	1300202	1.93763	NM_001389.3	[]	[]	[]	[]	[]	[]	[]	[]	[]	[]	[]	[]	[]	[]	[]	[]	[]	[]
SLC9A6	6860148	1.93697	NM_001042537.1	[]	[]	[]	[]	[]	[]	[]	[]	[]	[]	[]	[]	[]	[]	[]	[]	[]	[]
HMGB2	5900482	1.93506	NM_002129.2	[]	[]	[]	[]	[]	[]	[]	[]	[]	[]	[]	[]	[]	[]	[]	[]	[]	[]
SYT3	2570017	1.9349	NM_032298.1	[]	[]	[]	[]	[]	[]	[]	[]	[]	[]	[]	[]	[]	[]	[]	[]	[]	[]
FLJ20160	3870291	1.93399	NM_017694.3	[]	[]	[]	[]	[]	[]	[]	[]	[]	[]	[]	[]	[]	[]	[]	[]	[]	[]
CMTM3	4880184	1.93395	NM_181553.1	[]	[]	[]	[]	[]	[]	[]	[]	[]	[]	[]	[]	[]	[]	[]	[]	[]	[]
SLC12A4	7160228	1.93392	NM_005072.3
WASF3	2570041	1.93385	NM_006646.4	[]	[]	[]	[]	[]	[]	[202]	[]	[]	[]	[]	[]	[]	[]	[]	[]	[]	[]
DUS1L	4040332	1.93375	NM_022156.3	[]	[]	[]	[]	[]	[]	[]	[]	[]	[]	[]	[]	[]	[]	[]	[]	[]	[]
MBTPS1	5310114	1.9336	NM_003791.2	[]	[]	[]	[]	[]	[]	[]	[]	[]	[]	[]	[]	[]	[]	[]	[]	[]	[]
SYVN1	2680064	1.93253	NM_032431.2	[]	[]	[]	[]	[]	[]	[]	[]	[]	[]	[]	[]	[]	[]	[]	[]	[]	[]
UBE3C	1690709	1.93246	NM_014671.1	[]	[]	[]	[]	[]	[]	[]	[]	[]	[]	[]	[]	[78]	[77]	[]	[]	[]	[]
RGMA	6020682	1.93245	NM_020211.1	[]	[]	[]	[]	[]	[]	[]	[]	[]	[]	[]	[]	[]	[]	[]	[]	[]	[]
TSPAN17	3710609	1.93214	NM_012171.1	[]	[]	[]	[]	[]	[]	[]	[]	[]	[]	[]	[]	[]	[]	[]	[]	[]	[]
NLN	430209	1.93125	NM_020726.3	[]	[]	[]	[]	[]	[]	[]	[]	[]	[]	[]	[]	[]	[]	[]	[]	[]	[]
FAM119A	1090646	1.93115	NM_145280.3	[]	[]	[]	[]	[]	[]	[]	[]	[]	[]	[]	[]	[]	[]	[]	[]	[]	[]
CXCL16	6280332	1.92968	NM_022059.1	[]	[]	[]	[]	[]	[]	[]	[]	[]	[]	[]	[]	[]	[]	[]	[]	[]	[]
SH2B2	3610390	1.92964	NM_020979.2	[]	[]	[]	[]	[]	[]	[]	[]	[]	[]	[]	[]	[]	[]	[]	[]	[]	[]
PELI2	3840491	1.92841	NM_021255.2	[]	[]	[]	[]	[]	[]	[]	[]	[]	[]	[]	[]	[]	[]	[]	[]	[]	[]
CDCA4	290333	1.92785	NM_145701.1	[]	[]	[]	[]	[]	[]	[]	[]	[]	[]	[]	[]	[]	[]	[]	[]	[]	[]
DNAJC27	620072	1.92772	NM_016544.1	[]	[]	[]	[]	[]	[]	[]	[]	[]	[]	[]	[]	[]	[]	[]	[]	[]	[]
RRAGD	6480209	1.92737	NM_021244.3	[]	[]	[]	[]	[]	[]	[]	[]	[]	[]	[]	[]	[]	[]	[]	[]	[]	[]
PLEKHA1	6650324	1.9273	NM_001001974.1	[]	[]	[]	[]	[]	[]	[]	[]	[]	[]	[]	[]	[]	[]	[]	[]	[]	[]
IVNS1ABP	4280228	1.92703	NM_006469.4	[]	[]	[]	[]	[]	[]	[]	[]	[]	[63]	[256]	[]	[]	[]	[]	[]	[]	[]
ARL6IP1	5960324	1.92627	NM_015161.1	[]	[]	[]	[]	[]	[]	[]	[]	[]	[]	[]	[]	[]	[]	[]	[]	[]	[]
C11ORF24	6110348	1.92542	NM_022338.2	[]	[]	[]	[]	[]	[]	[]	[]	[]	[]	[]	[]	[]	[]	[]	[]	[]	[]
C3ORF39	60022	1.92457	NM_032806.4	[]	[]	[]	[]	[]	[]	[]	[]	[]	[]	[]	[]	[]	[]	[]	[]	[]	[]
RND3	4210524	1.92401	NM_005168.3	[]	[]	[]	[]	[]	[]	[]	[]	[]	[]	[]	[]	[]	[]	[]	[]	[]	[]
ABHD12	7100615	1.924	NM_001042472.1	[]	[]	[]	[]	[]	[]	[]	[]	[]	[]	[]	[]	[]	[]	[]	[]	[]	[]
TMEM52	4810255	1.92399	NM_178545.2	[]	[]	[]	[]	[]	[]	[]	[]	[]	[]	[]	[]	[]	[]	[]	[]	[]	[]
DPP7	2480364	1.92324	NM_013379.2	[]	[]	[]	[]	[]	[]	[]	[]	[]	[]	[]	[]	[]	[]	[]	[]	[]	[]
OSR2	5420452	1.92318	XM_001126824.1	[]	[]	[]	[]	[]	[]	[]	[]	[]	[]	[]	[]	[]	[]	[]	[]	[]	[]
C17ORF58	3440703	1.92308	NM_181656.3	[]	[]	[]	[]	[]	[]	[]	[]	[]	[]	[]	[]	[]	[]	[]	[]	[]	[]
LMO4	7210450	1.92307	NM_006769.2	[]	[]	[514]	[]	[]	[]	[]	[]	[]	[]	[]	[]	[]	[]	[]	[]	[]	[]
TMEM151A	4850543	1.92297	NM_153266.2	[]	[]	[]	[]	[]	[]	[]	[]	[]	[]	[]	[]	[]	[]	[]	[]	[]	[]
PPP2R5A	5870746	1.92281	NM_006243.2	[]	[]	[]	[]	[]	[]	[]	[]	[]	[]	[]	[]	[]	[]	[]	[]	[]	[]
CTSZ	4220259	1.92279	NM_001336.2	[]	[]	[]	[]	[]	[]	[]	[]	[]	[]	[]	[]	[]	[]	[]	[]	[]	[]
RPN2	3370112	1.92151	NM_002951.2	[]	[]	[]	[]	[]	[]	[]	[]	[]	[]	[]	[]	[]	[]	[]	[]	[]	[]
ABCC5	6580553	1.9213	NM_005688.2	[]	[]	[]	[]	[]	[]	[]	[]	[]	[]	[]	[]	[]	[]	[]	[]	[]	[]
PLOD2	4640187	1.92126	NM_000935.2	[]	[]	[]	[]	[]	[]	[]	[]	[]	[]	[]	[]	[]	[]	[]	[]	[]	[]
ASPSCR1	6940484	1.92064	NM_024083.2	[]	[]	[]	[]	[]	[]	[]	[]	[]	[]	[]	[]	[]	[]	[]	[]	[]	[]
GFPT1	2350053	1.92001	NM_002056.1	[]	[]	[]	[]	[]	[]	[]	[]	[]	[]	[]	[]	[]	[]	[]	[]	[]	[]
LOC613037	4180563	1.91895	NR_002555.2
PCSK7	2900731	1.91831	NM_004716.2	[]	[]	[]	[]	[]	[]	[]	[]	[]	[]	[]	[]	[]	[]	[]	[]	[]	[]
TNS4	4150358	1.91804	NM_032865.4	[]	[]	[]	[]	[]	[]	[]	[]	[]	[]	[]	[]	[]	[]	[]	[]	[]	[]
AGPAT2	5560102	1.9169	NM_001012727.1	[]	[]	[]	[]	[]	[]	[]	[]	[]	[]	[]	[]	[]	[]	[]	[]	[]	[]
LRP3	730458	1.91582	NM_002333.1
LOC401296	1570632	1.91492	NM_001024677.1
CBFB	2600537	1.91473	NM_001755.2	[]	[]	[]	[]	[]	[]	[]	[]	[]	[]	[]	[]	[]	[]	[]	[]	[]	[]
GPHB5	1820050	1.91395	NM_145171.2	[]	[]	[]	[]	[]	[]	[]	[]	[]	[]	[]	[]	[]	[]	[]	[]	[]	[]
LOC339344	3140202	1.91333	NM_001012643.2	[]	[]	[]	[]	[]	[]	[]	[]	[]	[]	[]	[]	[]	[]	[]	[]	[]	[]
IL13RA1	1260341	1.91323	NM_001560.2	[]	[]	[]	[]	[]	[]	[]	[]	[]	[]	[]	[]	[]	[]	[]	[]	[]	[]
CDCA4	7610494	1.91286	NM_017955.2	[]	[]	[]	[]	[]	[]	[]	[]	[]	[]	[]	[]	[]	[]	[]	[]	[]	[]
ANKRD9	7050370	1.91169	NM_152326.2	[]	[]	[]	[]	[]	[]	[]	[]	[]	[]	[]	[]	[]	[]	[]	[]	[]	[]
RAI14	6370187	1.9114	NM_015577.1	[]	[]	[]	[]	[]	[]	[]	[]	[]	[]	[]	[]	[]	[]	[]	[]	[]	[]
SLC9A1	10133	1.91111	NM_003047.2	[196]	[]	[]	[]	[]	[]	[]	[]	[]	[]	[]	[]	[]	[]	[]	[]	[]	[]
C9ORF4	5420086	1.91022	NM_014334.2	[]	[]	[]	[]	[]	[]	[]	[]	[]	[]	[]	[]	[]	[]	[]	[]	[]	[]
EDG1	160754	1.90941	NM_001400.3	[]	[]	[]	[]	[]	[]	[]	[]	[]	[]	[]	[]	[]	[]	[]	[]	[]	[]
RRAS	4570670	1.90926	NM_006270.3	[]	[]	[]	[]	[]	[]	[]	[]	[]	[]	[]	[]	[]	[]	[]	[]	[]	[]
RAB4B	1010047	1.90738	NM_016154.3	[]	[]	[]	[]	[]	[]	[]	[]	[]	[]	[]	[]	[]	[]	[]	[]	[]	[]
TCF15	6060086	1.90594	NM_004609.3	[]	[]	[]	[]	[]	[]	[]	[]	[]	[]	[]	[]	[]	[]	[]	[]	[]	[]
TMEM183B	5720364	1.90574	NM_001079809.1
CALM3	2750184	1.9048	NM_005184.2	[]	[]	[]	[]	[]	[]	[]	[]	[]	[]	[]	[]	[]	[]	[]	[]	[]	[]
ZNF385A	20170	1.904	NM_015481.1	[]	[]	[]	[]	[]	[]	[]	[]	[]	[]	[]	[]	[]	[]	[]	[]	[]	[]
SLC16A9	6290161	1.90381	NM_194298.1	[]	[]	[]	[]	[]	[]	[]	[]	[]	[]	[]	[]	[]	[]	[]	[]	[]	[]
HAGH	4900333	1.9038	NM_005326.4	[]	[]	[]	[]	[]	[]	[]	[]	[]	[]	[]	[]	[]	[]	[]	[]	[]	[]
TACSTD2	6270138	1.9038	NM_002353.1	[]	[]	[]	[]	[]	[]	[]	[]	[]	[]	[]	[]	[]	[]	[]	[]	[]	[]
SLC36A1	2940095	1.90363	NM_078483.2	[]	[]	[]	[]	[]	[]	[]	[]	[]	[]	[]	[]	[]	[]	[]	[]	[]	[]
RAB31	6590341	1.90296	NM_006868.2	[]	[]	[]	[]	[]	[]	[]	[]	[]	[]	[]	[]	[]	[]	[]	[]	[]	[]
LYCAT	7040546	1.90221	NM_001002257.1	[]	[]	[]	[]	[]	[]	[]	[]	[]	[]	[]	[]	[]	[]	[104]	[103]	[]	[]
PLEKHJ1	5130039	1.90056	NM_018049.1	[]	[]	[]	[]	[]	[]	[]	[]	[]	[]	[]	[]	[]	[]	[]	[]	[]	[]
USP37	4150711	1.90015	NM_020935.1	[]	[]	[]	[]	[]	[]	[]	[]	[]	[]	[]	[]	[]	[]	[]	[]	[]	[]
C10ORF58	2120468	1.90002	NM_032333.2	[]	[]	[]	[]	[]	[]	[]	[]	[]	[]	[]	[]	[]	[]	[]	[]	[]	[]
ATP6V0A2	620092	1.8998	NM_012463.2	[]	[]	[]	[]	[]	[]	[]	[]	[]	[]	[]	[]	[]	[]	[]	[]	[]	[]
YWHAZ	4180343	1.89895	NM_003406.2	[]	[]	[]	[]	[]	[]	[]	[]	[]	[]	[]	[]	[]	[]	[]	[]	[]	[]
FAM115A	4540600	1.89805	NM_014719.1	[]	[]	[]	[]	[]	[]	[]	[]	[]	[]	[]	[]	[]	[]	[]	[]	[]	[]
SNHG10	830594	1.89794	NR_001459.2
SLC25A42	620692	1.89773	NM_178526.1	[]	[]	[]	[]	[]	[]	[]	[]	[]	[]	[]	[]	[]	[]	[]	[]	[]	[]
TSPAN4	110661	1.89771	NM_001025235.1	[]	[]	[]	[]	[]	[]	[]	[]	[]	[]	[]	[]	[]	[]	[]	[]	[]	[]
C3ORF33	5560537	1.89733	NM_173657.1	[]	[]	[]	[]	[]	[]	[]	[]	[]	[]	[]	[]	[]	[]	[]	[]	[]	[]
HCN4	380626	1.89697	NM_005477.1	[]	[]	[]	[]	[]	[]	[]	[]	[185]	[184]	[]	[]	[]	[]	[]	[]	[]	[]
EIF4EBP2	1260241	1.89636	NM_004096.3	[]	[]	[]	[]	[]	[]	[]	[]	[]	[]	[]	[]	[]	[]	[]	[]	[]	[]
EMP1	3940435	1.89565	NM_001423.1	[]	[]	[]	[]	[]	[]	[]	[]	[]	[]	[]	[]	[]	[]	[]	[]	[]	[]
TMEM97	3420541	1.89481	NM_014573.2	[]	[]	[]	[]	[]	[]	[]	[]	[]	[]	[]	[]	[]	[]	[]	[]	[]	[]
PPP1R3F	1500162	1.89417	NM_033215.3	[]	[]	[]	[]	[]	[]	[]	[]	[]	[]	[]	[]	[]	[]	[]	[]	[]	[]
TM9SF1	780296	1.89384	NM_006405.5	[]	[]	[]	[]	[]	[]	[]	[]	[]	[135]	[]	[]	[]	[]	[]	[]	[]	[]
GBA2	2030438	1.89372	NM_020944.2	[]	[]	[]	[]	[]	[]	[]	[]	[]	[]	[]	[]	[]	[]	[]	[]	[]	[]
C6ORF192	160333	1.89324	NM_052831.2	[]	[]	[]	[]	[]	[]	[]	[]	[]	[]	[]	[]	[]	[]	[]	[]	[]	[]
PPP1R1B	5720639	1.89279	NM_181505.1	[]	[]	[]	[]	[]	[]	[]	[]	[]	[]	[]	[]	[]	[]	[]	[]	[]	[]
KCNC4	5080270	1.89261	NM_004978.3	[]	[]	[]	[]	[]	[]	[]	[]	[]	[]	[]	[]	[]	[]	[]	[]	[]	[]
HOMER2	3850630	1.89195	NM_199331.2	[]	[]	[]	[]	[]	[]	[]	[]	[]	[]	[]	[]	[]	[]	[]	[]	[]	[]
TMEM173	3460008	1.89194	NM_198282.1	[]	[]	[]	[]	[]	[]	[]	[]	[]	[]	[]	[]	[]	[]	[]	[]	[]	[]
BAI2	2370474	1.89144	NM_001703.2	[]	[]	[]	[]	[]	[]	[]	[]	[]	[]	[]	[]	[]	[]	[]	[]	[]	[]
BCL2L12	6420379	1.89078	NM_001040668.1	[]	[]	[]	[]	[39]	[]	[]	[]	[]	[]	[]	[]	[]	[]	[]	[]	[]	[]
CROT	3830274	1.89066	NM_021151.2	[]	[]	[]	[61]	[]	[]	[]	[]	[]	[]	[]	[]	[]	[]	[]	[]	[]	[]
ZNF295	6060326	1.89042	NM_001098402.1	[]	[]	[]	[]	[]	[]	[]	[]	[]	[]	[]	[]	[]	[]	[]	[]	[]	[]
FAM89B	2000224	1.89033	NM_001098784.1	[]	[]	[]	[]	[]	[]	[]	[]	[]	[]	[]	[]	[]	[68]	[]	[]	[]	[]
RNF128	5090445	1.89016	NM_024539.3	[]	[]	[]	[]	[]	[]	[]	[]	[]	[]	[]	[]	[]	[]	[]	[]	[]	[]
LOC441376	1980349	1.88922	NM_001025357.1	[]	[]	[]	[]	[]	[]	[]	[]	[]	[]	[]	[]	[]	[]	[]	[]	[]	[]
CHCHD4	3850292	1.88903	NM_144636.2	[]	[]	[]	[]	[]	[]	[]	[]	[]	[]	[]	[]	[]	[]	[]	[]	[]	[]
CBLN2	670019	1.88896	NM_182511.2	[]	[]	[]	[]	[]	[]	[]	[]	[]	[]	[]	[]	[]	[]	[]	[]	[]	[]
ENPP2	840678	1.8881	NM_001040092.1	[]	[]	[]	[]	[]	[]	[]	[]	[]	[]	[]	[]	[]	[]	[]	[]	[]	[]
SPARC	5050382	1.88804	NM_003118.2	[]	[]	[]	[]	[]	[]	[]	[]	[]	[]	[]	[]	[]	[]	[]	[]	[]	[]
DAG1	2060091	1.88775	NM_004393.2	[363]	[]	[]	[]	[]	[]	[]	[]	[]	[]	[]	[]	[]	[]	[]	[]	[]	[]
TAZ	2140736	1.88765	NM_181314.1	[]	[]	[]	[]	[]	[]	[]	[]	[]	[222]	[89]	[]	[]	[]	[]	[]	[]	[]
TMEM183A	940754	1.88752	NM_138391.4	[]	[]	[]	[]	[]	[]	[]	[]	[]	[]	[]	[]	[]	[]	[]	[]	[]	[]
SETD8	2350735	1.88719	NM_020382.3	[]	[]	[]	[]	[]	[]	[]	[]	[]	[]	[]	[]	[]	[]	[]	[]	[]	[]
CYP17A1	3890278	1.88679	NM_000102.3	[]	[]	[]	[]	[]	[]	[]	[]	[]	[]	[]	[]	[]	[]	[]	[]	[]	[]
HOXA4	7160553	1.88581	NM_002141.4	[]	[]	[]	[]	[]	[]	[]	[]	[]	[]	[]	[]	[]	[]	[]	[]	[]	[]
LHFP	1010139	1.88579	NM_005780.1	[]	[]	[]	[]	[]	[]	[]	[]	[]	[]	[]	[]	[]	[253]	[]	[]	[]	[]
MARK3	7570706	1.8856	NM_002376.4	[0]	[]	[]	[586]	[]	[]	[]	[]	[]	[]	[]	[]	[]	[]	[]	[]	[]	[]
CHST10	270348	1.88555	NM_004854.3	[]	[]	[]	[]	[]	[]	[]	[]	[]	[]	[]	[]	[]	[]	[]	[]	[]	[]
CDH11	2650709	1.88537	NM_001797.2	[]	[]	[]	[]	[]	[]	[]	[]	[]	[]	[]	[]	[]	[]	[]	[]	[]	[]
REEP4	5080661	1.88436	NM_025232.2	[]	[]	[]	[]	[]	[]	[]	[]	[]	[]	[]	[]	[]	[]	[]	[]	[]	[]
CAMK2N2	2940142	1.88401	NM_033259.2	[]	[]	[]	[]	[]	[]	[]	[]	[]	[]	[]	[]	[]	[]	[]	[]	[]	[]
OXR1	730291	1.88387	NM_181354.3	[]	[]	[]	[]	[]	[]	[]	[]	[]	[]	[]	[]	[]	[]	[]	[]	[]	[]
THY1	6480204	1.88385	NM_006288.2	[]	[]	[]	[]	[]	[]	[]	[]	[]	[]	[]	[]	[]	[]	[]	[]	[]	[]
GSTCD	6130438	1.88357	NM_001031720.2	[]	[]	[]	[]	[]	[]	[]	[]	[]	[]	[]	[]	[]	[]	[]	[]	[]	[]
RNF121	5310446	1.88349	NM_018320.3	[]	[]	[]	[]	[]	[]	[]	[]	[]	[]	[]	[]	[]	[]	[]	[]	[]	[]
MAPK4	4860403	1.88328	NM_002747.3	[]	[]	[]	[]	[]	[]	[]	[]	[]	[]	[]	[]	[211]	[210]	[]	[]	[]	[]
GRM4	6840255	1.88254	NM_000841.1	[]	[]	[]	[]	[]	[]	[]	[]	[]	[]	[]	[]	[]	[]	[]	[]	[]	[]
KIAA0495	3450056	1.88241	NM_207306.1	[]	[]	[]	[]	[]	[]	[]	[]	[]	[]	[]	[]	[]	[]	[]	[]	[]	[]
DCBLD2	830661	1.88017	NM_080927.3	[]	[]	[]	[]	[]	[]	[]	[]	[]	[]	[]	[]	[]	[]	[]	[]	[]	[]
FLJ32011	1440725	1.87987	NM_182516.1
C6ORF85	6560328	1.87984	NM_021945.4	[]	[]	[27]	[26]	[]	[]	[]	[]	[]	[]	[]	[]	[]	[]	[]	[]	[]	[]
PPT1	7200041	1.8796	NM_000310.2	[]	[]	[]	[]	[]	[]	[]	[]	[]	[]	[]	[]	[]	[]	[]	[]	[]	[]
RAB8B	1740497	1.87907	NM_016530.2	[]	[]	[]	[]	[]	[]	[]	[]	[]	[]	[]	[]	[]	[]	[]	[]	[]	[]
CCND1	5820601	1.8779	NM_053056.2	[]	[]	[]	[]	[]	[]	[]	[]	[]	[]	[]	[]	[]	[]	[]	[]	[]	[]
DENND2A	6100072	1.87742	NM_015689.2	[]	[]	[]	[]	[]	[]	[]	[]	[]	[]	[]	[]	[]	[]	[]	[]	[]	[]
C11ORF75	4900747	1.87611	NM_020179.1	[]	[]	[]	[]	[]	[]	[151]	[]	[]	[]	[]	[]	[]	[]	[]	[]	[]	[]
CD83	5050162	1.87541	NM_001040280.1	[]	[]	[]	[]	[]	[]	[]	[]	[]	[]	[]	[]	[]	[]	[]	[]	[]	[]
BVES	7210349	1.87381	NM_147147.2	[]	[]	[]	[]	[]	[]	[]	[]	[]	[]	[]	[]	[]	[]	[]	[]	[]	[]
KLF2	3850692	1.87245	NM_016270.2	[]	[]	[]	[]	[]	[]	[]	[]	[]	[]	[]	[]	[]	[]	[]	[]	[]	[]
SERINC1	2680487	1.87225	NM_020755.2	[]	[]	[]	[]	[]	[]	[]	[]	[]	[]	[]	[]	[]	[]	[]	[]	[]	[]
TGIF1	7160670	1.87224	NM_173209.1	[]	[]	[]	[]	[]	[]	[]	[]	[]	[]	[]	[]	[]	[]	[]	[]	[]	[]
LOC441294	1780307	1.87162	NM_001008747.1	[]	[]	[]	[]	[]	[]	[]	[]	[]	[]	[]	[]	[]	[]	[]	[]	[]	[]
ZNF384	1780176	1.8715	NM_001039919.1	[]	[]	[]	[]	[]	[]	[]	[]	[]	[]	[]	[]	[]	[]	[]	[]	[]	[]
DEDD	6760605	1.87149	NM_001039712.1	[]	[]	[]	[]	[]	[]	[]	[]	[]	[]	[]	[]	[]	[]	[]	[]	[]	[]
NDNL2	540762	1.87139	NM_138704.2	[]	[]	[]	[]	[]	[]	[]	[]	[]	[]	[]	[]	[]	[]	[]	[]	[]	[]
RBM38	3420372	1.8712	NM_017495.4	[]	[]	[]	[]	[]	[]	[]	[]	[]	[]	[]	[]	[]	[]	[]	[]	[]	[]
MEX3B	6940446	1.87065	NM_032246.3	[]	[]	[]	[]	[]	[]	[]	[]	[]	[]	[]	[]	[]	[]	[]	[]	[]	[]
C6ORF145	1850424	1.87025	XM_937537.2
CASZ1	2450047	1.86907	NM_017766.3	[]	[]	[]	[]	[]	[]	[]	[]	[]	[]	[]	[]	[]	[]	[]	[]	[]	[]
CCDC69	160068	1.86898	NM_015621.2	[]	[]	[]	[]	[]	[]	[]	[]	[]	[]	[]	[]	[]	[]	[]	[]	[]	[]
PCDH19	7150397	1.86865	NM_020766.1	[]	[]	[]	[]	[]	[]	[]	[]	[]	[]	[]	[]	[]	[]	[]	[]	[]	[]
ARHGEF7	510554	1.86756	NM_003899.2	[]	[]	[]	[]	[]	[]	[]	[]	[]	[]	[]	[]	[]	[]	[]	[]	[]	[]
PVR	780524	1.86694	NM_006505.2	[]	[]	[]	[]	[]	[]	[]	[]	[]	[]	[]	[]	[]	[]	[]	[]	[]	[]
NPC2	540075	1.86629	NM_006432.3	[]	[]	[]	[]	[]	[]	[]	[]	[]	[]	[]	[]	[]	[]	[]	[]	[]	[]
IL13RA2	5420386	1.86593	NM_000640.2	[]	[]	[]	[]	[]	[]	[]	[]	[]	[]	[]	[]	[]	[]	[]	[]	[]	[]
SAV1	2070025	1.86577	NM_021818.2	[]	[]	[]	[]	[]	[]	[]	[]	[5]	[]	[]	[]	[]	[]	[]	[]	[]	[]
STAU1	5670241	1.86549	NM_004602.2	[]	[]	[]	[]	[]	[]	[]	[]	[]	[]	[]	[]	[]	[]	[]	[]	[]	[]
PIGS	2030520	1.86543	NM_033198.2	[]	[]	[]	[]	[]	[]	[]	[]	[]	[]	[]	[]	[]	[]	[]	[]	[]	[]
NPBWR2	2640465	1.86534	NM_005286.2	[]	[]	[]	[]	[]	[]	[]	[]	[]	[]	[]	[]	[]	[]	[]	[]	[]	[]
ADCY9	3060100	1.86533	NM_001116.2	[]	[]	[]	[]	[]	[]	[]	[]	[]	[]	[]	[]	[]	[]	[]	[]	[]	[]
IFNGR2	2570291	1.86522	NM_005534.2	[]	[]	[]	[]	[]	[]	[]	[]	[]	[]	[]	[]	[]	[]	[]	[]	[]	[]
BLCAP	2690524	1.86485	NM_006698.2	[]	[]	[]	[]	[]	[]	[]	[]	[]	[]	[]	[]	[]	[]	[]	[]	[]	[]
PPP2R2C	460131	1.86478	NM_181876.2	[]	[]	[]	[]	[]	[]	[]	[]	[]	[]	[]	[]	[]	[]	[]	[]	[]	[]
SC4MOL	5860348	1.86438	NM_001017369.1	[]	[]	[]	[]	[]	[]	[]	[]	[]	[]	[]	[]	[]	[]	[]	[]	[]	[]
TBX19	630722	1.86334	NM_005149.1	[]	[]	[]	[]	[]	[]	[]	[]	[]	[]	[]	[]	[]	[]	[]	[]	[]	[]
APH1A	1850221	1.86326	NM_001077628.1	[]	[]	[]	[]	[]	[]	[]	[]	[]	[]	[]	[]	[]	[]	[]	[]	[]	[]
OBFC2A	4260253	1.86324	NM_001031716.1	[]	[]	[]	[]	[]	[]	[]	[]	[]	[]	[]	[]	[]	[]	[]	[]	[]	[]
GCH1	240053	1.86304	NM_001024071.1	[]	[]	[]	[]	[]	[]	[]	[]	[]	[]	[]	[]	[]	[]	[]	[]	[]	[]
TGIF1	4260189	1.86264	NM_170695.2	[]	[]	[]	[]	[]	[]	[]	[]	[]	[]	[]	[]	[]	[]	[]	[]	[]	[]
GIGYF1	6450020	1.86243	NM_022574.3	[]	[]	[]	[]	[]	[]	[]	[]	[]	[]	[]	[]	[]	[]	[]	[]	[]	[]
DCHS1	1740646	1.86242	NM_003737.2	[]	[]	[]	[]	[]	[]	[]	[]	[]	[]	[]	[]	[]	[]	[]	[]	[]	[]
GPX7	4200543	1.86228	NM_015696.3	[]	[]	[]	[]	[]	[]	[]	[]	[]	[]	[]	[]	[]	[]	[]	[]	[]	[]
STOM	2060291	1.86207	NM_004099.4	[]	[]	[]	[46]	[]	[]	[]	[]	[]	[]	[]	[]	[]	[]	[]	[]	[]	[]
TBC1D14	7160707	1.86193	NM_020773.1	[]	[]	[]	[]	[]	[]	[]	[]	[]	[]	[]	[]	[]	[]	[]	[]	[]	[]
YPEL3	130750	1.86192	NM_031477.4	[]	[]	[]	[]	[]	[]	[]	[]	[]	[]	[]	[]	[]	[]	[]	[]	[]	[]
GFRA2	4490072	1.86191	NM_001495.4	[]	[]	[]	[]	[]	[]	[]	[]	[]	[]	[]	[]	[]	[]	[]	[]	[]	[]
MAFG	6290328	1.86137	NM_002359.2	[]	[]	[]	[]	[]	[]	[]	[]	[]	[]	[]	[]	[]	[]	[]	[]	[]	[]
RPL23AP7	3130682	1.85997	NR_000029.1
RBM17	10612	1.85867	NM_032905.3	[]	[]	[]	[]	[]	[]	[]	[]	[]	[]	[]	[]	[]	[]	[]	[]	[]	[]
RNASE10	6860408	1.85859	NM_001012975.1	[]	[]	[]	[]	[]	[]	[]	[]	[]	[]	[]	[]	[]	[]	[]	[]	[]	[]
PMP22	7560138	1.85696	NM_153321.1	[]	[]	[]	[]	[]	[]	[]	[]	[]	[]	[]	[]	[]	[]	[]	[]	[]	[]
SREBF1	6840044	1.85614	NM_004176.3	[]	[]	[]	[]	[]	[]	[]	[]	[]	[]	[]	[]	[]	[]	[]	[]	[]	[]
MSI2	7040369	1.85611	NM_170721.1	[]	[]	[]	[]	[]	[]	[]	[]	[]	[]	[]	[]	[]	[]	[]	[]	[]	[]
LRRC8A	5890364	1.85605	NM_019594.2	[]	[]	[]	[]	[]	[]	[]	[]	[]	[]	[]	[]	[]	[]	[]	[]	[]	[]
NHLRC3	6510598	1.85538	NM_001017370.1	[]	[]	[]	[]	[]	[]	[]	[]	[]	[]	[]	[]	[]	[]	[]	[]	[]	[]
POFUT2	2490605	1.85445	NM_133635.4	[]	[]	[]	[]	[]	[]	[]	[]	[]	[]	[]	[]	[]	[]	[]	[]	[]	[]
CREB1	7510470	1.85344	NM_004379.2	[]	[]	[]	[]	[]	[]	[]	[]	[]	[]	[]	[]	[]	[]	[]	[]	[]	[]
PPAP2A	1770201	1.85337	NM_176895.1	[]	[]	[]	[]	[]	[]	[]	[]	[]	[]	[]	[]	[]	[]	[]	[]	[]	[]
SLC39A11	2470609	1.85329	NM_139177.2	[]	[]	[]	[]	[]	[]	[]	[]	[]	[]	[]	[]	[]	[]	[]	[]	[]	[]
METRNL	5810504	1.85207	NM_001004431.1	[]	[]	[]	[]	[]	[]	[]	[]	[]	[]	[]	[]	[]	[]	[]	[]	[]	[]
CLCN6	3850136	1.85136	NM_001286.2	[]	[]	[]	[]	[]	[]	[]	[]	[]	[]	[]	[]	[]	[]	[]	[]	[]	[]
FGF18	4540739	1.85124	NM_003862.1	[]	[]	[]	[]	[]	[]	[]	[]	[]	[]	[]	[]	[]	[]	[]	[]	[]	[]
ARID4B	2940722	1.85116	NM_016374.5	[]	[]	[]	[]	[]	[]	[]	[]	[]	[]	[]	[]	[]	[]	[]	[]	[]	[]
SDF4	1980360	1.85094	NM_016547.1	[]	[122]	[]	[]	[]	[]	[]	[]	[]	[]	[2]	[]	[]	[]	[]	[186]	[]	[]
DEFA5	2230341	1.85093	NM_021010.1	[]	[]	[]	[]	[]	[]	[]	[]	[]	[]	[]	[]	[]	[]	[]	[]	[]	[]
RALA	2810382	1.85049	NM_005402.2	[]	[]	[]	[]	[]	[]	[]	[]	[]	[]	[150]	[]	[]	[]	[]	[]	[]	[]
ERMP1	7380601	1.85047	NM_024896.2	[]	[]	[]	[]	[]	[]	[]	[]	[]	[]	[]	[]	[]	[]	[]	[]	[]	[]
CHRNA2	4210059	1.85038	NM_000742.1	[]	[]	[]	[]	[]	[]	[]	[]	[]	[]	[]	[]	[]	[]	[]	[]	[]	[]
DLEU7	1940093	1.85009	NM_198989.1	[]	[]	[]	[]	[]	[]	[]	[]	[]	[]	[]	[]	[]	[]	[]	[]	[]	[]
RNF121	2370445	1.84951	NM_018320.3	[]	[]	[]	[]	[]	[]	[]	[]	[]	[]	[]	[]	[]	[]	[]	[]	[]	[]
EIF2AK1	1070242	1.84918	NM_014413.2	[]	[]	[]	[]	[]	[]	[]	[]	[]	[]	[]	[]	[]	[]	[]	[]	[]	[]
GNS	6110392	1.84841	NM_002076.2	[]	[]	[]	[]	[]	[]	[]	[]	[]	[]	[]	[]	[]	[]	[]	[]	[]	[]
PDCD4	2570433	1.84841	NM_145341.2	[]	[]	[]	[]	[]	[]	[]	[]	[]	[]	[]	[]	[]	[]	[]	[]	[330]	[329]
GIT1	2640601	1.84776	NM_014030.3	[]	[]	[]	[]	[]	[]	[]	[]	[]	[]	[]	[]	[]	[]	[]	[]	[]	[]
CAPZA2	5090403	1.84774	NM_006136.2	[]	[]	[]	[]	[]	[]	[]	[]	[]	[]	[]	[]	[]	[]	[]	[]	[]	[]
HSD17B12	6280050	1.84745	NM_016142.1	[]	[]	[]	[]	[]	[]	[]	[]	[]	[]	[]	[]	[]	[]	[]	[]	[]	[]
SH3KBP1	6020152	1.84699	NM_031892.1	[]	[]	[]	[]	[]	[]	[]	[]	[]	[]	[]	[]	[]	[]	[]	[]	[]	[]
RNF150	3440133	1.84689	NM_020724.1	[]	[]	[]	[]	[]	[]	[]	[]	[]	[]	[12]	[]	[]	[]	[]	[]	[]	[]
2013-09-04	4670458	1.84591	NM_080415.1	[]	[]	[]	[]	[]	[]	[]	[]	[]	[]	[]	[]	[]	[]	[]	[]	[]	[]
XPR1	4010075	1.84557	NM_004736.2	[]	[]	[]	[]	[]	[]	[]	[]	[]	[]	[]	[]	[]	[]	[]	[]	[]	[]
C10ORF132	1710333	1.8453	NM_001010917.1	[]	[]	[]	[]	[]	[]	[]	[]	[]	[]	[]	[]	[]	[]	[]	[]	[]	[]
MAGT1	3190626	1.84516	NM_032121.4	[]	[]	[]	[]	[]	[]	[]	[]	[]	[]	[]	[]	[]	[]	[]	[]	[]	[]
ZNF641	6650747	1.84502	NM_152320.1	[]	[]	[]	[]	[]	[]	[]	[]	[]	[]	[]	[]	[]	[]	[]	[]	[]	[]
CAMTA2	840209	1.84478	NM_015099.2	[]	[]	[]	[]	[]	[]	[]	[]	[]	[]	[]	[]	[]	[]	[]	[]	[]	[]
LARGE	10768	1.84428	NM_004737.3	[]	[]	[]	[]	[]	[]	[]	[]	[]	[]	[]	[]	[]	[]	[]	[]	[]	[]
TMEM184B	1940100	1.84424	NM_012264.3	[135]	[]	[]	[]	[]	[]	[]	[]	[]	[]	[]	[]	[]	[]	[132]	[131]	[]	[]
XPNPEP3	2100309	1.84374	NM_022098.2	[]	[]	[]	[]	[]	[]	[]	[]	[]	[]	[]	[]	[]	[]	[]	[]	[]	[]
E2F4	3310546	1.84272	NM_001950.3	[]	[]	[]	[]	[]	[]	[]	[]	[]	[]	[]	[]	[]	[]	[]	[]	[]	[]
SUZ12	4920619	1.84199	NM_015355.1	[]	[]	[]	[]	[]	[]	[]	[]	[117]	[116]	[]	[]	[]	[]	[]	[]	[]	[]
ZEB2	5050441	1.84163	NM_014795.2	[]	[]	[]	[]	[]	[]	[]	[]	[]	[]	[]	[]	[]	[]	[]	[]	[]	[]
DPH3	6510279	1.84128	NM_001047434.1	[]	[]	[]	[]	[]	[]	[]	[]	[]	[]	[]	[]	[]	[]	[]	[]	[]	[]
EPHA2	6510332	1.84119	NM_004431.2	[]	[]	[]	[]	[]	[]	[]	[]	[]	[]	[]	[]	[]	[]	[]	[]	[]	[]
FBLN7	5670154	1.84057	NM_153214.1	[]	[]	[]	[]	[]	[]	[]	[]	[]	[]	[]	[]	[]	[]	[]	[]	[]	[]
LOC399900	4490594	1.84012	NM_001013667.1
B4GALT4	2000646	1.83949	NM_003778.3	[]	[]	[]	[]	[]	[]	[]	[]	[]	[]	[]	[]	[]	[]	[]	[]	[]	[]
ING3	5570204	1.83917	NM_198267.1	[]	[]	[]	[]	[]	[]	[]	[]	[]	[]	[]	[]	[]	[]	[]	[]	[]	[]
TMEM47	2570730	1.83799	NM_031442.2	[]	[]	[]	[]	[]	[]	[]	[]	[]	[]	[]	[]	[]	[]	[]	[]	[]	[]
EEPD1	50286	1.83706	NM_030636.2	[]	[]	[]	[]	[]	[]	[]	[]	[]	[]	[]	[]	[]	[]	[]	[]	[]	[]
LMBR1	4590612	1.83683	NM_022458.3	[]	[]	[]	[]	[]	[]	[]	[]	[]	[]	[]	[]	[]	[]	[]	[]	[]	[]
ADCY1	580561	1.83591	NM_021116.1	[]	[]	[]	[]	[]	[]	[]	[]	[]	[]	[]	[]	[]	[]	[]	[]	[]	[]
CREB3L2	20110	1.83475	NM_194071.2	[]	[]	[]	[]	[]	[]	[]	[]	[]	[]	[]	[]	[]	[]	[]	[]	[]	[]
C9ORF90	1980112	1.83446	NM_197956.1	[]	[]	[]	[]	[]	[]	[]	[]	[]	[]	[]	[]	[]	[]	[]	[]	[]	[]
FOSL1	6960332	1.83393	NM_005438.2	[]	[]	[]	[]	[]	[]	[]	[]	[]	[]	[]	[]	[]	[]	[]	[]	[]	[]
CBX7	1500747	1.83389	NM_175709.2	[]	[]	[]	[]	[]	[]	[]	[]	[]	[]	[]	[]	[]	[]	[]	[]	[]	[]
PHF15	770411	1.8337	NM_015288.4	[]	[]	[]	[]	[]	[]	[]	[]	[]	[]	[]	[]	[]	[]	[]	[]	[]	[]
RNF39	1980255	1.83318	NM_170769.1	[]	[]	[]	[]	[]	[]	[]	[]	[]	[]	[]	[]	[]	[]	[]	[]	[]	[]
PPP1R12C	3450220	1.833	NM_017607.2	[]	[]	[]	[]	[]	[]	[]	[]	[]	[]	[]	[]	[]	[]	[]	[]	[]	[]
UCK1	2510070	1.83275	NM_031432.1	[]	[]	[]	[]	[]	[]	[]	[]	[]	[]	[]	[]	[]	[]	[]	[]	[]	[]
MTA1	1690521	1.83243	NM_004689.3	[]	[]	[]	[]	[]	[]	[]	[]	[]	[]	[]	[]	[]	[]	[]	[]	[]	[]
C16ORF69	6770681	1.83223	NM_153261.3	[]	[]	[]	[]	[]	[]	[]	[]	[]	[]	[]	[]	[]	[]	[]	[]	[]	[]
ITGB5	2490411	1.83176	NM_002213.3	[]	[]	[]	[]	[]	[]	[]	[]	[]	[]	[]	[]	[]	[]	[]	[]	[]	[]
DNAJC19	4150070	1.83156	NM_145261.2	[]	[]	[]	[]	[]	[]	[]	[]	[]	[]	[]	[]	[]	[]	[]	[]	[]	[]
ZNF580	2140392	1.83117	NM_016202.2	[]	[]	[]	[]	[]	[]	[]	[]	[]	[]	[]	[]	[]	[]	[]	[]	[]	[]
CASP2	4570026	1.83115	NM_032983.2	[]	[]	[]	[]	[]	[]	[]	[]	[]	[]	[]	[]	[]	[]	[]	[]	[]	[]
PAQR8	2070451	1.82884	NM_133367.3	[]	[]	[]	[]	[]	[]	[]	[]	[]	[]	[]	[]	[]	[]	[]	[]	[]	[]
B4GALNT4	670403	1.82782	NM_178537.3	[]	[]	[]	[]	[]	[]	[]	[]	[]	[]	[]	[]	[]	[]	[]	[]	[]	[]
PANK3	1940736	1.82722	NM_024594.2	[]	[]	[]	[]	[]	[]	[]	[]	[]	[]	[]	[]	[]	[]	[]	[]	[]	[]
DUSP7	1090273	1.82715	NM_001947.2	[]	[]	[]	[]	[]	[]	[]	[]	[]	[]	[]	[]	[]	[]	[]	[]	[]	[]
WDR45L	2600646	1.82648	NM_019613.2	[]	[]	[]	[]	[]	[]	[]	[]	[]	[]	[]	[]	[]	[]	[]	[]	[]	[]
SLC35B3	6220630	1.8263	NM_015948.2	[]	[]	[]	[]	[]	[]	[]	[]	[]	[]	[]	[]	[157]	[]	[]	[]	[]	[]
SLC29A3	3800463	1.82623	NM_018344.3	[]	[]	[]	[]	[]	[]	[]	[]	[]	[]	[]	[]	[]	[]	[]	[]	[]	[]
UNC93B1	4780612	1.82606	NM_030930.2	[]	[]	[]	[]	[]	[]	[]	[]	[]	[]	[]	[]	[]	[]	[]	[]	[]	[]
SLCO2A1	430161	1.82588	NM_005630.1	[]	[]	[]	[]	[]	[]	[]	[]	[]	[]	[]	[]	[]	[]	[]	[]	[]	[]
IER3IP1	6860681	1.82561	NM_016097.3	[]	[]	[]	[]	[]	[]	[]	[]	[]	[]	[]	[]	[]	[]	[]	[]	[]	[]
CD58	5900594	1.82544	NM_001779.1	[]	[]	[]	[]	[]	[]	[]	[]	[]	[]	[]	[]	[]	[]	[]	[]	[]	[]
PPP1R1A	2750563	1.82508	NM_006741.2
KRTAP10-2	360725	1.82474	NM_198693.2	[]	[]	[]	[]	[]	[]	[]	[]	[]	[]	[]	[]	[]	[]	[]	[]	[]	[]
DDR1	3710196	1.82472	NM_013993.2	[]	[]	[]	[]	[]	[]	[]	[]	[]	[]	[]	[]	[]	[]	[]	[]	[]	[]
MRGPRF	240228	1.82466	NM_145015.2	[]	[]	[]	[]	[]	[]	[]	[]	[]	[]	[]	[]	[]	[]	[]	[]	[]	[]
C19ORF12	4070307	1.8245	NM_001031726.2	[]	[]	[]	[]	[]	[]	[]	[]	[]	[]	[]	[]	[]	[]	[]	[]	[]	[]
PPIC	7000114	1.82449	NM_000943.4	[]	[]	[]	[]	[]	[]	[]	[]	[]	[]	[]	[]	[]	[]	[]	[]	[]	[]
OLFM2	580475	1.82434	NM_058164.1
DKK3	5390451	1.82417	NM_013253.4	[]	[]	[]	[]	[]	[]	[]	[]	[]	[]	[]	[]	[]	[]	[]	[]	[]	[]
CERK	2230367	1.82307	NM_022766.4	[]	[]	[]	[]	[]	[]	[]	[]	[]	[]	[]	[]	[]	[]	[]	[]	[]	[]
SLC6A8	1780538	1.82267	NM_005629.1	[]	[]	[]	[]	[]	[]	[]	[]	[]	[]	[]	[]	[]	[]	[]	[]	[]	[]
SCML2	70112	1.82215	NM_006089.1	[]	[]	[]	[]	[]	[]	[]	[]	[]	[]	[]	[]	[]	[]	[]	[]	[]	[]
PTCHD1	6860176	1.82209	NM_173495.2	[]	[]	[]	[]	[]	[]	[]	[]	[]	[]	[]	[]	[]	[]	[]	[]	[]	[]
P2RX7	5090300	1.82199	NM_002562.4	[]	[]	[]	[]	[]	[]	[]	[]	[]	[]	[]	[]	[]	[]	[]	[]	[]	[]
BTG2	1010487	1.82176	NM_006763.2	[]	[]	[]	[]	[]	[]	[]	[]	[]	[]	[]	[]	[]	[]	[]	[]	[]	[]
ZNF273	7570079	1.8216	NM_021148.2	[]	[]	[]	[]	[]	[]	[]	[]	[]	[]	[]	[]	[]	[]	[]	[]	[]	[]
TNFSF13	2140040	1.82141	NM_172088.1	[]	[]	[]	[]	[]	[]	[]	[]	[]	[]	[]	[]	[]	[]	[]	[]	[]	[]
ECOP	510398	1.82127	NM_030796.3	[]	[]	[]	[167]	[]	[]	[]	[]	[]	[]	[]	[]	[]	[]	[]	[]	[]	[]
IQSEC1	4890743	1.82094	NM_014869.3	[]	[]	[]	[]	[]	[]	[]	[]	[]	[]	[]	[]	[]	[]	[]	[]	[]	[]
HES1	1010528	1.82089	NM_005524.2	[]	[]	[]	[]	[]	[]	[]	[]	[]	[]	[]	[]	[]	[]	[]	[]	[]	[]
MME	2970170	1.82089	NM_007289.1	[]	[]	[]	[]	[]	[]	[]	[]	[]	[]	[]	[]	[]	[]	[]	[]	[]	[]
TOR1B	6180056	1.81986	NM_014506.1	[]	[]	[]	[]	[]	[]	[]	[]	[]	[]	[]	[]	[]	[]	[]	[]	[]	[]
TMEM49	6280672	1.81984	NM_030938.2	[]	[]	[]	[]	[]	[]	[]	[]	[]	[]	[]	[]	[]	[]	[]	[]	[]	[]
TGFA	6660435	1.81809	NM_003236.1	[]	[]	[]	[]	[]	[]	[]	[]	[]	[]	[]	[]	[]	[]	[]	[]	[]	[]
ZNF514	870735	1.8178	NM_032788.1	[]	[]	[]	[]	[]	[]	[]	[]	[]	[]	[]	[]	[]	[]	[]	[]	[]	[]
ZNF286A	1050681	1.81776	NM_020652.1	[]	[]	[]	[]	[]	[]	[]	[]	[]	[]	[]	[]	[]	[]	[]	[]	[]	[]
LOC400464	5260605	1.81738	NM_001013670.1
PNKD	4730349	1.81731	NM_022572.2	[]	[]	[]	[]	[]	[]	[]	[]	[]	[]	[]	[]	[]	[]	[]	[]	[]	[]
C9ORF6	3140280	1.81669	NM_017832.2	[]	[]	[]	[]	[]	[]	[]	[]	[]	[]	[]	[]	[]	[]	[]	[]	[]	[]
TMEM32	6020445	1.81656	NM_173470.1	[]	[]	[]	[]	[]	[]	[]	[]	[]	[]	[]	[]	[]	[]	[]	[]	[]	[]
ATP2A2	1940053	1.81553	NM_001681.2	[]	[]	[]	[]	[]	[]	[]	[]	[]	[]	[]	[]	[]	[]	[]	[]	[]	[]
CTNNBIP1	430259	1.81528	NM_020248.2	[]	[]	[]	[]	[]	[]	[]	[]	[]	[]	[]	[]	[]	[]	[]	[]	[]	[]
2013-03-03	4670255	1.81497	XM_001127871.1
FMO6P	6060736	1.81466	NR_002601.1
TFG	5550133	1.81457	NM_006070.4	[]	[]	[]	[]	[]	[]	[]	[]	[]	[]	[]	[]	[]	[]	[]	[]	[]	[]
EPHA4	6650482	1.81434	NM_004438.3	[]	[]	[]	[]	[]	[]	[]	[]	[]	[]	[]	[]	[]	[]	[]	[]	[]	[]
IFNAR1	7550181	1.81383	NM_000629.2	[]	[]	[]	[]	[]	[]	[]	[]	[]	[]	[]	[]	[]	[]	[]	[]	[]	[]
BTBD7	1780403	1.81379	NM_001002860.2	[]	[]	[]	[]	[]	[]	[]	[]	[]	[]	[]	[]	[223]	[]	[]	[]	[]	[]
STAU1	5890349	1.81338	NM_017454.2	[]	[]	[]	[]	[]	[]	[]	[]	[]	[]	[]	[]	[]	[]	[]	[]	[]	[]
ENG	4610753	1.81255	NM_000118.1	[]	[]	[]	[]	[]	[]	[]	[]	[]	[]	[]	[]	[79]	[]	[]	[]	[]	[]
NFKBIZ	2470348	1.81252	NM_001005474.1	[]	[]	[]	[]	[]	[]	[]	[]	[]	[]	[]	[]	[]	[]	[]	[]	[]	[]
TEAD2	4670398	1.81245	NM_003598.1	[]	[]	[]	[]	[]	[]	[]	[]	[]	[]	[]	[]	[]	[]	[]	[]	[]	[]
ABCB6	2810367	1.81149	NM_005689.1	[]	[]	[]	[]	[]	[]	[]	[]	[]	[]	[]	[]	[]	[]	[]	[]	[]	[]
IKBKB	6660373	1.81133	NM_001556.1	[]	[]	[]	[]	[]	[]	[]	[]	[]	[]	[]	[]	[]	[]	[]	[]	[]	[]
CEBPB	20446	1.81082	NM_005194.2	[]	[]	[]	[]	[]	[]	[]	[]	[]	[]	[]	[]	[]	[]	[]	[]	[]	[]
MPZL1	7000431	1.81078	NM_024569.3	[]	[]	[]	[]	[]	[]	[]	[]	[]	[]	[]	[]	[]	[]	[]	[]	[]	[]
TMEM136	1110228	1.80994	NM_174926.1	[]	[]	[]	[]	[]	[]	[]	[]	[]	[]	[]	[]	[]	[]	[]	[]	[100]	[]
FZD3	1470121	1.80989	NM_017412.2	[]	[]	[]	[]	[]	[]	[]	[]	[]	[]	[]	[]	[]	[]	[]	[]	[]	[]
SLC7A5	270152	1.80957	NM_003486.5	[]	[]	[]	[]	[]	[]	[]	[]	[]	[]	[]	[]	[]	[]	[]	[]	[]	[]
SECISBP2	1470475	1.80936	NM_024077.3	[]	[]	[]	[]	[]	[]	[]	[]	[]	[]	[]	[]	[]	[]	[]	[]	[]	[]
TMEM203	5910338	1.80889	NM_053045.1	[]	[]	[]	[]	[]	[]	[]	[]	[]	[]	[]	[]	[]	[]	[]	[]	[]	[]
DVL1	5260458	1.80847	NM_181870.1	[]	[]	[]	[]	[]	[]	[]	[]	[]	[]	[]	[]	[]	[]	[]	[]	[]	[]
RASL11B	3370129	1.80801	NM_023940.2	[]	[]	[]	[]	[]	[]	[]	[]	[]	[]	[]	[]	[]	[]	[]	[]	[]	[]
LLGL1	2470608	1.80793	NM_004140.3	[]	[]	[]	[]	[]	[]	[]	[]	[]	[]	[]	[]	[]	[]	[]	[]	[]	[]
SERPING1	2030309	1.80762	NM_001032295.1	[]	[]	[]	[]	[]	[]	[]	[]	[]	[]	[]	[]	[]	[]	[]	[]	[]	[]
MBOAT2	4560019	1.8073	NM_138799.2
ZDHHC7	5360154	1.80723	NM_017740.1	[]	[]	[]	[]	[]	[]	[]	[]	[]	[]	[]	[]	[]	[]	[]	[]	[]	[]
NKTR	2060400	1.80701	NM_001012651.1	[]	[]	[]	[]	[]	[]	[]	[]	[]	[]	[]	[]	[]	[]	[]	[]	[]	[]
IGFBP4	7510414	1.8065	NM_001552.2	[]	[]	[]	[]	[]	[]	[]	[]	[]	[]	[]	[]	[]	[]	[]	[]	[]	[]
TMEM51	380102	1.80598	NM_018022.1	[]	[]	[]	[]	[]	[]	[]	[]	[]	[]	[]	[]	[]	[]	[]	[]	[]	[]
ADIPOR2	6960685	1.80547	NM_024551.2	[]	[]	[]	[]	[]	[]	[]	[]	[]	[]	[]	[]	[]	[]	[]	[]	[]	[]
SMARCC2	6840561	1.8054	NM_003075.2	[]	[]	[]	[]	[]	[]	[]	[]	[]	[]	[]	[]	[]	[]	[]	[]	[]	[]
MFSD11	3940593	1.80518	NM_024311.2	[]	[]	[]	[]	[]	[]	[]	[]	[]	[]	[]	[]	[]	[]	[]	[]	[]	[]
HESX1	7550242	1.80504	NM_003865.1	[]	[]	[]	[]	[]	[]	[]	[]	[]	[]	[]	[]	[]	[]	[228]	[]	[]	[]
ILF3	3360689	1.80463	NM_004516.2	[]	[]	[]	[]	[]	[]	[]	[]	[]	[]	[]	[]	[]	[]	[]	[]	[]	[]
GADD45G	5570114	1.80443	NM_006705.2	[]	[]	[]	[]	[]	[]	[]	[]	[]	[]	[]	[]	[]	[]	[]	[]	[]	[]
DUSP22	3710626	1.80432	NM_020185.3	[]	[]	[]	[]	[]	[]	[]	[]	[]	[]	[]	[]	[]	[]	[]	[]	[]	[]
GMFB	5260044	1.8043	NM_004124.2	[]	[]	[]	[]	[]	[]	[]	[]	[]	[]	[]	[]	[]	[]	[]	[]	[]	[]
TBC1D20	290546	1.80406	NM_144628.2	[]	[]	[]	[]	[]	[]	[]	[]	[]	[]	[]	[]	[]	[]	[]	[]	[]	[]
PGBD5	3850129	1.80373	NM_024554.2	[]	[]	[]	[]	[]	[]	[]	[]	[]	[]	[]	[]	[]	[]	[]	[]	[]	[]
FOXO4	4480575	1.80354	NM_005938.2	[]	[]	[]	[]	[]	[]	[]	[]	[]	[]	[]	[]	[]	[]	[]	[]	[]	[]
YPEL2	1110465	1.80345	NM_001005404.3	[]	[]	[]	[]	[]	[]	[]	[]	[]	[]	[]	[]	[]	[]	[]	[]	[]	[]
C9ORF125	3450113	1.80323	NM_032342.1	[]	[]	[]	[]	[]	[]	[]	[]	[]	[]	[]	[]	[]	[]	[]	[]	[]	[]
KCNN2	5360685	1.80298	NM_021614.2	[]	[]	[]	[]	[]	[]	[]	[]	[]	[]	[]	[]	[]	[]	[]	[]	[]	[]
TNFRSF1A	4670750	1.80156	NM_001065.2	[]	[]	[]	[]	[]	[]	[]	[]	[]	[]	[]	[]	[]	[]	[]	[]	[]	[]
CD97	6960630	1.80089	NM_078481.2	[]	[]	[]	[]	[]	[]	[]	[]	[]	[]	[]	[]	[]	[]	[]	[]	[]	[]
RP5-1022P6.2	3360553	1.80086	NM_019593.3	[]	[]	[]	[]	[]	[]	[]	[]	[]	[]	[]	[]	[]	[]	[]	[]	[191]	[]
SLC45A4	7150753	1.80075	NM_001080431.1
OR2W5	7330605	1.79947	NM_001004698.1	[]	[]	[]	[]	[]	[]	[]	[]	[]	[]	[]	[]	[]	[]	[]	[]	[]	[]
LECT1	4560626	1.79937	NM_007015.2	[]	[]	[]	[]	[]	[]	[]	[]	[]	[]	[]	[]	[]	[]	[]	[]	[]	[]
FAM135A	6560131	1.79932	NM_020819.2	[]	[]	[]	[]	[]	[]	[]	[]	[]	[]	[]	[]	[]	[]	[]	[]	[]	[]
OSBPL7	2000187	1.79891	NM_145798.2	[]	[]	[]	[]	[]	[]	[]	[]	[]	[]	[]	[]	[]	[]	[]	[]	[]	[]
C16ORF45	5260025	1.7989	NM_033201.1	[]	[]	[]	[]	[]	[]	[]	[]	[]	[]	[]	[]	[]	[]	[]	[]	[]	[]
SFRS6	3060110	1.79858	NM_006275.4	[]	[]	[]	[]	[]	[]	[]	[]	[]	[]	[]	[]	[]	[]	[]	[]	[]	[]
MCFD2	6330672	1.79816	NM_139279.3	[]	[]	[]	[]	[]	[]	[]	[]	[]	[]	[]	[]	[]	[]	[]	[]	[]	[]
CPD	6020543	1.79802	NM_001304.3	[]	[]	[]	[]	[]	[]	[]	[]	[]	[]	[]	[]	[]	[]	[]	[]	[]	[]
DIP2C	6620703	1.79753	NM_014974.1	[]	[]	[]	[]	[]	[]	[]	[]	[]	[]	[]	[]	[]	[]	[]	[]	[]	[]
NFATC3	10474	1.79684	NM_173165.1	[]	[]	[]	[]	[]	[]	[]	[]	[]	[]	[]	[]	[]	[]	[]	[]	[]	[]
MAPK9	1820360	1.79636	NM_002752.3	[]	[]	[]	[]	[]	[]	[]	[]	[]	[]	[]	[]	[]	[]	[]	[]	[]	[]
SLC29A4	1440593	1.79532	NM_001040661.1	[]	[]	[]	[66]	[]	[]	[]	[]	[]	[]	[]	[]	[]	[]	[]	[]	[]	[]
SOX9	4230475	1.79475	NM_000346.2	[]	[]	[]	[]	[]	[]	[]	[]	[]	[]	[]	[]	[]	[]	[]	[]	[]	[]
ZNF702P	3870707	1.79379	NR_003578.1	[]	[]	[]	[]	[]	[]	[]	[]	[]	[]	[]	[]	[]	[]	[]	[]	[]	[]
TIMP2	780270	1.79328	NM_003255.4	[]	[]	[]	[]	[]	[]	[]	[]	[]	[]	[]	[]	[]	[]	[]	[]	[]	[]
ZNF100	7100110	1.79243	NM_173531.1	[]	[]	[]	[]	[]	[]	[]	[]	[]	[]	[]	[]	[]	[]	[]	[]	[]	[]
RALGDS	770349	1.79219	NM_006266.2	[]	[]	[]	[]	[]	[]	[]	[]	[]	[]	[]	[]	[]	[]	[]	[]	[]	[]
PKN2	4490242	1.79218	NM_006256.2	[]	[]	[]	[]	[]	[]	[]	[]	[]	[]	[]	[]	[]	[]	[]	[]	[]	[]
C3ORF18	3370372	1.79203	NM_016210.2	[]	[]	[]	[]	[]	[]	[]	[]	[]	[]	[]	[]	[]	[]	[]	[]	[]	[]
AKAP11	1450333	1.7919	NM_016248.2	[]	[]	[]	[]	[]	[]	[]	[]	[]	[]	[]	[]	[]	[]	[]	[]	[]	[]
BEGAIN	360537	1.79177	NM_020836.2	[]	[]	[]	[]	[]	[]	[]	[]	[]	[]	[]	[]	[]	[]	[]	[]	[]	[]
RNF24	2640471	1.79171	NM_007219.2	[]	[]	[]	[]	[]	[]	[]	[]	[]	[]	[]	[45]	[]	[]	[]	[]	[]	[]
BRPF3	4480280	1.79155	NM_015695.2	[]	[]	[]	[]	[]	[]	[]	[]	[]	[]	[]	[101]	[]	[]	[]	[]	[]	[]
NLRP3	3420154	1.79152	NM_001079821.1	[]	[]	[]	[]	[]	[]	[]	[]	[]	[]	[]	[]	[]	[]	[]	[]	[]	[]
NIPA1	1190288	1.79124	NM_144599.3	[]	[]	[]	[]	[]	[]	[]	[]	[]	[]	[]	[]	[]	[]	[]	[]	[]	[]
ATP9A	6480630	1.79114	NM_006045.1	[]	[]	[]	[]	[]	[]	[]	[]	[]	[]	[]	[]	[]	[]	[]	[]	[]	[]
SLC2A8	5870326	1.7911	NM_014580.3	[]	[]	[]	[]	[]	[]	[]	[]	[]	[]	[]	[]	[]	[]	[]	[]	[]	[]
SDF2L1	3120079	1.79107	NM_022044.2	[]	[]	[]	[]	[]	[]	[]	[]	[]	[]	[]	[]	[]	[]	[]	[]	[]	[]
TXNL4A	4730014	1.79091	NM_006701.2	[]	[]	[]	[]	[]	[]	[]	[]	[]	[]	[]	[]	[]	[]	[]	[]	[]	[]
2013-03-08	620129	1.79029	NM_001002265.1
SREBF2	2750132	1.79018	NM_004599.2	[]	[]	[]	[]	[]	[]	[]	[]	[]	[]	[]	[]	[]	[]	[]	[]	[]	[]
TNFSF12	1090747	1.78955	NM_003809.2	[]	[]	[]	[]	[]	[]	[]	[]	[]	[]	[]	[]	[]	[]	[]	[]	[]	[]
PDGFRA	6940609	1.78941	NM_006206.3	[]	[]	[]	[]	[]	[]	[]	[]	[]	[]	[]	[]	[]	[]	[]	[]	[]	[]
SPAM1	1850736	1.78912	NM_003117.3	[]	[]	[]	[]	[]	[]	[]	[]	[]	[]	[]	[]	[]	[]	[]	[]	[]	[]
KIAA1715	4900068	1.78896	NM_030650.1	[]	[]	[]	[]	[]	[]	[]	[]	[]	[]	[]	[]	[]	[]	[]	[19]	[]	[]
ERBB3	4560288	1.78791	NM_001982.2	[]	[]	[]	[]	[]	[]	[]	[]	[105]	[]	[]	[]	[]	[]	[]	[]	[]	[]
OR52K1	5570672	1.7879	NM_001005171.1	[]	[]	[]	[]	[]	[]	[]	[]	[]	[]	[]	[]	[]	[]	[]	[]	[]	[]
SRXN1	3780717	1.78769	NM_080725.1	[]	[]	[]	[]	[]	[]	[]	[]	[]	[]	[]	[]	[]	[]	[]	[]	[]	[]
ENPP5	540465	1.78767	NM_021572.4	[]	[]	[]	[]	[]	[]	[]	[]	[]	[]	[]	[]	[]	[]	[]	[]	[]	[]
ZNF238	1690315	1.78736	NM_205768.1	[]	[]	[]	[]	[]	[]	[]	[]	[]	[]	[]	[]	[]	[]	[]	[]	[]	[]
TTC21B	6520482	1.787	NM_024753.3	[]	[]	[]	[]	[]	[]	[]	[]	[]	[]	[]	[]	[]	[]	[]	[]	[]	[]
FKRP	2230189	1.78586	NM_024301.3	[]	[]	[]	[]	[]	[]	[]	[]	[]	[]	[]	[]	[]	[]	[]	[]	[]	[]
ABLIM1	2570112	1.78407	NM_006720.3	[]	[]	[]	[]	[]	[]	[]	[]	[]	[]	[]	[]	[]	[]	[]	[]	[]	[]
FYTTD1	3180465	1.7837	NM_001011537.1	[]	[]	[]	[40]	[]	[]	[]	[]	[]	[]	[]	[]	[260]	[]	[]	[]	[]	[]
FEM1B	1690746	1.78315	NM_015322.3	[]	[]	[]	[]	[]	[]	[]	[]	[]	[]	[]	[]	[]	[]	[]	[]	[]	[]
C17ORF58	650168	1.78239	NM_181656.1	[]	[]	[]	[]	[]	[]	[]	[]	[]	[]	[]	[]	[]	[]	[]	[]	[]	[]
CEBPD	5490408	1.7813	NM_005195.3	[]	[]	[]	[]	[]	[]	[]	[]	[]	[]	[]	[]	[]	[]	[]	[]	[]	[]
FCHSD2	540440	1.78106	NM_014824.1	[]	[]	[]	[]	[]	[]	[]	[]	[]	[]	[]	[]	[]	[]	[]	[]	[]	[]
RCOR3	3800041	1.78061	NM_018254.2	[]	[]	[]	[]	[]	[]	[]	[]	[]	[]	[]	[]	[]	[]	[]	[]	[]	[]
SCARB2	4810435	1.7806	NM_005506.2	[]	[]	[]	[]	[]	[]	[]	[]	[]	[]	[]	[]	[]	[]	[]	[]	[]	[]
ARSB	270215	1.78023	NM_000046.2	[]	[]	[]	[]	[]	[]	[]	[]	[]	[]	[]	[]	[]	[]	[]	[]	[]	[]
COL6A3	6250192	1.77978	NM_057165.2	[]	[]	[]	[]	[]	[]	[]	[]	[]	[]	[]	[]	[]	[]	[]	[]	[]	[]
EFNB2	5090289	1.77958	NM_004093.2	[]	[]	[]	[]	[]	[]	[]	[]	[]	[]	[]	[]	[]	[]	[]	[]	[]	[]
PDXP	3180273	1.77882	NM_020315.4	[]	[]	[]	[]	[]	[]	[]	[]	[]	[]	[]	[]	[]	[]	[]	[]	[]	[]
RHBDF1	1710189	1.77878	NM_022450.2	[]	[]	[]	[]	[]	[]	[]	[]	[]	[]	[]	[]	[]	[]	[]	[]	[]	[]
PAQR5	160521	1.77814	NM_017705.2	[]	[]	[]	[]	[]	[]	[]	[]	[]	[]	[]	[]	[]	[]	[]	[]	[]	[]
ANKRD6	4880465	1.77786	NM_014942.2	[]	[]	[]	[]	[]	[]	[]	[]	[]	[]	[]	[]	[]	[]	[]	[]	[]	[]
ADRA1B	2140022	1.77779	NM_000679.3	[]	[]	[]	[]	[]	[]	[]	[]	[]	[]	[]	[]	[]	[]	[]	[]	[]	[]
2013-09-02	630601	1.7777	NM_004404.3
DYRK1B	1510040	1.77749	NM_006484.1	[]	[]	[]	[]	[]	[]	[]	[]	[]	[]	[]	[]	[]	[]	[]	[]	[]	[]
STK35	4230327	1.77616	NM_080836.2	[]	[]	[]	[]	[]	[]	[]	[]	[]	[]	[]	[]	[]	[]	[]	[]	[]	[]
LYZL6	520762	1.77557	NM_020426.1	[]	[]	[]	[]	[]	[]	[]	[]	[]	[]	[]	[]	[]	[]	[]	[]	[]	[]
C1ORF198	1260576	1.77548	NM_032800.1	[]	[]	[]	[]	[]	[]	[]	[]	[]	[]	[]	[]	[]	[]	[]	[]	[]	[]
PDE4D	1770114	1.77529	NM_006203.3	[]	[]	[]	[]	[]	[]	[]	[]	[]	[]	[]	[]	[]	[]	[]	[]	[]	[]
KLHL8	7100349	1.77504	NM_020803.3	[]	[]	[]	[]	[]	[]	[]	[]	[]	[]	[]	[]	[]	[]	[]	[]	[]	[]
KIAA1026	4640184	1.77502	NM_001018000.2	[]	[]	[]	[]	[]	[]	[]	[]	[]	[]	[]	[]	[]	[]	[]	[]	[]	[]
PDE4A	1430753	1.77478	NM_006202.1	[]	[]	[]	[]	[]	[]	[]	[]	[]	[]	[]	[]	[]	[]	[]	[]	[]	[]
GOLGA8B	5690671	1.77458	NM_001023567.2	[]	[]	[]	[]	[]	[]	[]	[]	[]	[]	[]	[]	[]	[]	[]	[]	[]	[]
MMP19	730372	1.77435	NM_002429.4	[]	[]	[]	[]	[]	[]	[]	[]	[]	[]	[]	[]	[]	[]	[]	[]	[]	[]
KIF1C	3850142	1.77409	NM_006612.4	[]	[]	[]	[]	[]	[]	[]	[]	[]	[]	[]	[]	[]	[]	[]	[131]	[]	[]
C16ORF5	130709	1.77382	NM_013399.2	[]	[]	[]	[]	[]	[]	[]	[]	[]	[]	[]	[]	[]	[]	[]	[]	[]	[]
CYTH3	2750603	1.77344	NM_004227.3	[]	[]	[]	[]	[]	[]	[]	[]	[]	[]	[]	[]	[]	[]	[]	[]	[]	[]
IAPP	290717	1.77325	NM_000415.1	[]	[]	[]	[]	[5]	[]	[]	[]	[]	[]	[]	[]	[]	[]	[]	[]	[]	[]
TTC3	290343	1.77302	NM_003316.3	[]	[]	[]	[]	[]	[]	[]	[]	[]	[]	[]	[]	[]	[]	[]	[]	[]	[]
MFAP4	3060377	1.77255	NM_002404.1	[]	[]	[]	[]	[]	[]	[]	[]	[]	[]	[]	[]	[]	[]	[]	[]	[]	[]
HOXC8	4640059	1.77185	NM_022658.3	[]	[]	[]	[]	[]	[]	[]	[]	[]	[]	[]	[]	[]	[]	[]	[]	[]	[]
GPR116	3780603	1.77146	NM_015234.4	[]	[]	[]	[]	[]	[]	[]	[]	[]	[]	[]	[]	[]	[]	[]	[]	[]	[]
DHX33	2450286	1.77128	NM_020162.2	[]	[]	[]	[]	[]	[]	[]	[]	[]	[]	[]	[]	[]	[]	[]	[]	[]	[]
TOMM40L	4260152	1.77104	NM_032174.4	[]	[]	[]	[]	[]	[]	[]	[]	[]	[]	[]	[]	[]	[]	[]	[]	[]	[]
GAGE2C	4860102	1.7709	NM_001472.2
GPC1	7160504	1.77087	NM_002081.1	[]	[]	[]	[]	[]	[]	[]	[]	[]	[]	[]	[]	[]	[]	[]	[]	[]	[]
ARSD	4540672	1.77078	NM_009589.2	[]	[]	[]	[]	[]	[]	[]	[]	[]	[]	[]	[]	[]	[]	[]	[]	[]	[]
CMTM3	6020746	1.7704	NM_001048251.1	[]	[]	[]	[]	[]	[]	[]	[]	[]	[]	[]	[]	[]	[]	[]	[]	[]	[]
KIAA1751	5570593	1.7701	NM_001080484.1
DDX18	6060201	1.77006	NM_006773.3	[]	[]	[]	[]	[]	[]	[]	[]	[]	[]	[]	[]	[]	[]	[]	[]	[]	[]
CD200R1	4280523	1.76948	NM_138940.2	[]	[]	[]	[]	[]	[]	[]	[]	[]	[]	[]	[]	[]	[]	[]	[]	[]	[]
TMEM194	1110494	1.76938	NM_015257.1	[]	[]	[]	[]	[]	[]	[]	[]	[]	[]	[]	[]	[]	[]	[]	[]	[]	[]
NEO1	4260053	1.76901	NM_002499.1	[]	[]	[]	[]	[]	[]	[]	[]	[]	[]	[]	[]	[]	[]	[]	[]	[]	[]
PLXNA1	6450685	1.76893	NM_032242.2	[]	[]	[]	[]	[]	[]	[]	[]	[]	[]	[]	[]	[]	[]	[]	[]	[]	[]
YTHDF1	2850441	1.76869	NM_017798.2	[]	[]	[]	[]	[]	[]	[]	[]	[]	[]	[]	[]	[]	[]	[]	[]	[]	[]
LRP8	4780411	1.76805	NM_017522.3	[]	[]	[]	[]	[]	[]	[]	[]	[]	[]	[]	[]	[]	[]	[]	[]	[]	[]
ANLN	6450669	1.7679	NM_018685.2	[]	[44]	[]	[]	[]	[]	[]	[]	[]	[]	[]	[]	[]	[]	[]	[]	[]	[]
CRHR1	1400079	1.76666	NM_004382.3	[]	[]	[]	[]	[]	[]	[]	[]	[]	[]	[]	[]	[]	[]	[]	[]	[]	[]
ST6GALNAC6	3780608	1.76633	NM_013443.3	[]	[]	[]	[]	[]	[]	[]	[]	[]	[]	[]	[]	[]	[]	[]	[]	[]	[]
SCN3B	7380348	1.76537	NM_018400.3	[]	[]	[]	[]	[]	[]	[]	[]	[]	[]	[]	[]	[]	[]	[]	[]	[]	[]
TMEM189	4050072	1.76495	NM_199129.1	[]	[]	[]	[]	[]	[]	[]	[]	[]	[]	[]	[]	[]	[]	[]	[]	[]	[]
SOX8	7320139	1.76483	NM_014587.2	[]	[]	[]	[]	[]	[]	[]	[]	[]	[]	[]	[]	[]	[]	[]	[]	[]	[]
MFAP3	2710307	1.76396	NM_005927.3	[]	[]	[]	[]	[]	[]	[226]	[]	[]	[]	[]	[]	[]	[]	[]	[]	[]	[]
DPP7	670608	1.76359	NM_013379.2	[]	[]	[]	[]	[]	[]	[]	[]	[]	[]	[]	[]	[]	[]	[]	[]	[]	[]
SLC25A23	6280092	1.76355	NM_024103.2	[]	[]	[]	[]	[]	[]	[]	[]	[]	[]	[]	[]	[]	[]	[]	[]	[]	[]
GPR37	7210377	1.76295	NM_005302.2	[]	[]	[]	[]	[]	[]	[]	[]	[]	[]	[]	[]	[]	[]	[]	[]	[]	[]
C20ORF160	2900239	1.76238	NM_080625.2	[]	[]	[]	[]	[]	[]	[]	[]	[]	[]	[]	[]	[]	[]	[]	[]	[]	[]
PURA	50601	1.76225	NM_005859.3	[]	[]	[]	[]	[]	[]	[]	[]	[]	[]	[]	[]	[]	[]	[]	[]	[]	[]
VPS37D	630259	1.76142	NM_001077621.1
RBM38	3140750	1.7612	NM_183425.1	[]	[]	[]	[]	[]	[]	[]	[]	[]	[]	[]	[]	[]	[]	[]	[]	[]	[]
NRTN	5310468	1.76066	NM_004558.2	[]	[]	[]	[]	[]	[]	[]	[]	[]	[]	[]	[]	[]	[]	[103]	[]	[]	[]
ANGPTL2	7650672	1.76058	NM_012098.2	[]	[]	[]	[]	[]	[]	[]	[]	[]	[]	[]	[]	[]	[]	[]	[]	[]	[]
PIWIL2	6130376	1.76044	NM_018068.2	[]	[]	[]	[]	[]	[]	[]	[]	[]	[]	[]	[]	[]	[]	[]	[]	[]	[]
CAGE1	6330546	1.76018	NM_205864.2	[]	[]	[]	[]	[]	[]	[616]	[]	[]	[]	[]	[]	[]	[]	[]	[]	[]	[]
ZKSCAN2	7570397	1.76013	NM_001012981.3	[]	[]	[]	[]	[]	[]	[]	[]	[]	[]	[]	[]	[]	[]	[]	[]	[]	[]
ZNF787	3190008	1.75988	NM_001002836.2	[]	[]	[]	[]	[]	[]	[]	[]	[]	[]	[]	[]	[]	[]	[]	[]	[]	[]
TMCC2	3840156	1.7589	NM_014858.2	[]	[]	[]	[]	[]	[]	[]	[]	[]	[]	[]	[]	[]	[]	[]	[]	[]	[]
FKBP1A	5050427	1.75855	NM_000801.2	[]	[]	[]	[]	[]	[]	[]	[]	[]	[]	[]	[]	[]	[]	[]	[]	[]	[]
CCNJ	6110433	1.7584	NM_019084.2	[]	[]	[]	[]	[]	[]	[]	[]	[]	[]	[]	[]	[]	[]	[]	[]	[]	[]
SLC38A2	1740136	1.75727	NM_018976.3	[]	[]	[]	[]	[]	[]	[]	[]	[]	[]	[]	[]	[]	[]	[]	[]	[]	[]
SOCS1	1990300	1.75679	NM_003745.1	[]	[]	[]	[]	[]	[]	[]	[]	[]	[]	[]	[]	[]	[]	[]	[]	[]	[]
MMP25	5290431	1.75672	NM_022468.4	[]	[]	[]	[]	[]	[]	[]	[]	[]	[]	[]	[]	[]	[]	[]	[]	[]	[]
CXCL12	4610615	1.75617	NM_000609.4	[]	[]	[]	[]	[]	[]	[]	[]	[]	[]	[]	[]	[]	[]	[]	[]	[]	[]
NENF	3120139	1.7559	NM_013349.3	[]	[]	[]	[]	[]	[]	[]	[]	[]	[]	[]	[]	[]	[]	[]	[]	[]	[]
RHOA	630377	1.75579	NM_001664.2	[]	[]	[]	[]	[]	[]	[]	[]	[]	[]	[]	[]	[1]	[0]	[]	[]	[]	[]
RAP2C	4760438	1.75554	NM_021183.3	[]	[]	[]	[]	[]	[]	[]	[]	[]	[]	[]	[]	[]	[]	[]	[]	[]	[]
ULBP1	2970128	1.75535	NM_025218.2	[]	[]	[]	[]	[]	[]	[]	[]	[]	[]	[]	[]	[]	[]	[]	[]	[]	[]
HSBP1	5130139	1.75504	NM_001537.2	[]	[]	[]	[]	[]	[]	[]	[]	[]	[]	[]	[]	[]	[]	[]	[]	[]	[]
IL5RA	830519	1.75429	NM_000564.2	[]	[]	[]	[]	[]	[]	[]	[]	[]	[]	[]	[]	[]	[]	[24]	[]	[]	[]
LMAN2L	1190673	1.75386	NM_030805.2	[]	[]	[]	[]	[]	[]	[]	[]	[]	[]	[]	[]	[]	[]	[]	[]	[]	[]
LINGO2	1110291	1.75363	NM_152570.1	[]	[]	[]	[]	[]	[]	[]	[]	[]	[]	[]	[]	[]	[]	[]	[]	[]	[]
TMEM79	520195	1.7533	NM_032323.1	[]	[]	[]	[]	[]	[]	[]	[]	[]	[]	[]	[]	[]	[]	[]	[]	[]	[]
DOK6	7200341	1.7528	NM_152721.3	[]	[]	[]	[]	[]	[]	[]	[]	[]	[]	[]	[]	[]	[]	[]	[]	[]	[]
EXT2	6760070	1.75221	NM_207122.1	[]	[]	[]	[]	[]	[]	[]	[]	[]	[]	[]	[]	[]	[]	[]	[]	[]	[]
ATOH8	3840376	1.75208	NM_032827.4	[]	[]	[]	[]	[]	[]	[]	[]	[]	[]	[]	[]	[]	[]	[]	[]	[]	[]
SLC44A2	1980521	1.75199	NM_020428.2	[]	[]	[]	[]	[]	[]	[]	[]	[]	[]	[]	[]	[]	[]	[]	[]	[]	[]
KCNJ14	7560347	1.75191	NM_013348.2	[]	[]	[]	[]	[]	[]	[]	[]	[]	[]	[]	[]	[]	[]	[]	[]	[]	[]
TRAPPC2	6060148	1.75179	NM_014563.3	[]	[]	[]	[]	[]	[]	[]	[]	[]	[]	[]	[]	[]	[]	[]	[]	[]	[]
SNX6	2120500	1.75176	NM_152233.2	[]	[]	[]	[]	[]	[]	[]	[]	[]	[]	[]	[]	[]	[]	[]	[]	[]	[]
OPRS1	2940528	1.75169	NM_005866.2	[]	[]	[]	[]	[]	[]	[]	[]	[]	[]	[]	[]	[]	[]	[]	[]	[]	[]
CFH	3360279	1.75151	NM_001014975.1	[]	[]	[]	[]	[]	[]	[]	[]	[]	[]	[]	[]	[]	[]	[]	[]	[]	[]
ZNF704	6900154	1.75121	NM_001033723.1	[]	[]	[]	[]	[]	[]	[]	[]	[]	[]	[]	[]	[]	[]	[]	[]	[]	[]
TMEM104	7160112	1.75109	NM_017728.2	[]	[]	[]	[]	[]	[]	[]	[]	[]	[]	[]	[]	[]	[]	[]	[]	[]	[]
NAPB	3890470	1.75092	NM_022080.1	[]	[]	[]	[]	[]	[]	[]	[]	[]	[]	[]	[]	[]	[]	[]	[]	[]	[]
KRCC1	5340703	1.75059	NM_016618.1	[]	[]	[]	[]	[]	[]	[]	[]	[]	[]	[]	[]	[]	[]	[]	[]	[]	[]
PRDM9	6560343	1.75025	NM_020227.2	[]	[]	[]	[]	[]	[]	[]	[]	[]	[]	[]	[]	[]	[]	[]	[]	[]	[]
CD47	4150193	1.74996	NM_198793.2	[]	[]	[]	[]	[]	[]	[]	[]	[]	[]	[]	[]	[]	[]	[]	[]	[]	[]
KLHDC8B	7560114	1.74974	NM_173546.1	[]	[]	[]	[]	[]	[]	[]	[]	[]	[]	[]	[]	[]	[]	[]	[]	[]	[]
HEPACAM2	4560619	1.74928	NM_198151.1	[]	[]	[]	[]	[]	[]	[]	[]	[]	[]	[]	[]	[]	[]	[]	[]	[]	[]
C1ORF115	770564	1.74876	NM_024709.4	[]	[]	[]	[]	[]	[]	[]	[]	[]	[]	[]	[]	[]	[]	[]	[]	[]	[]
IL10RB	5670719	1.74848	NM_000628.3	[]	[]	[]	[]	[]	[]	[]	[]	[]	[]	[]	[]	[]	[]	[]	[]	[]	[]
MMP15	1170736	1.74823	NM_002428.2	[]	[]	[]	[]	[]	[]	[]	[]	[]	[]	[]	[]	[]	[]	[]	[]	[]	[]
SUSD1	7560180	1.74774	NM_022486.3	[]	[]	[]	[]	[]	[]	[]	[]	[]	[]	[]	[]	[]	[]	[]	[]	[]	[]
LARP5	6100619	1.74755	NM_015155.1	[]	[]	[]	[]	[]	[]	[]	[]	[]	[]	[]	[]	[]	[]	[]	[]	[]	[]
SLC43A3	4250670	1.74738	NM_014096.2	[]	[]	[]	[]	[]	[]	[]	[]	[]	[]	[]	[]	[]	[]	[]	[]	[]	[]
PDCD7	6280114	1.74723	NM_005707.1	[25]	[]	[]	[]	[]	[]	[]	[]	[]	[]	[]	[]	[]	[]	[]	[]	[]	[]
C4ORF8	610091	1.74702	NM_003704.3	[]	[]	[]	[]	[]	[]	[]	[]	[]	[]	[]	[]	[]	[]	[]	[]	[]	[]
CCDC3	780341	1.7468	NM_031455.2	[]	[]	[]	[]	[]	[]	[]	[]	[]	[]	[]	[]	[]	[]	[]	[]	[]	[]
A2BP1	5220554	1.74655	NM_145891.1	[]	[]	[]	[]	[]	[]	[]	[]	[]	[]	[]	[]	[]	[]	[]	[]	[]	[]
EBAG9	1440739	1.74629	NM_198120.1	[]	[]	[]	[]	[]	[]	[]	[]	[]	[]	[]	[]	[]	[]	[]	[]	[]	[]
FOXP4	50053	1.74605	NM_001012426.1	[]	[]	[]	[295]	[]	[]	[]	[]	[]	[]	[]	[]	[]	[]	[]	[]	[]	[]
ATXN7L2	2710187	1.74596	NM_153340.3	[]	[]	[]	[]	[]	[]	[]	[]	[]	[]	[]	[]	[]	[]	[]	[]	[]	[]
PPP1R14C	5490437	1.74573	NM_030949.2	[]	[]	[]	[]	[]	[]	[]	[]	[]	[]	[]	[]	[]	[]	[]	[]	[]	[]
RASL12	4480731	1.74551	NM_016563.2	[]	[]	[]	[]	[]	[]	[]	[]	[]	[]	[]	[]	[]	[]	[]	[]	[]	[]
CDK5R2	3420367	1.7452	NM_003936.3	[]	[]	[]	[]	[]	[]	[]	[]	[]	[]	[]	[]	[]	[]	[]	[]	[]	[]
C9ORF61	2000390	1.74455	NM_004816.2	[]	[]	[]	[]	[]	[]	[]	[]	[]	[]	[]	[]	[]	[]	[]	[]	[]	[]
C16ORF79	60220	1.744	NM_182563.2	[]	[]	[]	[]	[]	[]	[]	[]	[]	[]	[]	[]	[]	[]	[]	[]	[]	[]
BCL2L12	7550753	1.74359	NM_001040668.1	[]	[]	[]	[]	[39]	[]	[]	[]	[]	[]	[]	[]	[]	[]	[]	[]	[]	[]
APLP1	7000008	1.74288	NM_001024807.1	[]	[]	[]	[]	[]	[]	[]	[]	[]	[]	[]	[]	[]	[]	[]	[]	[]	[]
HCN3	6480674	1.7422	NM_020897.1	[]	[]	[]	[]	[]	[]	[]	[]	[]	[]	[]	[]	[]	[]	[]	[]	[]	[]
PANX2	4070300	1.74217	NM_052839.2	[]	[]	[]	[]	[]	[]	[]	[]	[]	[]	[]	[]	[]	[]	[]	[]	[]	[]
ADARB1	7330097	1.74145	NM_001112.2	[]	[]	[]	[]	[]	[]	[]	[]	[]	[]	[]	[]	[]	[]	[]	[]	[]	[]
FAM3C	1260767	1.74096	NM_001040020.1	[]	[]	[]	[]	[]	[]	[]	[]	[]	[]	[]	[]	[]	[]	[]	[]	[]	[]
C6ORF106	7320110	1.74062	NM_024294.2	[]	[]	[]	[]	[]	[]	[]	[]	[]	[]	[]	[]	[]	[]	[]	[]	[]	[]
COPS7B	4590661	1.7403	NM_022730.1	[]	[]	[]	[]	[]	[]	[]	[]	[]	[]	[]	[]	[]	[]	[]	[]	[]	[]
NAB2	6250440	1.74029	NM_005967.2	[]	[]	[]	[]	[]	[]	[]	[]	[]	[]	[]	[]	[]	[]	[]	[]	[]	[]
MEIS2	20358	1.74024	NM_172315.1	[]	[]	[]	[]	[]	[]	[]	[]	[]	[]	[]	[]	[]	[]	[]	[]	[]	[]
CHUK	3520541	1.74006	NM_001278.3	[]	[]	[]	[]	[]	[]	[]	[]	[]	[]	[]	[]	[]	[]	[]	[]	[]	[]
HIAT1	1850544	1.73979	NM_033055.2	[]	[]	[]	[]	[]	[]	[]	[]	[]	[]	[]	[]	[]	[]	[]	[]	[]	[]
B3GALT1	3310736	1.73957	NM_020981.2	[]	[]	[]	[]	[]	[]	[]	[]	[]	[]	[]	[]	[]	[]	[]	[]	[]	[]
RXRA	7000356	1.7395	NM_002957.3	[]	[]	[]	[]	[]	[]	[]	[]	[]	[]	[]	[]	[]	[]	[]	[]	[]	[]
HCCA2	2640706	1.73876	NM_053005.3	[]	[]	[]	[]	[]	[]	[]	[]	[]	[]	[]	[]	[]	[]	[]	[]	[]	[]
GDPD5	1010176	1.73856	NM_030792.5	[]	[]	[]	[]	[]	[]	[]	[]	[]	[]	[]	[]	[]	[]	[]	[]	[]	[]
COL4A3BP	4120707	1.7383	NM_005713.1	[]	[]	[]	[]	[]	[]	[]	[]	[]	[]	[]	[]	[]	[]	[]	[]	[]	[]
SLC29A1	6180687	1.73787	NM_001078174.1	[]	[]	[]	[]	[]	[]	[]	[]	[]	[]	[]	[]	[]	[]	[]	[]	[]	[]
MBD3	610528	1.73735	NM_003926.5	[]	[]	[]	[]	[]	[]	[]	[]	[]	[]	[]	[]	[]	[]	[]	[]	[]	[]
SILV	2320373	1.73695	NM_006928.3	[]	[]	[]	[]	[]	[]	[]	[]	[]	[]	[]	[]	[]	[]	[]	[]	[]	[]
RHOG	4010753	1.73684	NM_001665.3	[]	[]	[]	[]	[]	[]	[]	[]	[]	[]	[]	[]	[]	[]	[]	[]	[]	[]
DMRTB1	1070341	1.73654	NM_033067.1	[]	[]	[]	[]	[]	[]	[]	[]	[]	[]	[]	[]	[]	[]	[]	[]	[]	[]
C12ORF34	610717	1.73634	NM_032829.1	[]	[]	[]	[]	[]	[]	[]	[]	[]	[]	[]	[]	[]	[]	[]	[]	[]	[]
SLC12A9	110450	1.73604	NM_020246.2	[]	[]	[]	[]	[]	[]	[]	[]	[]	[]	[]	[]	[]	[]	[]	[]	[]	[]
TCF3	4900348	1.7359	NM_003200.1	[]	[]	[]	[]	[]	[]	[]	[]	[]	[]	[]	[]	[]	[]	[]	[]	[]	[]
GPT2	5290148	1.73523	NM_133443.1	[]	[]	[]	[]	[]	[]	[]	[]	[]	[]	[]	[]	[]	[]	[]	[]	[]	[]
PITX1	2000373	1.73488	NM_002653.3	[]	[]	[]	[]	[]	[]	[]	[]	[]	[]	[]	[]	[]	[]	[]	[]	[]	[]
EID1	4220086	1.73402	NM_014335.2	[]	[]	[]	[]	[]	[]	[]	[]	[71]	[70]	[]	[]	[]	[]	[]	[]	[]	[]
SPINLW1	4230465	1.7338	NM_181502.1	[]	[]	[]	[]	[]	[]	[]	[]	[]	[]	[]	[153]	[]	[]	[]	[]	[]	[]
TXNIP	1240440	1.73372	NM_006472.2	[]	[]	[]	[]	[]	[]	[]	[]	[]	[]	[]	[]	[]	[]	[]	[]	[]	[]
BSDC1	3370450	1.73311	NM_018045.5	[]	[]	[]	[]	[]	[]	[]	[]	[]	[]	[]	[]	[]	[]	[]	[]	[]	[]
CDC7	4900044	1.73283	NM_003503.2	[]	[]	[]	[]	[]	[]	[]	[]	[]	[]	[]	[]	[]	[78]	[]	[]	[]	[]
ACVR2B	610564	1.73271	NM_001106.3	[]	[]	[]	[]	[]	[]	[]	[]	[]	[]	[]	[]	[]	[]	[]	[]	[]	[]
ITGB1BP1	3870647	1.73258	NM_022334.3	[]	[]	[]	[]	[]	[]	[]	[]	[]	[]	[]	[]	[]	[]	[]	[]	[]	[]
SPIN4	3420075	1.73187	NM_001012968.2	[]	[]	[]	[]	[]	[]	[]	[]	[]	[]	[]	[]	[]	[]	[]	[]	[]	[437]
PROSAPIP1	780767	1.73173	NM_014731.2	[]	[]	[]	[]	[]	[]	[]	[]	[]	[1296]	[]	[]	[]	[]	[]	[]	[]	[]
CDH2	1170709	1.73173	NM_001792.2	[]	[]	[]	[]	[]	[]	[]	[]	[]	[]	[]	[]	[]	[]	[]	[]	[]	[]
P15RS	270524	1.73134	NM_018170.2	[]	[]	[]	[]	[]	[]	[]	[]	[]	[]	[]	[]	[]	[]	[]	[]	[]	[]
RTN4	780402	1.7312	NM_020532.4	[]	[]	[]	[]	[]	[]	[]	[]	[]	[]	[]	[]	[]	[]	[]	[]	[]	[]
ACVR1	6940360	1.73117	NM_001105.2	[]	[]	[]	[]	[]	[]	[]	[]	[]	[]	[]	[]	[]	[]	[]	[]	[]	[]
CNIH3	4220753	1.7303	NM_152495.1	[]	[]	[]	[]	[]	[]	[]	[]	[271]	[]	[]	[]	[]	[]	[]	[354]	[]	[]
DPY19L4	2190544	1.72957	NM_181787.1	[]	[]	[]	[]	[]	[]	[]	[]	[]	[]	[]	[]	[]	[]	[]	[]	[]	[]
STX2	5910619	1.72927	NM_194356.1	[]	[]	[]	[]	[]	[]	[]	[]	[]	[]	[]	[]	[]	[]	[]	[]	[]	[]
LRP12	2650497	1.72887	NM_013437.2	[]	[]	[]	[]	[]	[]	[]	[]	[]	[]	[]	[]	[]	[]	[]	[]	[]	[]
PHYHIP	1400343	1.72863	NM_014759.2	[]	[]	[]	[]	[]	[]	[]	[]	[]	[]	[]	[]	[]	[]	[]	[42]	[]	[]
C14ORF126	1030220	1.7286	NM_080664.2	[]	[]	[]	[]	[]	[]	[]	[]	[]	[]	[]	[]	[]	[]	[]	[]	[]	[]
PRRG1	7150673	1.72822	NM_000950.1	[]	[]	[]	[]	[]	[]	[]	[]	[]	[]	[]	[]	[]	[]	[]	[]	[]	[]
PPP2R2D	5420747	1.72819	NM_001003656.1	[]	[]	[]	[228]	[]	[]	[]	[]	[]	[]	[]	[]	[]	[]	[]	[]	[]	[]
COL7A1	2490593	1.72802	NM_000094.2	[]	[]	[]	[]	[]	[]	[]	[]	[]	[]	[]	[]	[]	[]	[]	[]	[]	[]
ALG3	2650167	1.72796	NM_005787.4	[]	[]	[]	[]	[]	[]	[]	[]	[]	[]	[]	[]	[]	[]	[]	[]	[]	[]
AQP11	4210072	1.72758	NM_173039.1	[]	[]	[]	[]	[]	[]	[]	[]	[]	[]	[]	[302]	[]	[]	[]	[]	[]	[]
COL3A1	2120021	1.7274	NM_000090.3	[]	[]	[]	[]	[]	[]	[]	[]	[]	[]	[]	[]	[]	[]	[]	[]	[]	[]
PHF10	1780544	1.72705	NM_133325.1	[]	[]	[]	[]	[]	[]	[]	[]	[]	[]	[]	[]	[]	[]	[]	[]	[]	[]
MGC12966	7400671	1.72695	NM_001037163.1
TTC13	6200215	1.72675	NM_024525.2	[]	[]	[]	[]	[]	[]	[]	[]	[]	[]	[]	[]	[]	[]	[]	[]	[]	[]
HECTD2	6250082	1.72648	NM_173497.1	[]	[]	[]	[]	[]	[]	[]	[]	[]	[]	[]	[]	[]	[]	[]	[]	[]	[]
HOXB7	2470328	1.72647	NM_004502.3	[]	[]	[]	[]	[]	[]	[]	[]	[]	[]	[]	[]	[]	[]	[]	[]	[]	[]
C21ORF24	6900279	1.72642	NM_001001789.1
GSTK1	5900692	1.72631	NM_015917.1	[]	[]	[]	[]	[]	[]	[]	[]	[]	[]	[]	[]	[]	[]	[]	[]	[]	[]
SLC16A2	2650112	1.72622	NM_006517.2	[]	[]	[]	[]	[]	[]	[]	[]	[]	[]	[]	[]	[]	[]	[]	[]	[]	[]
COL6A2	2750356	1.72608	NM_001849.3	[]	[]	[]	[]	[]	[]	[]	[]	[]	[]	[]	[]	[]	[]	[]	[]	[]	[]
C10ORF26	150678	1.72567	NM_001083913.1	[]	[]	[]	[]	[]	[]	[]	[]	[]	[]	[]	[]	[]	[]	[]	[]	[]	[]
IGF2BP2	7040709	1.72489	NM_006548.4	[]	[]	[]	[]	[]	[]	[]	[]	[]	[]	[]	[]	[]	[]	[]	[]	[]	[]
SYNGR1	6650438	1.72453	NM_004711.3	[]	[]	[]	[]	[]	[]	[]	[]	[]	[]	[]	[]	[]	[]	[]	[]	[]	[]
SGCA	2690088	1.72427	NM_000023.1	[]	[]	[]	[]	[]	[]	[]	[]	[]	[]	[]	[]	[]	[]	[]	[]	[]	[]
C1ORF131	4760692	1.7242	NM_152379.2	[]	[]	[]	[]	[]	[]	[]	[]	[]	[]	[]	[]	[]	[]	[]	[]	[]	[]
EFNA4	1780278	1.72395	NM_005227.2	[]	[]	[]	[]	[]	[]	[]	[]	[]	[]	[]	[]	[]	[]	[]	[]	[]	[]
SH2D1A	5910465	1.72371	NM_002351.2	[]	[]	[]	[]	[]	[]	[]	[]	[]	[]	[]	[]	[]	[]	[]	[]	[]	[]
AES	6180176	1.72367	NM_198970.1	[]	[]	[]	[]	[]	[]	[]	[]	[]	[]	[]	[]	[]	[]	[]	[]	[]	[]
RNF13	20487	1.72316	NM_183381.1	[]	[]	[]	[]	[]	[]	[]	[]	[]	[]	[]	[]	[]	[]	[]	[]	[]	[]
JAM3	1400689	1.72285	NM_032801.3	[]	[]	[]	[]	[]	[]	[]	[]	[]	[]	[]	[]	[]	[]	[]	[]	[]	[]
EIF2C1	1710102	1.72283	NM_012199.2	[]	[]	[]	[]	[]	[]	[]	[]	[]	[]	[]	[]	[]	[]	[]	[]	[]	[]
PIP5K2A	7200603	1.72281	NM_005028.3	[]	[]	[]	[]	[]	[]	[]	[]	[]	[]	[]	[]	[]	[]	[]	[]	[]	[]
PKIA	5910463	1.72273	NM_006823.2	[]	[]	[]	[]	[]	[]	[]	[]	[]	[]	[]	[]	[]	[]	[]	[]	[]	[]
MTPN	4210128	1.72176	NM_145808.1	[]	[]	[]	[]	[]	[]	[]	[]	[]	[]	[]	[]	[]	[]	[]	[]	[]	[]
BARX1	6450040	1.72136	NM_021570.3	[]	[]	[]	[]	[]	[]	[]	[]	[]	[]	[]	[]	[]	[]	[]	[]	[]	[]
ZBTB5	2640184	1.72085	NM_014872.1	[]	[]	[]	[]	[]	[]	[]	[]	[]	[]	[]	[]	[]	[]	[]	[]	[]	[]
CXADR	870161	1.72079	NM_001338.3	[]	[]	[]	[]	[]	[]	[]	[]	[]	[]	[]	[]	[]	[]	[]	[]	[]	[]
CISD2	4260156	1.72057	NM_001008388.1	[]	[]	[]	[]	[]	[]	[]	[]	[]	[]	[]	[]	[]	[]	[]	[]	[]	[]
POMGNT1	2940224	1.72002	NM_017739.2	[]	[]	[]	[]	[]	[]	[]	[]	[]	[]	[]	[]	[]	[]	[]	[]	[]	[]
SLC35D1	5310296	1.71993	NM_015139.1	[]	[]	[]	[]	[]	[]	[]	[]	[]	[]	[]	[]	[]	[]	[]	[]	[]	[]
PGRMC2	1690326	1.71986	NM_006320.1	[]	[]	[]	[]	[]	[]	[]	[]	[]	[]	[]	[]	[]	[]	[]	[]	[]	[]
SASH3	4730037	1.7197	NM_018990.2	[]	[]	[]	[]	[]	[]	[]	[]	[]	[]	[]	[]	[]	[]	[]	[]	[]	[]
FBXO3	7100594	1.71897	NM_033406.2	[]	[]	[]	[]	[]	[]	[]	[]	[]	[]	[]	[]	[]	[]	[]	[]	[]	[]
GNPDA1	2600059	1.71896	NM_005471.3	[]	[]	[]	[]	[]	[]	[]	[]	[]	[]	[]	[]	[]	[]	[]	[]	[]	[]
BRSK1	2000110	1.7186	NM_032430.1	[]	[]	[]	[]	[]	[]	[]	[]	[]	[189]	[]	[]	[]	[]	[]	[]	[]	[]
EDG7	2140193	1.7182	NM_012152.1	[]	[]	[]	[]	[]	[]	[]	[]	[]	[]	[]	[]	[]	[]	[]	[]	[]	[]
CORO2B	1660154	1.71812	NM_006091.2	[]	[]	[]	[]	[]	[]	[]	[]	[]	[]	[]	[]	[]	[]	[]	[]	[]	[]
DNAJA4	6480091	1.71754	NM_018602.2	[]	[]	[]	[]	[]	[]	[]	[]	[]	[]	[]	[]	[]	[]	[]	[]	[]	[]
ZNF41	7330152	1.71732	NM_007130.1	[]	[]	[]	[]	[]	[]	[]	[]	[]	[]	[]	[]	[]	[]	[]	[]	[]	[]
SPIRE1	5690246	1.71727	NM_020148.2	[]	[]	[]	[]	[]	[]	[]	[]	[]	[]	[]	[]	[]	[]	[]	[]	[]	[]
USP31	3870376	1.71727	NM_020718.3	[]	[]	[]	[]	[]	[]	[]	[]	[]	[]	[]	[]	[]	[]	[]	[]	[]	[]
GGA1	130102	1.71724	NM_013365.3	[]	[]	[]	[]	[]	[]	[]	[]	[]	[]	[]	[]	[]	[]	[]	[]	[]	[]
CYP2C18	4860307	1.71627	NM_000772.1	[]	[]	[]	[]	[100]	[]	[]	[]	[]	[]	[]	[]	[]	[]	[]	[]	[]	[]
SEPHS1	5700612	1.71622	NM_012247.3	[]	[]	[]	[]	[]	[]	[]	[]	[]	[]	[]	[]	[]	[]	[]	[]	[]	[]
VEGFC	7320039	1.71616	NM_005429.2	[]	[]	[]	[]	[]	[]	[]	[]	[]	[]	[]	[]	[]	[]	[]	[]	[]	[]
AXL	6480703	1.71578	NM_021913.2	[]	[]	[]	[]	[]	[]	[]	[]	[]	[]	[]	[]	[]	[]	[]	[]	[]	[]
PHLPPL	6560193	1.71567	NM_015020.2	[]	[]	[]	[]	[]	[]	[]	[]	[]	[]	[]	[]	[]	[]	[]	[]	[]	[]
FAM102A	1850546	1.71543	NM_001035254.1	[]	[]	[]	[]	[]	[]	[]	[]	[]	[]	[]	[]	[]	[]	[]	[]	[]	[]
EIF4A2	4640689	1.71514	NM_001967.3	[]	[]	[]	[]	[]	[]	[]	[]	[]	[]	[]	[]	[]	[]	[]	[]	[]	[]
C18ORF45	4290377	1.71508	NM_032933.4	[]	[]	[]	[]	[]	[]	[]	[]	[]	[]	[]	[]	[]	[]	[]	[]	[]	[]
C14ORF153	7160747	1.71504	NM_032374.2	[]	[]	[]	[]	[]	[]	[]	[]	[]	[]	[]	[]	[]	[]	[]	[]	[]	[]
TMEM151A	4810075	1.71486	NM_153266.2	[]	[]	[]	[]	[]	[]	[]	[]	[]	[]	[]	[]	[]	[]	[]	[]	[]	[]
IHPK1	6330731	1.71453	NM_153273.3	[]	[]	[]	[]	[]	[]	[]	[]	[]	[]	[]	[]	[]	[]	[]	[]	[]	[]
HBXIP	6860653	1.71452	NM_006402.2	[]	[]	[]	[]	[]	[]	[]	[]	[]	[]	[]	[]	[]	[]	[]	[]	[]	[]
OR2A1	830204	1.71366	NM_001005287.1	[]	[]	[]	[]	[]	[]	[]	[]	[]	[]	[]	[]	[]	[]	[]	[]	[]	[]
RAPGEF1	1340414	1.71289	NM_005312.2	[]	[]	[]	[]	[]	[]	[]	[]	[]	[]	[]	[]	[]	[]	[]	[67]	[]	[]
PRAMEF10	380435	1.71272	NM_001039361.1
LPA	6510358	1.71215	NM_005577.2
TNKS1BP1	3360022	1.71183	NM_033396.2	[]	[]	[]	[]	[]	[]	[]	[]	[]	[]	[]	[]	[]	[]	[]	[]	[]	[]
ZNF549	3450750	1.71177	NM_153263.1	[]	[]	[]	[]	[]	[]	[]	[]	[]	[]	[]	[]	[]	[]	[]	[]	[]	[]
FUCA1	2060121	1.71086	NM_000147.3	[]	[]	[]	[]	[]	[]	[]	[]	[]	[]	[]	[]	[]	[]	[]	[]	[]	[]
ARL5A	6270195	1.70968	NM_001037174.1	[]	[]	[]	[48]	[]	[]	[]	[]	[]	[]	[]	[]	[]	[]	[]	[]	[]	[]
CYB561	840446	1.70965	NM_001017917.1	[]	[]	[]	[]	[]	[]	[]	[]	[]	[]	[]	[]	[]	[]	[]	[]	[]	[]
ZNF808	2140754	1.70919	NM_001039886.1
UBXN2A	7160382	1.70882	NM_181713.3	[]	[]	[]	[]	[]	[]	[]	[]	[]	[]	[]	[]	[]	[]	[]	[]	[]	[]
CPZ	4390193	1.70866	NM_001014447.1	[]	[]	[]	[]	[]	[]	[]	[]	[]	[]	[]	[]	[]	[]	[]	[]	[]	[]
EPDR1	6400044	1.70843	NM_017549.3	[]	[]	[]	[]	[]	[]	[]	[]	[]	[]	[]	[]	[]	[]	[]	[]	[]	[]
OLFM1	1340609	1.70835	NM_058199.2	[]	[]	[]	[]	[]	[]	[]	[]	[]	[]	[]	[]	[]	[]	[]	[]	[]	[]
HAPLN3	4900086	1.70832	NM_178232.2	[]	[]	[]	[]	[]	[]	[]	[]	[]	[]	[]	[]	[]	[]	[]	[]	[]	[]
STARD7	4210750	1.70826	NM_020151.2	[]	[]	[]	[]	[]	[]	[]	[]	[]	[]	[]	[]	[]	[]	[]	[]	[]	[]
BAP1	4010528	1.70815	NM_004656.2	[]	[]	[]	[]	[]	[]	[]	[]	[]	[]	[]	[]	[]	[]	[]	[]	[]	[]
ZNF219	6550632	1.70797	NM_016423.1	[]	[]	[]	[]	[]	[]	[]	[]	[]	[]	[]	[]	[]	[]	[]	[]	[]	[]
FIBCD1	3830743	1.70785	NM_032843.3	[]	[]	[]	[]	[]	[]	[]	[]	[]	[]	[]	[]	[]	[]	[]	[]	[]	[]
C17ORF55	4900411	1.70725	NM_178519.2	[]	[]	[]	[]	[]	[]	[]	[]	[]	[]	[]	[]	[]	[]	[]	[]	[]	[]
CHCHD7	5220504	1.70668	NM_001011671.1	[]	[]	[]	[]	[]	[]	[]	[]	[]	[]	[]	[]	[]	[]	[]	[]	[]	[]
ATP6V1B2	6650017	1.70667	NM_001693.3	[]	[]	[]	[]	[]	[]	[]	[]	[]	[]	[]	[]	[]	[]	[]	[]	[]	[]
NUDT3	3850167	1.70617	NM_006703.2	[]	[]	[]	[]	[]	[]	[]	[]	[]	[]	[]	[]	[]	[]	[]	[]	[]	[]
GNG10	450348	1.70515	NM_001017998.2	[]	[]	[]	[]	[]	[]	[]	[]	[]	[]	[]	[]	[]	[]	[]	[]	[]	[]
LMF2	1740576	1.70499	NM_033200.1	[]	[]	[]	[]	[]	[]	[]	[]	[]	[]	[]	[]	[]	[]	[]	[]	[]	[]
ODC1	4070017	1.70258	NM_002539.1	[]	[]	[]	[]	[]	[]	[]	[]	[]	[]	[]	[]	[]	[]	[]	[]	[]	[]
TRIM8	940435	1.7024	NM_030912.2	[]	[]	[]	[]	[]	[]	[]	[]	[]	[]	[]	[]	[]	[]	[]	[]	[]	[]
TMTC1	5310280	1.7023	NM_175861.2	[]	[]	[]	[]	[]	[]	[]	[]	[]	[]	[]	[]	[]	[]	[]	[]	[]	[]
SUMF1	5490626	1.70219	NM_182760.2	[]	[]	[]	[]	[]	[]	[]	[]	[]	[]	[]	[]	[]	[]	[]	[]	[]	[]
FAM20B	7650414	1.7015	NM_014864.2	[]	[]	[]	[]	[]	[]	[]	[]	[]	[]	[]	[]	[]	[]	[]	[]	[]	[]
ELOVL2	4610039	1.70118	NM_017770.2	[]	[]	[]	[]	[]	[]	[]	[]	[]	[]	[]	[]	[]	[]	[]	[]	[]	[]
CBX4	3830170	1.70061	NM_003655.2	[]	[]	[]	[]	[]	[]	[]	[]	[]	[]	[]	[]	[]	[]	[]	[]	[]	[]
ATG12	1410348	1.69953	NM_004707.2	[]	[]	[]	[]	[]	[]	[]	[]	[]	[]	[]	[]	[]	[]	[]	[]	[]	[]
PHF1	7610273	1.69946	NM_024165.1	[]	[]	[]	[]	[]	[]	[]	[]	[]	[]	[]	[]	[]	[]	[]	[]	[]	[]
LOC92270	5490270	1.6992	NM_001017971.1	[]	[]	[]	[]	[]	[]	[]	[]	[]	[]	[]	[]	[]	[]	[]	[]	[]	[]
JAG2	4670343	1.69864	NM_002226.3	[]	[]	[]	[]	[]	[]	[]	[]	[]	[]	[]	[]	[]	[]	[]	[]	[]	[]
HSD11B1L	5220520	1.69858	NM_198708.1	[]	[]	[]	[]	[]	[]	[]	[]	[]	[]	[]	[]	[]	[]	[]	[]	[]	[]
UTRN	840240	1.6984	NM_007124.2	[]	[]	[]	[]	[]	[]	[]	[]	[]	[]	[]	[]	[]	[]	[]	[]	[]	[]
DBNDD1	3870273	1.69761	NM_001042610.1	[]	[]	[]	[]	[]	[]	[]	[]	[]	[]	[]	[172]	[]	[]	[]	[]	[]	[]
KCNS1	6620259	1.6975	NM_002251.3	[]	[]	[]	[]	[]	[]	[]	[]	[]	[]	[]	[]	[]	[]	[]	[]	[]	[]
HIC1	20477	1.6963	NM_001098202.1	[]	[]	[]	[]	[]	[]	[]	[]	[]	[]	[]	[]	[]	[]	[]	[]	[]	[]
UNKL	7570671	1.69612	NM_023076.3	[]	[]	[]	[]	[]	[]	[]	[]	[]	[]	[]	[]	[]	[]	[]	[]	[]	[]
TM9SF1	6400411	1.69608	NM_001014842.1	[]	[]	[]	[]	[]	[]	[]	[]	[]	[135]	[]	[]	[]	[]	[]	[]	[]	[]
PRIM2	5700279	1.69597	NM_000947.2	[]	[]	[]	[]	[]	[]	[]	[]	[]	[]	[]	[]	[]	[]	[]	[]	[]	[]
2013-09-02	5960703	1.69589	NM_001008491.1	[]	[]	[]	[]	[]	[]	[]	[]	[]	[]	[]	[]	[]	[]	[]	[]	[]	[]
RAB22A	7050136	1.69586	NM_020673.2	[]	[]	[]	[121]	[]	[]	[]	[]	[]	[]	[]	[]	[]	[]	[]	[]	[]	[]
ST7	5270563	1.69575	NM_021908.2	[]	[]	[]	[]	[]	[]	[]	[]	[]	[]	[]	[]	[]	[]	[]	[]	[]	[]
C14ORF138	6860743	1.69554	NM_024558.2
PDGFB	4040397	1.69545	NM_002608.1	[]	[]	[]	[265]	[]	[]	[]	[]	[]	[]	[]	[]	[]	[746]	[]	[]	[]	[]
EBF1	1110592	1.69516	NM_024007.2	[]	[]	[]	[]	[]	[]	[]	[]	[]	[]	[]	[]	[]	[]	[]	[]	[]	[]
GJC2	6520356	1.6947	NM_020435.2	[]	[]	[]	[]	[]	[]	[]	[]	[]	[]	[]	[]	[]	[]	[]	[]	[]	[]
C11ORF54	2470463	1.69455	NM_014039.2	[]	[]	[]	[]	[]	[]	[]	[]	[]	[]	[]	[]	[]	[]	[]	[]	[]	[]
RSAD1	540382	1.69431	NM_018346.1	[]	[]	[]	[]	[]	[]	[]	[]	[]	[]	[]	[]	[]	[]	[]	[]	[]	[]
NAP1L4	70181	1.69424	NM_005969.3	[]	[]	[]	[]	[]	[]	[]	[]	[]	[]	[]	[]	[]	[]	[]	[]	[]	[]
SDCCAG3	60706	1.69394	NM_001039708.1	[]	[]	[]	[]	[]	[]	[]	[]	[]	[]	[]	[]	[]	[]	[]	[]	[]	[]
TNK2	1850482	1.69373	NM_005781.4	[]	[]	[]	[]	[]	[]	[]	[]	[]	[]	[]	[]	[]	[]	[]	[]	[]	[]
TMEM167A	3850224	1.6936	NM_174909.3	[]	[]	[]	[]	[]	[]	[]	[]	[]	[]	[]	[]	[]	[]	[]	[]	[]	[]
SSR3	2810523	1.69328	NM_007107.2	[]	[]	[]	[]	[]	[]	[]	[]	[]	[]	[]	[]	[]	[]	[]	[]	[]	[]
CLDN12	1070133	1.69303	NM_012129.2	[]	[]	[]	[]	[]	[]	[]	[]	[]	[]	[]	[]	[]	[]	[]	[]	[]	[]
NPAL1	160703	1.69213	NM_207330.1	[]	[]	[]	[]	[]	[]	[]	[]	[]	[]	[]	[]	[]	[]	[]	[]	[]	[]
PACS2	5550025	1.69162	NM_015197.1	[]	[]	[]	[]	[]	[]	[]	[]	[]	[]	[]	[]	[]	[]	[]	[]	[]	[]
GREB1	5700014	1.69148	NM_014668.3	[]	[]	[]	[]	[]	[]	[]	[]	[]	[]	[]	[]	[]	[]	[]	[]	[]	[]
FAM69B	3450114	1.69147	XM_001130258.1
VANGL2	4070626	1.6911	NM_020335.1	[]	[]	[]	[]	[]	[]	[]	[]	[]	[]	[]	[]	[]	[]	[]	[]	[]	[]
WNK3	3940187	1.69081	NM_001002838.1	[]	[]	[]	[]	[]	[]	[]	[]	[]	[]	[]	[]	[]	[]	[]	[]	[]	[]
INSM1	4040474	1.68978	NM_002196.2	[]	[]	[]	[]	[]	[]	[]	[]	[]	[]	[]	[]	[]	[]	[]	[]	[]	[]
TXNDC1	4880324	1.68912	NM_030755.4	[]	[]	[]	[]	[]	[]	[]	[]	[]	[]	[]	[]	[]	[]	[]	[]	[]	[]
HOXD8	4640224	1.6891	NM_019558.2	[]	[]	[]	[]	[]	[]	[]	[]	[]	[]	[]	[]	[]	[]	[]	[]	[]	[]
MSI2	3520370	1.68884	NM_138962.2	[]	[]	[]	[]	[]	[]	[]	[]	[]	[]	[]	[]	[]	[]	[]	[]	[]	[]
PNPLA7	5050577	1.68877	NM_152286.2	[]	[]	[]	[]	[]	[]	[]	[]	[]	[]	[]	[]	[]	[]	[]	[]	[]	[]
SCAP	3140382	1.68874	NM_012235.2	[215]	[]	[]	[]	[]	[]	[]	[]	[]	[]	[]	[]	[]	[]	[]	[]	[]	[]
PPP2R2B	4640474	1.68864	NM_181674.1	[]	[]	[]	[]	[]	[]	[]	[]	[]	[]	[]	[]	[]	[]	[]	[]	[]	[]
LSM4	3840594	1.68855	NM_012321.2	[]	[]	[]	[]	[]	[]	[]	[]	[]	[]	[]	[]	[]	[]	[]	[]	[]	[]
CHST14	2630369	1.68848	NM_130468.2	[]	[]	[]	[]	[]	[]	[]	[]	[]	[]	[]	[]	[]	[]	[]	[]	[]	[]
JUND	620280	1.6884	NM_005354.3	[]	[]	[]	[]	[]	[]	[]	[]	[]	[]	[]	[]	[]	[]	[]	[]	[]	[]
TJAP1	6420180	1.6882	NM_080604.1	[]	[]	[]	[]	[]	[]	[]	[]	[]	[]	[]	[]	[]	[]	[]	[]	[]	[]
ANXA8L2	7330132	1.6881	NM_001630.2	[]	[]	[]	[]	[]	[]	[]	[]	[]	[]	[]	[]	[]	[]	[]	[]	[]	[]
LAMA5	4040176	1.68785	NM_005560.3	[]	[]	[]	[]	[]	[]	[]	[]	[]	[]	[]	[]	[]	[]	[]	[]	[]	[]
PHF2	2760494	1.68771	NM_005392.3	[]	[]	[]	[]	[]	[]	[]	[]	[]	[]	[]	[]	[]	[]	[]	[]	[]	[]
IL21R	1570392	1.68753	NM_181078.1	[]	[]	[]	[]	[]	[]	[]	[]	[]	[]	[]	[]	[]	[]	[]	[]	[]	[]
ZBTB4	2900441	1.68745	NM_020899.2	[]	[]	[]	[]	[]	[]	[]	[]	[]	[]	[]	[]	[]	[]	[]	[]	[]	[]
ACYP1	5960142	1.6869	NM_203488.1	[]	[]	[]	[]	[]	[]	[]	[]	[]	[]	[]	[]	[]	[]	[]	[]	[]	[]
TMEM138	6290598	1.68671	NM_016464.3	[]	[]	[]	[]	[]	[]	[]	[]	[118]	[117]	[]	[]	[]	[]	[]	[]	[]	[]
GNAT1	6020142	1.68661	NM_144499.1	[]	[]	[]	[]	[]	[]	[]	[]	[]	[]	[]	[]	[]	[]	[]	[]	[]	[]
CHES1	4230470	1.68614	NM_005197.2
C7ORF41	1740458	1.68601	NM_152793.2	[]	[]	[]	[]	[]	[]	[]	[]	[]	[]	[]	[]	[]	[]	[]	[]	[]	[]
CENTG2	4220692	1.68594	NM_014914.2	[]	[]	[]	[]	[]	[]	[]	[]	[]	[]	[]	[]	[]	[]	[]	[]	[]	[]
EPAS1	7610131	1.68585	NM_001430.3	[]	[]	[]	[]	[]	[]	[]	[]	[]	[]	[]	[]	[]	[]	[]	[]	[]	[]
SPPL2A	4920398	1.68564	NM_032802.3	[]	[]	[]	[]	[]	[]	[]	[]	[]	[]	[]	[]	[]	[]	[]	[]	[]	[]
RASD1	2710735	1.68547	NM_016084.3	[]	[]	[]	[]	[]	[]	[]	[]	[]	[]	[]	[]	[]	[]	[]	[]	[]	[]
ADPRHL1	5570446	1.68462	NM_138430.3	[]	[]	[]	[]	[]	[]	[]	[]	[]	[]	[]	[]	[]	[]	[]	[]	[]	[]
GABBR1	270014	1.6843	NM_021905.1	[]	[]	[]	[]	[]	[]	[]	[]	[]	[]	[]	[]	[]	[]	[]	[]	[]	[]
SUV39H2	6330441	1.68428	NM_024670.3	[]	[]	[]	[]	[]	[]	[]	[]	[]	[]	[]	[]	[]	[]	[]	[]	[]	[]
MOXD1	5310544	1.6842	NM_015529.2	[]	[]	[]	[]	[]	[]	[]	[]	[]	[]	[]	[]	[]	[]	[]	[]	[]	[]
SERPINB7	7200243	1.68417	NM_003784.2	[]	[]	[]	[]	[]	[]	[]	[]	[]	[]	[]	[]	[]	[]	[]	[]	[]	[]
BMP1	1430142	1.68316	NM_006131.1	[]	[]	[]	[]	[]	[]	[]	[]	[]	[]	[]	[]	[]	[]	[]	[]	[]	[]
ARHGEF10L	730561	1.68275	NM_018125.3	[]	[]	[]	[]	[]	[]	[]	[]	[]	[]	[]	[]	[]	[]	[]	[]	[]	[]
DMD	1820224	1.6827	NM_004010.1	[]	[]	[]	[]	[]	[]	[]	[]	[]	[]	[]	[]	[]	[]	[]	[]	[641]	[]
DET1	3990605	1.68264	NM_017996.2	[]	[]	[]	[]	[]	[]	[]	[]	[]	[]	[]	[]	[]	[]	[]	[]	[]	[]
MGC2752	3830113	1.68212	NM_023939.3
MORF4L1	4900343	1.68188	NM_206839.1	[]	[]	[]	[]	[]	[]	[]	[]	[]	[]	[]	[]	[]	[]	[]	[]	[]	[]
TEX9	6770382	1.68145	NM_198524.1	[]	[]	[]	[]	[]	[]	[]	[]	[]	[]	[]	[]	[]	[]	[]	[]	[]	[]
BMI1	1090292	1.68132	NM_005180.5	[]	[]	[]	[]	[]	[]	[]	[]	[]	[]	[]	[]	[]	[]	[]	[]	[]	[]
HMG20B	5670110	1.68109	NM_006339.1	[]	[]	[]	[]	[]	[]	[]	[]	[]	[]	[]	[]	[]	[]	[]	[]	[]	[]
CD99L2	5420358	1.68105	NM_134445.2	[]	[]	[]	[]	[]	[]	[]	[]	[]	[]	[]	[]	[]	[]	[]	[]	[]	[]
DULLARD	3290672	1.68092	NM_015343.3	[]	[]	[]	[]	[]	[]	[]	[]	[]	[]	[]	[]	[]	[]	[]	[]	[]	[]
KCNK1	6660671	1.68092	NM_002245.2	[]	[]	[]	[]	[]	[]	[]	[]	[]	[]	[]	[]	[]	[]	[]	[]	[]	[]
CTSO	1820300	1.68087	NM_001334.2	[]	[]	[]	[]	[]	[]	[]	[]	[]	[]	[]	[]	[]	[]	[]	[]	[]	[]
AKT1	2470619	1.68071	NM_001014432.1	[]	[]	[]	[]	[]	[]	[]	[]	[]	[]	[]	[]	[]	[]	[]	[]	[]	[]
KIDINS220	1400377	1.68059	NM_020738.1	[]	[]	[]	[]	[]	[]	[]	[]	[]	[]	[]	[]	[]	[]	[]	[]	[]	[]
LY6E	4890270	1.68049	NM_002346.1	[]	[]	[]	[]	[]	[]	[]	[]	[]	[]	[]	[]	[]	[]	[]	[]	[]	[]
EHBP1	7650309	1.68034	NM_015252.2	[]	[]	[]	[]	[]	[]	[]	[]	[]	[]	[]	[]	[]	[]	[]	[]	[]	[168]
IGFBP3	6840372	1.68032	NM_001013398.1	[]	[]	[]	[]	[]	[]	[]	[]	[]	[]	[]	[]	[]	[]	[]	[]	[]	[]
MANBAL	1570110	1.68026	NM_001003897.1	[]	[]	[]	[]	[]	[]	[]	[]	[]	[]	[]	[]	[]	[]	[]	[]	[]	[]
ELMOD1	4810487	1.68012	NM_018712.2	[]	[]	[]	[]	[]	[]	[]	[]	[]	[]	[]	[]	[]	[]	[]	[]	[]	[]
PBRM1	4390020	1.67994	NM_181042.2	[]	[]	[]	[]	[]	[]	[]	[]	[]	[]	[]	[]	[]	[]	[]	[]	[]	[]
MYBPC1	5910056	1.67864	NM_206821.1	[]	[]	[]	[]	[]	[]	[]	[]	[]	[]	[]	[]	[]	[]	[]	[]	[]	[]
BRD8	670397	1.67822	NM_183359.1	[]	[]	[]	[]	[]	[]	[]	[]	[]	[]	[]	[]	[]	[]	[]	[]	[]	[]
TMEM30B	670754	1.67807	NM_001017970.2	[217]	[]	[]	[]	[]	[]	[]	[]	[35]	[]	[]	[]	[]	[]	[]	[]	[]	[]
RPLP1	6380639	1.67802	NM_213725.1	[]	[]	[]	[]	[]	[]	[]	[]	[]	[]	[]	[]	[]	[]	[]	[]	[]	[]
DIRC2	2370128	1.67703	NM_032839.1	[]	[]	[]	[]	[]	[]	[]	[]	[]	[]	[]	[]	[]	[]	[]	[]	[]	[]
FRAS1	270358	1.67702	NM_025074.4	[]	[]	[]	[]	[]	[]	[]	[]	[]	[]	[]	[]	[]	[]	[]	[]	[]	[]
TMEM41A	2100709	1.67644	NM_080652.2	[]	[]	[]	[]	[]	[]	[]	[]	[]	[]	[]	[]	[]	[]	[]	[]	[]	[]
PSMC3IP	7650592	1.67598	NM_016556.1	[]	[]	[]	[]	[]	[]	[]	[]	[]	[]	[]	[]	[]	[]	[]	[]	[]	[]
ZCCHC24	6110195	1.67566	NM_153367.2	[]	[]	[]	[]	[]	[]	[]	[]	[]	[]	[]	[]	[]	[]	[]	[]	[]	[]
POR	1230754	1.6756	NM_000941.2	[]	[]	[]	[]	[]	[]	[]	[]	[]	[]	[]	[]	[]	[]	[]	[]	[]	[]
MGAT4B	4060364	1.67553	NM_054013.2	[]	[]	[]	[]	[]	[]	[]	[]	[]	[]	[653]	[]	[]	[]	[]	[]	[]	[]
TBKBP1	3310646	1.67533	NM_014726.1	[]	[]	[]	[]	[]	[]	[]	[]	[]	[]	[227]	[]	[]	[]	[577]	[]	[]	[]
CD1C	1500725	1.67526	NM_001765.2	[]	[]	[]	[]	[]	[]	[]	[]	[]	[]	[]	[]	[]	[]	[]	[]	[]	[]
SMARCD1	3400593	1.67496	NM_003076.3	[]	[]	[]	[]	[]	[]	[]	[]	[]	[]	[]	[]	[]	[]	[]	[]	[]	[]
ZDHHC13	650324	1.67442	NM_001001483.1	[]	[]	[]	[]	[]	[]	[]	[]	[]	[]	[]	[]	[]	[]	[]	[]	[]	[]
FAM81A	7000494	1.67397	NM_152450.2	[]	[]	[]	[]	[]	[]	[]	[]	[]	[]	[]	[]	[]	[]	[]	[]	[]	[]
DUSP18	3870408	1.67311	NM_152511.3	[]	[]	[]	[]	[]	[]	[]	[]	[]	[]	[]	[]	[]	[]	[]	[]	[]	[]
TP53I11	70440	1.67298	NM_006034.2	[]	[]	[]	[]	[]	[]	[]	[]	[]	[]	[]	[]	[]	[]	[]	[]	[]	[]
PHF1	6420070	1.67243	NM_002636.3	[]	[]	[]	[]	[]	[]	[]	[]	[]	[]	[]	[]	[]	[]	[]	[]	[]	[]
CLN5	1740040	1.67239	NM_006493.1	[]	[]	[877]	[876]	[]	[]	[]	[]	[]	[778]	[]	[]	[]	[]	[]	[]	[]	[]
MT1E	2070288	1.67224	NM_175617.3	[]	[]	[]	[]	[]	[]	[]	[]	[]	[]	[]	[]	[]	[]	[]	[]	[]	[]
UGCGL2	4010187	1.67222	NM_020121.2	[]	[]	[]	[]	[]	[]	[]	[]	[]	[]	[]	[]	[]	[]	[]	[]	[]	[]
IKZF1	730482	1.67179	NM_006060.3	[]	[]	[]	[]	[]	[]	[]	[]	[]	[]	[]	[]	[]	[]	[]	[]	[]	[]
POMT2	6290292	1.67171	NM_013382.3	[]	[]	[]	[]	[]	[]	[]	[]	[]	[]	[]	[]	[]	[]	[]	[]	[]	[]
ITIH5	1170609	1.67166	NM_001001851.1	[]	[]	[]	[]	[]	[]	[]	[]	[]	[]	[]	[]	[]	[]	[]	[]	[]	[]
PLEKHA1	3930541	1.67106	NM_021622.3	[]	[]	[]	[]	[]	[]	[]	[]	[]	[]	[]	[]	[]	[]	[]	[]	[]	[]
ADPGK	5550619	1.67038	NM_031284.3	[]	[]	[]	[]	[]	[]	[]	[]	[]	[]	[]	[]	[]	[]	[]	[]	[]	[]
HECA	610367	1.67028	NM_016217.2	[]	[]	[]	[]	[]	[]	[]	[]	[]	[]	[]	[]	[]	[]	[]	[]	[]	[]
WAC	610341	1.66976	NM_100486.1	[]	[]	[]	[]	[]	[]	[]	[]	[]	[]	[]	[]	[]	[]	[]	[]	[]	[]
ONECUT2	6020114	1.66971	NM_004852.2	[]	[]	[]	[]	[]	[]	[]	[]	[]	[]	[]	[]	[]	[]	[]	[]	[]	[]
CD24	610437	1.66951	NM_013230.2	[]	[]	[]	[]	[]	[]	[]	[]	[52]	[]	[]	[]	[]	[]	[]	[]	[]	[]
PCDHGB7	1090445	1.66922	NM_018927.2	[]	[]	[]	[]	[]	[]	[]	[]	[]	[]	[]	[]	[]	[]	[]	[]	[]	[]
OGN	4010333	1.66908	NM_033014.2	[]	[]	[]	[]	[]	[]	[]	[]	[]	[]	[]	[]	[]	[]	[]	[]	[]	[]
PCTK3	1660025	1.66903	NM_212503.1	[]	[]	[]	[]	[]	[]	[]	[]	[]	[]	[]	[]	[]	[]	[]	[]	[]	[]
LAMA3	2650612	1.6689	NM_198129.1	[]	[]	[]	[]	[]	[]	[]	[]	[]	[]	[]	[]	[]	[]	[]	[]	[]	[]
ZCCHC14	2710402	1.66883	NM_015144.2	[]	[]	[]	[]	[]	[]	[]	[]	[]	[]	[]	[]	[]	[]	[]	[]	[]	[]
PCDHA6	2650537	1.66883	NM_031848.1	[]	[]	[]	[]	[]	[]	[]	[]	[]	[]	[]	[]	[]	[]	[]	[]	[]	[]
PALM	3440037	1.66868	NM_002579.2	[]	[]	[]	[]	[]	[]	[]	[]	[]	[]	[]	[]	[]	[]	[]	[]	[]	[]
TMEM45A	6280520	1.66857	NM_018004.1	[]	[]	[]	[]	[]	[]	[]	[]	[]	[]	[]	[]	[]	[]	[]	[]	[]	[]
ITPKB	4830239	1.66828	NM_002221.2	[]	[]	[]	[]	[]	[]	[]	[]	[]	[]	[]	[]	[]	[]	[]	[]	[]	[]
IL21R	10630	1.66827	NM_181078.1	[]	[]	[]	[]	[]	[]	[]	[]	[]	[]	[]	[]	[]	[]	[]	[]	[]	[]
WAC	6660673	1.66797	NM_016628.2	[]	[]	[]	[]	[]	[]	[]	[]	[]	[]	[]	[]	[]	[]	[]	[]	[]	[]
PON2	3140390	1.66783	NM_000305.2	[]	[]	[]	[16]	[]	[]	[]	[]	[]	[]	[]	[]	[]	[]	[]	[]	[]	[]
PIGU	3180554	1.66745	NM_080476.4	[]	[]	[]	[]	[]	[]	[]	[]	[]	[]	[]	[]	[]	[]	[]	[]	[]	[]
KIF1B	3450452	1.66669	NM_015074.2	[]	[]	[]	[]	[]	[]	[]	[]	[]	[]	[]	[]	[]	[]	[]	[]	[]	[]
AMFR	1400672	1.66628	NM_001144.4	[]	[]	[]	[]	[]	[]	[]	[]	[]	[]	[]	[]	[]	[]	[]	[]	[]	[]
AKTIP	5720703	1.66597	NM_022476.2	[]	[]	[]	[]	[]	[]	[]	[]	[]	[]	[]	[]	[140]	[]	[]	[]	[]	[]
MICB	3170064	1.66595	NM_005931.2	[]	[]	[]	[]	[]	[]	[]	[]	[]	[]	[]	[]	[]	[]	[]	[]	[]	[]
IHPK1	6040064	1.6648	NM_001006115.2	[]	[]	[]	[]	[]	[]	[]	[]	[]	[]	[]	[]	[]	[]	[]	[]	[]	[]
C14ORF85	360373	1.66428	NR_002808.1
C13ORF34	580719	1.66426	NM_024808.2	[]	[]	[]	[]	[]	[]	[]	[]	[]	[]	[]	[]	[]	[]	[]	[]	[]	[]
ARPC2	7160327	1.66418	NM_005731.2	[]	[]	[]	[]	[]	[]	[]	[]	[]	[]	[]	[]	[]	[]	[]	[]	[]	[]
SPANXB1	4120647	1.66395	NM_032461.2
TRAFD1	1570129	1.6635	NM_006700.1	[]	[]	[]	[]	[]	[]	[]	[]	[]	[]	[]	[]	[]	[]	[]	[]	[]	[]
SEH1L	580196	1.66348	NM_001013437.1	[]	[]	[]	[]	[]	[]	[]	[]	[]	[]	[]	[]	[]	[]	[]	[]	[]	[]
SDF4	3190255	1.66338	NM_016176.2	[]	[122]	[]	[]	[]	[]	[]	[]	[]	[]	[2]	[]	[]	[]	[]	[186]	[]	[]
CALM1	1660477	1.66331	NM_006888.3	[]	[]	[]	[]	[]	[]	[]	[]	[]	[]	[]	[]	[]	[]	[]	[]	[]	[]
WNT11	4730176	1.66327	NM_004626.2	[]	[]	[]	[]	[]	[]	[]	[]	[]	[]	[]	[]	[]	[]	[]	[]	[]	[]
ZNF189	630603	1.66322	NM_003452.2	[]	[]	[]	[]	[]	[]	[]	[]	[]	[]	[]	[]	[]	[]	[]	[]	[]	[]
VEGFA	2900593	1.66292	NM_001025367.1	[]	[]	[]	[]	[]	[]	[]	[]	[71]	[]	[]	[]	[]	[]	[]	[]	[]	[]
VCL	2900068	1.66282	NM_003373.3	[]	[]	[]	[]	[]	[]	[]	[]	[]	[]	[]	[]	[]	[]	[]	[]	[]	[]
MED15	6770672	1.66248	NM_001003891.1	[]	[]	[]	[]	[]	[]	[]	[]	[]	[]	[]	[]	[]	[]	[]	[]	[]	[]
EPB41L4B	1770278	1.66218	NM_018424.2	[]	[]	[]	[]	[]	[]	[]	[]	[]	[]	[]	[]	[]	[]	[]	[]	[]	[]
METRNL	1510168	1.66177	NM_001004431.1	[]	[]	[]	[]	[]	[]	[]	[]	[]	[]	[]	[]	[]	[]	[]	[]	[]	[]
C7ORF43	510255	1.66161	NM_018275.3	[]	[]	[]	[]	[]	[]	[]	[]	[]	[]	[]	[]	[]	[]	[]	[]	[]	[]
F2RL1	1050068	1.66149	NM_005242.3	[]	[]	[]	[]	[]	[]	[]	[]	[]	[]	[]	[]	[]	[]	[]	[]	[]	[]
MIS12	1050017	1.66066	NM_024039.1	[]	[]	[]	[]	[]	[]	[]	[]	[]	[]	[]	[]	[]	[]	[]	[]	[]	[]
CMPK1	6420446	1.66032	NM_016308.1	[]	[]	[]	[]	[]	[]	[]	[]	[]	[]	[]	[]	[]	[]	[]	[]	[]	[]
ZNF611	6900040	1.66007	NM_030972.2	[]	[]	[]	[]	[]	[]	[]	[]	[]	[]	[]	[]	[]	[]	[]	[]	[]	[]
PRKAG2	1050196	1.65988	NM_024429.1	[]	[]	[]	[]	[]	[]	[]	[]	[]	[]	[]	[]	[]	[]	[]	[]	[]	[]
GLYATL1	1570021	1.65981	NM_080661.2	[]	[]	[]	[]	[]	[]	[]	[]	[]	[]	[]	[]	[]	[]	[]	[]	[]	[]
SLC45A3	1340746	1.65951	NM_033102.2	[]	[]	[]	[]	[]	[]	[]	[]	[]	[]	[]	[]	[]	[]	[]	[]	[]	[]
NCOA6	3360086	1.65939	NM_014071.2	[]	[]	[]	[]	[]	[]	[]	[]	[]	[]	[]	[]	[]	[]	[]	[]	[]	[]
KRTAP20-1	6480270	1.65924	NM_181615.1	[]	[]	[]	[]	[]	[]	[]	[]	[]	[]	[]	[]	[]	[]	[]	[]	[]	[]
WDR5	4850079	1.65918	NM_017588.2	[]	[]	[]	[]	[]	[]	[]	[]	[]	[]	[]	[]	[]	[]	[]	[]	[]	[]
CERK	3060692	1.65904	NM_182661.1	[]	[]	[]	[]	[]	[]	[]	[]	[]	[]	[]	[]	[]	[]	[]	[]	[]	[]
BCAM	7320390	1.65895	NM_005581.3	[]	[]	[]	[]	[]	[]	[]	[]	[]	[]	[]	[]	[]	[]	[]	[]	[]	[]
HUS1	7400079	1.65881	NM_004507.2	[]	[]	[]	[]	[]	[]	[]	[]	[]	[]	[]	[]	[]	[]	[]	[]	[]	[]
C1ORF210	3420435	1.65873	NM_182517.1	[]	[]	[]	[]	[]	[]	[]	[]	[]	[]	[]	[]	[]	[]	[]	[]	[]	[]
PRELID1	6220379	1.65851	NM_013237.2	[]	[]	[]	[]	[]	[]	[]	[]	[]	[]	[]	[]	[]	[]	[]	[]	[]	[]
TMEM205	7210528	1.65847	NM_198536.1	[]	[]	[]	[]	[]	[]	[]	[]	[]	[]	[]	[]	[]	[]	[]	[]	[]	[]
RNF26	1430008	1.65843	NM_032015.3	[]	[]	[]	[]	[]	[]	[]	[]	[]	[]	[]	[]	[]	[]	[]	[]	[]	[]
PKNOX1	5420435	1.65824	NM_004571.3	[]	[]	[]	[]	[]	[]	[]	[]	[]	[]	[]	[]	[]	[]	[102]	[101]	[]	[]
FAM168B	5270187	1.65818	NM_001009993.2	[]	[]	[]	[]	[]	[]	[]	[]	[]	[]	[]	[]	[]	[]	[]	[]	[]	[]
SS18L2	4760564	1.65811	NM_016305.2	[]	[]	[]	[]	[]	[]	[]	[]	[]	[]	[]	[]	[]	[]	[]	[]	[]	[]
BIRC2	7150600	1.6574	NM_001166.3	[]	[]	[]	[]	[]	[]	[]	[]	[]	[]	[]	[]	[]	[]	[]	[]	[]	[]
TMED7	6560162	1.65727	NM_181836.3	[]	[]	[]	[]	[]	[]	[]	[]	[]	[]	[]	[]	[]	[]	[]	[]	[]	[]
CBX2	6590278	1.65725	NM_005189.1	[]	[]	[]	[]	[]	[]	[]	[]	[]	[]	[]	[]	[]	[]	[]	[]	[]	[]
SLC25A15	6590546	1.65718	NM_014252.2	[]	[]	[]	[]	[]	[]	[]	[]	[]	[]	[]	[]	[]	[]	[]	[]	[]	[]
BCL6	6280458	1.65709	NM_001706.2	[]	[]	[]	[]	[]	[]	[]	[]	[]	[]	[]	[]	[]	[]	[]	[]	[]	[]
EPM2AIP1	6770403	1.65687	NM_014805.2	[]	[]	[]	[]	[]	[]	[]	[]	[]	[]	[]	[]	[]	[]	[]	[]	[]	[]
LOC644096	1470634	1.65654	NM_001042631.1
CYLD	3460692	1.65646	NM_015247.1	[]	[]	[]	[]	[]	[]	[]	[]	[]	[]	[]	[]	[]	[]	[]	[]	[]	[]
FAM9A	580458	1.65601	NM_174951.2	[]	[]	[]	[]	[]	[]	[]	[]	[]	[]	[]	[]	[]	[]	[]	[]	[]	[]
HMOX1	6660601	1.65585	NM_002133.1	[]	[]	[]	[]	[]	[]	[]	[]	[]	[]	[]	[]	[]	[]	[]	[]	[]	[]
MRP63	7550452	1.65569	NM_024026.4	[]	[]	[]	[]	[]	[]	[]	[]	[]	[]	[]	[206]	[]	[]	[]	[]	[]	[]
PCTP	1300075	1.65464	NM_021213.1	[]	[]	[]	[]	[]	[]	[]	[]	[]	[]	[]	[]	[]	[]	[]	[]	[]	[]
ADCY6	3120600	1.65407	NM_020983.2	[]	[]	[]	[]	[]	[]	[]	[]	[]	[]	[]	[]	[]	[]	[]	[]	[]	[]
GPR177	4250711	1.65405	NM_024911.4	[]	[]	[]	[]	[]	[]	[]	[]	[]	[]	[]	[]	[]	[]	[]	[]	[]	[]
GLT25D2	6840600	1.65332	NM_015101.2	[]	[]	[]	[]	[]	[]	[]	[]	[]	[]	[]	[]	[]	[]	[]	[]	[]	[]
FAM125B	650619	1.65332	NM_033446.1	[]	[]	[]	[]	[]	[]	[]	[]	[]	[]	[]	[]	[]	[]	[]	[]	[]	[]
TRPV4	5340615	1.65322	NM_147204.1	[]	[]	[]	[]	[]	[]	[]	[]	[]	[]	[]	[]	[]	[]	[]	[]	[]	[]
HRC	1580037	1.65306	NM_002152.2	[]	[]	[]	[]	[]	[]	[]	[]	[]	[]	[]	[]	[]	[]	[]	[]	[]	[]
MAT2A	7150176	1.65279	NM_005911.4	[]	[]	[]	[]	[]	[]	[]	[]	[]	[]	[]	[]	[]	[]	[]	[]	[]	[]
BTBD3	6020653	1.65266	NM_014962.2	[]	[]	[]	[]	[]	[]	[]	[]	[]	[]	[]	[]	[]	[]	[]	[]	[]	[]
C19ORF12	6370377	1.65247	NM_001031726.2	[]	[]	[]	[]	[]	[]	[]	[]	[]	[]	[]	[]	[]	[]	[]	[]	[]	[]
ZNF768	1110246	1.65245	NM_024671.3	[]	[]	[]	[]	[]	[]	[]	[]	[]	[]	[]	[]	[]	[]	[]	[]	[]	[]
FBXO46	3610452	1.65199	NM_001080469.1
ANGEL2	1820441	1.65197	NM_144567.3	[]	[]	[]	[]	[]	[]	[]	[]	[]	[]	[]	[]	[]	[]	[]	[]	[]	[]
CDKN2B	620487	1.65177	NM_078487.2	[]	[]	[212]	[]	[]	[]	[]	[]	[]	[]	[]	[]	[]	[]	[]	[]	[]	[]
ATP1B1	4180452	1.65164	NM_001677.3	[]	[]	[]	[52]	[]	[]	[]	[]	[]	[]	[]	[]	[]	[]	[]	[]	[]	[]
MGC16703	6860661	1.65157	NM_145042.2	[]	[]	[]	[]	[]	[]	[]	[]	[]	[]	[]	[]	[]	[]	[]	[]	[]	[]
CMTM4	2120634	1.6513	NM_181521.2	[]	[]	[]	[]	[]	[]	[]	[]	[]	[]	[]	[]	[]	[]	[]	[]	[]	[]
USP6NL	2470053	1.65097	NM_001080491.1
KLF11	5700088	1.6507	XM_001129527.1
XK	6620630	1.65068	NM_021083.2	[]	[]	[]	[]	[]	[]	[]	[]	[]	[]	[]	[]	[]	[]	[]	[]	[]	[]
PIM3	2190452	1.65065	XM_938171.2	[]	[]	[]	[]	[]	[]	[]	[]	[]	[]	[]	[]	[]	[]	[]	[]	[]	[]
CAMK1	4610338	1.65042	NM_003656.3	[]	[]	[]	[]	[]	[]	[]	[]	[]	[]	[]	[]	[]	[]	[]	[]	[]	[]
FBXO21	2480128	1.65024	NM_015002.2	[]	[]	[]	[]	[]	[]	[]	[]	[]	[]	[]	[]	[]	[]	[]	[]	[]	[]
RHOBTB3	5870474	1.65001	NM_014899.3	[]	[]	[]	[]	[]	[]	[]	[]	[]	[]	[]	[]	[]	[]	[]	[]	[]	[]
STRBP	5340692	1.64968	NM_018387.2	[]	[]	[]	[]	[]	[]	[]	[]	[]	[]	[]	[]	[]	[]	[]	[]	[]	[]
NIPA2	2510646	1.6495	NM_030922.5	[]	[]	[]	[]	[]	[]	[]	[]	[553]	[]	[]	[]	[]	[]	[]	[]	[]	[]
ADORA2B	2060040	1.64942	NM_000676.2	[]	[]	[]	[]	[]	[]	[]	[]	[]	[]	[]	[]	[]	[]	[]	[]	[]	[]
TTC13	4490014	1.64941	NM_024525.2	[]	[]	[]	[]	[]	[]	[]	[]	[]	[]	[]	[]	[]	[]	[]	[]	[]	[]
MLL4	4060608	1.6491	NM_014727.1	[]	[]	[]	[]	[]	[]	[]	[]	[]	[]	[]	[]	[]	[]	[]	[]	[]	[]
C14ORF131	6590520	1.64909	NM_018335.2	[]	[]	[]	[]	[]	[]	[]	[]	[]	[]	[]	[]	[]	[]	[]	[]	[]	[]
METTL7A	1820008	1.64856	NM_014033.3	[]	[]	[]	[]	[]	[]	[]	[]	[]	[]	[]	[]	[]	[]	[]	[]	[]	[]
RPUSD1	6290181	1.64849	NM_058192.2	[]	[]	[]	[]	[]	[]	[]	[]	[]	[]	[]	[]	[]	[]	[]	[]	[]	[]
LHFPL3	5090670	1.64837	NM_199000.2	[]	[]	[]	[]	[]	[]	[]	[]	[]	[]	[]	[]	[]	[]	[]	[]	[]	[]
PTP4A2	2320189	1.64774	NM_080392.2
ZNF197	5270204	1.64742	NM_006991.3	[]	[]	[]	[]	[]	[]	[]	[]	[]	[]	[]	[]	[]	[]	[]	[]	[]	[]
CHFR	830168	1.64734	NM_018223.1	[]	[]	[]	[]	[]	[]	[]	[]	[]	[]	[]	[]	[]	[]	[]	[]	[]	[]
RARG	4760010	1.64699	NM_000966.3	[]	[]	[]	[]	[]	[]	[]	[]	[]	[]	[]	[]	[]	[]	[]	[]	[]	[]
VPS4A	3460220	1.64683	NM_013245.2	[]	[]	[]	[]	[]	[]	[]	[]	[]	[]	[]	[]	[]	[]	[]	[]	[]	[]
SLC7A10	6450600	1.64666	NM_019849.1	[]	[]	[]	[]	[]	[]	[]	[]	[]	[]	[]	[]	[]	[]	[]	[]	[]	[]
BTBD9	5560273	1.64665	NM_052893.1	[]	[]	[]	[239]	[]	[]	[]	[]	[]	[]	[]	[]	[]	[]	[]	[]	[]	[]
SELI	4280370	1.64606	NM_033505.2	[]	[]	[]	[]	[]	[]	[]	[]	[]	[]	[]	[]	[]	[]	[]	[]	[]	[]
MEG3	3360113	1.64599	NR_002766.1
KTELC1	3850161	1.64587	NM_152305.1	[]	[]	[]	[]	[]	[]	[]	[]	[]	[]	[]	[]	[]	[]	[]	[]	[]	[]
OR56A1	1400338	1.64551	NM_001001917.1	[]	[]	[]	[]	[]	[]	[]	[]	[]	[]	[]	[]	[]	[]	[]	[]	[]	[]
AMD1	50050	1.64475	NM_001033059.1	[]	[]	[]	[]	[]	[]	[]	[]	[]	[]	[]	[]	[]	[]	[]	[]	[]	[]
PTDSS1	60128	1.64463	NM_014754.1	[]	[]	[]	[]	[]	[]	[]	[]	[]	[]	[]	[]	[]	[]	[]	[]	[]	[]
PLCXD3	3440598	1.64444	NM_001005473.1	[]	[]	[]	[]	[]	[]	[]	[]	[]	[]	[]	[]	[]	[]	[]	[]	[]	[]
SIX2	940255	1.64442	NM_016932.3	[]	[]	[]	[]	[]	[]	[]	[]	[]	[]	[]	[]	[]	[]	[]	[]	[]	[]
TMEM8	270129	1.6444	NM_021259.1	[]	[]	[]	[]	[]	[]	[]	[]	[]	[]	[]	[]	[]	[]	[]	[]	[]	[]
SLC6A6	2810280	1.64405	NM_003043.3	[]	[]	[]	[]	[]	[]	[]	[]	[]	[]	[]	[]	[]	[]	[]	[]	[]	[]
KIAA0319L	4050475	1.64371	NM_024874.3	[]	[]	[]	[]	[]	[]	[]	[]	[]	[]	[]	[]	[]	[]	[]	[]	[]	[]
KIAA1862	6350017	1.64343	NM_032534.1	[]	[]	[]	[]	[]	[]	[]	[]	[]	[]	[]	[]	[]	[]	[]	[]	[]	[]
PCMTD2	730673	1.64282	NM_018257.1	[]	[]	[]	[]	[]	[]	[]	[]	[]	[]	[]	[]	[]	[]	[]	[]	[]	[]
LOC283174	4640369	1.64251	NM_001001873.2
ZBTB46	7040521	1.64147	NM_025224.2	[]	[]	[]	[]	[]	[]	[]	[]	[]	[]	[]	[]	[]	[]	[]	[]	[]	[]
TMEM209	1440343	1.64131	NM_032842.3	[]	[]	[]	[]	[]	[]	[]	[]	[]	[]	[]	[]	[]	[]	[]	[]	[]	[]
ZNF230	270187	1.64104	NM_006300.3	[]	[]	[]	[]	[]	[]	[]	[]	[]	[]	[]	[]	[]	[]	[101]	[]	[]	[]
PTPRK	6280201	1.64072	NM_002844.2	[]	[]	[]	[]	[]	[]	[]	[]	[]	[]	[]	[]	[]	[]	[]	[]	[]	[]
CDV3	5720746	1.64068	NM_017548.3	[]	[]	[]	[]	[]	[]	[]	[]	[]	[]	[]	[]	[]	[]	[]	[]	[]	[]
PLEKHB2	1470341	1.64055	NM_017958.1	[]	[]	[]	[]	[]	[]	[]	[]	[]	[234]	[]	[]	[]	[]	[]	[]	[]	[]
TMEM132E	4220546	1.6396	NM_207313.1	[]	[]	[]	[]	[]	[]	[]	[]	[]	[]	[]	[]	[]	[]	[]	[]	[]	[]
AGPAT1	4610044	1.63908	NM_006411.2	[]	[]	[]	[]	[]	[]	[]	[]	[]	[]	[]	[]	[]	[]	[]	[]	[]	[]
GAS2L1	5090673	1.63892	NM_006478.3	[]	[]	[]	[]	[]	[]	[]	[]	[]	[]	[]	[]	[]	[]	[]	[]	[]	[]
PTEN	6840072	1.63857	NM_000314.4	[]	[]	[]	[]	[]	[]	[]	[]	[]	[]	[]	[]	[]	[]	[]	[]	[]	[]
ELK3	3420014	1.63841	NM_005230.2	[]	[]	[]	[]	[]	[]	[]	[]	[]	[]	[]	[]	[]	[]	[]	[]	[]	[]
PPM1B	3450681	1.63839	NM_177968.2	[]	[]	[]	[]	[]	[]	[]	[]	[]	[]	[]	[]	[]	[]	[]	[]	[]	[]
SERPINB5	6290707	1.63806	NM_002639.3	[]	[]	[]	[]	[]	[]	[]	[]	[]	[]	[]	[]	[]	[]	[]	[]	[]	[]
TSPAN17	840403	1.63801	NM_130465.3	[]	[]	[]	[]	[]	[]	[]	[]	[]	[]	[]	[]	[]	[]	[]	[]	[]	[]
SLC10A7	2690296	1.63749	NM_001029998.2	[]	[]	[]	[]	[]	[]	[]	[]	[]	[]	[]	[]	[]	[]	[]	[]	[]	[]
RAB11FIP5	1260193	1.63718	NM_015470.2	[]	[]	[]	[]	[]	[]	[]	[]	[]	[]	[]	[]	[]	[]	[]	[]	[]	[]
C20ORF117	290132	1.63672	NM_199181.2	[]	[]	[298]	[]	[]	[]	[]	[]	[]	[]	[]	[]	[]	[]	[]	[]	[]	[]
ITPRIPL1	50324	1.63612	NM_001008949.1	[]	[]	[]	[]	[]	[]	[]	[]	[]	[]	[]	[]	[]	[]	[]	[]	[]	[]
AK3L1	160148	1.63609	NM_013410.2	[]	[]	[]	[]	[]	[]	[]	[]	[]	[]	[]	[]	[]	[]	[]	[]	[]	[]
TMEM14B	2940044	1.63549	NM_030969.2	[]	[]	[]	[]	[]	[]	[]	[]	[]	[]	[]	[]	[]	[]	[]	[]	[]	[]
TMEM38A	770026	1.63546	NM_024074.1	[]	[]	[]	[]	[]	[]	[]	[]	[]	[]	[]	[]	[]	[]	[]	[]	[]	[]
PWWP2B	2650020	1.63506	NM_138499.3	[]	[]	[]	[]	[]	[]	[]	[]	[]	[]	[]	[]	[]	[]	[]	[]	[]	[]
RIF1	1660646	1.63505	NM_018151.3	[]	[]	[]	[]	[]	[]	[]	[]	[]	[]	[]	[]	[]	[]	[]	[]	[]	[]
ASB6	1780450	1.63496	NM_177999.1	[]	[]	[]	[]	[]	[]	[]	[]	[]	[]	[]	[]	[]	[]	[]	[]	[]	[]
ELK1	510162	1.63495	NM_005229.2	[]	[]	[]	[]	[]	[]	[]	[]	[]	[]	[]	[]	[]	[]	[]	[]	[]	[]
APCDD1	4280739	1.63463	NM_153000.3	[]	[]	[]	[]	[]	[]	[]	[]	[]	[]	[]	[]	[]	[]	[]	[]	[]	[]
ZNF423	4280450	1.6345	NM_015069.2	[]	[]	[]	[]	[]	[]	[]	[]	[]	[]	[]	[]	[]	[]	[]	[]	[]	[]
CREG2	4250619	1.63449	NM_153836.2	[]	[]	[]	[]	[]	[]	[]	[]	[]	[]	[]	[]	[]	[]	[]	[]	[]	[]
AGPAT5	830719	1.63442	NM_018361.2	[]	[]	[]	[]	[]	[]	[]	[]	[]	[]	[]	[]	[]	[]	[]	[]	[]	[]
DCN	50368	1.63429	NM_001920.3	[]	[]	[]	[]	[]	[]	[]	[]	[]	[]	[]	[]	[]	[]	[]	[]	[]	[]
ZNF80	2640181	1.63379	NM_007136.2	[]	[]	[]	[]	[]	[]	[]	[]	[]	[]	[]	[]	[]	[]	[]	[]	[]	[]
EPHB3	6290735	1.63337	NM_004443.3	[]	[]	[]	[]	[]	[]	[]	[]	[]	[]	[]	[]	[]	[]	[]	[]	[]	[]
KIAA0430	7000142	1.63275	NM_014647.2	[]	[]	[]	[]	[]	[]	[]	[]	[]	[]	[]	[]	[]	[]	[]	[]	[]	[]
NDUFC2	6590491	1.63265	NM_004549.3	[]	[]	[]	[]	[]	[]	[]	[]	[]	[]	[389]	[]	[66]	[]	[]	[]	[]	[]
LASS5	6330356	1.6323	NM_147190.1	[]	[]	[]	[]	[]	[]	[]	[]	[]	[]	[]	[]	[]	[]	[]	[]	[]	[]
SESTD1	670202	1.63211	NM_178123.3	[]	[]	[]	[]	[]	[]	[]	[]	[]	[]	[]	[]	[]	[]	[]	[]	[]	[]
CRK	6550196	1.63194	NM_016823.2	[]	[]	[]	[]	[]	[]	[]	[]	[]	[]	[]	[]	[]	[]	[]	[]	[]	[]
C6ORF208	1710376	1.63174	NM_025002.1
GSDM1	3130347	1.63154	NM_178171.2	[]	[]	[]	[]	[]	[]	[]	[]	[]	[]	[]	[]	[]	[]	[]	[]	[]	[]
TXNDC11	10746	1.63153	NM_015914.5	[]	[]	[]	[]	[]	[]	[]	[]	[]	[]	[]	[]	[]	[]	[]	[]	[]	[]
GALNAC4S-6ST	7320041	1.63138	NM_015892.2	[]	[]	[]	[]	[]	[]	[]	[]	[]	[]	[]	[]	[]	[95]	[]	[]	[]	[]
ZNF436	6900731	1.63099	NM_030634.2	[]	[]	[]	[]	[]	[]	[]	[]	[]	[]	[]	[]	[]	[]	[]	[]	[]	[]
FAM107B	6040603	1.63093	NM_031453.2	[]	[]	[]	[]	[]	[]	[]	[]	[]	[]	[]	[]	[]	[]	[]	[]	[]	[]
MTAP	2600291	1.63065	NM_002451.3	[]	[]	[]	[]	[]	[]	[]	[]	[]	[]	[]	[]	[]	[]	[]	[]	[]	[]
C1ORF176	3870450	1.63035	NM_022774.1	[]	[]	[]	[]	[]	[]	[160]	[]	[]	[]	[]	[]	[]	[]	[118]	[]	[]	[]
PTCH1	1410289	1.63034	NM_001083605.1	[]	[]	[287]	[286]	[]	[]	[]	[]	[]	[]	[]	[]	[]	[]	[]	[]	[]	[]
MBOAT2	5080468	1.6294	XM_001129292.1
VWCE	1450608	1.62919	NM_152718.2	[]	[]	[]	[]	[]	[]	[]	[]	[]	[]	[]	[]	[]	[]	[]	[]	[]	[]
WWC1	1090575	1.62916	NM_015238.1	[]	[]	[]	[]	[]	[]	[]	[]	[]	[]	[]	[]	[]	[]	[]	[]	[]	[]
TCF21	5360112	1.62905	NM_003206.2	[]	[]	[]	[]	[]	[]	[]	[]	[]	[]	[]	[]	[]	[]	[]	[]	[]	[]
MACF1	6370739	1.629	NM_012090.3	[]	[]	[]	[]	[]	[]	[]	[]	[]	[]	[]	[]	[]	[]	[]	[]	[]	[]
ARL5B	1710753	1.62895	NM_178815.3	[]	[]	[]	[]	[]	[]	[]	[]	[]	[]	[]	[]	[]	[]	[]	[]	[]	[]
MIER2	1010240	1.62895	NM_017550.1	[]	[]	[]	[]	[]	[]	[]	[]	[]	[]	[]	[]	[]	[]	[]	[]	[]	[]
ANKRD29	1500358	1.62891	NM_173505.2	[]	[]	[]	[]	[]	[]	[]	[]	[]	[]	[]	[]	[]	[]	[]	[]	[]	[]
RYBP	840554	1.62873	NM_012234.4	[]	[]	[]	[]	[]	[]	[]	[]	[]	[]	[]	[]	[]	[]	[]	[]	[]	[]
SPCS3	7050026	1.62872	NM_021928.1	[]	[]	[]	[]	[]	[]	[]	[]	[]	[]	[]	[]	[]	[]	[]	[]	[]	[]
PPAP2C	4250626	1.62862	NM_177526.1	[]	[]	[]	[]	[]	[]	[]	[]	[]	[]	[]	[]	[]	[]	[]	[]	[]	[]
ACSL3	3440367	1.6285	NM_004457.3	[]	[]	[]	[]	[]	[]	[]	[]	[241]	[]	[]	[]	[]	[]	[]	[]	[]	[]
STRADB	2940075	1.62837	NM_018571.5	[335]	[]	[]	[]	[]	[]	[]	[]	[]	[]	[]	[]	[]	[]	[]	[]	[]	[]
HOXD3	4670689	1.62836	NM_006898.4	[]	[]	[]	[]	[]	[]	[]	[]	[]	[]	[]	[]	[]	[]	[]	[]	[]	[]
C6ORF151	2350438	1.62714	NM_152551.3	[]	[]	[]	[]	[]	[]	[]	[]	[]	[]	[]	[]	[]	[]	[]	[]	[]	[]
LMBR1L	4120332	1.62704	NM_018113.1	[]	[4]	[]	[]	[]	[]	[]	[]	[]	[]	[]	[]	[]	[]	[]	[]	[]	[]
SLC46A3	2640324	1.62596	NM_181785.2	[]	[]	[]	[]	[]	[]	[]	[]	[]	[]	[]	[]	[]	[]	[]	[]	[]	[]
ERBB4	4210519	1.6253	NM_005235.1	[]	[]	[]	[]	[]	[]	[]	[]	[]	[]	[]	[]	[]	[]	[]	[]	[]	[]
KIAA1598	5340162	1.62522	NM_018330.4	[]	[]	[]	[]	[]	[]	[]	[]	[]	[]	[]	[]	[]	[]	[]	[]	[]	[]
MST150	130364	1.62491	NM_032947.3	[]	[]	[]	[]	[]	[]	[]	[]	[]	[]	[]	[]	[]	[]	[]	[]	[]	[]
C10ORF49	6450072	1.62489	NM_145314.1	[]	[]	[]	[]	[]	[]	[]	[]	[]	[]	[]	[]	[]	[]	[]	[]	[]	[]
HDAC8	4760241	1.6248	NM_018486.1	[]	[]	[]	[]	[]	[]	[]	[]	[]	[]	[]	[]	[]	[]	[]	[]	[]	[]
DSCR6	4180475	1.62475	NM_018962.1	[]	[]	[]	[]	[]	[]	[]	[]	[]	[]	[]	[]	[]	[]	[]	[]	[]	[]
MIXL1	450184	1.62468	NM_031944.1	[]	[]	[]	[]	[]	[]	[]	[]	[]	[]	[]	[]	[]	[]	[]	[]	[]	[]
DNAJC25	4040719	1.62449	NM_001015882.2	[]	[]	[]	[]	[]	[]	[]	[]	[]	[]	[]	[]	[]	[]	[]	[]	[]	[]
DTNB	770504	1.62437	NM_021907.3	[]	[]	[]	[]	[]	[]	[]	[]	[]	[]	[]	[]	[]	[]	[]	[]	[]	[]
SOCS4	7100082	1.62429	NM_080867.2	[]	[]	[]	[]	[]	[]	[]	[]	[]	[]	[]	[]	[]	[]	[]	[]	[]	[]
PURB	6290546	1.62427	NM_033224.3	[]	[]	[]	[]	[]	[]	[]	[]	[]	[]	[]	[]	[]	[]	[]	[]	[]	[]
ITPK1	6110731	1.62361	NM_014216.3	[]	[]	[]	[]	[]	[]	[]	[]	[]	[]	[]	[]	[]	[]	[]	[]	[]	[]
DCBLD1	5700747	1.62316	NM_173674.1	[]	[]	[]	[]	[]	[]	[]	[]	[]	[]	[]	[]	[]	[]	[]	[]	[]	[]
DRAM	4280482	1.62315	NM_018370.2	[]	[]	[]	[]	[]	[]	[]	[]	[]	[]	[]	[]	[]	[]	[]	[]	[]	[]
RC3H2	1450563	1.62285	NM_018835.1	[]	[]	[]	[]	[]	[]	[]	[]	[]	[]	[]	[]	[]	[]	[]	[]	[]	[]
IGSF1	6380519	1.62258	NM_001555.2	[]	[]	[]	[]	[]	[]	[]	[]	[]	[]	[]	[]	[]	[]	[]	[]	[]	[]
EI24	770541	1.62257	NM_001007277.1	[]	[]	[]	[]	[]	[]	[]	[]	[]	[]	[]	[]	[]	[]	[]	[]	[]	[]
GPC2	3390328	1.62251	NM_152742.1	[]	[]	[]	[]	[]	[]	[]	[]	[]	[74]	[]	[]	[]	[]	[]	[]	[]	[]
HOXA7	5690307	1.62207	NM_006896.3	[]	[]	[]	[]	[]	[]	[]	[]	[]	[]	[]	[]	[]	[]	[]	[]	[]	[62]
DPH3	6250397	1.62185	NM_206831.1	[]	[]	[]	[]	[]	[]	[]	[]	[]	[]	[]	[]	[]	[]	[]	[]	[]	[]
PPP1CB	6200369	1.62096	NM_206876.1	[]	[]	[]	[]	[]	[]	[]	[]	[]	[]	[]	[]	[]	[]	[]	[]	[]	[]
AKIRIN1	520040	1.62087	NM_024595.1	[]	[]	[]	[]	[]	[]	[]	[]	[]	[]	[]	[]	[]	[]	[]	[]	[]	[]
ST3GAL1	1300601	1.62068	NM_003033.2	[]	[]	[]	[550]	[]	[]	[]	[]	[]	[]	[]	[]	[]	[]	[]	[]	[]	[]
ZFHX3	4050746	1.62059	NM_006885.3	[]	[]	[]	[]	[]	[]	[]	[]	[]	[]	[]	[]	[]	[]	[]	[]	[]	[]
SLC34A3	2900156	1.62051	NM_080877.1	[]	[]	[]	[]	[]	[]	[]	[]	[]	[]	[]	[]	[]	[]	[]	[]	[]	[]
MAP3K7IP2	2470408	1.61985	NM_015093.2	[]	[]	[]	[]	[]	[]	[]	[]	[]	[]	[]	[]	[]	[]	[]	[]	[]	[]
TCFL5	1510154	1.61984	NM_006602.2	[]	[]	[]	[]	[]	[]	[]	[]	[]	[]	[]	[]	[]	[]	[]	[]	[]	[]
SMARCC2	6510402	1.6198	NM_139067.1	[]	[]	[]	[]	[]	[]	[]	[]	[]	[]	[]	[]	[]	[]	[]	[]	[]	[]
TLX1	2370053	1.61969	NM_005521.2	[]	[]	[]	[]	[]	[]	[]	[]	[]	[]	[]	[]	[]	[]	[]	[]	[]	[]
GABPB2	1170706	1.61938	NM_144618.1	[]	[]	[]	[]	[]	[]	[]	[]	[]	[]	[]	[]	[]	[]	[]	[]	[]	[]
WASF1	1780653	1.61789	NM_003931.2	[]	[]	[]	[]	[]	[]	[]	[]	[]	[]	[512]	[]	[]	[]	[]	[]	[]	[]
DEGS1	5220632	1.61787	NM_003676.2	[]	[]	[]	[]	[]	[]	[]	[]	[]	[]	[]	[]	[]	[]	[]	[]	[]	[]
PRDM4	20243	1.61785	NM_012406.3	[]	[]	[]	[]	[]	[]	[]	[]	[331]	[]	[]	[]	[]	[]	[]	[]	[]	[]
CACNG7	4390364	1.61766	NM_031896.3	[]	[]	[]	[]	[]	[]	[]	[]	[]	[]	[]	[]	[]	[]	[]	[]	[]	[]
PPFIA4	1740167	1.61759	NM_015053.1	[]	[]	[]	[]	[]	[]	[]	[]	[]	[]	[]	[]	[]	[]	[]	[]	[]	[]
GAD1	3840192	1.61715	NM_000817.2	[]	[]	[]	[]	[]	[]	[]	[]	[]	[]	[]	[]	[]	[]	[]	[]	[]	[]
PLAGL1	670603	1.61705	NM_001080951.1	[]	[]	[]	[]	[]	[]	[]	[]	[]	[]	[]	[]	[]	[]	[]	[]	[]	[]
2013-03-02	7570253	1.61697	NM_016496.4
SFTPB	4730736	1.61683	NM_198843.1	[]	[]	[]	[]	[]	[]	[]	[]	[]	[]	[]	[]	[]	[]	[]	[]	[]	[]
TRIM44	1300239	1.61659	NM_017583.3	[]	[]	[]	[]	[]	[]	[]	[]	[]	[]	[]	[]	[]	[]	[]	[]	[]	[]
TAS2R39	770246	1.61635	NM_176881.2	[]	[]	[]	[]	[]	[]	[]	[]	[]	[]	[]	[]	[]	[]	[]	[]	[]	[]
UBAC1	2850112	1.61613	NM_016172.2	[]	[]	[]	[]	[]	[]	[]	[]	[]	[]	[47]	[]	[]	[]	[]	[]	[]	[]
RNASEH1	1510661	1.61611	NM_002936.3	[]	[]	[]	[]	[]	[]	[]	[]	[]	[]	[]	[]	[]	[]	[]	[]	[]	[]
XCR1	1300707	1.61598	NM_005283.2	[]	[]	[]	[]	[]	[]	[]	[]	[]	[]	[]	[]	[]	[]	[]	[]	[]	[]
PROM1	7400452	1.61595	NM_006017.1	[]	[]	[]	[]	[]	[]	[]	[]	[]	[]	[]	[]	[]	[]	[]	[]	[]	[]
GALE	7160368	1.61552	NM_000403.3	[]	[]	[]	[]	[]	[]	[]	[]	[]	[]	[]	[]	[]	[]	[]	[]	[]	[]
TRAM2	940670	1.61531	NM_012288.3	[]	[]	[]	[]	[]	[]	[]	[]	[]	[]	[]	[]	[]	[]	[]	[]	[]	[]
PSD3	5090397	1.61516	NM_206909.2	[]	[]	[]	[]	[]	[]	[]	[]	[]	[]	[]	[]	[]	[]	[]	[]	[]	[]
TRIM13	1170523	1.61516	NM_001007278.1	[]	[]	[]	[86]	[]	[]	[]	[]	[]	[]	[]	[]	[]	[]	[]	[]	[]	[]
CRIPAK	4210653	1.61515	NM_175918.2	[]	[]	[]	[]	[1258]	[]	[]	[]	[]	[]	[]	[]	[]	[]	[]	[]	[]	[]
ZNF701	3780280	1.61507	NM_018260.1	[]	[]	[]	[]	[]	[]	[]	[]	[]	[]	[]	[]	[]	[]	[]	[]	[]	[]
IL10RA	4490053	1.61494	NM_001558.2	[]	[]	[]	[]	[]	[]	[]	[]	[]	[]	[]	[]	[]	[]	[]	[]	[]	[]
AATK	5550132	1.61471	NM_001080395.1
PPP4R1	5560020	1.61446	NM_005134.2	[]	[]	[]	[]	[]	[]	[]	[]	[]	[]	[]	[]	[]	[]	[]	[]	[]	[]
PDPR	1940167	1.61442	XM_001134215.1	[]	[]	[]	[]	[]	[]	[]	[]	[]	[]	[]	[]	[]	[]	[]	[]	[]	[]
P4HA3	2810398	1.61428	NM_182904.3	[]	[]	[]	[]	[]	[]	[]	[]	[]	[]	[]	[]	[]	[]	[]	[]	[]	[]
FCHO2	5860064	1.61406	NM_138782.1	[]	[]	[]	[]	[]	[]	[]	[]	[]	[]	[]	[]	[]	[]	[]	[]	[]	[]
CGGBP1	3370687	1.61369	NM_001008390.1	[]	[]	[]	[]	[]	[]	[]	[]	[]	[]	[]	[]	[]	[]	[]	[]	[]	[]
RARA	4050706	1.61368	NM_000964.2	[]	[]	[]	[]	[]	[]	[]	[]	[]	[]	[]	[]	[]	[]	[]	[]	[]	[]
DPH3	7380465	1.61346	NM_001047434.1	[]	[]	[]	[]	[]	[]	[]	[]	[]	[]	[]	[]	[]	[]	[]	[]	[]	[]
C6ORF25	360768	1.61328	NM_138276.1
HYPK	6660332	1.6132	NM_016400.2	[]	[]	[]	[]	[]	[]	[]	[]	[]	[]	[]	[]	[]	[]	[]	[]	[]	[]
IL4R	5910609	1.61248	NM_000418.2	[]	[]	[]	[]	[]	[]	[]	[]	[]	[]	[]	[]	[]	[]	[]	[]	[]	[]
GOSR1	270019	1.61244	NM_004871.2	[]	[]	[]	[]	[]	[]	[]	[]	[]	[]	[]	[]	[]	[]	[]	[]	[]	[]
EIF4G2	2260095	1.61217	NM_001418.3	[]	[]	[]	[]	[]	[]	[]	[]	[]	[]	[]	[]	[]	[]	[]	[]	[]	[]
APH1A	7550364	1.61078	NM_001077628.1	[]	[]	[]	[]	[]	[]	[]	[]	[]	[]	[]	[]	[]	[]	[]	[]	[]	[]
NUDCD1	3360139	1.61046	NM_032869.2	[]	[]	[]	[]	[]	[]	[]	[]	[]	[]	[]	[]	[]	[]	[]	[]	[]	[]
FOXK2	1570561	1.60983	NM_004514.3
EPB41L1	3400563	1.60948	NM_012156.2	[]	[]	[]	[]	[]	[]	[]	[]	[]	[]	[]	[]	[]	[]	[]	[]	[]	[]
POU2F1	7320687	1.60933	NM_002697.2	[]	[]	[]	[]	[]	[]	[]	[]	[]	[]	[]	[]	[]	[]	[]	[]	[]	[]
ODZ3	7050066	1.60923	NM_001080477.1
SH3BP4	4890674	1.60918	NM_014521.2	[]	[]	[]	[]	[]	[]	[]	[]	[]	[]	[]	[]	[]	[279]	[]	[]	[]	[]
MTMR12	6590685	1.60918	NM_001040446.1	[]	[]	[]	[]	[]	[]	[]	[]	[]	[4]	[]	[]	[]	[]	[]	[]	[]	[]
KIAA0247	3170093	1.60917	NM_014734.2	[]	[]	[]	[]	[]	[]	[]	[]	[]	[]	[]	[]	[]	[]	[]	[]	[]	[]
THBS1	5810685	1.6088	NM_003246.2	[]	[]	[]	[]	[]	[]	[]	[]	[]	[]	[]	[]	[]	[]	[]	[]	[]	[]
PTGER3	2680441	1.60878	NM_198719.1	[]	[]	[]	[]	[]	[]	[]	[]	[]	[]	[]	[]	[]	[]	[]	[]	[]	[]
NXF1	4850497	1.60843	NM_006362.4	[]	[]	[]	[]	[]	[]	[]	[]	[]	[]	[]	[]	[]	[]	[]	[]	[]	[]
PLD2	7210543	1.60842	NM_002663.2	[]	[]	[]	[]	[]	[]	[]	[]	[]	[]	[]	[]	[]	[]	[]	[]	[]	[]
BRD4	5550762	1.6082	NM_058243.1	[]	[]	[]	[]	[]	[]	[]	[]	[]	[]	[]	[]	[]	[]	[]	[]	[]	[]
CANX	5860477	1.60817	NM_001024649.1	[]	[]	[]	[]	[]	[]	[]	[]	[]	[]	[]	[]	[]	[]	[]	[]	[]	[]
TMEM134	670671	1.60816	NM_001078650.1	[]	[]	[]	[]	[]	[]	[]	[]	[]	[]	[]	[]	[]	[]	[]	[]	[]	[]
NPTX2	6420050	1.60815	NM_002523.1	[]	[]	[]	[]	[]	[]	[]	[]	[]	[]	[]	[]	[]	[]	[]	[]	[]	[]
MXD4	3710647	1.60783	NM_006454.2	[]	[]	[]	[]	[]	[]	[]	[]	[]	[]	[]	[]	[]	[]	[]	[]	[]	[]
COL23A1	2350441	1.60777	NM_173465.2	[]	[]	[]	[]	[]	[]	[]	[]	[]	[]	[]	[]	[]	[]	[]	[]	[]	[]
CHSY1	3060128	1.60766	NM_014918.3	[]	[]	[]	[40, 83]	[]	[]	[]	[]	[]	[]	[]	[]	[]	[]	[]	[]	[]	[]
C6ORF130	780187	1.60746	NM_145063.2	[]	[]	[]	[]	[]	[]	[]	[]	[]	[]	[]	[]	[]	[]	[]	[]	[]	[]
C19ORF47	4230603	1.6071	NM_178830.2	[]	[]	[]	[]	[]	[]	[]	[]	[]	[]	[]	[]	[]	[]	[]	[]	[]	[]
RCC2	1340360	1.60705	NM_018715.1	[]	[]	[]	[]	[]	[]	[]	[]	[]	[]	[]	[]	[]	[]	[]	[]	[]	[]
ELK4	510327	1.60702	NM_001973.2	[]	[]	[504]	[503]	[]	[]	[]	[]	[]	[]	[]	[]	[]	[]	[]	[]	[]	[]
SNF1LK	1690678	1.60699	NM_173354.3	[]	[]	[]	[]	[]	[]	[]	[]	[]	[]	[]	[]	[]	[]	[]	[]	[]	[]
IKZF4	5550608	1.60687	NM_022465.3	[]	[]	[]	[]	[]	[]	[]	[]	[]	[]	[]	[]	[]	[]	[]	[]	[]	[]
CSNK1E	6250100	1.6068	NM_152221.2	[]	[]	[]	[]	[]	[]	[]	[]	[]	[]	[]	[]	[]	[]	[]	[]	[]	[]
LAMA2	360181	1.60596	NM_001079823.1	[]	[]	[]	[]	[]	[]	[]	[]	[]	[]	[]	[]	[]	[]	[]	[]	[]	[]
PGLYRP4	730167	1.60588	NM_020393.2	[]	[]	[]	[]	[]	[]	[]	[]	[]	[]	[]	[]	[]	[]	[]	[]	[]	[]
SFRS9	6420767	1.60587	NM_003769.2	[]	[]	[]	[]	[]	[]	[]	[]	[]	[]	[]	[]	[]	[]	[]	[]	[]	[]
DLL1	4050687	1.60582	NM_005618.3	[]	[]	[]	[]	[]	[]	[]	[]	[]	[]	[]	[12]	[]	[]	[]	[]	[]	[]
GRPEL2	5080487	1.60577	NM_152407.3	[]	[]	[]	[]	[]	[]	[]	[]	[]	[]	[]	[]	[]	[]	[]	[]	[]	[]
XYLT1	5820341	1.6057	NM_022166.2	[]	[]	[]	[]	[]	[]	[]	[]	[]	[]	[]	[]	[]	[]	[]	[]	[]	[]
MBP	4830204	1.60558	NM_001025101.1	[]	[]	[]	[]	[]	[]	[]	[]	[]	[]	[]	[]	[]	[]	[]	[]	[]	[]
EPN1	6370025	1.6055	NM_013333.2	[]	[]	[]	[]	[]	[]	[]	[]	[]	[]	[]	[]	[]	[]	[]	[]	[]	[]
GPR124	6040736	1.60532	NM_032777.6	[]	[]	[]	[]	[]	[]	[]	[]	[]	[]	[]	[]	[]	[]	[]	[]	[]	[]
BCAS4	5820138	1.60509	NM_017843.3	[]	[]	[]	[]	[]	[]	[]	[]	[]	[]	[]	[]	[]	[]	[]	[]	[]	[]
FAM55C	460487	1.60497	NM_145037.1	[]	[]	[]	[]	[]	[]	[]	[]	[]	[]	[]	[]	[]	[]	[]	[]	[]	[]
CNIH4	6400332	1.6046	NM_014184.2	[]	[]	[]	[]	[]	[]	[]	[]	[]	[]	[]	[]	[]	[]	[]	[]	[]	[]
RDH10	7050433	1.60439	NM_172037.2	[]	[]	[]	[]	[]	[]	[]	[]	[]	[]	[]	[]	[]	[]	[]	[]	[]	[]
STK19	4640142	1.60394	NM_004197.1	[]	[]	[]	[]	[]	[]	[]	[]	[]	[]	[]	[]	[]	[]	[]	[]	[]	[]
HLTF	4480520	1.60373	NM_139048.2	[]	[]	[]	[]	[]	[]	[]	[]	[]	[]	[]	[]	[]	[]	[197]	[]	[]	[]
RBMS1	4150639	1.60345	NM_002897.3	[]	[]	[]	[268]	[]	[]	[]	[]	[]	[]	[]	[]	[]	[]	[]	[]	[]	[]
PJA2	520431	1.60318	NM_014819.3	[]	[]	[]	[]	[]	[]	[]	[]	[]	[]	[]	[]	[]	[]	[]	[145]	[]	[]
TMEM134	5690711	1.60315	NM_001078651.1	[]	[]	[]	[]	[]	[]	[]	[]	[]	[]	[]	[]	[]	[]	[]	[]	[]	[]
FAF2	6450703	1.60291	NM_014613.2	[]	[]	[]	[]	[]	[]	[]	[]	[]	[]	[]	[]	[]	[]	[]	[]	[]	[]
HCG2P7	4780470	1.60242	NR_001318.1
CASP2	3360059	1.60221	NM_032982.2	[]	[]	[]	[]	[]	[]	[]	[]	[]	[]	[]	[]	[]	[]	[]	[]	[]	[]
ETNK2	4560497	1.60213	NM_018208.1	[]	[]	[]	[]	[]	[]	[]	[]	[]	[]	[]	[]	[]	[]	[]	[]	[]	[]
TP53INP2	5360392	1.60193	NM_021202.1	[]	[]	[]	[]	[]	[]	[]	[]	[]	[]	[]	[]	[]	[]	[]	[]	[]	[]
ABCA7	2570100	1.60191	NM_019112.3	[]	[]	[]	[]	[]	[]	[]	[]	[]	[]	[]	[]	[]	[]	[]	[]	[]	[]
GPR156	7560494	1.6019	NM_153002.1	[]	[]	[]	[]	[]	[]	[]	[]	[]	[]	[]	[]	[]	[]	[]	[]	[]	[]
CHST3	3930736	1.60179	NM_004273.2	[]	[]	[]	[]	[]	[]	[]	[]	[]	[]	[]	[]	[]	[]	[]	[]	[]	[]
COL16A1	5360743	1.60178	NM_001856.3	[]	[]	[]	[]	[]	[]	[]	[]	[]	[]	[]	[]	[]	[]	[]	[]	[]	[]
TMEM219	2490202	1.60171	NM_001083613.1	[]	[]	[]	[]	[]	[]	[]	[]	[]	[]	[]	[]	[]	[]	[]	[]	[]	[]
ZNF136	4860768	1.60097	XM_001126650.1
SQSTM1	4260044	1.60085	NM_003900.3	[]	[]	[]	[]	[]	[]	[]	[]	[]	[]	[]	[]	[]	[]	[]	[]	[]	[]
RNASE4	5910382	1.6002	NM_194430.1	[]	[]	[]	[]	[]	[]	[]	[]	[]	[]	[]	[]	[]	[]	[]	[]	[]	[]
GLIS3	6560017	1.60017	NM_152629.3	[]	[]	[]	[]	[]	[]	[]	[]	[]	[]	[]	[]	[]	[]	[]	[]	[]	[]
PLXNB1	6330438	1.60007	NM_002673.3	[]	[]	[]	[]	[]	[]	[]	[]	[]	[]	[]	[]	[]	[]	[]	[]	[]	[]
RAB11FIP2	4760630	1.59983	NM_014904.1	[]	[]	[]	[]	[]	[]	[]	[]	[]	[]	[]	[]	[]	[]	[]	[]	[]	[]
CHN1	610332	1.59952	NM_001025201.1	[]	[]	[]	[]	[]	[]	[]	[]	[]	[]	[]	[]	[]	[]	[]	[]	[]	[]
C3ORF52	3940079	1.59929	NM_024616.1	[]	[]	[]	[]	[]	[]	[]	[]	[]	[]	[]	[]	[]	[]	[]	[]	[]	[]
NKX6-2	4880446	1.59918	NM_177400.2	[]	[]	[]	[]	[]	[]	[]	[]	[]	[]	[]	[]	[]	[]	[]	[]	[]	[]
ATL2	2850494	1.59895	NM_022374.1	[]	[]	[]	[]	[]	[]	[]	[]	[]	[]	[]	[]	[]	[]	[]	[]	[]	[]
DOK7	50563	1.59889	NM_173660.3	[]	[]	[]	[]	[]	[]	[]	[]	[]	[]	[]	[]	[]	[]	[]	[]	[]	[]
MARVELD2	1940301	1.59885	NM_144724.1	[]	[]	[]	[]	[]	[]	[]	[]	[]	[]	[]	[]	[]	[]	[]	[]	[]	[]
LEF1	4570255	1.59786	NM_016269.2	[]	[]	[]	[]	[]	[]	[]	[]	[]	[]	[]	[]	[]	[]	[]	[]	[]	[]
HAGH	1780356	1.59706	NM_005326.4	[]	[]	[]	[]	[]	[]	[]	[]	[]	[]	[]	[]	[]	[]	[]	[]	[]	[]
IL16	5080615	1.59677	NM_172217.2	[]	[]	[]	[]	[]	[]	[]	[]	[]	[]	[]	[]	[]	[]	[]	[]	[]	[]
SLC37A4	5130577	1.5965	NM_001467.4	[]	[]	[]	[]	[]	[]	[]	[]	[]	[]	[]	[]	[]	[]	[]	[]	[]	[]
ZFP36L2	7050300	1.59538	NM_006887.3
TMBIM4	2680128	1.59534	NM_016056.2	[]	[]	[]	[]	[]	[]	[]	[]	[]	[]	[]	[]	[]	[]	[]	[]	[]	[]
EDEM1	2030292	1.59522	NM_014674.1	[]	[]	[]	[]	[]	[]	[]	[]	[]	[]	[]	[]	[]	[]	[]	[]	[]	[]
PLEKHA5	4230204	1.59514	NM_019012.2	[]	[]	[]	[]	[]	[]	[]	[]	[]	[]	[]	[]	[]	[]	[]	[]	[]	[]
CTSL1	840717	1.59506	NM_001912.3	[]	[]	[]	[177]	[]	[]	[]	[]	[]	[]	[]	[]	[]	[]	[]	[]	[]	[]
SERPINB9	1980154	1.59486	NM_004155.3	[]	[]	[]	[]	[]	[]	[]	[]	[]	[]	[]	[]	[]	[]	[]	[]	[]	[]
RABIF	2230343	1.5942	NM_002871.3	[]	[]	[]	[]	[]	[]	[]	[]	[]	[]	[]	[]	[]	[]	[]	[]	[]	[]
C20ORF30	1110541	1.59391	NM_001009923.1
LITAF	3180672	1.59375	NM_004862.2	[]	[]	[]	[]	[]	[]	[]	[]	[]	[]	[]	[]	[]	[]	[]	[]	[]	[]
ABCB10	4810048	1.59366	NM_012089.1	[]	[]	[]	[]	[]	[]	[]	[]	[]	[]	[]	[]	[]	[]	[]	[]	[]	[]
GPR177	1570441	1.59342	NM_001002292.1	[]	[]	[]	[]	[]	[]	[]	[]	[]	[]	[]	[]	[]	[]	[]	[]	[]	[]
PIGF	1450072	1.59299	NM_002643.3	[]	[]	[]	[]	[]	[]	[]	[]	[]	[]	[]	[]	[]	[]	[]	[]	[]	[]
SLC10A3	5360551	1.59271	NM_019848.2	[]	[]	[]	[]	[]	[]	[]	[]	[]	[]	[]	[]	[]	[]	[]	[]	[]	[]
C17ORF63	5570224	1.59266	NM_001077498.1	[]	[]	[]	[]	[]	[]	[]	[]	[]	[]	[]	[]	[]	[]	[]	[]	[]	[]
LZTFL1	6250154	1.5926	NM_020347.2	[]	[]	[]	[]	[]	[]	[]	[]	[]	[]	[]	[]	[]	[]	[]	[]	[]	[]
LDLRAP1	1030768	1.59229	NM_015627.2	[]	[]	[]	[]	[]	[]	[]	[]	[]	[]	[]	[]	[]	[]	[]	[]	[]	[]
FAM44B	3780762	1.59201	NM_138369.1	[]	[]	[]	[]	[]	[]	[]	[]	[]	[]	[]	[]	[]	[]	[]	[]	[]	[]
DENND5B	1190047	1.59152	NM_144973.3	[]	[]	[]	[]	[]	[]	[]	[]	[]	[111]	[]	[]	[]	[]	[]	[]	[]	[]
TACR1	3940324	1.59123	NM_001058.2	[]	[]	[]	[]	[]	[]	[]	[]	[]	[]	[]	[]	[]	[]	[]	[]	[]	[]
PHF20L1	2810671	1.59106	NM_198513.1	[]	[]	[]	[]	[]	[]	[]	[]	[]	[]	[]	[]	[]	[]	[]	[]	[]	[]
NR1D2	2640707	1.5909	XM_001130839.1
FAM98A	2100161	1.59026	NM_015475.3	[]	[]	[]	[]	[]	[]	[]	[]	[]	[]	[]	[]	[]	[]	[]	[]	[]	[]
C19ORF12	6380681	1.58959	NM_001031726.2	[]	[]	[]	[]	[]	[]	[]	[]	[]	[]	[]	[]	[]	[]	[]	[]	[]	[]
POU3F2	2490551	1.58933	NM_005604.2	[]	[]	[]	[]	[]	[]	[]	[]	[]	[]	[]	[]	[]	[]	[]	[]	[]	[]
IFI6	5090215	1.58917	NM_022873.2	[]	[]	[]	[]	[]	[]	[]	[]	[]	[]	[]	[]	[]	[]	[]	[]	[]	[]
TTF2	2190220	1.58915	NM_003594.3	[]	[]	[]	[]	[]	[]	[]	[]	[]	[]	[]	[]	[]	[]	[]	[]	[]	[]
TOB2	1400491	1.58908	NM_016272.3	[]	[]	[]	[]	[]	[]	[502]	[]	[]	[]	[]	[]	[]	[]	[]	[]	[]	[]
LGALS3BP	4290730	1.58883	NM_005567.2	[]	[]	[]	[]	[]	[]	[]	[]	[]	[]	[]	[]	[]	[]	[]	[]	[]	[]
IL32	5910112	1.58878	NM_001012636.1	[]	[]	[]	[]	[]	[]	[]	[]	[]	[]	[]	[]	[]	[]	[]	[]	[]	[]
NALCN	6290689	1.58825	NM_052867.2	[]	[]	[]	[]	[]	[]	[]	[]	[]	[]	[]	[]	[]	[]	[]	[]	[]	[]
SCN2A	3290465	1.58818	NM_021007.2	[]	[]	[]	[]	[]	[]	[]	[]	[]	[]	[]	[]	[]	[]	[]	[]	[]	[]
AP1S2	1070192	1.58796	NM_003916.3	[]	[]	[]	[]	[]	[]	[]	[]	[0]	[]	[34]	[]	[]	[]	[]	[]	[]	[]
PANX1	1940343	1.5879	NM_015368.3	[]	[]	[]	[]	[]	[]	[]	[]	[]	[]	[]	[]	[]	[]	[]	[]	[]	[]
NTF3	2940441	1.5874	NM_002527.3	[]	[]	[]	[]	[]	[]	[]	[]	[]	[]	[]	[]	[]	[]	[]	[]	[]	[]
PPM1A	6100128	1.58711	NM_177951.1	[]	[]	[]	[]	[]	[]	[]	[]	[]	[]	[]	[]	[]	[]	[]	[]	[]	[]
BTG3	7210605	1.58679	NM_006806.3	[]	[]	[]	[]	[]	[]	[]	[]	[]	[]	[]	[]	[]	[]	[]	[]	[]	[]
NUP160	5050670	1.58675	NM_015231.1	[]	[]	[]	[]	[]	[]	[]	[]	[]	[]	[]	[]	[]	[]	[]	[]	[]	[]
GRB10	2810615	1.58668	NM_001001555.1	[]	[]	[]	[]	[]	[]	[]	[]	[]	[]	[]	[]	[]	[]	[]	[]	[]	[]
TRIB2	2570328	1.58648	NM_021643.1	[]	[]	[378]	[]	[]	[]	[]	[]	[]	[]	[]	[501]	[]	[]	[]	[]	[]	[]
CNNM1	520519	1.58644	NM_020348.1	[]	[]	[]	[]	[]	[]	[]	[]	[]	[]	[]	[]	[]	[]	[]	[]	[]	[]
RHOT1	4010411	1.58639	NM_001033566.1	[]	[]	[]	[]	[]	[]	[]	[]	[]	[]	[]	[]	[]	[]	[]	[]	[]	[]
CEND1	5560162	1.58621	NM_016564.3	[]	[]	[]	[89]	[]	[]	[]	[]	[]	[]	[]	[]	[]	[]	[]	[]	[]	[]
LPL	5560674	1.58573	NM_000237.2	[]	[]	[]	[]	[]	[]	[]	[]	[]	[]	[]	[]	[]	[]	[]	[]	[]	[]
C6ORF89	3310181	1.58543	NM_152734.2	[]	[]	[]	[]	[]	[]	[]	[]	[]	[]	[]	[]	[]	[]	[]	[]	[]	[]
DRD2	2630609	1.5854	NM_016574.2	[]	[]	[]	[]	[]	[]	[]	[]	[]	[]	[]	[]	[]	[131]	[]	[]	[]	[]
MBD6	1770343	1.58539	NM_052897.3	[]	[]	[]	[]	[]	[]	[]	[]	[]	[]	[]	[]	[]	[]	[]	[]	[]	[]
RPS6KA2	5360424	1.58526	NM_001006932.1	[]	[]	[]	[]	[]	[]	[]	[]	[]	[]	[]	[]	[]	[]	[]	[]	[]	[]
KCTD6	5290193	1.58526	NM_153331.2	[]	[]	[236]	[]	[304]	[]	[]	[]	[]	[]	[]	[]	[]	[]	[]	[]	[]	[318]
DHCR24	4480341	1.58519	NM_014762.3	[]	[]	[]	[]	[]	[]	[]	[]	[]	[]	[]	[]	[]	[]	[]	[]	[]	[]
FST	6020286	1.58514	NM_013409.1	[]	[]	[]	[]	[]	[]	[]	[]	[]	[]	[]	[]	[]	[]	[]	[]	[]	[]
GOLGA7	1300750	1.58413	NM_001002296.1	[]	[]	[]	[]	[]	[]	[]	[]	[]	[]	[]	[]	[]	[]	[]	[]	[]	[]
CEBPG	4230431	1.58411	NM_001806.2	[]	[]	[]	[]	[]	[]	[]	[]	[]	[]	[]	[]	[]	[]	[]	[]	[]	[]
MOSC1	3370327	1.58408	NM_022746.2	[]	[]	[]	[]	[]	[]	[]	[]	[]	[]	[]	[]	[]	[]	[]	[]	[]	[]
GPR63	3420528	1.58394	NM_030784.1	[]	[]	[]	[]	[]	[]	[]	[]	[]	[]	[]	[]	[]	[]	[]	[]	[]	[]
MED26	730468	1.58389	NM_004831.3	[]	[]	[]	[]	[]	[]	[]	[]	[]	[]	[]	[]	[]	[]	[]	[]	[]	[]
IRX2	6040634	1.58383	NM_033267.3	[]	[]	[]	[]	[]	[]	[]	[]	[]	[]	[]	[]	[]	[173]	[]	[]	[]	[]
WNT5A	1820343	1.58379	NM_003392.3	[]	[]	[]	[]	[]	[]	[]	[]	[]	[]	[]	[]	[]	[]	[]	[]	[]	[]
CACNA1G	2600202	1.58377	NM_198396.1	[]	[]	[]	[]	[]	[]	[]	[]	[]	[]	[]	[]	[]	[]	[]	[]	[]	[]
PITPNM2	1820576	1.5835	NM_020845.2	[]	[]	[]	[]	[]	[]	[]	[]	[]	[]	[]	[]	[]	[]	[]	[]	[]	[]
MKRN2	360753	1.58313	NM_014160.3	[]	[]	[]	[]	[]	[]	[]	[]	[]	[]	[]	[]	[]	[]	[]	[]	[]	[]
MAP4K4	4860343	1.583	NM_145687.2	[]	[]	[]	[]	[]	[]	[]	[]	[]	[]	[]	[]	[]	[]	[]	[]	[]	[]
GOLM1	4180364	1.58287	NM_177937.1	[]	[]	[]	[]	[]	[]	[]	[]	[]	[76]	[]	[]	[]	[]	[]	[]	[]	[]
BOK	2600072	1.58258	NM_032515.3	[]	[]	[]	[]	[]	[]	[]	[]	[]	[]	[]	[]	[]	[]	[]	[]	[]	[]
NCOA3	1450669	1.58258	NM_181659.1	[]	[]	[]	[]	[]	[]	[]	[]	[]	[]	[]	[]	[]	[]	[]	[]	[]	[]
DDEF2	2030041	1.5825	NM_003887.1	[]	[]	[]	[90]	[]	[]	[]	[]	[]	[]	[]	[]	[]	[]	[]	[]	[]	[]
MAPK7	1780068	1.58241	NM_139032.1	[]	[]	[]	[]	[]	[]	[]	[]	[]	[]	[]	[]	[]	[]	[]	[]	[]	[]
UBE2E2	5270021	1.58226	NM_152653.2	[]	[]	[]	[]	[]	[]	[]	[]	[]	[]	[]	[]	[]	[]	[]	[]	[]	[]
ENPP1	3420553	1.5822	NM_006208.1	[]	[]	[]	[]	[]	[]	[]	[]	[]	[]	[]	[]	[]	[]	[]	[]	[]	[]
RAB42	1820520	1.58207	NM_152304.1	[]	[]	[]	[]	[]	[]	[]	[]	[]	[]	[]	[]	[]	[14]	[]	[]	[]	[]
RCP9	6480121	1.58168	NM_014478.4	[]	[]	[]	[]	[]	[]	[]	[]	[]	[]	[]	[]	[]	[]	[]	[]	[]	[]
SLC30A9	4220170	1.58095	NM_006345.3	[]	[]	[]	[]	[]	[]	[]	[]	[]	[]	[]	[]	[]	[]	[]	[]	[]	[]
TMEM161B	7550047	1.58079	NM_153354.3	[]	[]	[]	[]	[]	[]	[]	[]	[]	[]	[]	[]	[]	[]	[]	[]	[]	[]
KCTD17	4590044	1.58077	NM_024681.1	[]	[]	[]	[]	[]	[]	[]	[]	[]	[]	[]	[]	[]	[]	[]	[]	[]	[]
SCN3A	3170747	1.58066	NM_006922.3	[]	[]	[]	[]	[]	[]	[]	[]	[]	[]	[]	[]	[]	[]	[]	[]	[]	[]
GPR172A	2140528	1.58035	NM_024531.3	[]	[]	[]	[]	[]	[]	[]	[]	[]	[]	[]	[]	[]	[]	[]	[]	[]	[]
ARL8B	130685	1.58011	NM_018184.2	[]	[]	[]	[]	[]	[]	[]	[]	[]	[]	[]	[]	[]	[]	[]	[]	[]	[]
LIN54	3440301	1.57997	NM_194282.1	[]	[]	[]	[]	[]	[]	[]	[]	[]	[]	[]	[]	[]	[]	[]	[]	[]	[]
CDC42SE2	6770161	1.57995	NM_001038702.1	[]	[]	[]	[]	[]	[]	[]	[]	[]	[]	[]	[]	[]	[]	[]	[]	[]	[]
BMP1	5570324	1.57994	NM_006129.2	[]	[]	[]	[]	[]	[]	[]	[]	[]	[]	[]	[]	[]	[]	[]	[]	[]	[]
PLEKHM1	7550437	1.57936	XM_001128220.1
GNB5	2230408	1.57926	NM_006578.3	[]	[]	[]	[]	[]	[]	[]	[]	[]	[]	[]	[]	[]	[]	[]	[]	[]	[]
HOXA5	6620437	1.57897	NM_019102.2	[]	[]	[]	[]	[]	[]	[]	[]	[]	[]	[]	[]	[]	[]	[]	[]	[]	[]
PTK6	6330608	1.57809	NM_005975.2	[]	[]	[]	[]	[]	[]	[]	[]	[]	[]	[]	[]	[]	[]	[]	[]	[]	[]
C3ORF58	4060131	1.5777	NM_173552.2	[]	[]	[]	[]	[]	[]	[]	[]	[]	[]	[]	[]	[]	[]	[]	[]	[]	[]
ZNF664	4010092	1.57751	NM_152437.1	[1599]	[]	[]	[]	[]	[]	[]	[]	[]	[]	[]	[]	[]	[]	[]	[]	[1783]	[]
SLC5A6	5050040	1.57729	NM_021095.1	[]	[]	[]	[]	[]	[]	[]	[]	[]	[]	[]	[]	[]	[]	[]	[]	[]	[]
UBE2H	6020736	1.57712	NM_003344.2	[]	[]	[]	[]	[]	[]	[]	[]	[]	[]	[]	[]	[]	[]	[]	[]	[]	[]
C9ORF131	3460369	1.57664	NM_001040412.1	[]	[]	[]	[]	[]	[]	[]	[]	[]	[]	[]	[]	[]	[]	[]	[]	[]	[]
TOMM20	3460121	1.57618	NM_014765.1	[]	[]	[]	[]	[]	[]	[]	[]	[]	[]	[23]	[]	[]	[]	[]	[]	[]	[]
TREML2P	770091	1.57565	NR_002794.1
CAND2	1570133	1.57528	XM_932503.1
MTRF1L	5550564	1.57462	NM_019041.3	[]	[]	[]	[]	[]	[]	[]	[]	[]	[]	[]	[]	[]	[]	[]	[]	[]	[]
[truncated: 22,527 more rows]

## Sheet: NHDF vs AD CDS
TargetID	ProbeID	Corrected	REFSEQ_ID	UL112-1 1-7mer	UL112-2 2-8mer	UL148D-1 1-7mer	UL148D-1 2-8mer	UL22A-1 1-7mer	UL22A-1 2-8mer	UL36-1 1-7mer	UL36-1 2-8mer	US25-1 1-7mer	US25-1 2-8mer	US25-2 1-7mer	US25-2 2-8mer	US33-1 1-7mer	US33-2 2-8mer	US5-1 1-7mer	US5-1 2-8mer	US5-2 1-7mer	US5-2 2-8mer
ATP6V0C	2360138	28.888	XM_001130742.1
GRN	1940021	22.7697	NM_002087.2	[]	[]	[]	[]	[]	[]	[]	[]	[]	[]	[]	[]	[]	[]	[]	[]	[]	[]
COMMD10	6510719	14.2773	NM_016144.2	[]	[]	[]	[]	[]	[]	[]	[]	[]	[]	[]	[]	[]	[]	[]	[]	[]	[]
GRN	6840184	13.3224	NM_002087.2	[]	[]	[]	[]	[]	[]	[]	[]	[]	[]	[]	[]	[]	[]	[]	[]	[]	[]
CTRB2	4010315	12.7814	NM_001025200.3	[]	[]	[]	[111]	[]	[]	[]	[]	[]	[]	[]	[]	[]	[]	[]	[]	[]	[]
SGSH	1340538	10.9221	NM_000199.2	[]	[]	[]	[]	[]	[]	[]	[]	[]	[]	[]	[]	[]	[]	[]	[]	[]	[]
LGALS3	5420377	9.92527	NM_002306.1	[]	[]	[]	[]	[]	[]	[]	[]	[]	[]	[]	[]	[]	[]	[]	[]	[]	[]
PIGH	1580544	8.98176	NM_004569.3	[]	[]	[]	[]	[]	[]	[]	[]	[]	[]	[]	[]	[]	[]	[]	[]	[]	[]
BSG	20673	7.20053	NM_198590.1	[]	[]	[]	[537, 1053]	[]	[]	[694]	[]	[]	[]	[]	[]	[1063]	[]	[]	[]	[]	[]
LEPRE1	1240739	7.12165	NM_022356.2	[]	[]	[]	[]	[]	[]	[]	[]	[]	[]	[]	[]	[]	[]	[]	[]	[]	[]
LIN28B	4220482	6.97785	NM_001004317.2	[]	[]	[]	[]	[]	[]	[]	[]	[]	[]	[]	[]	[]	[]	[]	[]	[]	[]
SRPRB	4480224	6.64226	NM_021203.2	[]	[]	[]	[]	[]	[]	[]	[]	[388]	[387]	[]	[]	[]	[]	[]	[]	[]	[]
PDIA5	3170491	6.13184	NM_006810.2	[]	[]	[]	[]	[]	[]	[]	[]	[]	[]	[]	[]	[]	[1130]	[]	[]	[]	[]
CCNE1	3990026	6.05486	NM_001238.1	[]	[]	[]	[51]	[]	[]	[]	[]	[]	[1193]	[]	[]	[]	[986]	[]	[]	[]	[]
FLJ39061	4200468	6.02456	NM_001080445.1
NUCB1	6520026	5.99032	NM_006184.3	[]	[]	[847]	[846]	[]	[]	[]	[]	[]	[]	[]	[]	[298, 778]	[]	[]	[]	[]	[]
PRSS8	7210139	5.88901	NM_002773.3	[]	[]	[]	[327]	[]	[]	[]	[]	[]	[]	[]	[]	[]	[]	[]	[]	[]	[]
BCKDHA	2810296	5.88653	NM_000709.2	[]	[605]	[]	[]	[]	[]	[]	[]	[]	[]	[]	[]	[142, 1042]	[891, 1041]	[]	[]	[]	[]
C1ORF35	5820500	5.71291	NM_024319.2	[]	[]	[]	[54]	[]	[]	[]	[]	[]	[]	[]	[]	[]	[]	[]	[]	[]	[]
TMEM74	3310767	5.60855	NM_153015.1	[]	[]	[]	[]	[]	[]	[]	[]	[]	[]	[684]	[]	[]	[]	[]	[]	[]	[]
NUCB2	60427	5.49826	NM_005013.2	[]	[]	[]	[]	[]	[]	[]	[]	[]	[]	[]	[]	[781]	[]	[]	[]	[]	[]
DSC2	2710400	5.18917	NM_004949.2	[1980]	[]	[]	[]	[]	[]	[]	[]	[]	[]	[]	[]	[]	[]	[]	[]	[]	[]
FALZ	6290463	5.17581	NM_004459.5	[]	[]	[475, 502, 1276]	[441, 474, 501, 1275]	[3523]	[]	[]	[]	[]	[]	[]	[]	[3202, 3214]	[]	[]	[]	[]	[]
CCNE2	4760154	5.13213	NM_057735.1	[]	[635]	[]	[]	[]	[]	[]	[]	[]	[]	[]	[]	[]	[]	[]	[]	[]	[]
STX10	6220273	5.04627	NM_003765.1	[]	[]	[]	[]	[]	[]	[]	[]	[]	[]	[]	[]	[478]	[]	[]	[]	[]	[]
COL1A1	6960142	4.93525	NM_000088.3	[]	[4226]	[]	[]	[]	[]	[]	[]	[]	[]	[]	[]	[]	[]	[]	[]	[]	[]
KRTAP10-7	3710050	4.89034	NM_198689.2	[]	[]	[]	[]	[]	[]	[]	[]	[]	[]	[]	[]	[]	[]	[]	[]	[]	[]
FAM38A	4590390	4.69806	NM_014745.1
ACP2	2480025	4.67745	NM_001610.1	[]	[]	[]	[]	[]	[]	[]	[]	[]	[]	[]	[]	[]	[]	[]	[]	[]	[]
ATP1A3	770338	4.65914	NM_152296.3	[]	[]	[334]	[333]	[]	[]	[]	[]	[]	[]	[1515]	[]	[64]	[]	[]	[]	[]	[]
PROK2	1030463	4.64718	NM_021935.2	[]	[]	[]	[]	[]	[]	[]	[]	[]	[]	[]	[]	[]	[]	[]	[]	[]	[]
C2ORF42	5420719	4.47656	NM_017880.1	[]	[]	[]	[]	[]	[]	[]	[]	[]	[]	[]	[]	[]	[303]	[]	[]	[]	[]
NCSTN	7210719	4.43142	NM_015331.2	[]	[]	[]	[]	[]	[]	[]	[]	[]	[]	[]	[]	[]	[]	[]	[]	[]	[]
LENEP	3710242	4.42337	NM_018655.2	[]	[]	[]	[]	[]	[]	[]	[]	[]	[]	[]	[]	[]	[]	[]	[]	[]	[]
MRAP	4070341	4.41447	NM_178817.3	[]	[]	[]	[]	[]	[]	[]	[]	[]	[]	[]	[]	[]	[]	[]	[]	[]	[]
CLPTM1L	1050750	4.33823	NM_030782.3	[]	[]	[]	[]	[]	[]	[]	[]	[]	[]	[]	[]	[487]	[]	[1208]	[]	[]	[]
ITM2C	1110669	4.20423	NM_001012516.1	[]	[]	[]	[]	[]	[]	[]	[]	[]	[]	[]	[]	[]	[]	[]	[]	[]	[]
TMEM185A	4640196	4.18615	NM_032508.1	[]	[]	[]	[]	[]	[]	[]	[]	[]	[]	[]	[]	[648]	[]	[]	[]	[]	[]
PTP4A3	1110561	4.17407	NM_007079.2	[]	[]	[]	[]	[]	[]	[]	[]	[]	[]	[]	[]	[]	[]	[]	[]	[]	[]
CLSTN1	1470184	4.14921	NM_001009566.1	[]	[707]	[]	[2808]	[]	[]	[]	[1092]	[]	[]	[]	[]	[1170]	[561, 1169, 1419]	[]	[]	[]	[]
SCAMP5	7510164	4.1486	NM_138967.2	[]	[]	[]	[]	[]	[]	[]	[]	[]	[]	[]	[]	[]	[]	[]	[]	[]	[]
CERCAM	7550048	4.1485	NM_016174.3	[]	[]	[]	[]	[]	[]	[]	[]	[]	[]	[]	[]	[]	[825]	[]	[]	[]	[]
DLX4	990241	4.1291	NM_138281.1	[]	[]	[]	[]	[]	[]	[]	[]	[]	[]	[]	[]	[]	[]	[]	[100]	[]	[]
PNPLA6	1690446	4.10797	NM_006702.3	[]	[]	[]	[1557, 3831]	[]	[]	[]	[3114]	[]	[]	[1836]	[]	[]	[]	[]	[]	[]	[]
PHF21B	6350672	4.07756	NM_138415.1	[]	[]	[]	[]	[]	[]	[]	[]	[]	[]	[]	[]	[]	[]	[]	[]	[]	[]
CKAP4	4490528	4.0747	NM_006825.2	[]	[]	[]	[1164]	[]	[]	[742]	[]	[]	[]	[]	[]	[]	[]	[]	[]	[]	[]
SLC22A17	4010367	4.06792	NM_016609.3	[]	[]	[]	[]	[]	[]	[]	[]	[]	[]	[]	[]	[]	[]	[]	[]	[]	[]
FBXL20	4900240	4.02151	NM_032875.1	[]	[]	[]	[]	[]	[]	[]	[]	[]	[]	[]	[]	[]	[295]	[]	[]	[]	[]
SDC1	6590592	3.9931	NM_001006946.1	[]	[]	[841]	[]	[]	[]	[411]	[]	[]	[]	[]	[]	[]	[]	[167]	[]	[]	[]
GPR150	5570541	3.99272	NM_199243.1	[]	[]	[1144]	[1143]	[]	[]	[]	[]	[]	[]	[]	[]	[]	[]	[]	[]	[]	[]
MGAT1	5900592	3.91308	NM_002406.2	[]	[]	[]	[]	[]	[]	[]	[]	[]	[]	[]	[]	[1210]	[]	[]	[]	[]	[]
OLFM1	2680072	3.90764	NM_014279.4	[]	[]	[]	[]	[]	[]	[]	[]	[]	[]	[]	[]	[418, 690]	[]	[]	[]	[]	[]
LOC644096	3930349	3.89461	NM_001042631.1
SCN1B	6560154	3.89219	NM_001037.3	[]	[]	[]	[]	[]	[]	[]	[]	[]	[]	[]	[]	[]	[]	[]	[]	[]	[]
TPP1	670113	3.87604	NM_000391.3	[]	[]	[]	[83]	[]	[]	[]	[]	[]	[]	[]	[]	[1579]	[]	[]	[]	[]	[]
PTPLB	6980253	3.86537	NM_198402.2	[]	[]	[]	[]	[]	[]	[]	[]	[167]	[]	[]	[]	[]	[]	[]	[]	[]	[]
TMED9	5390202	3.74079	NM_017510.4	[]	[]	[]	[]	[]	[]	[]	[]	[]	[]	[]	[]	[]	[]	[]	[]	[]	[]
CTSA	6840246	3.68311	NM_000308.2	[]	[]	[148]	[]	[]	[]	[]	[]	[]	[]	[]	[]	[]	[]	[]	[]	[]	[]
COMT	6940243	3.68219	NM_007310.1	[]	[]	[]	[]	[]	[]	[]	[]	[]	[]	[]	[]	[]	[]	[]	[]	[]	[]
TCF7L1	5050678	3.68178	NM_031283.1	[]	[]	[124]	[]	[]	[]	[208]	[]	[]	[]	[]	[]	[]	[]	[]	[]	[]	[]
HYAL2	4120133	3.6719	NM_003773.2	[]	[]	[]	[]	[]	[]	[]	[]	[]	[]	[]	[503]	[]	[]	[]	[]	[]	[]
FICD	3850687	3.63669	NM_007076.2	[]	[]	[]	[]	[]	[]	[]	[]	[]	[]	[]	[]	[]	[]	[]	[]	[]	[]
TOB1	4390300	3.60199	NM_005749.2	[]	[]	[]	[]	[]	[]	[]	[]	[]	[]	[]	[]	[340]	[339]	[]	[]	[]	[]
DPM3	2850520	3.58461	NM_018973.3	[]	[]	[]	[291]	[]	[]	[]	[]	[]	[]	[]	[]	[]	[]	[]	[]	[]	[]
APP	650110	3.5768	NM_201414.1	[]	[]	[736]	[735]	[]	[]	[]	[]	[]	[]	[]	[]	[]	[]	[]	[]	[]	[]
FBLN5	4670441	3.57186	NM_006329.2	[]	[]	[]	[]	[]	[]	[865]	[]	[]	[]	[]	[]	[355, 838]	[375]	[]	[]	[]	[]
TMBIM1	5820097	3.5698	NM_022152.4	[]	[]	[]	[]	[]	[]	[]	[]	[]	[232]	[]	[32]	[]	[]	[]	[]	[]	[]
DBNDD1	7210674	3.56562	NM_001042610.1	[]	[]	[]	[]	[]	[]	[]	[]	[]	[]	[]	[]	[]	[]	[]	[]	[]	[]
ZNFX1	3800487	3.54751	NM_021035.2	[]	[]	[]	[]	[]	[4628]	[]	[]	[]	[]	[4800]	[4799]	[1039, 1792, 4699]	[66]	[4027]	[]	[]	[]
LAMC1	4120086	3.54551	NM_002293.2	[]	[]	[]	[]	[]	[]	[]	[174]	[3424]	[3423]	[]	[3997]	[2002]	[]	[]	[]	[]	[]
MFSD10	3870577	3.53548	NM_001120.3	[]	[]	[]	[]	[]	[]	[]	[]	[]	[]	[]	[]	[]	[]	[]	[]	[]	[]
PUNC	4920131	3.52721	NM_004884.3	[295, 1944]	[294]	[]	[603]	[]	[]	[]	[]	[]	[]	[]	[757]	[]	[]	[]	[]	[]	[]
TRIM28	3890600	3.51357	NM_005762.2	[]	[]	[]	[]	[]	[]	[]	[]	[]	[]	[]	[]	[1861]	[876]	[]	[]	[]	[]
COL6A1	7570598	3.51135	NM_001848.2	[]	[]	[]	[]	[]	[]	[2728, 2746]	[]	[]	[]	[]	[]	[]	[2084]	[]	[]	[]	[]
CMTM7	4250048	3.50319	NM_138410.2	[]	[]	[]	[]	[]	[]	[]	[]	[]	[]	[]	[]	[]	[]	[]	[]	[]	[]
GYLTL1B	1850435	3.47867	NM_152312.3	[1248]	[]	[2068]	[]	[]	[]	[]	[888]	[]	[]	[]	[]	[]	[]	[]	[]	[]	[]
DCN	5550719	3.47371	NM_133503.2	[]	[]	[]	[]	[]	[]	[]	[]	[]	[]	[]	[]	[]	[]	[333]	[]	[]	[]
TRAM1	110167	3.47362	NM_014294.4	[]	[]	[]	[]	[]	[]	[]	[]	[]	[]	[]	[]	[]	[]	[]	[587]	[]	[]
PTP4A3	5910594	3.4523	NM_007079.2	[]	[]	[]	[]	[]	[]	[]	[]	[]	[]	[]	[]	[]	[]	[]	[]	[]	[]
COL1A2	6060612	3.45045	NM_000089.3	[]	[]	[]	[664]	[]	[]	[]	[]	[]	[1067]	[]	[]	[3835]	[]	[]	[]	[]	[]
NEU1	4200692	3.44512	NM_000434.2	[]	[]	[]	[]	[]	[]	[]	[]	[]	[]	[]	[]	[]	[]	[]	[]	[]	[]
RAC3	5890273	3.42846	NM_005052.2	[]	[]	[]	[]	[]	[]	[]	[]	[]	[]	[]	[]	[]	[]	[]	[]	[]	[]
TM2D3	3890220	3.42203	NM_078474.2	[285]	[]	[]	[]	[]	[]	[]	[]	[]	[]	[]	[]	[]	[]	[]	[]	[]	[]
RFX1	2900204	3.37575	NM_002918.3	[]	[]	[2800]	[2799]	[]	[]	[]	[]	[]	[]	[]	[]	[]	[]	[]	[]	[]	[]
MOXD1	3310520	3.37028	NM_015529.2	[]	[]	[]	[]	[]	[]	[]	[]	[]	[]	[]	[]	[]	[]	[]	[]	[]	[]
HLA-A	3400438	3.36939	NM_002116.5	[]	[]	[]	[]	[]	[]	[]	[]	[]	[]	[]	[]	[]	[]	[]	[]	[]	[]
LASS2	3370121	3.36121	NM_022075.3	[]	[]	[]	[]	[]	[]	[]	[]	[]	[]	[]	[]	[]	[]	[]	[]	[]	[]
SERPINE2	5080192	3.35749	NM_006216.2	[]	[]	[]	[]	[]	[]	[]	[]	[]	[]	[]	[]	[837]	[]	[]	[]	[]	[]
CDS1	5860010	3.34853	NM_001263.2	[654]	[]	[]	[]	[]	[]	[]	[]	[]	[]	[]	[]	[]	[]	[687]	[]	[]	[]
APP	3370577	3.33279	NM_201414.1	[]	[]	[736]	[735]	[]	[]	[]	[]	[]	[]	[]	[]	[]	[]	[]	[]	[]	[]
DNAJB9	2760164	3.32372	NM_012328.1	[]	[]	[]	[]	[]	[]	[620]	[]	[]	[]	[]	[]	[]	[]	[]	[]	[]	[]
GPNMB	1570154	3.29584	NM_002510.2	[]	[]	[]	[]	[]	[]	[]	[]	[]	[]	[]	[]	[1336]	[1329, 1335]	[]	[]	[454]	[]
ITM2C	2650762	3.27915	NM_001012516.1	[]	[]	[]	[]	[]	[]	[]	[]	[]	[]	[]	[]	[]	[]	[]	[]	[]	[]
ATG9A	3890528	3.25957	NM_001077198.1	[]	[]	[]	[]	[]	[]	[1027]	[1026]	[]	[]	[]	[]	[]	[2028]	[1103]	[]	[]	[]
LAMP1	6270100	3.25755	NM_005561.2	[]	[]	[]	[]	[]	[]	[]	[]	[]	[]	[]	[]	[]	[]	[362]	[]	[]	[]
SEC61A1	1030471	3.25098	NM_013336.3	[]	[]	[]	[]	[]	[]	[]	[333]	[]	[]	[101]	[]	[189, 493]	[]	[]	[]	[]	[]
PKD2	70161	3.25044	NM_000297.2	[]	[]	[]	[]	[]	[]	[]	[]	[]	[]	[]	[]	[2164, 2425]	[2163]	[]	[]	[]	[]
RTN2	3460376	3.24707	NM_206901.1	[]	[]	[]	[41]	[]	[]	[]	[]	[]	[]	[]	[]	[]	[]	[]	[]	[]	[]
SLC35F1	1850138	3.23661	NM_001029858.2	[]	[]	[]	[]	[]	[]	[]	[]	[]	[]	[]	[]	[]	[]	[]	[]	[]	[]
DPM3	7320435	3.22631	NM_153741.1	[]	[]	[]	[291]	[]	[]	[]	[]	[]	[]	[]	[]	[]	[]	[]	[]	[]	[]
SLC39A1	5670368	3.22411	NM_014437.3	[]	[]	[]	[]	[]	[]	[]	[]	[]	[]	[]	[]	[]	[]	[]	[]	[]	[]
NBL1	5090156	3.20985	NM_182744.1	[]	[]	[]	[411]	[]	[]	[]	[]	[]	[]	[]	[]	[]	[]	[]	[]	[]	[]
FBXL16	6840390	3.19574	NM_153350.2	[]	[]	[]	[]	[]	[]	[]	[]	[]	[]	[]	[]	[]	[]	[]	[]	[]	[]
IGF2	3420682	3.1825	NM_001007139.3
B3GNT6	2260220	3.1752	NM_006876.1	[]	[]	[]	[]	[]	[]	[]	[]	[]	[]	[]	[]	[]	[]	[]	[]	[]	[]
GABRB3	5390669	3.16783	NM_000814.4	[]	[]	[]	[]	[]	[]	[]	[]	[]	[]	[]	[]	[]	[1080]	[]	[]	[]	[]
THRA	7380047	3.16748	NM_003250.4	[]	[]	[]	[]	[130]	[]	[]	[]	[]	[1366]	[981]	[980]	[931]	[]	[]	[]	[]	[]
SQLE	3120367	3.15619	NM_003129.3	[]	[]	[]	[]	[]	[]	[]	[]	[]	[]	[]	[]	[]	[]	[]	[]	[]	[]
ATP1A1	4210095	3.14761	NM_001001586.1	[]	[]	[]	[]	[]	[]	[]	[]	[]	[]	[]	[]	[94, 121, 1588]	[]	[]	[]	[127, 420]	[]
C2ORF30	4920274	3.13962	NM_015701.2	[]	[]	[]	[]	[]	[]	[]	[]	[]	[]	[]	[]	[]	[]	[]	[]	[]	[]
SYT17	1470176	3.1062	NM_016524.2	[]	[]	[]	[]	[]	[]	[]	[]	[]	[]	[]	[]	[]	[]	[]	[]	[]	[]
TAOK2	520333	3.10031	NM_016151.2	[]	[]	[]	[]	[]	[]	[]	[]	[]	[]	[]	[]	[589, 2641]	[]	[]	[]	[]	[]
REEP1	1340192	3.09827	NM_022912.1	[]	[]	[]	[]	[]	[]	[]	[]	[]	[]	[]	[]	[111]	[]	[]	[]	[]	[]
TMEM155	2900162	3.09336	NM_152399.2	[]	[]	[]	[]	[]	[]	[]	[]	[]	[]	[]	[]	[]	[]	[]	[]	[]	[]
TMCO1	1470209	3.09056	NM_019026.2	[]	[]	[]	[]	[]	[]	[]	[]	[]	[]	[]	[]	[]	[]	[]	[]	[]	[]
SALL4	5050270	3.0859	NM_020436.2	[]	[]	[]	[]	[]	[]	[]	[]	[]	[]	[]	[]	[]	[1104]	[]	[]	[]	[]
SAMD4B	1780156	3.084	NM_018028.2	[80]	[]	[]	[]	[]	[]	[]	[]	[454]	[453]	[]	[]	[]	[]	[]	[]	[]	[]
PVRL2	2140746	3.08285	NM_001042724.1	[]	[]	[397]	[396]	[]	[]	[]	[]	[]	[]	[]	[]	[]	[]	[]	[]	[]	[]
SLC15A4	160279	3.0781	NM_145648.1	[]	[]	[]	[]	[]	[]	[]	[]	[]	[]	[]	[]	[1548]	[]	[]	[]	[]	[]
SEMA6B	160368	3.07522	NM_032108.2	[]	[]	[]	[]	[]	[]	[]	[903]	[]	[]	[]	[]	[]	[]	[]	[]	[]	[]
TMBIM6	650519	3.06849	NM_003217.2	[]	[]	[]	[]	[]	[]	[]	[]	[]	[]	[]	[]	[]	[]	[]	[]	[]	[]
VKORC1L1	6510189	3.05839	NM_173517.3	[]	[]	[]	[]	[]	[]	[]	[]	[]	[]	[]	[]	[]	[]	[]	[]	[]	[]
TDP1	2060110	3.05134	NM_018319.3	[]	[]	[]	[]	[]	[]	[]	[]	[234]	[]	[]	[]	[]	[]	[1530]	[]	[]	[]
HOOK1	3120053	3.04983	NM_015888.4	[]	[]	[]	[]	[]	[]	[]	[]	[]	[]	[]	[]	[]	[]	[88]	[]	[]	[]
SREBF1	3390343	3.04901	NM_001005291.1	[3519]	[]	[]	[]	[]	[]	[]	[]	[]	[]	[1539]	[]	[]	[2067, 2406]	[]	[301]	[]	[]
NFIB	5960133	3.04849	NM_005596.2	[]	[]	[]	[]	[]	[]	[]	[]	[]	[]	[]	[]	[]	[]	[]	[]	[]	[]
C9ORF25	3850494	3.04839	NM_147202.1	[]	[]	[]	[]	[]	[]	[]	[]	[]	[]	[]	[]	[]	[]	[]	[]	[]	[]
UNC84B	2640411	3.04736	NM_015374.1	[]	[]	[409]	[408]	[]	[]	[]	[]	[]	[]	[]	[]	[]	[]	[1895]	[]	[]	[]
ITGB1	650066	3.03882	NM_033669.1	[]	[]	[]	[]	[]	[]	[]	[]	[]	[]	[]	[]	[]	[]	[]	[]	[]	[]
ITGAL	4180494	3.03445	NM_002209.1	[]	[]	[]	[]	[]	[]	[]	[]	[]	[]	[]	[]	[]	[]	[]	[]	[]	[]
TOLLIP	6650612	3.03075	NM_019009.2	[]	[]	[]	[]	[]	[]	[]	[]	[]	[]	[]	[]	[]	[]	[]	[]	[]	[]
RTN4R	3180195	3.01934	NM_023004.5	[]	[]	[]	[]	[]	[]	[769]	[]	[]	[]	[411]	[]	[]	[]	[]	[]	[]	[]
ABLIM2	2260471	3.01843	NM_032432.3	[]	[]	[]	[]	[]	[]	[]	[369]	[]	[]	[]	[]	[]	[]	[]	[]	[]	[]
GLT25D1	7380279	3.01441	NM_024656.2	[]	[]	[]	[]	[]	[]	[]	[]	[]	[]	[]	[668]	[]	[]	[]	[]	[]	[]
AFAP1L2	4590133	3.0141	NM_001001936.1	[]	[]	[]	[405, 450]	[]	[]	[]	[]	[]	[3]	[]	[]	[40]	[930, 1377]	[]	[]	[]	[]
COL6A2	3390458	3.00732	NM_001849.3	[]	[]	[]	[2403]	[]	[]	[]	[]	[]	[]	[3033]	[]	[]	[]	[]	[]	[]	[]
SCAMP4	160286	3.00543	NM_079834.2	[]	[]	[]	[]	[]	[]	[]	[]	[]	[]	[]	[]	[]	[128]	[]	[]	[]	[]
TMEM158	3130220	3.00247	NM_015444.2	[876]	[875]	[]	[]	[]	[]	[]	[]	[]	[]	[]	[]	[]	[]	[]	[]	[]	[]
SULT4A1	5050463	2.99216	NM_176874.1	[]	[]	[]	[]	[]	[]	[]	[]	[]	[]	[]	[]	[]	[]	[]	[]	[]	[]
FGFRL1	5860112	2.98444	NM_001004358.1	[]	[]	[556, 988]	[]	[]	[]	[]	[]	[]	[]	[]	[]	[349, 549]	[548, 705]	[]	[]	[]	[]
CTGF	2640292	2.98367	NM_001901.2	[]	[]	[]	[]	[]	[]	[]	[]	[]	[]	[]	[]	[]	[]	[]	[]	[]	[]
CTXN1	360114	2.97264	NM_206833.2	[]	[]	[]	[]	[]	[]	[]	[]	[]	[]	[]	[]	[]	[]	[]	[]	[]	[]
BLVRA	2940022	2.97218	NM_000712.3	[]	[]	[]	[]	[]	[]	[]	[]	[478]	[477]	[]	[]	[]	[]	[]	[]	[]	[]
SC5DL	6220397	2.96926	NM_006918.4	[]	[]	[]	[]	[]	[]	[]	[]	[]	[]	[790]	[]	[]	[]	[]	[]	[]	[]
SEMA4B	5080280	2.96883	NM_198925.1	[]	[]	[]	[2025]	[]	[]	[]	[954]	[]	[]	[]	[1247]	[]	[]	[]	[]	[]	[]
AFAP1L2	6620711	2.9684	NM_032550.2	[]	[]	[]	[405, 450]	[]	[]	[]	[]	[]	[3]	[]	[]	[40]	[930, 1377]	[]	[]	[]	[]
SPOCK1	6380669	2.96505	NM_004598.3	[]	[]	[]	[]	[]	[]	[]	[]	[]	[]	[]	[307]	[1183]	[]	[]	[]	[]	[]
BATF3	5900253	2.95876	NM_018664.1	[]	[]	[]	[]	[]	[]	[]	[]	[]	[]	[]	[]	[]	[]	[]	[]	[]	[]
TSPAN9	7570196	2.95695	NM_006675.3	[]	[]	[]	[]	[]	[]	[]	[]	[]	[]	[498]	[]	[]	[]	[]	[]	[]	[]
CAMTA1	3930411	2.95276	NM_015215.1	[]	[]	[]	[2418]	[]	[]	[2329]	[]	[]	[]	[]	[]	[4168]	[]	[]	[1174, 4586]	[]	[]
GRINA	70070	2.95019	NM_000837.1	[]	[]	[]	[]	[]	[]	[]	[]	[]	[]	[]	[]	[]	[]	[]	[]	[]	[]
FBLN1	580739	2.94725	NM_001996.2	[]	[]	[]	[]	[]	[]	[1039, 1198, 1612]	[]	[]	[]	[264, 531]	[]	[]	[1299, 1419]	[]	[]	[]	[]
LAMP3	7320546	2.94539	NM_014398.2	[]	[]	[]	[]	[]	[]	[]	[]	[]	[]	[]	[]	[1117]	[1116]	[]	[]	[]	[]
LAPTM4B	580132	2.93352	NM_018407.4	[]	[]	[]	[]	[]	[]	[]	[]	[]	[]	[]	[]	[472]	[]	[]	[]	[]	[]
STT3A	2570692	2.92319	NM_152713.2	[]	[]	[]	[]	[]	[]	[]	[]	[]	[]	[]	[]	[]	[]	[2102]	[2101]	[]	[]
PTPN4	3390075	2.92086	NM_002830.2	[]	[]	[]	[]	[]	[1761]	[]	[]	[]	[]	[]	[]	[]	[]	[497, 2173]	[2172]	[]	[]
XYLT2	7100220	2.91877	NM_022167.2	[]	[]	[118]	[117]	[]	[]	[]	[]	[]	[]	[]	[]	[]	[1182]	[]	[]	[]	[]
MSI1	7200725	2.91701	NM_002442.2	[195]	[194]	[]	[366]	[]	[]	[]	[]	[]	[]	[]	[]	[]	[]	[]	[]	[]	[]
CENTG3	6220164	2.917	NM_031946.3	[]	[]	[]	[]	[]	[]	[]	[1868]	[]	[]	[]	[]	[]	[504, 576]	[]	[]	[]	[]
IDH3A	3360100	2.90385	NM_005530.2	[]	[200]	[]	[]	[]	[]	[]	[]	[]	[]	[]	[]	[231]	[230]	[]	[]	[]	[]
TP53I13	1010647	2.89568	NM_138349.2	[]	[]	[]	[]	[]	[]	[]	[]	[]	[]	[]	[]	[]	[]	[]	[]	[]	[]
DBN1	6760008	2.89426	NM_004395.2	[]	[]	[]	[]	[]	[]	[]	[]	[]	[]	[]	[]	[598, 1066, 1534]	[]	[]	[]	[]	[]
SORT1	160019	2.89319	NM_002959.4	[]	[]	[244]	[243]	[]	[]	[]	[]	[]	[]	[]	[]	[]	[2409, 2418]	[]	[]	[]	[]
MFAP2	5090615	2.88778	NM_017459.1	[]	[]	[]	[]	[]	[]	[352]	[]	[]	[]	[]	[]	[]	[]	[]	[]	[]	[]
LASS2	6380154	2.88665	NM_181746.2	[]	[]	[]	[]	[]	[]	[]	[]	[]	[]	[]	[]	[]	[]	[]	[]	[]	[]
ZBTB16	1240474	2.88477	NM_001018011.1	[]	[]	[]	[]	[]	[]	[]	[]	[1315]	[]	[]	[]	[295, 742]	[741]	[]	[]	[]	[]
SLC11A2	1820037	2.88161	NM_000617.1	[]	[]	[]	[]	[]	[]	[]	[]	[]	[]	[]	[]	[]	[]	[]	[]	[]	[]
ZBTB16	5080450	2.87561	NM_006006.4	[]	[]	[]	[]	[]	[]	[]	[]	[1315]	[]	[]	[]	[295, 742]	[741]	[]	[]	[]	[]
PLOD2	7040477	2.86796	NM_000935.2	[]	[]	[]	[]	[]	[]	[]	[]	[]	[]	[]	[]	[]	[1170]	[]	[]	[]	[]
P2RX4	2060605	2.86418	NM_002560.2	[]	[]	[]	[]	[]	[]	[]	[453]	[]	[]	[]	[]	[]	[]	[]	[]	[]	[]
ENTPD4	2900224	2.85593	NM_004901.2	[]	[]	[]	[]	[]	[]	[]	[]	[]	[]	[]	[]	[]	[]	[]	[]	[]	[]
NBL1	7100010	2.85382	NM_005380.4	[]	[]	[]	[411]	[]	[]	[]	[]	[]	[]	[]	[]	[]	[]	[]	[]	[]	[]
SLC35A1	6510204	2.85281	NM_006416.3	[21]	[]	[]	[]	[]	[]	[]	[]	[]	[]	[]	[]	[]	[]	[677]	[]	[]	[]
ABHD6	2690402	2.83601	NM_020676.4	[]	[]	[]	[]	[]	[]	[]	[]	[]	[]	[]	[]	[346]	[]	[]	[]	[]	[]
SEC61A2	5700364	2.82624	NM_018144.2	[]	[]	[]	[]	[]	[]	[]	[]	[]	[]	[]	[]	[189]	[]	[]	[]	[]	[]
TRIM16L	6510373	2.8259	NM_001037330.1
PMEPA1	3830041	2.82333	NM_199169.1	[]	[]	[]	[]	[]	[]	[]	[]	[]	[]	[]	[]	[]	[]	[]	[]	[]	[]
CHPF	4250291	2.81775	NM_024536.4	[]	[]	[]	[]	[]	[]	[]	[]	[]	[]	[]	[]	[]	[]	[]	[]	[]	[]
TNFRSF12A	6510377	2.81451	NM_016639.1	[]	[]	[]	[]	[]	[]	[]	[]	[]	[]	[]	[]	[]	[]	[]	[]	[]	[]
SLIT2	4560592	2.81413	NM_004787.1	[]	[]	[]	[]	[]	[]	[]	[]	[]	[]	[4477]	[]	[]	[2730, 3765]	[3797]	[]	[]	[]
SEMA4D	4880408	2.81246	NM_006378.2	[]	[]	[]	[]	[]	[]	[]	[]	[]	[]	[]	[]	[1198]	[]	[1838, 1970]	[]	[]	[]
FAM100B	520278	2.81123	NM_182565.2	[]	[]	[]	[]	[]	[]	[]	[]	[]	[]	[]	[118]	[]	[]	[]	[]	[]	[]
OSR1	3940500	2.81091	NM_145260.2	[]	[]	[]	[]	[]	[]	[]	[]	[]	[]	[]	[]	[]	[237]	[]	[]	[]	[]
ITGB1	110440	2.80044	NM_033668.1	[]	[]	[]	[]	[]	[]	[]	[]	[]	[]	[]	[]	[]	[]	[]	[]	[]	[]
TSPAN4	540619	2.79984	NM_001025238.1	[]	[]	[]	[]	[]	[]	[]	[]	[]	[]	[]	[]	[]	[]	[]	[]	[]	[]
KIAA2013	2710672	2.79757	NM_138346.1	[]	[]	[]	[]	[]	[]	[]	[]	[]	[]	[]	[]	[841]	[]	[]	[]	[]	[]
LOC285016	130128	2.79608	NM_001002919.1	[]	[]	[]	[]	[]	[]	[]	[]	[]	[]	[]	[]	[]	[]	[]	[]	[]	[]
FAM62B	510762	2.79139	NM_020728.1	[]	[]	[]	[]	[]	[]	[]	[]	[]	[]	[]	[]	[]	[]	[1020, 1134]	[]	[]	[]
SERPINH1	7650017	2.78682	NM_001235.2	[]	[]	[]	[]	[]	[]	[517]	[]	[]	[]	[]	[]	[]	[]	[1007]	[]	[]	[]
ATP6AP1	6590201	2.78601	NM_001183.4	[]	[]	[]	[]	[]	[]	[]	[1212]	[]	[]	[]	[]	[]	[]	[]	[]	[]	[]
HPCAL1	520184	2.78155	NM_134421.1	[]	[]	[]	[]	[]	[]	[]	[]	[]	[]	[]	[]	[]	[]	[]	[]	[]	[]
SPIN1	7570670	2.78119	NM_006717.2	[]	[]	[]	[]	[]	[]	[]	[]	[]	[]	[]	[]	[]	[]	[]	[]	[]	[]
ATP2A2	5810189	2.78083	NM_170665.2	[]	[]	[]	[1932]	[180]	[179]	[52]	[]	[]	[]	[]	[]	[2935]	[]	[]	[2740]	[816]	[]
CCL3L3	2810010	2.77879	NM_001001437.3
DDOST	6450605	2.77676	NM_005216.4	[]	[]	[]	[]	[]	[]	[]	[]	[]	[]	[230]	[229]	[]	[]	[]	[]	[]	[]
CITED4	5810142	2.7761	NM_133467.2	[]	[]	[]	[]	[]	[]	[]	[]	[]	[]	[]	[]	[]	[]	[]	[]	[]	[]
ATG9A	3190326	2.76677	NM_001077198.1	[]	[]	[]	[]	[]	[]	[1027]	[1026]	[]	[]	[]	[]	[]	[2028]	[1103]	[]	[]	[]
ZDHHC1	3370093	2.76625	NM_013304.1	[]	[]	[]	[]	[]	[]	[]	[]	[]	[]	[]	[]	[]	[420]	[]	[]	[]	[]
H3F3B	1440296	2.7511	NM_005324.3	[]	[]	[]	[]	[]	[]	[]	[]	[]	[]	[]	[]	[]	[]	[]	[]	[]	[]
HPS1	4670494	2.74909	NM_182637.1	[]	[]	[754]	[753]	[]	[]	[]	[]	[]	[]	[]	[]	[]	[]	[]	[]	[]	[]
TRIOBP	5570110	2.74883	NM_001039141.1	[]	[]	[1153, 3979]	[]	[]	[]	[1190, 2576]	[2575]	[]	[]	[]	[]	[]	[]	[]	[]	[]	[]
SELK	2710161	2.73589	NM_021237.3	[]	[]	[]	[]	[]	[]	[]	[]	[]	[]	[]	[]	[269]	[268]	[]	[]	[]	[]
CMTM7	4290403	2.73351	NM_181472.1	[]	[]	[]	[]	[]	[]	[]	[]	[]	[]	[]	[]	[]	[]	[]	[]	[]	[]
LOC729021	2750678	2.73336	XR_015834.1	[]	[]	[]	[]	[]	[]	[]	[]	[]	[]	[]	[]	[]	[]	[]	[]	[]	[]
DPM2	1850041	2.72954	NM_003863.2	[]	[]	[]	[]	[]	[]	[]	[]	[]	[]	[]	[]	[]	[]	[]	[]	[]	[]
TMUB1	1780554	2.72688	NM_031434.2	[]	[]	[]	[]	[]	[]	[]	[]	[]	[]	[]	[]	[]	[]	[]	[]	[]	[]
ATP6AP2	7560097	2.7214	NM_005765.2	[]	[]	[]	[]	[]	[]	[]	[]	[]	[]	[]	[]	[655]	[]	[]	[]	[]	[]
IGF2R	2810156	2.71626	NM_000876.2	[]	[]	[7339]	[1596, 6756, 7338]	[]	[]	[3733]	[]	[]	[]	[]	[6256]	[592]	[591, 1503]	[]	[776]	[]	[]
PVRL3	540156	2.71553	NM_015480.1	[]	[]	[]	[]	[]	[]	[]	[]	[]	[]	[]	[]	[]	[]	[]	[]	[]	[]
SNX10	3360634	2.71305	NM_013322.2	[]	[]	[]	[]	[]	[]	[]	[]	[]	[]	[]	[]	[]	[]	[]	[]	[]	[]
FSTL1	2650220	2.71275	NM_007085.3	[]	[]	[]	[]	[]	[]	[]	[]	[]	[]	[]	[]	[]	[]	[]	[]	[]	[]
INSIG1	1820332	2.70798	NM_198336.1	[]	[]	[785]	[]	[]	[]	[]	[]	[]	[]	[]	[]	[]	[]	[]	[]	[]	[]
ADAM19	6900209	2.70501	NM_033274.2	[]	[]	[]	[2477]	[]	[]	[]	[]	[]	[]	[]	[]	[]	[]	[]	[]	[]	[134]
CHST1	5720451	2.70327	NM_003654.3	[]	[]	[]	[]	[]	[]	[]	[]	[]	[]	[]	[]	[]	[]	[]	[]	[]	[]
ACTRT1	2710368	2.70257	NM_138289.2	[483]	[]	[]	[]	[]	[]	[]	[]	[]	[]	[]	[]	[]	[]	[]	[]	[]	[]
FAM57A	5910600	2.69719	NM_024792.1	[]	[]	[]	[]	[]	[]	[]	[]	[]	[]	[]	[]	[]	[]	[]	[]	[]	[]
FAM20C	4860646	2.69005	NM_020223.2	[]	[]	[]	[537]	[]	[]	[]	[]	[]	[]	[]	[]	[1708]	[1707]	[]	[]	[]	[]
RNF157	20382	2.68118	NM_052916.1	[]	[]	[1230]	[1814]	[]	[]	[]	[]	[]	[]	[]	[]	[613]	[612]	[1973]	[1972]	[]	[]
AGBL5	6620403	2.68055	NM_021831.5	[]	[]	[]	[]	[]	[]	[]	[159]	[]	[]	[]	[]	[]	[]	[]	[]	[]	[]
GPAA1	2480288	2.67935	NM_003801.3	[]	[]	[]	[]	[]	[]	[]	[]	[]	[]	[844]	[]	[]	[1175]	[]	[]	[]	[]
TOR2A	4760164	2.67704	NM_130459.1	[]	[]	[]	[]	[]	[]	[]	[]	[]	[]	[]	[]	[]	[]	[]	[]	[]	[]
NPTN	830553	2.6713	NM_017455.2	[]	[]	[]	[]	[]	[]	[]	[]	[]	[]	[]	[]	[]	[]	[]	[]	[]	[]
DNLZ	3830605	2.66716	NM_001080849.1
ISCU	6620397	2.66375	NM_014301.2	[]	[]	[]	[]	[]	[]	[]	[]	[]	[]	[]	[]	[160]	[159, 180]	[]	[]	[]	[]
SLC6A9	3190608	2.66123	NM_001024845.1	[]	[]	[]	[1803]	[]	[]	[]	[]	[]	[]	[]	[]	[1234]	[1059, 1233]	[]	[]	[]	[]
ATP1A1	3370164	2.66107	NM_000701.6	[]	[]	[]	[]	[]	[]	[2683]	[]	[]	[]	[2673]	[]	[94, 121, 1588, 2032, 2251]	[]	[]	[]	[127, 420]	[]
PQLC1	4640131	2.66022	NM_025078.3	[]	[]	[]	[]	[]	[]	[]	[]	[]	[]	[]	[]	[]	[]	[]	[]	[]	[]
LIPA	5360148	2.65964	NM_000235.2	[]	[]	[647]	[]	[]	[]	[]	[]	[]	[]	[]	[]	[]	[344, 828]	[]	[]	[]	[]
TMED4	5220682	2.65108	NM_182547.2	[]	[]	[]	[]	[]	[]	[]	[]	[]	[]	[]	[]	[]	[]	[]	[]	[]	[]
FLOT1	3780181	2.64548	NM_005803.2	[]	[]	[]	[]	[]	[]	[]	[]	[]	[]	[]	[]	[]	[]	[]	[]	[]	[]
PLAU	5360670	2.64318	NM_002658.2	[223]	[]	[]	[]	[]	[]	[]	[]	[]	[]	[]	[]	[]	[1192]	[]	[422]	[]	[]
SLC39A14	2630563	2.64095	NM_015359.2	[]	[]	[]	[]	[]	[]	[]	[]	[]	[]	[]	[]	[1011]	[]	[]	[]	[]	[]
PRKCDBP	7550307	2.6356	NM_145040.2	[]	[]	[]	[]	[]	[]	[]	[]	[]	[]	[]	[]	[]	[]	[]	[]	[]	[]
METRNL	10224	2.63417	XM_941466.2	[]	[]	[]	[]	[]	[]	[]	[]	[]	[]	[]	[]	[]	[242]	[]	[]	[]	[]
TMED2	4290537	2.63071	NM_006815.3	[]	[]	[]	[]	[]	[]	[481]	[]	[]	[]	[]	[]	[]	[]	[]	[]	[]	[]
DNAL4	270678	2.62826	NM_005740.2	[]	[]	[]	[]	[]	[]	[]	[]	[]	[]	[]	[]	[]	[]	[]	[]	[]	[]
CALR	2760370	2.62695	NM_004343.2	[]	[]	[1081, 1240]	[]	[]	[]	[]	[]	[]	[]	[]	[]	[]	[]	[]	[]	[]	[]
FGFRL1	4480220	2.62575	NM_021923.3	[]	[]	[556, 988]	[]	[]	[]	[]	[]	[]	[]	[]	[]	[349, 549]	[548, 705]	[]	[]	[]	[]
ITGB1	610452	2.62223	NM_002211.2	[]	[]	[]	[]	[]	[]	[]	[]	[]	[]	[]	[]	[]	[]	[]	[]	[]	[]
DNAJB11	3190452	2.62126	NM_016306.4	[417]	[]	[]	[]	[]	[]	[]	[]	[]	[]	[]	[]	[]	[693]	[]	[]	[]	[]
C20ORF3	4040204	2.61919	NM_020531.2	[]	[]	[]	[]	[]	[]	[]	[]	[]	[]	[]	[]	[]	[]	[]	[]	[]	[]
LOC91461	4590561	2.61839	NM_138370.1	[]	[221]	[]	[]	[]	[]	[]	[]	[]	[]	[]	[]	[289]	[261, 732]	[]	[]	[]	[]
ATP1A1	5570152	2.61819	NM_000701.6	[]	[]	[]	[]	[]	[]	[2683]	[]	[]	[]	[2673]	[]	[94, 121, 1588, 2032, 2251]	[]	[]	[]	[127, 420]	[]
SLC44A1	4290605	2.61237	NM_080546.3	[]	[]	[]	[]	[]	[]	[]	[]	[]	[]	[]	[]	[]	[1779]	[]	[]	[]	[]
CLPTM1	770168	2.60158	NM_001294.1	[]	[]	[]	[]	[]	[]	[880, 1783]	[351]	[]	[812]	[]	[]	[]	[]	[]	[]	[]	[]
PTPRA	3170593	2.59959	NM_080840.2	[]	[]	[]	[]	[]	[]	[]	[705]	[]	[]	[]	[]	[]	[]	[]	[]	[]	[476]
TMEM109	6130193	2.59711	NM_024092.1	[]	[]	[]	[]	[]	[]	[]	[]	[]	[]	[]	[]	[]	[]	[492]	[491]	[]	[]
SIRPA	1940129	2.5965	NM_001040023.1	[]	[]	[]	[657]	[]	[]	[]	[]	[]	[]	[]	[]	[933]	[]	[]	[]	[]	[]
PTPRA	5270743	2.59592	NM_080841.2	[]	[]	[]	[]	[]	[]	[]	[705]	[]	[]	[]	[]	[]	[]	[]	[]	[]	[476]
DUSP12	460280	2.59552	NM_007240.1	[]	[]	[]	[]	[]	[]	[]	[]	[]	[]	[]	[]	[970]	[821, 969]	[]	[]	[]	[]
TRIM71	3120088	2.59164	NM_001039111.1
TSPAN13	3420452	2.5856	NM_014399.3	[]	[]	[]	[]	[]	[]	[]	[]	[]	[]	[]	[]	[]	[]	[]	[]	[]	[]
SEPN1	1780402	2.58523	NM_206926.1	[]	[]	[]	[]	[]	[]	[1342]	[]	[]	[]	[]	[]	[1033, 1264]	[]	[]	[]	[]	[]
GAA	1190634	2.57814	NM_001079804.1	[]	[]	[]	[903, 1587]	[]	[]	[]	[]	[]	[]	[]	[]	[]	[]	[]	[]	[]	[]
B2M	240195	2.57472	NM_004048.2	[]	[]	[]	[]	[]	[]	[]	[]	[]	[]	[]	[]	[]	[]	[]	[]	[]	[]
TMEM50B	3460307	2.57134	NM_006134.5	[323]	[]	[]	[]	[]	[]	[]	[]	[]	[]	[]	[]	[]	[]	[]	[]	[]	[]
C19ORF22	150020	2.5684	NM_138774.2	[]	[]	[]	[]	[]	[]	[]	[]	[]	[]	[]	[]	[]	[]	[]	[]	[]	[]
ATP2A2	770079	2.56313	NM_170665.2	[]	[]	[]	[1932]	[180]	[179]	[52]	[]	[]	[]	[]	[]	[2935]	[]	[]	[2740]	[816]	[]
ACPT	2690369	2.55687	NM_033068.2	[]	[]	[]	[]	[]	[]	[]	[]	[]	[]	[]	[]	[]	[]	[]	[]	[]	[]
SEC11A	2570088	2.55515	NM_014300.2	[]	[]	[]	[]	[]	[]	[]	[]	[]	[]	[]	[]	[]	[]	[]	[]	[]	[]
TMEM178	6520064	2.55407	NM_152390.1	[]	[]	[]	[]	[]	[]	[]	[]	[]	[]	[]	[]	[]	[]	[]	[]	[]	[]
B4GALT5	2060047	2.55147	NM_004776.2	[]	[]	[]	[]	[]	[]	[]	[639]	[]	[]	[]	[]	[]	[]	[]	[]	[]	[]
SH3GL3	1300603	2.55001	NM_003027.2	[]	[]	[]	[]	[]	[]	[]	[]	[]	[]	[]	[]	[]	[]	[]	[]	[]	[]
JPH3	290703	2.54651	NM_020655.2	[]	[]	[829]	[57, 479, 828]	[]	[]	[]	[]	[]	[]	[]	[]	[1657]	[1656]	[]	[]	[]	[]
CPSF4	5560010	2.54606	NM_001081559.1	[]	[]	[]	[]	[]	[]	[]	[]	[]	[]	[]	[]	[]	[]	[]	[]	[]	[]
CECR1	6200064	2.54419	NM_177405.1	[]	[]	[]	[]	[]	[]	[]	[]	[]	[]	[]	[]	[]	[]	[]	[625]	[]	[]
ANPEP	5810612	2.54282	NM_001150.1	[]	[]	[]	[1476]	[]	[]	[]	[1044]	[]	[]	[2127]	[]	[]	[1335, 2333]	[]	[]	[]	[]
SCAMP1	1050544	2.5421	NM_004866.4	[]	[]	[]	[]	[834]	[879]	[]	[]	[539]	[538]	[]	[940]	[]	[464]	[]	[]	[]	[]
MAD2L2	2510278	2.54059	NM_006341.2	[]	[]	[]	[]	[]	[]	[]	[]	[]	[]	[]	[]	[]	[]	[]	[]	[]	[]
TAP1	7330392	2.53707	NM_000593.5	[]	[]	[]	[]	[]	[]	[]	[]	[]	[2247]	[]	[]	[2176]	[]	[1509]	[]	[]	[]
SLC30A3	4490475	2.53487	NM_003459.4	[]	[]	[]	[]	[]	[]	[]	[]	[]	[]	[]	[]	[]	[]	[]	[]	[]	[]
TMCO3	1410020	2.53198	NM_017905.3	[]	[]	[]	[]	[]	[]	[]	[]	[]	[]	[]	[]	[]	[]	[1163, 1748]	[]	[]	[]
DHCR7	5360678	2.53009	NM_001360.2	[]	[]	[]	[]	[]	[]	[]	[]	[]	[]	[]	[]	[]	[]	[]	[]	[]	[]
GLCE	2350524	2.52932	NM_015554.1	[1687]	[1686]	[]	[]	[]	[]	[]	[]	[]	[]	[]	[]	[]	[144]	[]	[]	[]	[1731]
C19ORF10	1030458	2.52597	NM_019107.3	[]	[]	[]	[]	[]	[]	[]	[]	[]	[]	[]	[]	[]	[]	[]	[]	[]	[]
REXO1	5720767	2.5207	NM_020695.3	[]	[]	[1579]	[1578, 3597]	[]	[]	[1858]	[1857]	[]	[]	[]	[]	[]	[3576]	[]	[]	[]	[]
TCF7L2	6900491	2.52039	NM_030756.2	[]	[]	[]	[]	[]	[]	[]	[]	[]	[]	[]	[]	[]	[]	[]	[]	[]	[]
VAMP5	2630195	2.52036	NM_006634.2	[]	[]	[]	[]	[]	[]	[]	[]	[]	[18]	[]	[]	[]	[]	[]	[]	[]	[]
EXTL3	10184	2.52023	NM_001440.2	[]	[]	[487]	[]	[]	[]	[]	[]	[]	[]	[1257]	[]	[160, 2473]	[2472]	[]	[]	[]	[]
SLC43A2	1820053	2.51919	NM_152346.1	[]	[]	[250]	[]	[]	[]	[]	[]	[]	[]	[]	[]	[219]	[38]	[]	[]	[]	[]
TC2N	1850300	2.51809	NM_152332.3	[]	[]	[480]	[]	[760]	[]	[]	[]	[]	[]	[]	[]	[]	[]	[]	[]	[]	[]
NPC1	7570358	2.51561	NM_000271.3	[]	[]	[]	[]	[]	[]	[]	[]	[]	[]	[2]	[]	[691, 2496]	[690]	[]	[]	[]	[]
HPS1	1570139	2.51543	NM_000195.2	[]	[]	[754]	[753]	[]	[]	[]	[]	[]	[]	[]	[]	[]	[]	[]	[]	[]	[]
PPME1	830411	2.51335	NM_016147.1	[]	[]	[]	[]	[]	[]	[]	[]	[]	[]	[]	[]	[]	[]	[]	[]	[]	[]
FAM89A	4040242	2.51115	NM_198552.1	[]	[]	[181]	[]	[]	[]	[]	[]	[]	[]	[]	[]	[]	[]	[497]	[]	[]	[]
CENPH	5820315	2.51114	NM_022909.3	[]	[]	[]	[]	[]	[]	[]	[]	[]	[]	[]	[]	[]	[]	[]	[]	[]	[]
SNRP70	3870010	2.50949	NM_003089.4	[]	[]	[]	[]	[]	[]	[]	[]	[]	[]	[]	[]	[]	[]	[]	[]	[]	[]
DUSP2	6960687	2.50573	NM_004418.2	[]	[]	[]	[]	[]	[]	[]	[]	[]	[]	[]	[]	[]	[]	[]	[]	[]	[]
SLC35B2	1580402	2.50187	NM_178148.1	[]	[]	[]	[]	[]	[]	[]	[]	[]	[]	[]	[]	[]	[]	[]	[]	[]	[]
ZMAT3	6560601	2.49478	NM_152240.1	[]	[]	[]	[]	[]	[]	[]	[]	[]	[]	[]	[]	[]	[]	[]	[]	[]	[]
USP12	2360521	2.49409	NM_182488.1	[]	[]	[]	[]	[]	[]	[]	[]	[]	[]	[]	[]	[]	[]	[]	[]	[]	[]
SEMA4F	3060754	2.49297	NM_004263.3	[]	[]	[355]	[354]	[]	[]	[]	[]	[2170]	[2169]	[]	[]	[1606]	[]	[]	[]	[]	[]
SIRPA	5360193	2.49058	NM_080792.2	[]	[]	[]	[657]	[]	[]	[]	[]	[]	[]	[]	[]	[933]	[]	[]	[]	[]	[]
MEMO1	5870736	2.48779	NM_015955.2
HSPA5	870131	2.48745	NM_005347.2	[]	[]	[]	[72]	[]	[]	[595]	[]	[]	[]	[]	[]	[]	[]	[]	[]	[]	[]
ZFYVE21	380594	2.48358	NM_024071.2	[]	[]	[]	[612]	[]	[]	[]	[]	[]	[]	[]	[]	[]	[]	[]	[]	[]	[]
SEPN1	780162	2.48292	NM_020451.2	[]	[]	[]	[]	[]	[]	[1342]	[]	[]	[]	[]	[]	[1033, 1264]	[]	[]	[]	[]	[]
PSG5	4480292	2.48242	NM_002781.2	[]	[]	[]	[]	[]	[]	[]	[]	[]	[]	[]	[]	[]	[]	[]	[]	[369]	[]
GAS6	4280632	2.48219	NM_000820.1	[]	[]	[]	[]	[]	[]	[469]	[]	[]	[]	[]	[]	[]	[]	[]	[]	[]	[]
RYK	1090523	2.48165	NM_001005861.1	[]	[]	[208]	[207]	[]	[]	[]	[]	[]	[]	[]	[]	[778]	[]	[]	[]	[]	[]
PSMA4	3420543	2.48044	NM_002789.3	[]	[]	[]	[]	[]	[]	[]	[]	[]	[]	[]	[]	[]	[]	[]	[]	[]	[]
ZNF280B	2750044	2.47994	NM_080764.2	[]	[]	[]	[]	[]	[]	[]	[]	[]	[]	[]	[]	[]	[1542]	[]	[]	[1183]	[]
DPF1	6020554	2.47738	NM_004647.1	[]	[]	[]	[]	[]	[]	[]	[]	[]	[]	[]	[]	[]	[]	[]	[]	[]	[]
ZNF451	2060373	2.47559	NM_001031623.2	[]	[]	[]	[]	[]	[]	[]	[]	[]	[]	[]	[]	[1114, 1687]	[1113]	[]	[]	[1135]	[]
DOLK	3390730	2.47469	NM_014908.3	[]	[]	[]	[]	[]	[]	[]	[]	[]	[288]	[]	[]	[1186]	[]	[]	[]	[]	[]
BRI3	6270095	2.47312	NM_015379.3	[]	[]	[]	[]	[]	[]	[]	[]	[]	[]	[]	[]	[]	[]	[]	[]	[]	[]
PPP1R14B	5290097	2.47246	NM_138689.2	[]	[]	[]	[]	[]	[]	[]	[]	[]	[]	[]	[]	[289]	[288]	[]	[]	[]	[]
HBEGF	1820594	2.47201	NM_001945.1	[219]	[]	[]	[]	[]	[]	[]	[]	[]	[]	[]	[]	[]	[]	[]	[]	[]	[]
STAC2	70086	2.47197	NM_198993.2	[]	[]	[]	[]	[]	[]	[]	[]	[]	[]	[]	[]	[964]	[963]	[]	[]	[]	[]
TBC1D22B	7400070	2.47111	NM_017772.2	[]	[]	[819]	[]	[]	[]	[345]	[]	[]	[]	[]	[]	[1224, 1369]	[]	[1146]	[1145]	[]	[]
TTC7B	4290161	2.46987	NM_001010854.1	[]	[]	[]	[]	[]	[]	[]	[]	[]	[]	[]	[]	[2073]	[]	[]	[]	[]	[]
TNRC6A	1780563	2.46692	NM_014494.2	[]	[4892]	[]	[]	[]	[]	[]	[]	[]	[]	[]	[]	[]	[981]	[]	[]	[]	[]
DYRK1B	4640181	2.46427	NM_004714.1	[]	[1513]	[1074]	[]	[]	[]	[]	[]	[]	[]	[]	[]	[]	[]	[]	[]	[]	[]
TP53BP2	5570201	2.46342	NM_005426.2	[]	[]	[]	[]	[]	[]	[215]	[214]	[]	[]	[]	[]	[]	[]	[]	[]	[]	[]
SLC7A2	3710154	2.45629	NM_001008539.2	[]	[]	[]	[]	[]	[]	[]	[]	[]	[]	[]	[]	[]	[]	[1043]	[]	[]	[]
TMEM54	4890563	2.45575	NM_033504.2	[192]	[]	[]	[]	[]	[]	[]	[]	[]	[]	[]	[]	[]	[]	[]	[]	[]	[]
PLAT	3710044	2.45558	NM_000930.2	[]	[]	[]	[]	[]	[]	[]	[273]	[1012]	[1011]	[]	[]	[]	[]	[]	[]	[]	[]
ARPC5L	4830056	2.45372	NM_030978.1	[]	[]	[]	[]	[]	[]	[]	[]	[]	[]	[]	[]	[]	[]	[]	[]	[]	[]
CTBP1	7510538	2.45358	NM_001012614.1	[]	[]	[]	[]	[]	[]	[682, 706]	[558]	[]	[]	[]	[]	[775]	[774]	[]	[]	[]	[]
NOMO1	2650040	2.45298	NM_014287.3	[]	[]	[]	[]	[]	[]	[]	[]	[]	[2690]	[]	[]	[]	[324]	[]	[]	[]	[]
ARHGEF11	7150070	2.45277	NM_014784.2	[]	[]	[3691]	[3690]	[]	[]	[]	[130]	[]	[]	[]	[]	[3340]	[]	[]	[]	[]	[]
SLC35A2	4860195	2.45238	NM_001032289.1	[]	[]	[]	[]	[]	[]	[]	[]	[5]	[]	[186]	[]	[]	[]	[]	[]	[]	[]
CMTM7	2140239	2.4493	NM_181472.1	[]	[]	[]	[]	[]	[]	[]	[]	[]	[]	[]	[]	[]	[]	[]	[]	[]	[]
COL5A1	4920369	2.44906	NM_000093.3	[]	[]	[]	[990]	[]	[]	[]	[]	[]	[]	[]	[]	[634]	[]	[]	[]	[]	[]
FJX1	6270437	2.44889	NM_014344.2	[]	[]	[]	[780]	[]	[]	[]	[]	[]	[]	[]	[]	[]	[]	[]	[]	[]	[]
LINGO1	1430189	2.44719	NM_032808.5	[]	[]	[262]	[]	[]	[]	[304]	[]	[]	[]	[824]	[]	[]	[]	[]	[]	[]	[]
RAD17	5310475	2.44718	NM_133340.1	[]	[]	[]	[]	[]	[]	[]	[]	[]	[]	[]	[]	[]	[]	[]	[]	[]	[]
C7ORF42	60326	2.44413	NM_017994.4	[]	[587]	[]	[]	[]	[]	[]	[]	[]	[]	[]	[]	[]	[]	[]	[]	[]	[]
LPCAT4	5670669	2.44087	NM_153613.2	[]	[]	[]	[]	[]	[]	[]	[]	[]	[]	[]	[]	[]	[789]	[]	[]	[]	[]
GLTSCR1	7050746	2.43911	NM_015711.2	[]	[2329]	[4306]	[3321, 3852, 4305]	[]	[]	[]	[]	[]	[]	[2611]	[]	[1]	[]	[]	[]	[]	[]
CIC	5550600	2.4385	NM_015125.3	[]	[]	[]	[4338]	[]	[]	[]	[]	[]	[]	[]	[]	[]	[]	[]	[]	[]	[]
NME4	2320079	2.43534	NM_005009.2	[]	[]	[]	[]	[]	[]	[]	[]	[]	[]	[]	[]	[]	[]	[]	[]	[]	[]
ATP1B1	4220468	2.43423	NM_001001787.1	[]	[]	[]	[]	[]	[]	[]	[]	[]	[]	[]	[]	[]	[]	[]	[]	[]	[]
FAM18B	5690762	2.427	NM_016078.4	[]	[]	[]	[]	[]	[]	[]	[]	[]	[]	[]	[]	[]	[]	[]	[]	[]	[]
PHCA	1230017	2.42665	NM_018367.4	[]	[]	[]	[]	[]	[]	[]	[]	[]	[]	[]	[]	[271]	[]	[]	[]	[]	[623]
GNA11	7650246	2.42545	NM_002067.1	[]	[]	[]	[]	[]	[]	[]	[]	[]	[]	[]	[]	[]	[609]	[]	[]	[]	[]
PP8961	3520408	2.42457	NM_001080113.1
KIAA0152	1990546	2.42411	NM_014730.2	[]	[]	[]	[]	[]	[]	[]	[]	[]	[303]	[]	[]	[643]	[642]	[]	[]	[]	[]
MCOLN3	6760706	2.42372	NM_018298.9	[]	[]	[]	[]	[1102]	[]	[]	[]	[]	[]	[]	[]	[328]	[1285]	[]	[]	[]	[]
TSPAN6	240736	2.42337	NM_003270.2	[]	[]	[]	[]	[]	[]	[]	[]	[]	[]	[]	[]	[]	[]	[]	[]	[]	[]
ZDHHC12	580204	2.42177	NM_032799.4	[]	[]	[]	[]	[]	[]	[]	[]	[]	[]	[]	[]	[]	[730]	[]	[]	[]	[]
DGCR5	60491	2.42138	NR_002733.1
CCDC56	1850468	2.41892	NM_001040431.1
CA2	2060674	2.4181	NM_000067.1	[]	[]	[]	[]	[]	[]	[]	[195]	[]	[]	[]	[]	[]	[]	[]	[]	[]	[]
TXNDC5	4850398	2.40793	NM_022085.3	[]	[]	[]	[162]	[]	[]	[]	[]	[]	[]	[]	[]	[]	[]	[]	[]	[]	[]
B3GALNT2	160376	2.40792	NM_152490.1	[]	[]	[]	[]	[]	[]	[]	[]	[]	[]	[]	[]	[219]	[966]	[]	[]	[]	[]
LMO2	3850059	2.40546	NM_005574.2	[]	[]	[]	[]	[]	[]	[]	[]	[]	[]	[114]	[]	[49]	[48]	[]	[]	[]	[]
NCAN	540326	2.40441	NM_004386.2	[]	[]	[3943]	[]	[]	[]	[]	[]	[]	[]	[504]	[]	[]	[1922]	[]	[]	[]	[]
CCL3L1	610524	2.40182	NM_021006.4	[]	[]	[]	[]	[]	[]	[]	[]	[]	[]	[]	[]	[]	[]	[]	[]	[]	[]
JSRP1	6020037	2.40003	NM_144616.2	[]	[]	[]	[]	[]	[]	[]	[]	[]	[]	[]	[295]	[]	[]	[]	[]	[]	[]
MBTPS1	3390020	2.39893	NM_003791.2	[]	[]	[]	[]	[]	[]	[]	[]	[]	[]	[]	[]	[2548]	[2234]	[6]	[5, 2785]	[]	[]
RPESP	2600397	2.39868	NM_153225.2	[]	[]	[]	[]	[]	[]	[]	[]	[]	[]	[]	[]	[]	[]	[]	[]	[]	[]
LYPD6	6840220	2.39855	NM_194317.2	[]	[]	[]	[]	[]	[]	[]	[]	[]	[]	[]	[]	[]	[]	[]	[]	[]	[]
RECK	3390487	2.39545	NM_021111.1	[]	[]	[]	[]	[]	[]	[]	[]	[]	[]	[]	[]	[]	[]	[1261]	[]	[]	[]
RTN3	4920129	2.39195	NM_201430.1	[]	[]	[]	[]	[]	[]	[]	[]	[]	[]	[]	[]	[]	[]	[]	[]	[]	[]
DERL1	2370129	2.39161	NM_024295.3	[]	[]	[]	[]	[]	[]	[]	[]	[]	[]	[]	[]	[]	[]	[]	[]	[]	[]
SHANK3	10767	2.39085	NM_001080420.1
NFE2L1	4210176	2.38545	NM_003204.1	[]	[]	[]	[]	[]	[]	[]	[]	[]	[]	[]	[]	[1339]	[687]	[]	[]	[]	[]
ASPHD2	7400102	2.38451	NM_020437.3	[]	[]	[]	[]	[]	[]	[]	[]	[]	[]	[]	[]	[]	[]	[]	[]	[]	[]
CADM4	6420019	2.38043	NM_145296.1	[]	[]	[289, 571]	[288]	[]	[]	[]	[]	[]	[]	[]	[]	[1087]	[]	[]	[]	[]	[]
GPR137B	1240392	2.37724	NM_003272.1	[]	[]	[]	[]	[]	[]	[]	[]	[]	[]	[]	[]	[]	[]	[]	[]	[]	[]
DAZAP1	7100086	2.37695	NM_170711.1	[]	[]	[484]	[483]	[]	[]	[]	[]	[]	[]	[]	[210]	[]	[]	[]	[]	[]	[]
CAMK2N1	4060008	2.37501	NM_018584.5	[]	[]	[]	[]	[]	[]	[]	[]	[]	[]	[]	[]	[]	[]	[]	[]	[]	[]
CD55	2340220	2.37414	NM_000574.2	[]	[]	[]	[]	[]	[]	[]	[]	[]	[]	[]	[]	[]	[]	[]	[]	[]	[]
FAM131A	3940564	2.37258	NM_144635.3	[]	[]	[]	[]	[]	[]	[]	[]	[]	[]	[]	[]	[]	[468]	[]	[]	[]	[]
HOMER2	1570767	2.37241	NM_199332.2	[]	[]	[]	[]	[]	[]	[]	[]	[]	[]	[]	[]	[]	[]	[]	[]	[165]	[]
TPM3	5290386	2.37186	NM_001043353.1	[]	[]	[]	[]	[]	[]	[]	[]	[]	[]	[]	[]	[]	[]	[]	[]	[]	[]
ORMDL3	1500112	2.36993	NM_139280.1	[]	[]	[]	[]	[]	[]	[]	[]	[]	[]	[]	[]	[]	[]	[]	[]	[]	[]
EIF2C2	290468	2.3648	NM_012154.2	[]	[1790]	[]	[]	[]	[]	[]	[]	[]	[]	[]	[]	[]	[]	[]	[]	[]	[]
PAQR3	6960019	2.3604	NM_001040202.1	[]	[]	[]	[]	[]	[]	[]	[]	[]	[777]	[]	[]	[]	[]	[]	[]	[]	[]
DNM3	2190475	2.35853	NM_015569.2	[]	[]	[]	[]	[]	[]	[]	[]	[]	[]	[]	[]	[628, 2254]	[2253]	[]	[1633]	[]	[]
RUNDC3B	240035	2.35719	NM_138290.1	[]	[]	[]	[]	[]	[]	[]	[]	[]	[]	[]	[]	[778]	[]	[]	[]	[]	[]
ISCA1	5960221	2.35656	NM_030940.3	[]	[]	[]	[]	[]	[]	[]	[]	[]	[]	[]	[]	[]	[]	[]	[]	[]	[]
IGFBP3	6590132	2.35489	NM_000598.4	[]	[]	[]	[840]	[]	[]	[]	[]	[]	[]	[304]	[425]	[]	[]	[]	[]	[]	[]
LGI2	5390128	2.35443	NM_018176.2	[]	[]	[]	[1251]	[]	[]	[]	[]	[]	[]	[]	[]	[]	[]	[]	[]	[]	[]
DOLPP1	1260154	2.35205	NM_020438.3	[]	[]	[]	[]	[]	[]	[]	[]	[]	[]	[]	[]	[]	[]	[]	[]	[]	[]
ADAM23	110731	2.35131	NM_003812.2	[]	[]	[]	[]	[]	[]	[]	[]	[]	[]	[]	[]	[]	[]	[]	[]	[]	[]
MKNK2	5050553	2.3511	NM_199054.2	[]	[]	[]	[]	[]	[]	[529]	[528]	[]	[]	[456]	[]	[]	[]	[]	[]	[]	[]
KIF20B	5900433	2.35035	NM_016195.2	[]	[]	[]	[]	[]	[]	[2218]	[]	[]	[]	[]	[]	[]	[]	[]	[]	[]	[]
C1ORF2	4180132	2.34883	NM_198264.1	[]	[]	[]	[]	[]	[]	[]	[]	[]	[342]	[]	[]	[]	[]	[]	[]	[]	[]
FLJ20489	2900139	2.34676	NM_017842.1	[]	[]	[178]	[]	[]	[]	[]	[]	[]	[]	[]	[]	[]	[]	[]	[]	[]	[]
VASN	2900274	2.34675	NM_138440.2	[]	[]	[]	[]	[]	[]	[]	[]	[]	[]	[]	[]	[]	[]	[]	[]	[]	[]
SIVA	4670487	2.34603	NM_021709.1	[]	[]	[]	[]	[]	[]	[]	[]	[]	[]	[]	[]	[]	[165]	[]	[]	[]	[]
C15ORF59	6660445	2.34419	NM_001039614.1
HOXD1	3890735	2.34223	NM_024501.1	[]	[]	[]	[]	[]	[]	[]	[]	[]	[]	[]	[535]	[618]	[617]	[]	[492]	[]	[]
THSD3	2370056	2.34179	NM_199296.1	[]	[]	[1333]	[]	[]	[]	[]	[]	[]	[]	[]	[]	[]	[]	[]	[]	[]	[]
PRNP	3170162	2.34133	NM_001080121.1	[]	[]	[]	[]	[]	[]	[]	[]	[]	[]	[]	[]	[496]	[]	[]	[]	[]	[]
WNT5B	4850370	2.339	NM_032642.2	[]	[]	[]	[]	[]	[]	[]	[]	[]	[]	[]	[337]	[]	[525]	[]	[]	[]	[]
C14ORF151	2140360	2.33828	NM_032714.1	[]	[]	[]	[]	[]	[]	[]	[]	[]	[]	[]	[]	[]	[]	[]	[]	[]	[]
TMED10P	1260129	2.33756	NR_002807.1
RDH14	6110739	2.33529	NM_020905.1	[]	[]	[]	[]	[]	[]	[]	[]	[]	[]	[]	[]	[946]	[]	[]	[]	[]	[]
GNG4	4050671	2.33409	NM_001098721.1	[]	[]	[]	[]	[]	[]	[]	[]	[]	[]	[]	[]	[]	[]	[]	[]	[]	[]
INSIG2	2070039	2.33188	NM_016133.2	[]	[]	[]	[]	[]	[]	[]	[]	[]	[]	[]	[]	[]	[]	[]	[]	[]	[]
MAL2	3170594	2.33183	NM_052886.2	[]	[]	[]	[]	[]	[]	[]	[]	[]	[]	[]	[]	[]	[]	[]	[]	[]	[]
RHBDD2	6650746	2.33174	NM_001040456.1	[]	[]	[]	[]	[]	[]	[]	[]	[]	[]	[]	[]	[]	[]	[]	[]	[]	[]
SELS	5490608	2.33101	NM_018445.4	[]	[]	[]	[]	[]	[]	[]	[]	[]	[]	[]	[]	[]	[]	[]	[]	[]	[]
SIPA1L3	840626	2.32753	NM_015073.1	[]	[]	[]	[543, 3123]	[]	[]	[1054]	[]	[]	[]	[3852]	[]	[1555]	[1554]	[]	[]	[]	[]
BPNT1	5360039	2.32115	NM_006085.4	[]	[]	[]	[]	[]	[]	[]	[]	[]	[]	[]	[]	[]	[]	[]	[]	[]	[]
RYK	940424	2.32111	NM_001005861.2	[]	[]	[208]	[207]	[]	[]	[]	[]	[]	[]	[]	[]	[778]	[]	[]	[]	[]	[]
STOM	6290519	2.31956	NM_004099.4	[]	[]	[]	[]	[]	[]	[]	[]	[]	[]	[]	[]	[532]	[351]	[]	[]	[]	[]
TMEM66	6280270	2.3166	NM_016127.4	[]	[]	[]	[]	[]	[]	[]	[]	[]	[]	[147]	[]	[]	[]	[]	[]	[]	[]
LASS6	5690064	2.31646	NM_203463.1	[]	[]	[]	[]	[]	[]	[]	[]	[]	[]	[]	[]	[1144]	[]	[]	[]	[]	[]
NETO2	1580161	2.31555	NM_018092.3	[]	[]	[]	[]	[]	[]	[]	[]	[]	[]	[]	[]	[]	[]	[]	[]	[]	[]
PXDN	6400397	2.31475	NM_012293.1
ITGA5	6330338	2.31189	NM_002205.2	[]	[]	[]	[]	[]	[]	[]	[]	[]	[]	[]	[]	[1018]	[]	[]	[]	[]	[]
NFKBID	3120500	2.31114	NM_139239.1	[]	[]	[]	[]	[]	[]	[]	[]	[]	[]	[]	[]	[]	[]	[]	[]	[]	[]
ADM	5670465	2.31031	NM_001124.1	[]	[]	[]	[]	[]	[]	[]	[]	[]	[]	[]	[]	[]	[]	[]	[]	[]	[]
MYLIP	4830424	2.31001	NM_013262.3	[]	[]	[]	[]	[]	[]	[]	[]	[]	[]	[]	[]	[]	[]	[]	[]	[]	[]
PPIL3	3780048	2.30977	NM_032472.3	[]	[]	[]	[]	[]	[]	[]	[]	[]	[]	[]	[]	[]	[]	[]	[]	[]	[]
LRAP	1010296	2.3085	NM_022350.1	[]	[1039]	[]	[]	[124]	[2003]	[2484]	[]	[]	[]	[]	[]	[]	[2327]	[]	[]	[]	[]
RHBDL3	3370725	2.30662	NM_138328.2	[]	[]	[]	[]	[]	[]	[]	[]	[]	[]	[809]	[]	[]	[]	[]	[752]	[]	[]
GTPBP2	650441	2.30519	NM_019096.3	[]	[1064]	[]	[]	[]	[]	[]	[]	[]	[]	[]	[]	[1237]	[1236]	[]	[]	[]	[]
LTBR	4640064	2.30356	NM_002342.1	[]	[]	[]	[]	[]	[]	[]	[]	[]	[]	[]	[]	[]	[]	[]	[]	[]	[]
TXNDC14	610762	2.29564	NM_015959.1	[465]	[]	[]	[]	[]	[]	[]	[]	[]	[]	[]	[]	[]	[579]	[]	[]	[]	[]
APPL2	4180100	2.29482	NM_018171.3	[]	[]	[]	[]	[]	[]	[]	[]	[]	[]	[1175]	[1174]	[277]	[276]	[]	[]	[]	[341]
MDM2	6840438	2.29459	NM_006879.2	[]	[]	[]	[]	[]	[]	[]	[]	[]	[]	[]	[]	[]	[]	[]	[]	[]	[]
B3GALT6	2510477	2.29434	NM_080605.3	[]	[]	[]	[720]	[]	[]	[]	[]	[]	[]	[]	[]	[]	[]	[]	[]	[]	[]
GPR137	5310088	2.29401	NM_020155.2	[]	[]	[]	[]	[]	[]	[]	[]	[]	[]	[]	[]	[]	[]	[]	[515]	[]	[]
PSG4	3400474	2.28797	NM_002780.3	[]	[]	[]	[]	[]	[]	[]	[]	[]	[]	[]	[]	[540]	[539]	[]	[]	[369]	[]
TGFBR2	5490070	2.28774	NM_001024847.1	[]	[]	[]	[]	[]	[]	[]	[]	[]	[]	[741]	[]	[1303]	[1302]	[]	[]	[]	[]
STK40	3840521	2.28089	NM_032017.1	[]	[]	[]	[]	[]	[]	[]	[]	[]	[]	[455]	[454]	[]	[]	[]	[]	[]	[]
FURIN	3870706	2.27818	NM_002569.2	[]	[2186]	[2329]	[2328]	[]	[]	[]	[]	[]	[]	[]	[]	[]	[786]	[]	[]	[]	[]
FOXF2	1660470	2.27722	NM_001452.1	[]	[]	[]	[]	[]	[]	[460]	[]	[]	[]	[]	[]	[]	[]	[]	[]	[]	[]
SGK	4390450	2.27659	NM_005627.2	[]	[]	[]	[]	[]	[]	[]	[]	[]	[]	[]	[]	[]	[]	[]	[]	[]	[]
KRAS	2470050	2.27567	NM_033360.2	[]	[]	[]	[]	[]	[]	[]	[]	[]	[]	[]	[]	[]	[]	[]	[]	[]	[]
TMEM123	4610102	2.27477	NM_052932.2	[]	[]	[]	[]	[]	[]	[]	[]	[]	[]	[]	[]	[]	[]	[]	[]	[]	[]
ZNF266	5820670	2.27407	NM_006631.2	[]	[]	[]	[]	[]	[]	[]	[]	[]	[]	[]	[]	[]	[]	[754]	[]	[]	[]
TMEM62	5050735	2.27327	NM_024956.3	[811]	[810]	[]	[]	[]	[]	[]	[]	[]	[220]	[]	[]	[]	[]	[]	[]	[]	[]
SEMA3E	1580608	2.27154	NM_012431.1	[]	[]	[2050]	[927]	[]	[]	[]	[1056]	[]	[]	[]	[]	[187]	[]	[]	[]	[955]	[]
DDN	1230129	2.27058	NM_015086.1	[]	[]	[]	[]	[]	[]	[]	[]	[]	[]	[]	[]	[]	[]	[1363]	[]	[]	[]
FGF9	6420746	2.27048	NM_002010.1	[]	[]	[]	[]	[]	[]	[]	[]	[]	[]	[]	[]	[]	[]	[]	[]	[]	[]
SLC20A2	6590037	2.26772	NM_006749.3	[]	[]	[]	[]	[]	[]	[]	[]	[]	[]	[]	[]	[7]	[20, 407, 707]	[417]	[416]	[]	[]
ADAR	5490433	2.26662	NM_015840.2	[1214]	[]	[]	[]	[]	[]	[]	[]	[]	[]	[]	[]	[]	[2550]	[]	[]	[]	[]
COL4A1	5910431	2.26578	NM_001845.4	[]	[]	[]	[]	[]	[]	[]	[]	[]	[]	[]	[3707]	[]	[]	[]	[]	[]	[]
TTYH3	770754	2.26577	NM_025250.2	[]	[]	[]	[1260]	[]	[]	[]	[]	[]	[]	[]	[]	[]	[]	[]	[]	[]	[]
SLC39A3	4560671	2.26538	NM_144564.4	[]	[]	[]	[]	[]	[]	[]	[177, 360]	[]	[]	[]	[]	[]	[]	[]	[]	[]	[]
FVT1	160537	2.26245	NM_002035.1	[]	[]	[]	[]	[]	[]	[]	[]	[]	[]	[]	[]	[]	[]	[]	[]	[]	[]
CCNG2	5360672	2.25982	NM_004354.1	[]	[]	[]	[]	[684]	[683]	[]	[]	[]	[]	[]	[]	[]	[]	[]	[]	[]	[]
KIAA0746	1470551	2.25947	NM_015187.3	[]	[]	[]	[]	[]	[]	[]	[]	[]	[]	[]	[]	[]	[]	[1005]	[]	[]	[]
MDK	4560717	2.25744	NM_001012334.1	[]	[]	[]	[]	[]	[]	[]	[]	[]	[]	[]	[]	[]	[]	[]	[]	[]	[]
CRTC2	4260187	2.25451	NM_181715.1	[]	[]	[432]	[]	[]	[]	[]	[]	[1441]	[]	[]	[]	[]	[]	[]	[]	[]	[]
FGF13	7380239	2.25317	NM_004114.2	[]	[]	[]	[]	[]	[]	[]	[]	[]	[]	[]	[]	[]	[]	[]	[]	[]	[]
MAZ	4830689	2.2526	NM_001042539.1	[]	[]	[]	[]	[]	[]	[]	[]	[]	[]	[]	[]	[]	[]	[]	[]	[]	[]
LEPROT	6980255	2.25213	NM_017526.2	[]	[]	[]	[]	[]	[]	[]	[]	[]	[]	[]	[]	[]	[]	[]	[]	[]	[]
CHRAC1	610300	2.25156	NM_017444.3	[]	[]	[]	[]	[]	[]	[]	[]	[]	[]	[]	[]	[]	[]	[]	[]	[]	[]
RGS19	730685	2.25134	NM_005873.2	[]	[]	[]	[]	[]	[]	[]	[]	[]	[]	[]	[]	[]	[]	[]	[]	[]	[]
F3	10079	2.25087	NM_001993.2	[]	[]	[]	[]	[]	[]	[]	[]	[]	[]	[]	[37]	[]	[]	[795]	[]	[]	[]
SERINC3	7380139	2.24947	NM_006811.2	[]	[]	[]	[]	[]	[]	[]	[]	[]	[]	[]	[]	[]	[]	[]	[]	[]	[]
PTPRF	5870553	2.24785	NM_130440.1	[]	[]	[24, 1651]	[23, 1650, 2112, 3306]	[]	[]	[]	[]	[]	[]	[]	[]	[195, 792]	[791, 1095, 1974]	[3354]	[3353]	[]	[]
SLC38A6	4010452	2.24199	NM_153811.1	[]	[]	[]	[]	[]	[]	[]	[21]	[]	[]	[]	[]	[]	[]	[]	[]	[]	[]
MGAT4A	6220593	2.23843	NM_012214.2	[]	[]	[]	[]	[]	[]	[110]	[]	[]	[]	[]	[]	[852]	[]	[]	[]	[]	[]
TCF20	3450707	2.23797	NM_181492.1	[]	[]	[]	[]	[]	[2817]	[]	[]	[3303]	[]	[]	[]	[4321]	[4320]	[]	[]	[]	[]
TMEM87A	7150196	2.23516	NM_015497.2	[]	[]	[]	[]	[]	[]	[]	[]	[]	[]	[]	[]	[]	[]	[]	[337]	[]	[]
HMGCR	6550603	2.2348	NM_000859.1	[2552]	[]	[]	[]	[]	[]	[]	[]	[]	[]	[]	[]	[877]	[]	[2583]	[]	[]	[]
HCN2	5720440	2.23469	NM_001194.2	[]	[]	[]	[]	[]	[]	[1912]	[738, 1911]	[]	[]	[]	[]	[]	[]	[]	[]	[]	[]
DIRAS1	6560280	2.23173	NM_145173.2	[]	[]	[]	[]	[]	[]	[]	[]	[]	[]	[]	[563]	[]	[]	[]	[]	[]	[]
C5ORF15	3420692	2.2299	NM_020199.1	[]	[]	[]	[]	[]	[]	[]	[]	[]	[]	[]	[]	[]	[]	[]	[]	[]	[]
[truncated: 24,069 more rows]
